# Supplementary material for: Applying Sodium Carbonate Extraction Mass Spectrometry to Investigate Defects in the Mitochondrial Respiratory Chain
Source: Front Cell Dev Biol. 2022 Mar 1;10:786268. doi: 10.3389/fcell.2022.786268 (PMC8921082; doi:10.3389/fcell.2022.786268)
Supplement: Supplementary file 1 [file Table2.xlsx]

## Sheet: Supplementary Table 2
id	Peptides	Razor + unique peptides	Unique peptides	Sequence coverage [%]	Mol. weight [kDa]	Q-value	Gene names	Protein names	Protein IDs	Perseus Cluster	Defined cluster	Mito Sub-localization	Uniprot TMDs	Mean Log2 intensity pH 9.5 Pellet	Mean Log2 intensity pH 9.5 S/N	Mean Log2 intensity pH 11.5 Pellet	Mean Log2 intensity pH 11.5 S/N
4180	11	9	9	31.4	52.377	0	SLC25A23	Calcium-binding mitochondrial carrier protein SCaMC-3	Q9BV35;B4DI95;M0QZJ5;M0QZT4;M0R1X8;M0R1W8	Cluster -821	Unclustered	MIM	6	21.2552	23.1629	24.0158	20.6072
400	6	6	6	31.4	35.409	0	SLC25A42;MGC26694	Mitochondrial coenzyme A transporter SLC25A42	Q86VD7;A0A024R7K2;B7Z8R5	Cluster -821	Unclustered	MIM	6	20.8408	21.7646	23.1497	21.111
3939	4	4	4	19.1	34.095	0.00025368	SETD9	SET domain-containing protein 9	Q8NE22;C9J935	Cluster -821	Unclustered	Matrix	0	20.1489	20.7678	21.1219	20.3443
2730	4	4	4	21.2	17.417	0	NDUFAB1	Acyl carrier protein, mitochondrial;Acyl carrier protein	O14561;I3L505;H3BNK3;A4UCS3	Cluster -827	Unclustered	MIM	0	24.669	23.232	22.8903	19.8242
1010	5	5	5	27.4	31.957	0	MTFR1L	Mitochondrial fission regulator 1-like	Q9H019;A0A0S2Z5H6;B4DRE5;B2RAQ5;C9JF50;E9PLU1;E9PRK5;E9PLD2;B3KPT5;E9PRW1;E9PSD6;E9PPF9;E9PPQ0	Cluster -827	Unclustered	unknown	0	21.4092	21.5786	20.4492	19.9208
4217	9	9	9	78	12.349	0	SLIRP	SRA stem-loop-interacting RNA-binding protein, mitochondrial	Q9GZT3;A0A087WUN7;H0YJ40;G3V4X6;G3V2S9;H0YJW7;H0YJ07;H0YJU7;H0YJI1	Cluster -827	Unclustered	Matrix	0	29.7193	29.7387	29.1618	28.7015
2687	2	2	2	22.2	9.2227	0	CSRP2BP;PET117	Protein PET117 homolog, mitochondrial	L0R6F6;Q6UWS5	Cluster -834	Cluster 1	MIM	0	21.1503	20.3141	22.5202	21.1903
2623	5	1	1	18.2	33.721	0	SLC25A52	Solute carrier family 25 member 52	Q3SY17;I3L0B8;B4DYA5	Cluster -834	Cluster 1	MIM	6	22.0096	21.1723	22.6487	21.7274
131	8	8	8	25.1	51.293	0	MIEF1;RP5-1104E15.5;DKFZp434F0116	Mitochondrial dynamics protein MID51	Q9NQG6;A0A024R1L3;Q9H0J7;B0QY95;B0QY94	Cluster -834	Cluster 1	MOM|Matrix	1	22.0993	21.6006	22.6562	22.0625
1543	2	2	2	21.1	19.717	0	IMMP2L	Mitochondrial inner membrane protease subunit 2	Q96T52;A4D0S9;C9JVB0;A0A0C4DG32;C9JQE1	Cluster -834	Cluster 1	MIM	1	21.7781	21.003	22.6781	21.4414
644	17	17	17	62	42.5	0	ARMCX3	Armadillo repeat-containing X-linked protein 3	Q9UH62;A0A024RCF9;A8K5B0;H3BV87;H3BM63	Cluster -834	Cluster 1	MOM	1	25.6248	20.842	27.1654	24.3028
1604	4	4	4	34.9	21.994	0	BID	BH3-interacting domain death agonist;BH3-interacting domain death agonist p15;BH3-interacting domain death agonist p13;BH3-interacting domain death agonist p11	P55957;A8ASI8;B3KT21;B2ZP79;B1PL87;B2ZP78	Cluster -834	Cluster 1	MOM	0	20.9745	20.7367	22.9134	21.0051
4037	4	4	4	22.5	24.893	0	TMEM186	Transmembrane protein 186	Q96B77	Cluster -834	Cluster 1	MIM	2	21.3624	21.1854	24.5244	21.3674
4036	5	5	5	16.8	51.714	0	TMEM143	Transmembrane protein 143	Q96AN5;B4DPF8;B4DMT0;M0QZ02;B4DMR6;B4E130;M0R1H7	Cluster -834	Cluster 1	MIM	2	20.8539	20.9202	22.4686	20.5816
1425	3	3	3	9.9	48.91	0	COX10	Protoheme IX farnesyltransferase, mitochondrial	Q12887;J3KSJ3;H7C101;A0A590UJJ5	Cluster -834	Cluster 1	MIM	7	21.0797	21.0552	23.0418	20.2286
2378	6	6	6	30.2	31.648	0	PLSCR3;hCG_1987383;TMEM256-PLSCR3	Phospholipid scramblase 3	Q9NRY6;D3DTP7;I3L3X5;B3KP67;B2RBF8;I3NI29;I3L161;I3L4F5	Cluster -834	Cluster 1	MIM	1	21.0621	21.1297	23.5433	20.959
4079	19	19	19	30.9	109.13	0	MYO19	Unconventional myosin-XIX	Q96H55;B4E218;A0A024R0S9;B4DSL5;A0A087WU55;A0A087WY49;B7Z1T7;A0A087WZQ9;A0A087WYT7	Cluster -834	Cluster 1	MOM	0	22.1709	21.2338	24.9255	20.9036
4075	3	3	3	32.8	12.257	0	TMEM261	Transmembrane protein 261	Q96GE9	Cluster -834	Cluster 1	MIM	2	21.9759	21.332	23.9306	21.012
3846	5	5	5	41.1	22.936	0	PTRH1	Probable peptidyl-tRNA hydrolase	Q86Y79;A0A096LP22;C9J7Z1;A0A096LP34;A0A096LPA3	Cluster -834	Cluster 1	Matrix	0	21.6925	21.3409	22.6279	21.4121
3531	8	8	8	40.7	32.437	0	SLC25A35	Solute carrier family 25 member 35	Q3KQZ1	Cluster -834	Cluster 1	MIM	6	21.5125	20.6234	23.5453	20.8696
2598	2	2	2	15.7	25.13	0	FAM173A	Protein FAM173A	Q9BQD7;H3BQW1;J3KMW5	Cluster -834	Cluster 1	MIM	1	21.7713	20.8255	23.5252	20.7619
2137	3	2	2	5.9	55.92	0.0089385	LETM2	LETM1 domain-containing protein LETM2, mitochondrial	Q2VYF4;E9PMA4;B4DY93;B7Z7T4	Cluster -834	Cluster 1	MIM	1	22.6541	21.5508	24.5122	21.5213
410	3	3	3	70.8	11.528	0	HIGD2A	HIG1 domain family member 2A, mitochondrial	Q9BW72;A0A024R7Q3	Cluster -834	Cluster 1	MIM	2	22.0895	21.6991	23.8135	21.1238
1950	5	5	5	31	25.961	0	DNAJC30	DnaJ homolog subfamily C member 30	Q96LL9;B3KSU4;B4E1U4	Cluster -834	Cluster 1	MIM	1	22.3535	21.4039	23.5997	21.3857
4305	12	12	12	22.6	93.884	0	ABCB6	ATP-binding cassette sub-family B member 6, mitochondrial	Q9NP58;A0A024R436	Cluster -834	Cluster 1	MOM	10	22.5761	21.0253	24.6382	21.4464
3967	6	6	6	24.1	37.124	0	SFXN5	Sideroflexin-5	Q8TD22;B0AZS0;B4DIJ8;B4DGS9;H7C1S9;B8ZZJ6;C9JIV5;F8WBH6	Cluster -834	Cluster 1	MIM	4	23.5272	21.1907	25.3754	21.9379
3414	8	8	8	61.5	19.015	0	NME3;c371H6.2	Nucleoside diphosphate kinase 3;Nucleoside diphosphate kinase	Q13232;Q9NUF9;H3BPR2;H3BPD9;H3BMQ7;H3BRA8	Cluster -834	Cluster 1	MOM	0	23.2718	20.8879	25.1817	21.6958
3636	11	11	9	54.3	32.474	0	SLC25A30	Kidney mitochondrial carrier protein 1	Q5SVS4;B3KSR0;B3KTE8;E5RIW6;E5RIS9;A0A087WWR9	Cluster -834	Cluster 1	MIM	6	24.5537	21.5263	27.6938	21.7362
4230	6	6	2	26.3	33.672	0	SLC25A51	Solute carrier family 25 member 51	Q9H1U9	Cluster -834	Cluster 1	MIM	6	23.9303	22.9452	25.4271	20.53
3829	28	28	28	39.2	107.61	0	NLRX1	NLR family member X1	Q86UT6;B7Z889;C9JLK8;C9JQE9;C9J0R6	Cluster -834	Cluster 1	Matrix	0	25.4462	23.3563	26.2121	21.2275
3826	5	5	5	21.5	29.328	0	YRDC	YrdC domain-containing protein, mitochondrial	Q86U90	Cluster -834	Cluster 1	Matrix	0	23.1384	21.2296	23.4194	19.4983
3250	4	4	4	43.1	19.298	0	YBEY;C21orf57	Putative ribonuclease	P58557;Q8TBC8	Cluster -834	Cluster 1	Matrix	0	24.4597	22.9022	24.4025	20.8627
2856	31	31	31	68.1	67.454	0	TOMM70A	Mitochondrial import receptor subunit TOM70	O94826;B4DZ87;B3KQK5;B3KQK0	Cluster -834	Cluster 1	MOM	1	28.547	27.3552	29.0916	25.3358
2887	11	11	11	50.8	28.97	0	SNAP29	Synaptosomal-associated protein 29;Synaptosomal-associated protein	O95721;C9JAF7	Cluster -834	Cluster 1	IMS	0	25.2499	25.0343	25.5715	24.4688
2277	2	2	2	46	6.9151	0	COX17	Cytochrome c oxidase copper chaperone	Q14061;C9J8T6;H7C4E5	Cluster -834	Cluster 1	IMS	0	24.8191	21.9521	23.24	20.9257
2997	4	4	4	58.1	10.192	0	COX6B1	Cytochrome c oxidase subunit 6B1	P14854;A0A494C160	Cluster -834	Cluster 1	MIM	0	27.543	21.6273	25.2172	20.8922
4503	13	13	13	64.1	20.683	0	MRPL11	39S ribosomal protein L11, mitochondrial	Q9Y3B7;Q53G19;E9PQB6;H0YCD5	Cluster -834	Cluster 1	Matrix	0	29.3114	27.9624	28.6711	27.932
3020	6	6	6	51.9	12.587	0	ATP5J	ATP synthase-coupling factor 6, mitochondrial	P18859;Q6IB54;Q6NZ59;A8MUH2	Cluster -834	Cluster 1	MIM	0	29.0404	21.2499	26.1913	21.0544
3910	10	10	10	66.5	18.325	0	MRPL50	39S ribosomal protein L50, mitochondrial	Q8N5N7	Cluster -834	Cluster 1	Matrix	0	27.6989	20.3834	24.6848	21.0577
2944	4	4	4	58.2	10.739	0	UQCRH	Cytochrome b-c1 complex subunit 6, mitochondrial	P07919;Q567R0;A0A096LP55	Cluster -834	Cluster 1	MIM	0	28.2415	21.3859	26.8552	21.1835
844	2	2	2	13.7	9.1135	0.00050289	PET100	Protein PET100 homolog, mitochondrial	P0DJ07;A0A0A0MSK2	Cluster -834	Cluster 1	MIM	1	26.3494	21.6078	25.0402	21.1141
4155	7	7	7	55.6	14.875	0	UQCC2	Ubiquinol-cytochrome-c reductase complex assembly factor 2	Q9BRT2;V5IRT4;Q5TAQ0	Cluster -834	Cluster 1	MIM	0	26.6349	24.9727	26.3298	25.5151
2405	2	2	2	27.7	9.3959	0	COX7A2	Cytochrome c oxidase subunit 7A2, mitochondrial	P14406;Q496I0;D6RIE3;D6RGV5;H0UI06;D6R9C3	Cluster -834	Cluster 1	MIM	1	28.3037	21.6946	26.8342	22.7606
2866	4	4	4	50	9.2787	0	NDUFA3	NADH dehydrogenase [ubiquinone] 1 alpha subcomplex subunit 3	O95167;Q6FGG4;S4R3I5;H7C0D7;H7C2R1;A8MVM8;S4R3T6;A8MYJ8	Cluster -834	Cluster 1	MIM	1	27.9046	20.9737	26.7102	22.8106
3887	12	12	12	56	37.54	0	ARMC10	Armadillo repeat-containing protein 10	Q8N2F6;A0A0J9YWR7;A0A0J9YXE4;H7C2M7;H7BXQ8;C9J5N7;A0A0J9YXV5;A0A0J9YY38	Cluster -834	Cluster 1	MOM	1	25.1015	21.3357	24.7847	23.1161
2729	6	6	6	69.3	12.615	0	COX7A2L	Cytochrome c oxidase subunit 7A-related protein, mitochondrial	O14548;Q6FGA0;E5RJZ1;H0YBD2;E5RFH8	Cluster -834	Cluster 1	MIM	0	28.0361	21.4915	27.3429	24.3601
3532	8	8	8	32.8	34.6	0	UQCC1;UQCC;DKFZp686O0680	Ubiquinol-cytochrome-c reductase complex assembly factor 1	Q9NVA1;Q3KRB6;B7Z314;B1AKV3;F6UTR7;B7Z1C6;B1AKV4;Q7Z3P9;B7Z7J8;Q59FR0;B1AKV2;B1AKV6;F8WCR2;B7Z6D2	Cluster -834	Cluster 1	MIM	0	27.0607	24.7266	26.57	25.6231
1294	11	10	10	53.1	34.282	0	SLC25A36	Solute carrier family 25 member 36	Q96CQ1;A0A384MEA9;J3KQA4;B4DL01;F6SDC8;A0A3B3ISS3;D6R8Y3;D6RB26;D6RCF5	Cluster -834	Cluster 1	MIM	6	26.4742	21.4356	26.1807	22.7775
4352	20	20	20	47.2	59.58	0	DDX28	Probable ATP-dependent RNA helicase DDX28	Q9NUL7	Cluster -834	Cluster 1	Matrix	0	25.6117	21.2056	26.1823	22.5623
2870	48	48	47	61	83.353	0	LETM1	LETM1 and EF-hand domain-containing protein 1, mitochondrial	O95202;D3DVQ1	Cluster -834	Cluster 1	MIM	1	31.1277	23.3787	32.0128	25.974
3533	15	15	15	52.4	37.001	0	HSDL1	Inactive hydroxysteroid dehydrogenase-like protein 1	Q3SXM5;I6L975;H3BQI7;H3BT52;H3BNH5	Cluster -834	Cluster 1	unknown	0	28.4334	21.4609	29.5213	23.4452
2979	24	13	8	77.5	32.866	0	SLC25A6	ADP/ATP translocase 3;ADP/ATP translocase 3, N-terminally processed	P12236;Q6I9V5;Q59EI9;O75961	Cluster -834	Cluster 1	MIM	6	30.9035	22.7435	31.7691	24.6381
2951	14	14	14	57.5	35.422	0	CYC1	Cytochrome c1, heme protein, mitochondrial	P08574;Q8TBT6	Cluster -834	Cluster 1	MIM	1	29.7409	21.1444	30.4883	23.3621
2924	25	25	12	67.4	32.852	0	SLC25A5	ADP/ATP translocase 2;ADP/ATP translocase 2, N-terminally processed	P05141;Q6NVC0	Cluster -834	Cluster 1	MIM	6	35.0969	26.7265	35.7757	28.8674
1655	17	17	17	54.7	28.908	0	ATP5F1;hCG_39985	ATP synthase F(0) complex subunit B1, mitochondrial	P24539;Q08ET0;A8K4W2;Q5QNZ2;Q53GB3	Cluster -834	Cluster 1	MIM	0	31.7956	22.0148	32.3512	24.3707
1441	14	14	14	34.5	58.681	0	ALDH3A2;DKFZp686E23276	Fatty aldehyde dehydrogenase	A0A5F9ZHN9;P51648;Q59H65;A0A5F9ZGX4;Q68D64;A0A5F9ZHI5;J3QRD1;A0A5F9ZI12;I3L1M4;A0A5K1VW72;A0A5F9ZHZ9;J3QS00;A0A5F9ZHP6;J3KTG1;J3QKK9;I3L0X1;K7EN73;B4DSX1;P43353;Q6PKA6;A0A024R5D8;P48448;Q59F10;A0A024R5K0;B3KSJ6;C9JMC5;E9PNN6;C9JKT2;I3L3I9;J3KTD9;A8MYB8;Q8N9T9;E9PJV0;P30838	Cluster -834	Cluster 1	Membrane	1	26.9548	20.5296	27.4193	22.25
241	6	6	6	64.8	16.298	0	TOMM20	Mitochondrial import receptor subunit TOM20 homolog	Q15388;A0A024R3W2	Cluster -834	Cluster 1	MOM	1	27.3052	24.3267	27.6368	25.0982
1023	8	8	8	64.7	12.498	0	DNAJC19	Mitochondrial import inner membrane translocase subunit TIM14	Q96DA6;A0A0S2Z5X1;F2Z3A7;G5E9V2;A0A2R8Y817;A0A2R8Y839	Cluster -834	Cluster 1	MIM	1	28.1133	21.0269	28.8075	22.828
4399	21	21	21	66.9	33.419	0	MRPL15	39S ribosomal protein L15, mitochondrial	Q9P015;B2R739;E5RIZ4;E5RHF4	Cluster -834	Cluster 1	Matrix	0	28.7086	25.0752	28.5306	26.4513
2660	10	10	10	48.9	26.457	0	CHCHD6	MICOS complex subunit MIC25	Q9BRQ6;J3QTA6;J3QTB2;H0Y922	Cluster -834	Cluster 1	MIM	0	27.9946	22.2251	27.9613	24.0783
2865	35	35	18	55.5	86.401	0	MFN2	Mitofusin-2	O95140;A0A6Q8PFJ4;A0A6Q8PGV8;A0A6Q8PGS9;A0A6Q8PGA3;B7Z3H8;A6NLD2;B3KM52;A0A6Q8PGR2;Q5JXC5;A0A6Q8PH07;A0A6Q8PFT5	Cluster -834	Cluster 1	MOM	2	27.5307	20.6927	27.5864	23.0576
871	8	8	8	11.5	114.16	0	CORO7-PAM16;PAM16	Coronin;Mitochondrial import inner membrane translocase subunit TIM16	A0A0A6YYL4;Q9Y3D7;I3L0X9;I3L3T0;I3L1U7;P57737;B3KUH7;B3KSY4;B4DKU9;A0A0B4J298	Cluster -834	Cluster 1	MIM	0	27.9362	19.7731	28.6655	22.7917
4363	35	16	7	52.4	71.368	0	ATAD3A	ATPase family AAA domain-containing protein 3A	Q9NVI7;Q5SV16	Cluster -834	Cluster 1	MIM	1	30.6944	21.6886	31.3356	24.6723
4300	10	10	10	34	29.45	0	MRPL47	39S ribosomal protein L47, mitochondrial	Q9HD33	Cluster -834	Cluster 1	Matrix	0	28.6034	24.6825	28.8321	26.1034
3659	38	38	8	65.7	72.572	0	ATAD3B;DKFZp761L1023	ATPase family AAA domain-containing protein 3B	Q5T9A4;Q9H834;Q8N3E6;A0A5K1VW56	Cluster -834	Cluster 1	MIM	0	30.8629	21.6101	31.4251	24.8776
4198	9	9	9	41.6	17.442	0	MRPL20	39S ribosomal protein L20, mitochondrial	Q9BYC9;I3L2X1	Cluster -834	Cluster 1	Matrix	0	27.3412	23.0711	27.5751	24.5349
4360	29	29	4	59.6	70.352	0	EXD2	Exonuclease 3-5 domain-containing protein 2	Q9NVH0;B3KP95;Q86TX3	Cluster -834	Cluster 1	Matrix	1	25.4955	20.8907	25.4251	21.4811
3582	14	14	14	51.2	36.864	0	RDH14	Retinol dehydrogenase 14	Q9HBH5;Q53RX3;C9J2C7	Cluster -834	Cluster 1	Membrane	0	26.1828	21.0438	25.9871	21.3902
1339	10	10	10	66.7	13.696	0	COX5B	Cytochrome c oxidase subunit 5B, mitochondrial	P10606;A0A384NL93;Q6FHM4;Q6FHJ9	Cluster -834	Cluster 1	MIM	0	29.7456	21.3525	29.7095	22.3609
3011	8	8	8	53.3	16.402	0	NDUFB7	NADH dehydrogenase [ubiquinone] 1 beta subcomplex subunit 7	P17568;M0R3B8	Cluster -834	Cluster 1	MIM	0	28.4715	20.5035	28.5472	21.7851
2868	7	7	7	40.9	21.766	0	NDUFB8	NADH dehydrogenase [ubiquinone] 1 beta subcomplex subunit 8, mitochondrial	O95169;E9PQ68;K9J7I2;E9PIZ8	Cluster -834	Cluster 1	MIM	1	27.042	21.2478	28.01	22.0192
67	3	3	3	50	11.564	0	TMEM14C	Transmembrane protein 14C	A0A024R001;Q53F27;Q9P0S9	Cluster -834	Cluster 1	MIM	4	25.0042	20.9005	25.802	21.5684
1787	3	3	3	52.7	10.143	0	HIGD1A	HIG1 domain family member 1A, mitochondrial	Q9Y241;C9JAW5;B2R4G1;C9JNU6;A8MV81	Cluster -834	Cluster 1	MIM	2	27.5897	21.1418	28.9352	22.4672
3427	15	15	15	37.3	51.462	0	MTX1	Metaxin-1	Q13505;H0Y6Y5	Cluster -834	Cluster 1	MOM	1	29.2182	23.4551	29.9235	24.4573
2986	13	13	13	56.8	19.576	0	COX4I1	Cytochrome c oxidase subunit 4 isoform 1, mitochondrial	P13073;H3BN72;H3BNV9;H3BPG0;Q86WV2;H3BNI5	Cluster -834	Cluster 1	MIM	1	32.2761	27.6955	32.9202	28.4101
2789	11	11	11	59	29.81	0	SCO2	Protein SCO2 homolog, mitochondrial	O43819;A0A1W2PQK0	Cluster -834	Cluster 1	MIM	1	28.5985	23.2153	29.2347	24.3618
2243	4	4	4	10.5	37.062	0	COX18	Mitochondrial inner membrane protein COX18	Q8N8Q8;B7ZL88	Cluster -834	Cluster 1	MIM	3	24.5338	20.723	24.999	21.3496
1618	7	7	7	25.8	28.202	0	TIMM21;C18orf55	Mitochondrial import inner membrane translocase subunit Tim21	Q9BVV7;A8K1K8;J3QRI1	Cluster -834	Cluster 1	MIM	1	26.2611	20.3818	26.9797	21.3309
399	3	3	3	25	10.165	0	MRPL34	39S ribosomal protein L34, mitochondrial;Ribosomal protein L34	Q9BQ48;M0R226;A0A024R7J4	Cluster -834	Cluster 1	Matrix	0	26.3326	20.4123	26.9929	21.6116
1411	2	2	2	7.6	32.593	0.0030857	CRLS1	Cardiolipin synthase (CMP-forming)	Q9UJA2;A0A494C100;Q6NTG3	Cluster -834	Cluster 1	MIM	5	22.8415	20.7695	23.2152	21.2667
4267	19	19	18	69.6	35.619	0	SFXN1	Sideroflexin-1	Q9H9B4;D6RFI0;S4R2X2;D6RDG7;D6RAE9;H0Y9J5	Cluster -834	Cluster 1	MIM	5	32.1156	22.6124	32.6009	24.4325
3857	29	27	27	48.7	84.159	0	MFN1;hfzo1;hfzo2;DKFZp762F247	Mitofusin-1	Q8IWA4;Q4AEJ3;Q4AEJ4;Q6AI38;Q05CV7;H7C5H5;C9JXQ1;C9JQT7	Cluster -834	Cluster 1	MOM	2	26.8493	20.7294	27.2083	21.9552
254	28	28	28	88.8	47.534	0	BCS1L	Mitochondrial chaperone BCS1	Q9Y276;A0A024R445;Q53EX1;A8JZZ8;Q53RT4;C9J8G3;A0A2R8Y7T3;C9JAS4;C9J1S9;H7C492;A0A0S2Z3G6;C9J4Q9;H7BZF6;A8BSR7	Cluster -834	Cluster 1	MIM	1	27.783	20.5359	28.3774	21.4304
2237	28	28	28	66.2	53.354	0	SLC25A24	Calcium-binding mitochondrial carrier protein SCaMC-1	Q6NUK1;B7ZB41;B4E290;A0A3B3IU96;J3KN42;H3BMI3	Cluster -834	Cluster 1	MIM	6	30.887	20.7583	31.7883	22.3189
2848	14	14	14	78.9	18.491	0	ATP5H	ATP synthase subunit d, mitochondrial	O75947;F5H608;A0PJH2	Cluster -834	Cluster 1	MIM	0	31.5339	21.1814	32.2201	22.8269
4605	2	2	2	9.8	17.012	0	COX8A	Cytochrome c oxidase subunit 8A, mitochondrial	U3KQK5;Q53XN1;P10176	Cluster -834	Cluster 1	MIM	1	24.4742	21.1467	24.7303	21.6829
601	24	24	24	81.4	39.958	0	SLC25A3	Phosphate carrier protein, mitochondrial	A0A024RBE8;Q8NCF7;B2RE88;Q00325;A0A024RBH9;Q53HC3;F8VVM2;F8VWQ0;F8VZL5;F8VWR4;Q6MZF9;F8VY00;F8VYH5	Cluster -834	Cluster 1	MIM	6	33.1201	24.5191	33.7358	25.7698
442	7	7	7	26.9	36.694	0	TRUB2	Probable tRNA pseudouridine synthase 2	O95900;A0A024R886	Cluster -834	Cluster 1	Matrix	0	24.0839	21.6046	24.5338	22.8886
3550	5	5	5	44.5	15.095	0	MRPL51	39S ribosomal protein L51, mitochondrial	Q4U2R6;M0R176;A0A087WU28;A0A0B4J2C1	Cluster -834	Cluster 1	Matrix	0	25.8205	21.3134	26.8307	23.3818
4542	12	12	12	65.9	21.831	0	NDUFB9	NADH dehydrogenase [ubiquinone] 1 beta subcomplex subunit 9	Q9Y6M9;E9PH64;Q9UQS5;A0A3B3IT57;B7Z7N1;E7EWZ0;E9PF49;Q5JVG7	Cluster -834	Cluster 1	MIM	0	28.8233	21.7195	29.0915	24.6659
4336	11	11	11	56.6	20.05	0	MRPL17	39S ribosomal protein L17, mitochondrial	Q9NRX2;E9PKV2	Cluster -834	Cluster 1	Matrix	0	27.6672	22.8937	28.0625	24.8883
4393	5	5	5	17.6	21.514	0	MRPL35	39S ribosomal protein L35, mitochondrial	Q9NZE8;D3YTC1	Cluster -834	Cluster 1	Matrix	0	26.0646	21.4728	26.3164	23.3668
2841	13	13	13	46.5	33.814	0	SCO1	Protein SCO1 homolog, mitochondrial	O75880;J3QL56;B3KQB1	Cluster -834	Cluster 1	MIM	1	29.133	24.1333	29.2712	26.3597
1723	27	27	26	46.6	77.942	0	ACSL1	Long-chain-fatty-acid--CoA ligase 1	P33121;A8K9T3;E7EPM6;B4E0R0;B7Z3Z9;D6RER0;Q108N1;H0Y9U7;Q108N2;H0Y9Z9;D6RG07;Q9ULC5;B4DX30	Cluster -834	Cluster 1	MOM	1	26.6166	21.9332	26.7667	24.0009
1644	26	26	26	88.2	29.804	0	PHB;HEL-S-54e	Prohibitin	P35232;A8K401;Q6FHP5;Q53FV0;Q6PUJ7;C9JW96;E9PCW0;C9JZ20;E7ESE2;D6RBK0;Q9BSE8;A8K9G2	Cluster -834	Cluster 1	MIM	0	33.0869	24.7756	33.8086	28.7071
250	4	4	4	35.7	11.402	0	NDUFB3	NADH dehydrogenase [ubiquinone] 1 beta subcomplex subunit 3	O43676;A0A024R413;C9JKQ2	Cluster -834	Cluster 1	MIM	1	28.1744	20.8924	28.763	24.195
765	16	16	16	70.5	29.159	0	APOOL;DKFZp779P1227	MICOS complex subunit MIC27	Q6UXV4;A0A087WYF7;A0A087WUX8;Q68DW4	Cluster -834	Cluster 1	MIM	2	27.334	20.5886	27.5869	23.7526
4445	26	26	26	68.8	38.534	0	STOML2	Stomatin-like protein 2, mitochondrial	Q9UJZ1;A0A087WYB4;Q6ZNW0;F2Z2I8	Cluster -834	Cluster 1	MIM	0	31.3668	25.6679	31.5348	28.5339
4420	2	2	2	38.1	7.3084	0	UQCR10	Cytochrome b-c1 complex subunit 9	Q9UDW1;Q9NZY4;Q9P012	Cluster -834	Cluster 1	MIM	1	29.0827	21.1076	29.0787	24.9979
4174	6	6	6	28.1	28.969	0	TMEM70	Transmembrane protein 70, mitochondrial	Q9BUB7;L0R5D5;D4PHA6	Cluster -834	Cluster 1	MIM	2	28.7604	21.3956	29.4784	25.2048
2610	9	9	9	57.6	22.284	0	APOO	Apolipoprotein O	Q9BUR5;H7C1U8;A0A0J9YWW6;A0A0J9YXS4;G3V1B6	Cluster -834	Cluster 1	MIM	1	28.5863	21.4252	28.9776	24.9927
3653	9	9	9	39	33.3	0	MRPL2	39S ribosomal protein L2, mitochondrial	Q5T653;A0A669KAX9;A0A024RD44;C9IY40;B4DVE2;C9JZW2;C9JZG7	Cluster -834	Cluster 1	Matrix	0	28.0005	24.3597	28.1729	26.1191
4265	19	19	19	69.7	34.47	0	SLC25A22	Mitochondrial glutamate carrier 1	Q9H936;E9PJH7;A0A0D9SFE1;A0A024RCA6;A0A0D9SEI9;K4DIA8;K4DIB8;E9PS95;K4DIB3;K4DIB6;E9PQ36;E9PI74;A0A0D9SG84;K4DIA2;K4DIB0;A0A0D9SFA8;E9PJY0;A0A0A6YYN8;Q9H1K4;A0A024R0W0;K4DIB4	Cluster -834	Cluster 1	MIM	6	29.5088	20.8449	29.7221	25.8335
4140	24	24	24	78.6	33.296	0	PHB2	Prohibitin-2	Q99623;J3KPX7;F5GY37;B4DW05;F5GWA7;F5H3X6;F5H0C5;Q9BXV3;F5H2D2;A0A3G2KQ93;U3KPZ5	Cluster -834	Cluster 1	MIM	0	33.3074	23.5641	34.0934	29.0958
2530	6	6	6	31.8	17.342	0	FAM162A	Protein FAM162A	Q96A26;F8W7Q4;E9PH05;B4DF97;Q9H2P1	Cluster -834	Cluster 1	MIM	1	30.5972	21.0087	30.8274	26.3778
4093	4	4	4	46.6	6.4575	0	USMG5	Up-regulated during skeletal muscle growth protein 5	Q96IX5	Cluster -834	Cluster 1	MIM	1	29.1279	20.7896	29.7146	25.3823
3926	20	20	20	63.2	40.744	0	ATAD1	ATPase family AAA domain-containing protein 1	Q8NBU5;B4E2J1	Cluster -834	Cluster 1	MOM	1	27.9617	24.029	28.5787	21.5553
4401	11	11	11	61.7	20.266	0	NDUFAF4	NADH dehydrogenase [ubiquinone] 1 alpha subcomplex assembly factor 4	Q9P032	Cluster -834	Cluster 1	MIM	0	28.8606	23.5208	29.8099	19.945
3005	14	14	14	53	36.223	0	SLC25A16	Graves disease carrier protein	P16260;B4DHV9;B4DPV4;V9GZ24;V9GYB8	Cluster -834	Cluster 1	MIM	6	25.937	21.9535	26.9316	20.6277
2384	45	45	44	52.9	88.583	0	AFG3L2	AFG3-like protein 2	Q9Y4W6;D3DUJ0;Q8TA92;K7EP56;Q658U5	Cluster -834	Cluster 1	MIM	2	30.3887	24.9668	31.2463	22.6997
1665	28	28	28	44.1	86.454	0	YME1L1;FTSH	ATP-dependent zinc metalloprotease YME1L1	Q96TA2;A8K5H7;Q96I63;Q9Y2Q2;Q9NQ51;R4GNA5;Q5T8D1;Q5T8D2	Cluster -834	Cluster 1	MIM	1	28.7121	22.857	29.6199	20.8256
1058	16	16	2	71.2	30.037	0	COMT	Catechol O-methyltransferase	P21964;A0A140VJG8;E7EMS6;E7EUU8;F8WBW9;H7BZ45;A0A4D6GI41;A0A286SD53;A3F6Y9;A0A4D6GKQ6;A0A4D6GIK3;A0A4D6GL81;A0A4D6GKX6;A0A4D6GIW7;A0A4D6GIL3;F2WW53;A0A4D6GIA3;A0A4D6GI32;A0A1S6YJG6;A0A4D6GI63;F2WW55;A0A4D6GL01;A0A4D6GI82;A0A4D6GI75;A0A4D6GI65;A0A4D6GI39;A0A4D6GI07;A0A4D6GI48	Cluster -834	Cluster 1	Membrane	1	27.7417	22.6394	28.6473	20.8024
278	24	24	24	80.1	34.234	0	CYB5R3	NADH-cytochrome b5 reductase 3;NADH-cytochrome b5 reductase 3 membrane-bound form;NADH-cytochrome b5 reductase 3 soluble form;NADH-cytochrome b5 reductase	P00387;A0A024R4X0;Q6ZVI6;B1AHF3;Q6TGM5	Cluster -834	Cluster 1	MOM	0	30.2773	25.5174	31.0865	24.1751
349	18	18	18	45	62.924	0	SPTLC2	Serine palmitoyltransferase 2	O15270;A0A024R6H1;H0YJV2	Cluster -834	Cluster 1	Membrane	1	25.3623	21.3745	26.0787	20.0556
4535	4	4	4	33.8	15.512	0	CHCHD2;CHCHD2P9	Coiled-coil-helix-coiled-coil-helix domain-containing protein 2;Putative coiled-coil-helix-coiled-coil-helix domain-containing protein CHCHD2P9, mitochondrial	Q9Y6H1;Q5T1J5	Cluster -834	Cluster 1	IMS	0	26.7825	22.5947	27.0535	21.7321
4105	3	3	3	24.7	11.059	0	SMIM8	Small integral membrane protein 8	Q96KF7;V9GYL2;V9GYF9	Cluster -834	Cluster 1	MOM	1	24.7159	21.7336	24.9101	21.1227
282	9	9	9	61.2	21.225	0	FTH1	Ferritin heavy chain;Ferritin heavy chain, N-terminally processed;Ferritin	P02794;A0A024R525;Q6NS36;G3V192;Q6NZ44;B3KXC3;G3V1D1;Q8TD27;E9PRK8;E9PKY7;A9JQE1;E9PPQ4;E9PQR3;E9PKM5;E9PK45	Cluster -834	Cluster 1	unknown	0	26.4671	21.7486	26.6899	20.8535
861	2	2	2	32.8	6.662	0.00025278	MP68;C14orf2	6.8 kDa mitochondrial proteolipid	P56378;A0A0A0MTQ5;G3V556;A0A024R6N3	Cluster -834	Cluster 1	MIM	1	28.0838	21.6202	28.1402	20.7025
4480	15	15	8	59	30.658	0	VDAC3	Voltage-dependent anion-selective channel protein 3	Q9Y277;E5RJN6;E5RHZ6;E5RHE1;E5RK27;E5RFL1	Cluster -834	Cluster 1	MOM	19	31.6564	24.3225	32.2955	21.6503
4326	4	4	4	23.1	22.252	0	PXMP2	Peroxisomal membrane protein 2	Q9NR77;F5H4N4;F5GXM0;F5GZF7;A0A087X249	Cluster -834	Cluster 1	MIM	4	24.4579	21.113	24.7209	20.1276
1556	3	3	3	48.6	12.058	0	NDUFB2;WUGSC:H_DJ0726N20.gs.b	NADH dehydrogenase [ubiquinone] 1 beta subcomplex subunit 2, mitochondrial	O95178;H7C5B8;A4D1T5;C9IZW8;C9JXM4;Q9Y6T4;C9IZZ2	Cluster -834	Cluster 1	MIM	0	22.2806	21.2831	22.2249	21.0282
335	7	1	1	66.2	15.928	0.001224	SYNJ2BP	Synaptojanin-2-binding protein	P57105;A0A024R670;A0A087WTA2	Cluster -834	Cluster 1	MOM	1	26.6285	22.0459	26.7937	20.1831
732	2	2	2	51.3	8.8081	0.00025913	MINOS1;MINOS1-NBL1	MICOS complex subunit MIC10	Q5TGZ0;A0A087WU07;R4GNA1;A0A3B3IRY5;R4GMM1;R4GMY4	Cluster -834	Cluster 1	MIM	1	24.9658	21.4043	25.081	20.2433
4299	19	19	19	54.6	50.317	0	MRS2	Magnesium transporter MRS2 homolog, mitochondrial	Q9HD23;B4DSN2;A0A0A0MQX2;H7BZ29;B4DMD9	Cluster -834	Cluster 1	MIM	2	24.7306	21.101	26.6144	20.9467
3900	7	7	7	82.4	6.0352	0	TOMM5	Mitochondrial import receptor subunit TOM5 homolog	Q8N4H5;F8W8Z9;H3BUX3;H0YFG9	Cluster -834	Cluster 1	MOM	1	25.5465	21.3244	27.5329	20.9874
1518	13	13	2	53.2	38.464	0	MFF	Mitochondrial fission factor	Q9GZY8;A1MAC2;C9JHF5;C9JU19;C9JI76;E9PPR7;C9JAF1	Cluster -834	Cluster 1	MOM	1	24.7939	21.4032	26.2149	21.2599
3784	4	4	4	69.1	6.2484	0	TOMM7;TOM7	Mitochondrial import receptor subunit TOM7 homolog	Q9P0U1;Q75MR5;B5MD00;A0A087WZY2;A6NIV2	Cluster -834	Cluster 1	MOM	1	25.9423	21.1467	28.4954	21.2602
3373	10	10	10	48.9	37.337	0	MCL1	Induced myeloid leukemia cell differentiation protein Mcl-1	Q07820;B4DLY8;B4DG83;B4E3L8;B4DU51;A0A087WT64;C8YZ26	Cluster -834	Cluster 1	MOM	1	23.6376	21.3067	25.0296	20.9778
2777	6	6	6	31.8	22.171	0	BCL2L11;hCG_15901	Bcl-2-like protein 11	O43521;Q6JTU4;Q8WXB2;C9J417	Cluster -834	Cluster 1	MOM	0	22.0716	21.6834	22.3527	21.5842
3767	12	12	12	23.6	93.794	0	GPAM;DKFZp451B1115	Glycerol-3-phosphate acyltransferase 1, mitochondrial	Q9HCL2;Q86T70;Q6ZMF6;Q5VW52;Q8N1G6;Q6ZMG4	Cluster -834	Cluster 1	Membrane	2	22.6027	21.031	23.8566	20.5705
1896	5	5	5	33.9	13.291	0	COX20;FAM36A	Cytochrome c oxidase protein 20 homolog	Q5RI15;B3KM21	Cluster -834	Cluster 1	MIM	2	25.4292	21.5822	26.7792	20.7544
3245	10	10	10	49.3	33.403	0	STX17;DKFZp762D1813	Syntaxin-17	P56962;Q2TAB5;Q6NSC7;B3KTA5;E9PIC2;B4DJ69;Q8N3G0;E9PJW1;E9PQU9;E9PJV6	Cluster -834	Cluster 1	MOM	2	24.3607	22.1913	25.2234	21.7368
907	10	10	10	38.5	35.119	0	DHRS7B	Dehydrogenase/reductase SDR family member 7B	Q6IAN0;A0A0C4DGQ8;J3KRS1;J3QLJ8;J3QKT1;J3QLK1	Cluster -834	Cluster 1	Membrane	1	25.0285	21.7863	26.5584	20.8987
1248	10	10	10	26.8	67.738	0	FAM73A	Protein FAM73A	A0A2R8YF99;A0A2R8YE40;Q8NAN2;B4DK63;A0A2R8YGK2;F8W7S1;B7ZLZ8;A0A2R8YFQ8;A0A2R8YDC7	Cluster -834	Cluster 1	MOM	1	22.6321	20.9281	23.3411	20.6452
4040	13	13	13	50.4	30.834	0	CCDC127	Coiled-coil domain-containing protein 127	Q96BQ5;D6R9R2	Cluster -834	Cluster 1	Membrane	0	25.0029	21.6692	26.4118	21.2009
3776	6	6	6	31.8	29.353	0	SLC25A26	S-adenosylmethionine mitochondrial carrier protein	Q70HW3;H7C430;H0YCZ5;H0YF50	Cluster -834	Cluster 1	MIM	6	24.3785	20.7682	25.7521	20.4721
2538	4	4	4	19.3	32.94	0	MMADHC	Methylmalonic aciduria and homocystinuria type D protein, mitochondrial	Q9H3L0;F8WEC0	Cluster -834	Cluster 1	Matrix	0	25.2986	21.5961	26.5743	21.294
2077	8	8	2	49.6	25.943	0	TMEM126B	Complex I assembly factor TMEM126B, mitochondrial	Q8IUX1;B4DP48;Q9H2Q3;H0YD74;E9PKZ9;E9PJQ6;E9PKZ7;H0YEG5	Cluster -834	Cluster 1	MIM	4	25.2759	21.657	26.5703	21.3364
2518	11	9	9	32.6	36.201	0	SLC25A14	Brain mitochondrial carrier protein 1	O95258;F6SL11;B4DJN2;B4DMK1;B7Z996;Q5JY88	Cluster -834	Cluster 1	MIM	6	24.8581	21.222	26.3718	20.8684
1186	7	7	7	25.1	42.19	0	PARL	Presenilins-associated rhomboid-like protein, mitochondrial;P-beta	Q9H300;A0A1W2PP11;C9JNP8;F8WCQ4;A0A1W2PS40;H7C0U0;A0A1W2PP66;H7C122;H7C045	Cluster -834	Cluster 1	MIM	7	25.0774	21.6719	26.3692	20.5541
3855	3	3	3	34.2	17.177	0	FUNDC1	FUN14 domain-containing protein 1	Q8IVP5	Cluster -834	Cluster 1	MOM	3	24.5523	22.0611	26.0078	20.9503
524	22	22	22	58.5	52.118	0	RMDN3;FAM82C	Regulator of microtubule dynamics protein 3	Q96TC7;A0A024R9P6;B3KUI4;H0YMB1;H0YLG5;H0YNE5;H0YLV7	Cluster -834	Cluster 1	MOM	1	25.4571	21.315	25.348	21.0827
686	4	4	4	38.2	12.266	0	MRPL57;MRP63	Ribosomal protein 63, mitochondrial	Q9BQC6;A0A024RDM4	Cluster -834	Cluster 1	Matrix	0	26.913	22.0647	26.6232	21.6042
975	4	4	4	36.7	18.61	0	SDHC	Succinate dehydrogenase cytochrome b560 subunit, mitochondrial	Q99643;D3DVH1;A0A0S2Z4C9;B4DEL5;A0A0S2Z4B7;Q6IAQ2	Cluster -834	Cluster 1	MIM	3	27.8356	21.1609	28.0516	21.1289
4173	6	6	6	50.5	20.35	0	NDUFAF3;C3orf60;DKFZp564J0123	NADH dehydrogenase [ubiquinone] 1 alpha subcomplex assembly factor 3	Q9BU61;A4FU71;Q9Y3Z0	Cluster -834	Cluster 1	MIM	0	28.3247	25.6962	28.2319	25.7384
4232	12	12	3	51.4	35.407	0	SLC25A32	Mitochondrial folate transporter/carrier	Q9H2D1;B3KWP3;A0A3B3IRK5;E5RGK5;E5RFL3;E5RGT9	Cluster -834	Cluster 1	MIM	6	26.2572	20.955	27.1622	21.2604
4218	11	11	11	62.6	21.527	0	TMEM126A	Transmembrane protein 126A	Q9H061;E9PI90;E9PIH8	Cluster -834	Cluster 1	MIM	4	28.0196	20.6543	29.0719	21.083
4107	2	2	2	18.2	20.424	0	FAM210B	Protein FAM210B	Q96KR6	Cluster -834	Cluster 1	MIM	2	23.9726	20.9843	24.4697	21.1733
2864	8	8	8	57	15.489	0	NDUFB6	NADH dehydrogenase [ubiquinone] 1 beta subcomplex subunit 6	O95139;A0A087WZX2	Cluster -834	Cluster 1	MIM	1	27.8943	21.0785	28.8763	21.4038
3715	20	20	18	56.3	52.662	0	SLC25A25	Calcium-binding mitochondrial carrier protein SCaMC-2	Q6KCM7;H7C4Z4;M0QZP9	Cluster -834	Cluster 1	MIM	6	27.3345	21.1085	28.3872	21.4874
4033	10	10	10	40.7	46.173	0	SLC25A46	Solute carrier family 25 member 46	Q96AG3;B4DY98;E7EVY2;B7Z6C8	Cluster -834	Cluster 1	MOM	6	24.4228	20.7038	25.1147	20.7403
2666	6	6	6	23.5	30.776	0	FAM210A	Protein FAM210A	Q96ND0;K7EK00;K7ERQ2	Cluster -834	Cluster 1	MIM	1	27.943	21.322	29.1982	21.3674
4022	10	10	10	38.6	33.916	0	TOMM40L	Mitochondrial import receptor subunit TOM40B	Q969M1;Q9H9G4;B7Z4T8	Cluster -834	Cluster 1	MOM	16	25.2648	21.1308	26.0969	21.1633
4370	6	6	6	19.3	39.082	0	CCDC109B	Calcium uniporter regulatory subunit MCUb, mitochondrial	Q9NWR8	Cluster -834	Cluster 1	MIM	2	25.1067	20.9391	25.8597	21.0148
264	11	11	11	55.6	28.431	0	PEX11B	Peroxisomal membrane protein 11B	O96011;A0A024R4E7;B3KSS3;H7C3V6	Cluster -834	Cluster 1	Membrane	1	25.881	21.3969	26.6302	21.5053
3960	14	14	14	49.7	38.124	0	SLC25A40	Solute carrier family 25 member 40	Q8TBP6	Cluster -834	Cluster 1	MIM	6	25.7284	21.2158	26.8932	21.4664
4119	10	10	10	35.4	36.231	0	SFXN2	Sideroflexin-2	Q96NB2;R4GMR9;R4GN74;R4GNC2;R4GN63;A0A1B0GX61;R4GMW0;A0A0C4DGR6;R4GMS6	Cluster -834	Cluster 1	MIM	5	25.8224	20.9965	27.0479	21.2294
4520	4	4	4	30.4	20.031	0	TIMM22	Mitochondrial import inner membrane translocase subunit Tim22	Q9Y584	Cluster -834	Cluster 1	MIM	3	25.2669	21.3897	26.0133	21.17
4405	10	10	10	63.2	16.698	0	NDUFA13	NADH dehydrogenase [ubiquinone] 1 alpha subcomplex subunit 13	Q9P0J0;B4DEZ3;K7EJE1;E7ENQ6;B4DQP1;U3KQP3;K7EP87	Cluster -834	Cluster 1	MIM	1	29.3843	21.8933	30.5462	21.4591
3747	7	7	7	27.5	25.498	0	TMEM65	Transmembrane protein 65	Q6PI78	Cluster -834	Cluster 1	MIM	3	27.5118	21.5945	28.6	21.1379
3618	17	17	17	53.4	35.511	0	SLC25A19;DKFZp667O1614	Mitochondrial thiamine pyrophosphate carrier	Q9HC21;Q5JPC1;Q8NBT6;J3KRY6;J3KS44;J3QLV3;J3KSI7;J3QL84;J3KSB1;J3QS02;J3KTL0;REV__Q71SA9	Cluster -834	Cluster 1	MIM	6	27.4719	21.0199	28.7373	20.5598
994	19	19	19	34.2	63.514	0	SLC30A9	Zinc transporter 9	Q6PML9;A0A0S2Z514;A0A024R9W8;B2R745;B4DSU2;A0A0S2Z512;D6R9M6	Cluster -834	Cluster 1	MIM	5	27.2425	21.4166	28.2485	21.1355
329	12	12	12	38.5	42.072	0	AGPAT5	1-acyl-sn-glycerol-3-phosphate acyltransferase epsilon	Q9NUQ2;Q6NUM7;A0A024R640;H0YC22;E5RH21	Cluster -834	Cluster 1	MOM	3	26.3593	21.0911	27.1922	20.7847
548	9	9	9	45	33.76	0	TMEM177;MGC10993	Transmembrane protein 177	Q53S58;B3KUD0;A0A024RAE5;B4DR32	Cluster -834	Cluster 1	MIM	3	25.8484	21.3913	26.6869	21.0267
3906	2	2	2	32.8	7.7019	0	SMIM20	Small integral membrane protein 20	Q8N5G0;E5RH91	Cluster -834	Cluster 1	MIM	1	24.3655	21.0563	24.9222	20.9347
2286	14	14	14	68.3	25.65	0	MRPS34	28S ribosomal protein S34, mitochondrial	P82930;C9JJ19;A4UCR9	Cluster -834	Cluster 1	Matrix	0	29.5806	27.4226	29.9983	27.3621
125	11	11	11	65.7	18.01	0	MTFP1;MTP18	Mitochondrial fission process protein 1	Q9UDX5;A0A024R1E4;H7C417;B5MC22;L0R6K6;F8WEN7	Cluster -834	Cluster 1	Membrane	3	27.5813	21.437	28.7101	21.202
1226	30	30	16	52.1	88.234	0	SPG7	Paraplegin	Q9UQ90;A0A2R8Y4Y7;A0A2R8Y726;A0A2U3TZH1;A0A2R8YFW4;A0A2R8Y7B8;A0A2R8YDQ1;A0A2R8Y3M4;A0A2R8Y7E2;A0A2R8Y6K2;A0A2R8YGZ0;A0A2R8YEH4;A0A2R8YFJ7;A0A2R8Y6E8;A0A2R8Y4M8;A0A2R8Y4M0;A0A2R8Y729;A0A2R8Y632;A0A2R8YFF4;A0A2R8YG79;A0A2R8Y7N2;B3KSY6;A0A2R8Y6Z7;A0A2R8Y4Z7;H3BTY6;H3BTR8;A0A2R8Y617;A0A2R8YFN9;A0A2R8Y4L0;A0A2R8YGV4;A0A2R8Y4L7;A0A2R8Y856;Q9UI71;H3BMP1;H3BNE4;A0A2R8YFQ9;A0A087X0F5;A0A2R8YDW8	Cluster -834	Cluster 1	MIM	2	26.5928	20.5771	27.6599	20.3685
4524	5	5	5	64.2	12.347	0	MPC1;BRP44L	Mitochondrial pyruvate carrier 1	Q9Y5U8;Q5TI65;A0A087WVZ0	Cluster -834	Cluster 1	MIM	2	27.1629	21.6046	28.5403	21.6719
1524	15	15	15	58	39.8	0	MUL1	Mitochondrial ubiquitin ligase activator of NFKB 1	Q969V5;A1PUM0;B4DE24;B7Z8S4	Cluster -834	Cluster 1	MOM	2	25.7122	20.9108	27.0874	20.8891
4152	13	13	13	52.5	33.303	0	SLC25A21	Mitochondrial 2-oxodicarboxylate carrier	Q9BQT8	Cluster -834	Cluster 1	MIM	6	26.3513	21.3122	27.6863	21.2244
1780	4	4	4	8.7	42.729	0.00029146	CYTB;cytb;CytB;CYB;Cytb;MT-CYB	Cytochrome b	H9PBP8;B2KLH3;A0A343YUF8;A0A3G5ATA1;A0A3Q8A468;A0A3G5CES9;A0A3G5C8M4;A0A3G5C150;H9E7F3;A0A3G5BY18;A0A3G5BVM4;A0A3G5ASV1;A0A344AU78;A0A3Q8A541;A0A346M0J1;A0A346LZR8;A0A345WHX4;A0A345ALM6;A0A345AKH6;A0A345AJ84;A0A3G5ASN7;A0A411IIY0;A0A343LMX2;A0A3Q8A6E7;A0A343T2V9;A0A343T0M9;A0A343SX70;A0A343SWL3;A0A343SWI7;A0A343SVK9;A0A343SQK9;A0A343SDM3;A0A6B7GMN5;A0A343UFT6;A0A343RWU2;A0A343T692;A0A344ARU6;A0A3…	Cluster -834	Cluster 1	MIM	8	26.5881	21.1142	28.0869	20.7721
4028	13	12	12	33.7	38.023	0	2002-03-01	Mitochondrial amidoxime reducing component 2	Q969Z3;F6V6Z1;X1WI34	Cluster -834	Cluster 1	MOM	0	26.3201	21.2397	27.6197	21.0137
874	7	7	7	53.8	15.004	0	URLC5;CCSMST1	Protein CCSMST1	A0A0A8K8N9;Q4G0I0	Cluster -834	Cluster 1	IMS	1	26.1094	21.6555	27.2435	21.47
4060	13	13	13	29	60.12	0	OMA1	Metalloendopeptidase OMA1, mitochondrial	Q96E52;H7BZX2;X6RDQ1;X6RL62;X6RIG5;X6RD49	Cluster -834	Cluster 1	MIM	1	26.4597	21.6306	27.6843	21.5401
4339	15	15	11	33.6	44.021	0	AGPAT4	1-acyl-sn-glycerol-3-phosphate acyltransferase delta	Q9NRZ5;B4DHC0;B4DMU6;G3XAF1;B4DIE2;Q5TEE8;Q6PJN9;B4DIY1;Q6AI25	Cluster -834	Cluster 1	MOM	4	25.9786	21.3176	27.0182	21.1511
3822	15	15	15	38.9	60.577	0	ADCK1	Uncharacterized aarF domain-containing protein kinase 1	Q86TW2;G3V426;F8W9Q8;B4DRU7;G3V3J2	Cluster -834	Cluster 1	unknown	0	24.9141	21.2154	25.7674	21.0908
3917	12	12	12	65	32.062	0	SLC25A29	Mitochondrial basic amino acids transporter	Q8N8R3;G3V5F4;G3V441;G3V4H8	Cluster -834	Cluster 1	MIM	6	24.6897	21.0697	25.4511	20.9628
3759	2	2	2	32.3	10.081	0	UQCC3	Ubiquinol-cytochrome-c reductase complex assembly factor 3	Q6UW78	Cluster -834	Cluster 1	MIM	1	24.6796	20.8884	24.8796	21.1322
3242	5	5	5	62.3	7.9331	0	ATP5I	ATP synthase subunit e, mitochondrial	P56385	Cluster -834	Cluster 1	MIM	0	30.0675	21.1469	30.5685	21.9643
2	3	3	3	13	29.95	0	MT-CO3;COX3;COIII;coxIII;CO3	Cytochrome c oxidase subunit 3	P00414;X5CKC7;V9JBV1;V9J277;V5LA48;V5JMB0;U5ZAB9;U5Z242;U5YV97;U3L8W6;U3L7D7;U3L3K7;S4WYR4;S4UQJ2;R9YA13;R9Y6C9;V9JJC5;W0C1D3;R9Y2C7;V9JEP3;V9N9G5;B8RFL3;A0A059RQG8;A0A343GK98;A0A343GLQ5;A0A343GQG8;A0A343GRA4;X5C9X5;A0A059RR81;A0A059RR60;A0A059RPC5;F2WHZ5;A0A059RP63;A0A343GRJ5;A0A059RNY9;A0A059RNV0;A0A059RNN3;A0A343GRT6;A0A342Y5A7;W8DE98;X5CAY7;Q4GV60;X5CAG3;B8X4N0;Q2HJS3;Q4GMA4;Q6VLN4;Q4GSY0;Q6V…	Cluster -834	Cluster 1	MIM	7	28.6852	20.6963	29.2049	21.1723
2413	11	11	4	47.9	34.012	0	SLC25A1	Tricarboxylate transport protein, mitochondrial	P53007;D9HTE9;Q6LAP8	Cluster -834	Cluster 1	MIM	6	30.8658	21.225	31.4266	22.1011
3030	13	13	13	58	16.762	0	COX5A	Cytochrome c oxidase subunit 5A, mitochondrial	P20674;H3BRM5;H3BV69;H3BNX8;Q71UP1;H3BRI0	Cluster -834	Cluster 1	MIM	0	30.2683	21.572	30.5019	22.1028
4375	6	6	6	51	17.316	0	NDUFB11	NADH dehydrogenase [ubiquinone] 1 beta subcomplex subunit 11, mitochondrial	Q9NX14;Q7Z4X2	Cluster -834	Cluster 1	MIM	1	28.1525	21.2614	28.8977	21.7155
4161	11	11	10	45.2	35.375	0	SLC25A33	Solute carrier family 25 member 33	Q9BSK2	Cluster -834	Cluster 1	MIM	6	26.158	21.1542	26.7085	21.5033
1848	6	6	6	25.4	21.75	0	NDUFB5	NADH dehydrogenase [ubiquinone] 1 beta subcomplex subunit 5, mitochondrial	O43674;D3DNS1;B2R9L0;H0Y886;E7EWP0;Q05D62;H7C568;A0A087WYD0	Cluster -834	Cluster 1	MIM	1	28.1732	20.4607	28.9402	21.0708
3669	14	14	13	48.1	37.499	0	2001-03-01	Mitochondrial amidoxime-reducing component 1	Q5VT66;A0A494C1P3;H7BYZ9;X6RIL1;H0YDX4	Cluster -834	Cluster 1	MOM	1	28.2423	20.6878	28.9085	21.3524
4194	21	21	21	64.5	52.723	0	BCL2L13	Bcl-2-like protein 13	Q9BXK5;A0A087WX97;A0A087WTL4;B2RB43;B7Z238;A8K5Y4;E9PDD6;Q86T62;B7Z737;F2Z2C3;A0A087WW80;Q8IZP5;A0A0A0MR90;F6VJB4;H0Y3R5	Cluster -834	Cluster 1	MOM	1	26.4663	21.1523	26.8452	21.373
3359	19	19	19	80.9	34.061	0	SLC25A11	Mitochondrial 2-oxoglutarate/malate carrier protein	Q02978;Q6IBH0;I3L1P8	Cluster -834	Cluster 1	MIM	6	31.0559	21.0986	31.9224	21.5682
932	5	5	4	14.2	35.646	0	MT-ND1;ND1;NADH1;NDI;ndh1	NADH-ubiquinone oxidoreductase chain 1	A0A0G2UNI1;P03886;A0A342LFY8;A0A343FRN1;A0A343F7R9;A0A343F404;A0A343EQJ5;A0A343E9E8;A0A6B9RB71;H9MSR8;A0A343JWI0;A0A342LFW2;A0A343JVE0;A0A059QN62;A0A343GRF0;A0A059QJF0;A0A343GRI9;A0A059QJL5;A0A343KLU2;A0A059QKS9;A0A343KKH4;A0A343KKG1;A0A059QP35;A0A343G2Q6;A0A343G6P7;A0A343G753;A0A344AK36;A0A343GHC8;A0A344AJR9;A0A344AJ87;A0A343YSP7;A0A343YS78;A0A343WNZ8;A0A343VGQ5;A0A343L5E3;A0A343KV55;A0A1W6ELZ8;…	Cluster -834	Cluster 1	MIM	8	26.1826	20.5537	26.7583	20.8036
1157	4	4	4	10.8	40.489	0	COQ2	4-hydroxybenzoate polyprenyltransferase, mitochondrial	Q96H96;E2QRG7;A0A1D8H0A6;E7EPM7;B4DV83;H0YAI0	Cluster -834	Cluster 1	MIM	9	23.5597	20.9452	23.769	21.0778
1484	15	15	2	52.8	41.345	0	GDAP1	Ganglioside-induced differentiation-associated protein 1	Q8TB36;A0A6Q8PFG4;A0A6Q8PH79;A0A6Q8PGL3;A0A6Q8PGS2;A0A6Q8PHC1;A0A6Q8PH97;A0A6Q8PEX8;A0A6Q8PH88;A0A6Q8PEZ4;A0A6Q8PHN7;A0A6Q8PGU0;A0A6Q8PFF4;A0A6Q8PGQ9;A0A6Q8PGB8	Cluster -834	Cluster 1	MOM	2	27.7918	20.5544	28.6817	21.2209
3350	24	24	24	70.9	42.867	0	DHODH	Dihydroorotate dehydrogenase (quinone), mitochondrial	Q02127;I3NI32;J3QRQ3;I3L449;J3QRJ4	Cluster -834	Cluster 1	MIM	1	28.3893	21.1328	29.2122	21.9455
1162	8	7	7	34.3	35.503	0	SFXN3	Sideroflexin-3;Sideroflexin	Q9BWM7;A0A1P0AYU5;B4DRS6;S4R3N9	Cluster -834	Cluster 1	MIM	4	27.9357	20.8724	28.9687	21.5477
3238	5	3	3	42.6	10.918	0	ATP5J2	ATP synthase subunit f, mitochondrial	P56134;Q53FE1	Cluster -834	Cluster 1	MIM	1	25.0712	21.2256	25.6293	21.5201
3786	11	11	11	36.1	46.03	0	COX15	Cytochrome c oxidase assembly protein COX15 homolog	Q7KZN9;A0A3B3IRX1;B4DQM2	Cluster -834	Cluster 1	MIM	8	28.1693	21.5029	29.0869	21.2964
2743	8	8	6	61.7	21.943	0	TIMM23	Mitochondrial import inner membrane translocase subunit Tim23	O14925;B1APJ0;Q5SRD1;B4DI18;B7ZB25	Cluster -834	Cluster 1	MIM	3	28.2628	21.2475	29.2596	20.8938
2634	7	7	2	26.5	57.041	0	COX1;MT-CO1;COI;coxI;CO1	Cytochrome c oxidase subunit 1	I6TIT6;P00395;D3YSB9;D0UTR9;D7P9P7;D2K1K1;X5BMX5;X5BDH6;X5C9H5;X5D927;A0A0E3DIC0;A0A0E3DJN0;H9PJE2;H9RI29;H9R9Z5;H9R6C1;H9QP91;H9QMQ8;A0A0E3D777;A6YZK9;H9QDP9;A0A1B0W642;A0A1L1ZBL2;A0A0D4WP08;A0A1L1ZA99;A0A1J0QWW6;A0A068C1W5;A0A068BQ73;A0A1B0W381;A0A0X9RUR2;A0A1B0VZ80;A0A167L934;A0A141ZRF4;A0A109PUH2;A0A109PQK6;A0A0X9WGC5;H9QFG0;H9Q1L1;A0A097Q5Q6;H9E7M1;L7XQA3;L7XKH8;L7XJZ7;L7XGI1;L7P4C8;I3Q9N9;H…	Cluster -834	Cluster 1	MIM	12	28.0153	21.4661	28.8838	21.3342
1905	36	28	28	67.1	74.761	0	SLC25A12	Calcium-binding mitochondrial carrier protein Aralar1	O75746;B3KMV8;F8W9J0;H0YFB2;B4DGK6	Cluster -834	Cluster 1	MIM	6	28.1533	21.2739	29.1414	20.9762
1858	28	28	28	40.9	88.339	0	CPT1A	Carnitine O-palmitoyltransferase 1, liver isoform	B2RAQ8;P50416;A0A024R5F4;H3BP22;H3BUV7;H3BUJ0;H3BMD2;Q92523;Q8WZ48;A2RRE8;Q53FV7;A8K5K1;A5PLL0;A0A024R4W7	Cluster -834	Cluster 1	MOM	2	27.6285	21.5712	28.4309	21.422
953	19	5	5	62.1	33.064	0	SLC25A4	ADP/ATP translocase 1	P12235;A0A0S2Z3H3;A8K787;V9GYG0;A0A0S2Z359;A0A0S2Z3C4;Q59EP7;Q9H0C2	Cluster -834	Cluster 1	MIM	6	27.9781	21.7261	28.8067	21.4814
365	11	11	11	60.5	27.013	0	hCG_2027080;PDF	Peptide deformylase, mitochondrial	A0A024R6Y3;Q9HBH1	Cluster -834	Cluster 1	Matrix	0	26.3506	20.8699	27.039	20.6809
944	20	20	20	41.1	82.64	0	ABCB7	ATP-binding cassette sub-family B member 7, mitochondrial	O75027;A0A0S2Z2Z3;A0A5F9ZA98;A0A590UJS8;B4DGL8;A0A087WW65;B3KM98;A0A2R8Y473;A0A0S2Z2W5;A0A0S2Z367;E9PJR8;E9PNQ5;A0A2R8Y3N2;A0A2R8YF35;Q7Z3K5	Cluster -834	Cluster 1	MIM	6	29.1013	21.0146	30.1131	20.7313
4286	5	5	5	27.2	17.201	0	PLGRKT	Plasminogen receptor (KT)	Q9HBL7	Cluster -834	Cluster 1	Membrane	2	26.2404	21.5141	26.8038	21.3139
3863	27	27	20	56.1	70.783	0	RHOT1	Mitochondrial Rho GTPase 1;Mitochondrial Rho GTPase	Q8IXI2;H7BXZ6;J3QLG2;J3KSR5	Cluster -834	Cluster 1	MOM	1	27.419	21.7933	28.023	21.5533
1358	13	13	13	44.4	41.79	0	LETMD1	LETM1 domain-containing protein 1	Q6P1Q0;A0A384P5D7;B2RCH7;B7Z7F8;F8VP71;F8VZA2;H0YIV5;F8VVQ3;B7Z7E4;F8W1Z2;F8VR33;F8VS60;F8W0R0;H0YHF4;F8VPY5;F8VTR1;F8VQE7	Cluster -834	Cluster 1	Membrane	1	26.7786	21.4321	27.441	21.1042
3845	7	7	7	58.2	14.852	0	NDUFA11	NADH dehydrogenase [ubiquinone] 1 alpha subcomplex subunit 11	Q86Y39;K7EQ77;K7EK78;K7EP35;K7EMT4	Cluster -834	Cluster 1	MIM	2	27.613	21.5383	28.3645	21.1906
3588	7	7	7	77.5	15.521	0	TOMM22;MST065	Mitochondrial import receptor subunit TOM22 homolog	Q9NS69;Q549C5;Q53GB0	Cluster -834	Cluster 1	MOM	1	29.0349	20.5737	29.8003	20.3027
1843	15	15	15	68.1	32.789	0	SLC25A15	Mitochondrial ornithine transporter 1	B2R921;Q9Y619;B4DL63;Q5VZD9;F2Z354;Q9BXI2	Cluster -834	Cluster 1	MIM	6	27.6548	21.0449	28.2838	20.7482
948	15	2	2	64.5	31.282	0	SLC25A10	Mitochondrial dicarboxylate carrier	Q9UBX3;A0A0S2Z382;A0A0S2Z3G3;B4E1E9;A0A0S2Z3I3;F6RGN5;I3L1E8;I3L3N9	Cluster -834	Cluster 1	MIM	6	28.619	21.307	29.242	20.9132
965	4	4	2	33.5	19.733	0	MPV17	Protein Mpv17	P39210;A0A0S2Z469;B5MC53;B5MCF8;A0A0S2Z3Z9;E7EX18;G5E9F5;H0Y6M5;A0A0S2Z466;F8WEL3;B5MC10;A8MTD3;A8MPV4	Cluster -834	Cluster 1	MIM	4	27.7385	21.1933	28.3739	20.8286
4519	28	28	15	61.6	51.976	0	SAMM50	Sorting and assembly machinery component 50 homolog	Q9Y512	Cluster -834	Cluster 1	MOM	16	30.5561	21.5083	31.3248	20.881
47	5	5	5	44.4	12.199	0	CISD1;C10orf70	CDGSH iron-sulfur domain-containing protein 1	Q9NZ45;A0A024QZN7	Cluster -834	Cluster 1	MOM	1	29.6447	21.2919	30.1685	20.7934
80	48	48	7	46.2	113.89	0	NNT	NAD(P) transhydrogenase, mitochondrial	Q13423;Q2TB59;A0A024R0C3;A0A590UK15;A0A590UJM2;A0A590UK29;D6RAI5;B4DS88;B4DMN9;D6RHU2;A0A590UJA4;A0A590UKC7;Q8N5H5	Cluster -834	Cluster 1	MIM	14	31.3786	24.1828	31.9781	23.6926
3081	28	28	28	47.2	75.475	0	ABCD3	ATP-binding cassette sub-family D member 3	P28288;A0A3B3ITW3;B4DL07;B4DZ22	Cluster -834	Cluster 1	Membrane	4	28.5712	21.0764	29.1545	20.45
1762	4	4	2	43	11.896	0	TSPO;PBR	Translocator protein	B1AH87;Q13850;P30536;Q8N730	Cluster -834	Cluster 1	MOM	5	29.7413	21.5245	30.2302	20.8655
2618	3	3	2	12.4	24.806	0	ATP6;ATPase 6;atp6;MTATP6;MT-ATP6	ATP synthase subunit a	H9STU8;D2Y6Y7;Q4GD70;Q4ZEL1;Q4VFM9;Q4ZEI5;Q4VFB5;Q5XSM6;Q6VL11;Q4GQR4;Q4GMY9;Q4GM79;Q4GKN3;Q4GE32;Q4G992;Q4ZFC1;Q4G8X5;Q4F459;Q5SB58;Q5SB97;Q5XS83;Q4GV61;Q4GSG2;Q6VKS1;Q6VJI3;Q6VJ77;Q4ZF95;Q4ZFD4;Q6VHL0;Q5S956;U3LBD0;Q6RQU7;Q5SAZ3;U3KWA8;T2HJH9;T1WUI6;T1SXS5;T1SWT7;T1SUY8;T1STG6;S4UQD8;S4SQC6;Q7Y788;Q6VLT0;D3KAZ0;Q6VLP4;U3L335;Q5SAH4;Q5SA70;Q5S9N8;Q5S9J9;Q5S9H3;Q5S9G0;Q6VHW2;Q6VHB0;U5KQ12;X5BSQ0;…	Cluster -834	Cluster 1	MIM	6	26.8596	21.3591	27.1606	20.9344
4246	4	4	4	51.4	11.441	0	SMDT1	Essential MCU regulator, mitochondrial	Q9H4I9	Cluster -834	Cluster 1	MIM	1	24.9089	20.8919	25.5013	20.9478
1927	16	16	16	46	62.045	0	TDRKH	Tudor and KH domain-containing protein	Q9Y2W6;Q5SZR4;B3KPI5;B4DZR8;F6TB26;B4DJ68;E9PKN8;B7ZAG4;Q9NYV3;E9PQX4	Cluster -834	Cluster 1	Membrane	0	25.8062	20.8404	26.5763	20.9143
3739	10	10	7	40.9	37.998	0	SFXN4	Sideroflexin-4	Q6P4A7;Q8N1Q4	Cluster -834	Cluster 1	MIM	5	27.5315	21.4428	28.3876	21.5148
4312	17	17	17	68.1	32.177	0	TIMMDC1	Complex I assembly factor TIMMDC1, mitochondrial	Q9NPL8;C9JU35;G3XA94;C9JR82;F8WAU6;F8WB00;F8WC42;H7C5U1	Cluster -834	Cluster 1	MIM	4	28.1477	21.3902	29.0579	21.4178
2083	9	9	9	30.7	37.205	0	GHITM	Growth hormone-inducible transmembrane protein	Q9H3K2;B4DSV8;B4DPG9;Q6FIA7;B4DNL0;Q9Y6G2;Q658I8;Q9P099	Cluster -834	Cluster 1	MIM	7	28.7915	21.2388	29.8237	21.2176
482	8	8	8	57.5	14.279	0	MPC2;BRP44	Mitochondrial pyruvate carrier 2	O95563;Q5R3B4;A0A024R8Z5;B2R4Q7	Cluster -834	Cluster 1	MIM	3	29.1115	21.0577	30.1836	21.0318
1158	23	23	10	84.8	30.772	0	VDAC1	Voltage-dependent anion-selective channel protein 1	P21796;A0A1L1UHR1;B3KTS5;B4DEI3	Cluster -834	Cluster 1	MOM	19	33.3843	26.1758	34.2437	26.2073
4065	17	17	17	48.7	45.811	0	CCDC51	Coiled-coil domain-containing protein 51	Q96ER9;A0A024R2V4;C9JSW8;C9JPZ8	Cluster -834	Cluster 1	MIM	2	29.1195	21.2613	29.9563	21.4935
4378	15	15	15	61.5	31.231	0	2005-03-01	E3 ubiquitin-protein ligase MARCH5	Q9NX47;B4DGV8	Cluster -834	Cluster 1	MOM	4	27.4868	21.0898	28.1435	21.2092
531	4	4	4	46.9	9.3697	0	NDUFA4	Cytochrome c oxidase subunit NDUFA4	O00483;A0A024R9Z0	Cluster -834	Cluster 1	MIM	1	28.6523	21.5083	29.5025	21.6125
3576	40	40	32	67.3	74.175	0	SLC25A13	Calcium-binding mitochondrial carrier protein Aralar2	Q9UJS0;Q53GR7;B7Z2E2;Q75KX8;R4GN64;Q75M55	Cluster -834	Cluster 1	MIM	6	30.8289	23.0712	31.7375	23.2005
2850	8	8	8	77.7	11.428	0	ATP5L	ATP synthase subunit g, mitochondrial	O75964;E9PN17;A0A3B3ITX4;A0A3B3IRW3	Cluster -834	Cluster 1	MIM	0	30.4404	21.9917	30.9029	22.0693
980	3	3	3	27	17.043	0	SDHD;UNQ5809	Succinate dehydrogenase [ubiquinone] cytochrome b small subunit, mitochondrial	A0A0S2Z4J3;O14521;Q6UWH2;H0YD96;H0YD41;G3V173;E9PK73;H3BRW5	Cluster -834	Cluster 1	MIM	3	28.2878	20.8183	28.8807	20.9914
57	21	21	8	74.5	31.566	0	VDAC2	Voltage-dependent anion-selective channel protein 2	P45880;A0A024QZT0;A0A024QZN9;A0A0A0MR02;B4DKM5;Q5JSD1;A2A3S1	Cluster -834	Cluster 1	MOM	19	33.1016	25.9329	33.5495	25.8218
149	6	6	6	49.1	11.731	0	COA3;hCG_16955	Cytochrome c oxidase assembly factor 3 homolog, mitochondrial	Q9Y2R0;A0A024R1X4;K7EPV0	Cluster -834	Cluster 1	MIM	1	29.2774	21.1664	29.9468	21.2068
481	7	7	7	68.4	16.516	0	MGST3	Microsomal glutathione S-transferase 3	O14880;Q53GB9;A0A024R8Z1;Q5VV89;Q5VV87	Cluster -834	Cluster 1	MOM	3	28.6728	21.8894	29.4483	21.8341
525	13	13	6	44.9	27.626	0	OCIAD1	OCIA domain-containing protein 1	Q9NX40;A0A024R9U3;D6RG39;D6RIT9;D6R918;D6RBC5;D6RDI5;D6RA54;D6RC55;D6RBN5;D6RF07;D6R9T5	Cluster -834	Cluster 1	MOM	0	29.0278	21.9576	29.7989	21.8714
4361	30	30	30	58.3	63.277	0	DNAJC11	DnaJ homolog subfamily C member 11	Q9NVH1;B4DPK2;B4DGD5;B1AK20;Q5TH61;Q9UMU8;B3KTC6	Cluster -834	Cluster 1	MOM	0	29.1834	20.8521	30.0643	20.8644
2639	15	3	3	23.2	55.269	0	OXA1L	Mitochondrial inner membrane protein OXA1L	J3KNA0;Q15070;A0A384NLA7;A0A087X0L7;E7EVY0	Cluster -834	Cluster 1	MIM	5	25.1405	21.357	25.5194	21.3289
3256	4	4	4	58.2	8.1828	0	ROMO1	Reactive oxygen species modulator 1	P60602	Cluster -834	Cluster 1	MIM	1	27.5874	21.3629	28.1978	21.3392
3862	22	21	21	59.2	68.117	0	RHOT2	Mitochondrial Rho GTPase 2	Q8IXI1;H3BST5;I3L2C6;H3BUX4;H3BU27;H3BMP9;H3BVI5	Cluster -834	Cluster 1	MOM	1	27.6974	21.2069	28.2735	21.1059
4328	25	25	24	44.6	79.147	0	ABCB10	ATP-binding cassette sub-family B member 10, mitochondrial	Q9NRK6;Q6ZMF8;Q96P38	Cluster -834	Cluster 1	MIM	5	28.6957	20.8163	29.3765	20.7288
757	16	16	16	38.1	51.603	0	RMND1	Required for meiotic nuclear division protein 1 homolog	Q9NWS8;A0A087WXU0;A0A2R8Y4J4;Q9H5X7;A0A2R8Y4P5;A0A2R8YFC3	Cluster -834	Cluster 1	MIM	0	26.5573	21.4234	27.3018	20.3239
2770	9	9	9	80.7	16.694	0	CYB5B	Cytochrome b5 type B	O43169;H3BUX2;D6RFH4;Q5HYD9;J3QR91	Cluster -834	Cluster 1	MOM	1	28.3997	21.3736	29.3742	20.1617
4532	13	13	3	57.1	33.331	0	MTCH2	Mitochondrial carrier homolog 2	Q9Y6C9;Q53G34;B4DHQ0	Cluster -834	Cluster 1	MOM	3	30.5357	22.6922	31.325	21.4278
4254	7	7	7	43	19.996	0	OPA3	Optic atrophy 3 protein	Q9H6K4;B4DK77	Cluster -834	Cluster 1	MOM	0	26.2433	21.5162	26.6598	20.753
4159	8	8	8	39.6	29.233	0	C19orf52	Uncharacterized protein C19orf52	Q9BSF4;K7ENF5	Cluster -834	Cluster 1	MIM	1	27.6742	21.4408	28.4312	20.5426
4190	9	9	9	45	20.675	0	FUNDC2	FUN14 domain-containing protein 2	Q9BWH2;H7C0K8	Cluster -834	Cluster 1	MOM	0	28.327	21.5219	28.8593	20.6006
2683	13	13	13	57.6	26.55	0	DCAKD	Dephospho-CoA kinase domain-containing protein	Q8WVC6;K7ESP4	Cluster -834	Cluster 1	Membrane	0	26.2072	21.1303	27.1607	20.3961
3940	13	13	13	39	39.866	0	MCU	Calcium uniporter protein, mitochondrial	Q8NE86;S4R468;B4DWD0	Cluster -834	Cluster 1	MIM	2	26.6335	21.6849	27.5998	20.9535
2786	20	20	20	74.1	32.943	0	SLC25A20	Mitochondrial carnitine/acylcarnitine carrier protein	O43772;C9JPE1;B4DWZ5;F8WEF6	Cluster -834	Cluster 1	MIM	6	28.4093	22.1144	29.3553	21.2604
2805	8	8	8	61.6	18.273	0	TIMM17B	Mitochondrial import inner membrane translocase subunit Tim17-B	O60830;V9GYS0;V9GYU0;V9GYK7	Cluster -834	Cluster 1	MIM	3	27.865	21.9191	28.8246	21.288
384	4	4	4	27	21.198	0	TMEM205;UNQ501	Transmembrane protein 205	Q6UW68;K7ELQ9;A0A024R7D3;K7ER05;K7EJQ9;K7EM09;K7EPR0;K7EMV9	Cluster -834	Cluster 1	Membrane	4	26.0296	21.4282	26.8101	20.8834
1089	34	34	34	46.2	97.34	0	AKAP1	A-kinase anchor protein 1, mitochondrial	Q92667;A0A140VK05;B4DN86;I3L2A2;I3L2N7;I3L0W0;I3L0K6;I3L364;I3NI36;I3L3K1;O15113;I3L0V5;I3L3V6	Cluster -834	Cluster 1	MOM	0	26.667	21.3849	27.5015	20.7952
2895	14	14	14	62.6	37.893	0	TOMM40	Mitochondrial import receptor subunit TOM40 homolog	O96008;K7EJ57;K7EKG4	Cluster -834	Cluster 1	MOM	16	30.9873	23.9346	31.6776	23.1381
2746	6	6	6	70.7	9.9062	0	UQCRQ	Cytochrome b-c1 complex subunit 8	O14949;B7Z4A1	Cluster -834	Cluster 1	MIM	1	29.5457	21.8846	30.4345	21.0769
710	8	8	0	44.9	25.565	0	MT-CO2;COX2;COII;cox2	Cytochrome c oxidase subunit 2	P00403;A0A059RI53;A0A343RU73;T1SWS8;A0A343UE68;A0A059RKP1;A0A1J0QL53;A0A1I9S095;H9RJL3;A0A1B1PEN9;A0A059QPE9;A0A059QQA7;A0A059QS59;A0A059QTW9;A0A059R1T0;A0A059RIQ8;X5C6M5;A0A059RIZ2;A0A059RKX5;A0A1B1LLS4;A0A059RLH3;A0A059RNV8;A0A059RQT0;A0A059RTZ6;A0A059RVU8;A0A059S242;A0A059SAH5;A0A068IXK4;A0A0D4WSL8;A0A0R6NEC0;A0A343R0N9;A0A343R0H2;A0A343L1C9;A0A343H8N6;U5Z9R9;U3LSI8;U5Z487;V9J3S1;V9JPM6;V9K571…	Cluster -834	Cluster 1	MIM	2	30.3655	21.5444	31.5015	20.7311
498	10	10	10	52	8.7813	0	COX6C	Cytochrome c oxidase subunit 6C	P09669;A0A024R9B7	Cluster -834	Cluster 1	MIM	1	30.647	22.6768	31.5855	21.776
658	16	16	16	51.7	41.544	0	MTCH1;PIG60	Mitochondrial carrier homolog 1	Q9NZJ7;A0A024RD08;A0A024RCX4;A8YXX5;A4FVA6;H0Y8C3;Q9Y374;Q8IW90;B4E0C5;H7C196	Cluster -834	Cluster 1	MOM	2	28.7809	21.6643	29.63	21.0046
4024	11	11	11	60.6	23.124	0	RAB24	Ras-related protein Rab-24	Q969Q5;F8W8H5;Q8WY67;Q9HAG2;D6RFW3	Cluster -834	Cluster 1	MOM	0	25.9046	21.2855	26.5977	20.945
348	3	3	3	34.5	6.9611	0.00029223	NDUFB1	NADH dehydrogenase [ubiquinone] 1 beta subcomplex subunit 1	O75438;A0A024R6G6;Q3MHU6	Cluster -834	Cluster 1	MIM	1	25.8963	21.3438	26.5736	20.9482
1702	10	10	10	72	23.392	0	BAK1;BAK;DKFZp686D0345	Bcl-2 homologous antagonist/killer	A8K7S8;Q16611;A0A0S2Z391;A0A0S2Z319;Q8NFF3;B4DEB4;A0A0A0MRG8;B3KRK7;Q5HCI0;B4E0L2	Cluster -834	Cluster 1	MOM	1	26.7292	21.2718	27.5422	20.8074
439	10	10	10	47.9	31.73	0	STOM	Erythrocyte band 7 integral membrane protein	P27105;B4E2V5;B4DZK8;A0A024R882;F8VSL7;B4E310	Cluster -834	Cluster 1	Membrane	0	25.3983	21.8298	26.2006	20.9995
995	10	10	10	46.3	33.331	0	SURF1	Surfeit locus protein 1	Q15526;A0A0S2Z523;E5KRX5;A0A087WYS9	Cluster -834	Cluster 1	MIM	2	25.439	21.2223	26.6268	20.3722
3745	2	2	2	11.1	18.661	0.0053278	AURKAIP1	Aurora kinase A-interacting protein	Q6PI41;Q9NWT8	Cluster -834	Cluster 1	Matrix	0	24.7619	21.4566	25.6817	20.6943
3804	16	16	16	59.4	56.527	0	MAVS	Mitochondrial antiviral-signaling protein	Q7Z434	Cluster -834	Cluster 1	MOM	1	25.6812	21.7326	26.6387	21.0184
1911	6	6	6	28	41.084	0	EXOG	Nuclease EXOG, mitochondrial	Q9Y2C4;B3KN09;H7C0W6;A0A024R2T8;F8WE28;F8WE38	Cluster -834	Cluster 1	MIM	0	24.9219	21.5554	25.7214	21.1783
4156	10	10	10	43.2	25.764	0	FAM213A	Redox-regulatory protein FAM213A	Q9BRX8	Cluster -834	Cluster 1	Membrane	0	26.4359	21.8228	27.6299	21.1838
3033	18	18	18	48.8	59.681	0	MAOA	Amine oxidase [flavin-containing] A	P21397;Q53YE7;Q53EZ0;Q49A63;Q5ULA3;P27338;A0A1W5KJW8;Q5ULA9;B7Z242;Q8TBI1;Q5UL91	Cluster -834	Cluster 1	MOM	1	24.1492	20.9224	25.819	21.3762
3732	9	9	9	42.5	33.765	0	C3orf33	Protein C3orf33	Q6P1S2;F8WDI1;F8WCI5;H7C4I0	Cluster -834	Cluster 1	Matrix	1	23.8234	20.6331	25.4294	21.1007
2032	28	28	26	47.5	84.109	0	ATP5J2-PTCD1;PTCD1	Pentatricopeptide repeat-containing protein 1, mitochondrial	G3V325;B4DJ38;O75127;Q3ZB84;A4D273;Q3SYP6;B3KMD7;C9JJT5;C9JGL8;C9JU26;C9JQN9;C9JWL7	Cluster -834	Cluster 1	Matrix;unknown	0	28.9182	25.7743	30.3699	26.4598
3796	3	3	3	45.6	18.023	0	TIMM17A;TIM17A	Mitochondrial import inner membrane translocase subunit Tim17-A	Q99595;Q7RU05;A0PJ74	Cluster -834	Cluster 1	MIM	3	23.8338	21.1576	25.0417	21.5478
949	3	3	3	14.2	26.049	0.00026717	BCL2L1	Bcl-2-like protein 1	Q07817;A0A0S2Z3D2;Q5TE63;Q5QP56;Q9H1R6;Q5TE64;A0A0S2Z3C5;Q5QP59	Cluster -834	Cluster 1	MOM	1	22.5709	20.7546	23.2272	20.7377
2472	11	11	11	48.7	35.392	0	SLC25A44	Solute carrier family 25 member 44	Q96H78;E9PGQ0;B4DGC4;B4DSH6;B4DET2	Cluster -834	Cluster 1	MIM	6	23.9258	21.0375	24.8689	21.0587
3918	4	4	4	15.1	43.448	0.00027241	C2orf69	UPF0565 protein C2orf69	Q8N8R5;B4E038	Cluster -834	Cluster 1	Matrix	0	24.7391	21.2108	26.0648	21.3107
3834	12	12	12	76	28.808	0	COMTD1	Catechol O-methyltransferase domain-containing protein 1	Q86VU5;A8K337;R4GNF4;B4DY64	Cluster -834	Cluster 1	Membrane	1	24.8389	20.972	26.1438	21.276
1270	7	7	7	18.5	51.55	0	MT-ND4;ND4;NADH4;ndh4	NADH-ubiquinone oxidoreductase chain 4	A0A343UCQ4;P03905;A0A1Z1G8I2;A0A343DZ22;A0A343DVU1;A0A1S6N2R9;A0A1S6N5C1;A0A1S6NFS6;A0A343GD03;A0A1S6NTQ9;A0A1S6P1Y4;A0A1S7C5U9;A0A1W6EQE0;A0A1W6ER11;A0A1X7RBN5;A0A342Y255;A0A343GID8;A0A342Y607;A0A342Y9G6;A0A342YDT7;A0A343GSV3;A0A342YP51;A0A343GTY0;A0A1S6KPB0;A0A343I0A8;A0A343IDZ2;A0A343SU75;A0A343SUV9;A0A343SZI6;A0A1W6EPH4;A0A343E7Y7;A0A343GTG1;A0A059R8T0;H6TX00;L7XPG1;Q4EWT1;Q4F2K9;Q4F6A9;Q4G82…	Cluster -834	Cluster 1	MIM	11	25.9647	20.9744	27.961	21.2102
1	5	5	0	24.8	38.96	0	MT-ND2;ND2;NADH2;ndh2	NADH-ubiquinone oxidoreductase chain 2	P03891;A0A023QBA5;A0A059QQ67;V5JRL7;A0A059QRK8;A0A059QSS4;A0A059QSV5;A0A059QTG0;A0A059QUH8;A0A059QFL0;D9MWW2;A0A059RYW7;A0A059S383;A0A1L1XZ34;A0A1P8VXV5;A0A1S6LZD4;A0A343E8C2;A0A0N7J0V9;A0A1S6NPN2;A0A1S6NPX8;A0A1S6NUK9;A0A1S6NZ70;A0A1W6EKG8;A0A1W6EPG1;A0A1X7RBG6;A0A342LGJ7;A0A342Y2C5;A0A342YB82;A0A343DTM9;A0A343E116;A0A1S6NCX1;A0A059RHX1;A0A059QJT8;A0A343E945;A0A059QJD2;A0A059RRF2;A0A059RHW8;A6YZ…	Cluster -834	Cluster 1	MIM	10	25.2347	20.9042	26.8386	21.1666
610	12	12	11	39.1	58.502	0	USP30	Ubiquitin carboxyl-terminal hydrolase 30;Ubiquitin carboxyl-terminal hydrolase	Q70CQ3;B3KUS5;A0A024RBM3;F5H8D3;F5H3L3;S4R3D1	Cluster -834	Cluster 1	MOM	1	24.4506	20.9034	25.5576	21.1079
537	7	7	7	54.8	16.694	0	COA1;FLJ10803	Cytochrome c oxidase assembly factor 1 homolog	Q9GZY4;A0A024RA60;B3KUH1;C9JA07;C9J6J1	Cluster -834	Cluster 1	MIM	1	25.5194	21.03	26.9531	21.5171
571	5	5	5	43.9	17.598	0	MGST1	Microsomal glutathione S-transferase 1	P10620;Q6LET6;A0A024RAX2;F5H7F6;F5H6X2;F5GX73;F5H613;F5H760	Cluster -834	Cluster 1	Membrane	4	25.2565	20.5981	26.7201	21.3206
1949	20	19	19	34.7	79.988	0	ABCB8	ATP-binding cassette sub-family B member 8, mitochondrial	Q9NUT2;B3KSN3;Q8N1X3;C9JYI3;C9JTY4;Q6ZRM3;H7C5K9	Cluster -834	Cluster 1	MIM	3	25.2407	20.6106	26.6665	21.3881
401	5	5	5	32.5	23.18	0	MPV17L2;FKSG24	Mpv17-like protein 2	Q567V2;A0A024R7K6;B3KSQ2	Cluster -834	Cluster 1	MIM	3	24.1704	20.859	25.1669	21.3361
1513	10	10	10	41.1	33.565	0	SLC25A38	Solute carrier family 25 member 38	Q96DW6;A1LP07;A0A2R8Y823;A0A2R8Y553;A0A2R8YE85;A0A3B3IT77;A0A2R8Y427;C9JT44;A0A2R8YD83	Cluster -834	Cluster 1	MIM	6	23.6103	20.4206	25.2884	21.687
4031	5	5	5	23.4	39.271	0	SLC25A28	Mitoferrin-2	Q96A46;X6RFA8	Cluster -834	Cluster 1	MIM	6	22.0909	21.1179	22.4314	21.3661
4088	2	2	2	19.3	12.654	0	PYURF	Protein preY, mitochondrial	Q96I23	Cluster 702	Unclustered	unknown	0	20.4022	18.2203	19.7853	21.6561
4435	13	13	13	80.7	17.114	0	NDUFA12	NADH dehydrogenase [ubiquinone] 1 alpha subcomplex subunit 12	Q9UI09;Q53HG1;F8VRD8;H0YID5;F8VXI1;H0YIT1;Q15706	Cluster -818	Cluster 2	MIM	0	28.3684	21.6263	27.5439	27.0289
3515	52	52	1	78.1	83.677	0	IMMT	MICOS complex subunit MIC60	Q16891;B9A067;B4DQY2;B4DT20;Q05DN3	Cluster -818	Cluster 2	MIM	1	32.7848	21.1601	32.0926	31.3259
1019	12	12	12	62.1	19.856	0	NDUFAF2	Mimitin, mitochondrial	Q8N183;A0A0S2Z5U1;A0A0S2Z5U2;D6RA56;A0PJB9;A0A0S2Z5T4;H0YA50	Cluster -818	Cluster 2	MIM	0	29.38	23.1385	28.7597	27.8931
3512	24	24	24	65.8	42.509	0	NDUFA9	NADH dehydrogenase [ubiquinone] 1 alpha subcomplex subunit 9, mitochondrial	Q16795;Q9BTT5;A8K4V2;A0A3B3ISG8;F5GY40;H3BRM9;F5H0J3	Cluster -818	Cluster 2	MIM	0	30.2369	20.2972	29.2852	29.4438
4425	13	13	13	38.6	46.671	0	PISD	Phosphatidylserine decarboxylase proenzyme;Phosphatidylserine decarboxylase alpha chain;Phosphatidylserine decarboxylase beta chain	Q9UG56;A0A024R1K5;H0Y7P7;B4DPS3;B1AKM8;B1AKM6	Cluster -818	Cluster 2	MIM	1	27.0942	22.9348	26.7689	25.7694
2867	8	8	8	48.8	15.208	0	NDUFB4	NADH dehydrogenase [ubiquinone] 1 beta subcomplex subunit 4	O95168;C9JXQ9;F2Z3P9	Cluster -818	Cluster 2	MIM	1	28.085	21.3991	28.0525	25.953
2804	4	4	4	29.7	15.139	0	MRPS14	28S ribosomal protein S14, mitochondrial	O60783;B2R4A5;Q96Q61	Cluster -818	Cluster 2	Matrix	0	28.0225	25.0188	27.8105	26.9701
1553	12	12	12	41.9	26.152	0	CHCHD3	MICOS complex subunit MIC19	Q9NX63;A4D1N4;C9JRZ6;F8WAR4;B7Z1X9;A0A286YEX5	Cluster -818	Cluster 2	MIM	0	30.3954	22.0755	30.2221	27.4913
308	11	11	11	47.1	14.187	0	NDUFC2;KCTD14;NDUFC2-KCTD14	NADH dehydrogenase [ubiquinone] 1 subunit C2;NADH dehydrogenase [ubiquinone] 1 subunit C2, isoform 2	O95298;A0A024R5K6;E9PM14;A0A087WUM3;E9PQ53;Q8NI46;E9PRJ5;E9PRQ4;A0A087WY27	Cluster -818	Cluster 2	MIM	1	30.4216	21.0245	30.6631	27.8479
1064	38	38	38	61.1	80.852	0	GPD2	Glycerol-3-phosphate dehydrogenase, mitochondrial;Glycerol-3-phosphate dehydrogenase	P43304;A0A140VJK2;Q53T76;A8K1Z2;B7Z601;Q8WUQ0;F5GYK7;A0A0S2Z3S0;E7EM56	Cluster -818	Cluster 2	MIM	0	29.358	21.7651	29.5432	27.1756
1691	14	14	14	65.7	20.776	0	NDUFB10	NADH dehydrogenase [ubiquinone] 1 beta subcomplex subunit 10	O96000;A8K761;H3BV16;H3BPJ9;Q96RX5	Cluster -818	Cluster 2	MIM	0	28.792	21.293	29.4249	26.1189
622	19	19	19	68.3	30.601	0	HCCS;DKFZp779I1858	Cytochrome c-type heme lyase	P53701;A0A024RBY9;Q68D50	Cluster -818	Cluster 2	IMS	0	30.1235	20.6997	30.581	27.2237
1559	26	26	12	76.1	47.137	0	AGK;FLJ10842	Acylglycerol kinase, mitochondrial	Q53H12;A4D1U5;E9PC15;B4E2Z8;A0A3B3ITD0;A0A3B3ISZ0;A0A3B3ISY9;A0A0G2JLG5;B4DR72;A0A3B3ITX7;A0A3B3IS09;A0A3B3ITV0;A0A0G2JLD0;A0A3B3IUC9;A0A3B3IRM6;F8WDD1	Cluster -818	Cluster 2	MIM	0	30.1593	20.6982	30.5968	26.7732
639	9	9	9	58.2	17.781	0	MRPL23	39S ribosomal protein L23, mitochondrial	Q16540;B2R9J4;A0A024RCB2;A6NJD9;A8MVT4;A8MYK1;H7C2P7	Cluster -818	Cluster 2	Matrix	0	28.2419	25.2296	27.63	26.8728
1770	7	7	1	30.7	23.431	0	MRPL43	39S ribosomal protein L43, mitochondrial	Q8N983;H0Y6Y8;B1AL05;H0YBU8;M0R051	Cluster -818	Cluster 2	Matrix	0	27.1558	24.1109	26.8091	25.8472
4064	6	6	6	65.2	12.107	0	MRPL53	39S ribosomal protein L53, mitochondrial	Q96EL3;B9A051	Cluster -818	Cluster 2	Matrix	0	28.0529	22.2356	26.3465	25.5097
218	26	26	26	48.8	68.996	0	DLAT	Dihydrolipoyllysine-residue acetyltransferase component of pyruvate dehydrogenase complex, mitochondrial;Acetyltransferase component of pyruvate dehydrogenase complex	P10515;B4DJX1;Q86YI5;A0A024R3D8;E9PEJ4;H0YDD4;B4DLQ2;B4DS43;Q01991;Q16791;B4E1P6	Cluster -818	Cluster 2	Matrix	0	30.5889	27.9557	29.9601	29.5701
1721	5	5	5	28.3	20.576	0	MRPL18	39S ribosomal protein L18, mitochondrial	Q9H0U6;A8K9D2	Cluster -818	Cluster 2	Matrix	0	27.4933	22.3864	26.0502	25.4912
3334	3	3	3	39.1	10.688	0	MRPS21	28S ribosomal protein S21, mitochondrial	P82921	Cluster -818	Cluster 2	Matrix	0	26.557	22.9742	25.8462	25.2583
2869	10	10	10	70.8	12.551	0	NDUFA7	NADH dehydrogenase [ubiquinone] 1 alpha subcomplex subunit 7	O95182;Q6FG42;Q32Q14;Q6IB89;M0R0N0;M0R1K9	Cluster -818	Cluster 2	MIM	0	28.4819	20.9457	27.4217	26.0245
2004	8	8	8	43.8	31.43	0	COX11	Cytochrome c oxidase assembly protein COX11, mitochondrial	Q9Y6N1;B4DEY8;B4DI26;I3L4E7	Cluster -818	Cluster 2	MIM	1	26.2006	20.201	25.4756	24.3069
477	13	13	13	34	62.73	0	PGS1;hCG_1642326	CDP-diacylglycerol--glycerol-3-phosphate 3-phosphatidyltransferase, mitochondrial	Q32NB8;B4DL81;A0A024R8V5;B4DLU3;K7EL44;K7ELT9;K7EJP6;B7ZAU0;K7EPX0	Cluster -818	Cluster 2	MIM	0	24.4296	20.2222	23.4716	23.0676
1048	4	4	4	68.6	13.087	0	QIL1;C19orf70	Protein QIL1	Q5XKP0;A0A140TA86;K7EIR2;A0A140TA84	Cluster -818	Cluster 2	MIM	1	27.27	21.2861	26.2758	25.2699
3801	10	10	10	54.6	22.814	0	MRPL21	39S ribosomal protein L21, mitochondrial	Q7Z2W9;B4DXI4;A0A024R5G7;F5H7V8;H3BUY0	Cluster -818	Cluster 2	Matrix	0	27.7539	24.5709	26.4311	27.3818
3330	21	21	21	39.5	48.006	0	MRPS5	28S ribosomal protein S5, mitochondrial	P82675;B4DIW8	Cluster -818	Cluster 2	Matrix	0	29.4146	26.9194	28.1028	29.0825
3134	11	11	1	42.3	32.996	0	ATP5C1	ATP synthase subunit gamma, mitochondrial;ATP synthase subunit gamma	P36542;Q8TAS0	Cluster -818	Cluster 2	MIM	0	31.2603	28.7324	30.0199	30.6525
345	22	22	16	58.1	48.755	0	DLST	Dihydrolipoyllysine-residue succinyltransferase component of 2-oxoglutarate dehydrogenase complex, mitochondrial	P36957;A0A024R6C9;Q6IBS5;Q86TQ8;Q86TW7;Q86SW4;B7Z6J1;H0YJF9;G3V3F0;Q6LEQ7;G3V5M3	Cluster -818	Cluster 2	Matrix	0	29.7854	27.0587	28.5903	29.0658
1517	16	16	16	53.3	37.535	0	MRPL44	39S ribosomal protein L44, mitochondrial	Q9H9J2;A1MA90	Cluster -818	Cluster 2	Matrix	0	28.4223	25.7643	27.2846	27.931
4148	13	13	13	45.5	49.148	0	ECSIT	Evolutionarily conserved signaling intermediate in Toll pathway, mitochondrial	Q9BQ95;J3KTF5;K7EN32;K7EPL5;K7EJI1;K7EIK2;K7EJG5	Cluster -818	Cluster 2	MIM	0	27.7303	22.0467	25.7561	27.1268
4041	12	12	12	34.1	51.066	0	TAMM41	Phosphatidate cytidylyltransferase, mitochondrial	Q96BW9;A0A0G2JQ92;B4E101;G3V0F3;H7C1A2	Cluster -818	Cluster 2	MIM	0	27.5217	22.1703	25.8569	26.735
1213	23	23	23	56.1	68.495	0	ETFDH	Electron transfer flavoprotein-ubiquinone oxidoreductase, mitochondrial	Q16134;Q547S8;A0A2I6U1K5;A7UNU5;A0A2I6U1Q3;B4DEQ0;D6RAD5;A0A3G6ZET5	Cluster -818	Cluster 2	MIM	0	28.3225	20.8244	26.7955	27.3489
92	10	10	10	29.2	50.478	0	TIMM50	Mitochondrial import inner membrane translocase subunit TIM50	Q0VAB1;A0A024R0M6;Q3ZCQ8;M0R0C3;M0R2F8;M0R003;M0R1Y4;M0QXC3;M0R2Z3;M0R303;M0R2D2;M0R047;M0R2Q2	Cluster -818	Cluster 2	MIM	1	29.842	22.4964	28.0376	29.1711
382	14	14	14	61.7	34.919	0	MRPL4	39S ribosomal protein L4, mitochondrial	Q9BYD3;A0A024R7C5;K7ES61;X6RAY8;K7ELQ0;K7EKI4;K7ELF1;K7EJ73	Cluster -818	Cluster 2	Matrix	0	28.576	24.9172	27.4508	28.1403
3044	20	20	20	68.9	48.442	0	UQCRC2	Cytochrome b-c1 complex subunit 2, mitochondrial	P22695;H3BRG4;H3BSJ9;H3BP04;H3BUE4;H3BUI9;A0A087WVZ4	Cluster -818	Cluster 2	MIM	0	31.3092	27.8696	30.1134	30.4209
235	7	7	7	26.1	32.544	0	C2orf47;FLJ22555	Uncharacterized protein C2orf47, mitochondrial	Q8WWC4;A0A024R3U8;H7C0V0	Cluster -818	Cluster 2	Matrix	0	27.8721	24.9196	26.9019	27.1846
2644	7	7	7	57	19.193	0	PTRH2	Peptidyl-tRNA hydrolase 2, mitochondrial	Q9Y3E5;J3KQ48;Q96ME4	Cluster -818	Cluster 2	MOM	0	28.1772	23.0947	26.3747	26.7276
2998	11	11	2	59.5	13.53	0	UQCRB	Cytochrome b-c1 complex subunit 7	P14927;B7Z2R2;E5RHG9	Cluster -818	Cluster 2	MIM	0	30.0398	25.1969	28.6054	28.4346
3984	13	13	13	64.7	22.843	0	PTPMT1	Phosphatidylglycerophosphatase and protein-tyrosine phosphatase 1	Q8WUK0;B4DGK8;E9PQM0	Cluster -818	Cluster 2	MIM	0	26.8396	21.0653	25.0937	25.0363
3864	7	7	7	65	15.383	0	MRPL41	39S ribosomal protein L41, mitochondrial	Q8IXM3	Cluster -818	Cluster 2	Matrix	0	28.6082	25.6849	26.8364	26.8613
3105	21	21	21	61.9	52.645	0	UQCRC1	Cytochrome b-c1 complex subunit 1, mitochondrial	P31930;B4DUL5;B4DZB9	Cluster -818	Cluster 2	MIM	0	31.5072	28.6734	30.1495	30.2794
2711	9	9	9	64.3	23.705	0	NDUFS8	NADH dehydrogenase [ubiquinone] iron-sulfur protein 8, mitochondrial	O00217;Q53G17;A0A024R5K3;E9PPW7;E9PKH6;E9PN51;F8W9K7;B4DYI3;Q08E91;H0YDT4	Cluster -818	Cluster 2	MIM	0	29.2817	22.0986	25.7642	26.3274
2209	4	4	4	22.4	21.541	0	TMEM11	Transmembrane protein 11, mitochondrial	P17152;B7Z587	Cluster -818	Cluster 2	MIM	2	27.1398	20.7427	24.1646	24.8478
252	2	2	2	6.8	42.875	0	PNKD	Probable hydrolase PNKD	Q8N490;A0A024R415;Q96P23	Cluster -818	Cluster 2	MIM	0	25.028	20.8152	23.0128	23.2102
1882	11	11	11	47.6	29.505	0	CCDC90B	Coiled-coil domain-containing protein 90B, mitochondrial	Q9GZT6;B2RE36;H0YF06;J3KN19;E9PKQ5;E9PPJ7	Cluster -818	Cluster 2	MIM	1	25.3098	21.5018	23.3649	22.7018
3740	4	4	4	31.7	19.888	0	FDX1L	Adrenodoxin-like protein, mitochondrial	Q6P4F2;A0A0A0MTS8;E7EQL1	Cluster -817	Cluster 3	Matrix	0	23.0649	19.884	19.7084	21.5908
1318	12	12	12	55.1	29.668	0	UQCRFS1;UQCRFS1P1	Cytochrome b-c1 complex subunit Rieske, mitochondrial;Cytochrome b-c1 complex subunit 11;Putative cytochrome b-c1 complex subunit Rieske-like protein 1	P47985;A0A384NPX8;A0A384MTZ1;P0C7P4	Cluster -817	Cluster 3	MIM	1	29.2132	27.6455	27.4442	28.704
374	17	16	16	30.1	88.476	0	PNPLA8;IPLA2(GAMMA)	Calcium-independent phospholipase A2-gamma	Q9NP80;A0A024R746;A8K6U0;A0A0C4DG51;C9JAX4;C9J9W9	Cluster -817	Cluster 3	MIM	1	24.6777	21.6423	21.7163	23.6426
1030	64	64	64	38.2	273.42	0	FASN	Fatty acid synthase;[Acyl-carrier-protein] S-acetyltransferase;[Acyl-carrier-protein] S-malonyltransferase;3-oxoacyl-[acyl-carrier-protein] synthase;3-oxoacyl-[acyl-carrier-protein] reductase;3-hydroxyacyl-[acyl-carrier-protein] dehydratase;Enoyl-[acyl-carrier-protein] reductase;Oleoyl-[acyl-carrier-protein] hydrolase	P49327;A0A0U1RQF0;Q6PJJ3;A0A0U1RRG3	Cluster -817	Cluster 3	IMS	0	27.5004	25.4219	25.2585	26.89
1265	6	6	6	35.2	15.136	0	NDUFA6	NADH dehydrogenase [ubiquinone] 1 alpha subcomplex subunit 6	P56556;A0A2Y9D025;R4GN43	Cluster -817	Cluster 3	MIM	0	29.1695	27.131	27.4416	28.1847
292	9	9	9	54.8	19.198	0	MRPL49	39S ribosomal protein L49, mitochondrial	Q13405;A0A024R578;H0YDP7;Q59GE9;E9PNF1;E9PI78	Cluster -817	Cluster 3	Matrix	0	28.1003	21.0254	21.544	24.5001
373	8	8	8	67.2	13.459	0	NDUFA5	NADH dehydrogenase [ubiquinone] 1 alpha subcomplex subunit 5	Q16718;A0A024R745;A0A087X1G1;H7BYD0;F8WAS3;A0A024R772;A0A087WXR5;C9IZN5;A0A024R736	Cluster -817	Cluster 3	MIM	0	29.145	22.7949	23.063	25.839
4364	11	11	11	44.9	22.184	0	MRPS18A	28S ribosomal protein S18a, mitochondrial	Q9NVS2;Q5QPA5	Cluster -817	Cluster 3	Matrix	0	29.267	24.1163	25.2242	28.5526
3813	8	8	8	49.4	29.282	0	MRPL10	39S ribosomal protein L10, mitochondrial	Q7Z7H8;B4DEH0	Cluster -817	Cluster 3	Matrix	0	26.8053	24.1695	24.4906	25.9893
1219	6	6	6	11.2	74.147	0	SERAC1	Protein SERAC1	Q96JX3;A0A2R8YCL0;A0A2R8Y511;A0A2R8YFH3;A0A2R8Y3S0;A0A2R8YD19;Q5JVM6;U3KQE4	Cluster -817	Cluster 3	MOM	1	24.1117	20.7886	21.7012	23.4197
3614	12	12	12	43.9	35.093	0	MTX3	Metaxin-3	Q5HYI7	Cluster -817	Cluster 3	MOM	0	28.0394	20.9767	22.6174	26.1969
4376	10	10	10	40.2	28.449	0	MRPL16	39S ribosomal protein L16, mitochondrial	Q9NX20;E9PI14	Cluster -817	Cluster 3	Matrix	0	27.498	24.316	25.4111	27.244
517	13	13	13	47.4	37.763	0	NDUFAF1	Complex I intermediate-associated protein 30, mitochondrial	Q9Y375;A0A024R9L0;H0YL22;H0YNN4;H0YNB7	Cluster -817	Cluster 3	MIM	0	27.5585	21.302	23.5049	26.8556
2813	6	6	6	39.4	23.563	0	NDUFS7	NADH dehydrogenase [ubiquinone] iron-sulfur protein 7, mitochondrial	O75251;Q7LD69;F5H5N1;B7Z1U1;A8K0V6;Q8NAS7;F5GXJ1;B7Z4P1;Q6ZQU6;Q9H3K5;A0A087WXF6;A0A087WTI3;Q6ZS38	Cluster -817	Cluster 3	MIM	0	27.9692	23.6406	25.1126	27.4222
602	5	5	5	55.6	16.661	0	MRPL42	39S ribosomal protein L42, mitochondrial	Q9Y6G3;S4R360;J3KPP0;A0A024RBG3;S4R2Z7	Cluster -817	Cluster 3	Matrix	0	27.7905	24.8904	26.048	26.8858
1347	9	9	9	24.8	39.694	0	MCUR1	Mitochondrial calcium uniporter regulator 1	Q96AQ8;A0A384NPW7;U3KQP8	Cluster -817	Cluster 3	MIM	2	26.7882	21.2769	23.5959	25.4127
2466	6	6	6	51.5	14.502	0	MRPS17;hCG_1984214	28S ribosomal protein S17, mitochondrial	Q9Y2R5;E9PE17;Q8IY71;I3L0E3	Cluster -817	Cluster 3	Matrix	0	27.6531	25.3095	26.1766	26.822
3210	10	10	10	72.1	20.105	0	NDUFA8	NADH dehydrogenase [ubiquinone] 1 alpha subcomplex subunit 8	P51970;B7Z768	Cluster -817	Cluster 3	MIM	0	30.1627	25.9208	27.3595	28.5974
458	15	15	15	55.4	28.134	0	MRPS7	28S ribosomal protein S7, mitochondrial	Q9Y2R9;A0A024R8L0;J3QLS3;J3QKW2;J3QQS1;J3KSI8;Q96Q63	Cluster -817	Cluster 3	Matrix	0	29.6691	27.0246	27.8338	28.8863
2826	13	13	2	74.9	29.763	0	MTX2	Metaxin-2	O75431;B3KM74;C9JAZ1;F8WE26	Cluster -817	Cluster 3	MOM	0	29.8794	20.5521	23.6672	27.6949
4413	7	7	7	19.1	59.977	0	PDP2	[Pyruvate dehydrogenase [acetyl-transferring]]-phosphatase 2, mitochondrial	Q9P2J9;H3BTU5;H3BSA5;H3BQX2	Cluster -823	Cluster 5	Matrix	0	20.9075	21.662	20.5051	20.5936
3371	13	13	13	65.6	31.362	0	C1QBP	Complement component 1 Q subcomponent-binding protein, mitochondrial	Q07021;I3L3Q7;I3L3B0;A8K651	Cluster -823	Cluster 5	Matrix	0	31.8584	32.4795	29.5957	30.9628
3540	2	2	2	21.1	10.394	0.0031019	COX19	Cytochrome c oxidase assembly protein COX19	Q49B96	Cluster -823	Cluster 5	IMS	0	22.3275	22.5262	20.209	21.2688
1593	6	6	6	44.2	25.195	0	LIPT2	Putative lipoyltransferase 2, mitochondrial	A6NK58;H0YD50;H0YC96	Cluster -823	Cluster 5	Matrix	0	22.0679	22.6241	20.1013	20.6705
4123	2	2	2	23.9	18.749	0.00029163	MCEE	Methylmalonyl-CoA epimerase, mitochondrial	Q96PE7;H7BZS7	Cluster -823	Cluster 5	Matrix	0	20.8717	21.2587	19.9709	20.151
3991	2	2	2	14.8	25.37	0.0002572	NUDT8	Nucleoside diphosphate-linked moiety X motif 8, mitochondrial	Q8WV74	Cluster -823	Cluster 5	Matrix	0	21.7898	22.4631	20.7179	21.1733
1450	4	4	4	26.5	24.866	0	ATP5S	ATP synthase subunit s, mitochondrial	Q99766;A0A5K1VW60;A0A2R8YDJ1;G3V467;Q8WXQ4	Cluster -823	Cluster 5	MIM	0	22.7087	24.2934	19.8673	20.9854
3441	8	8	8	53.3	26.319	0	IDI1	Isopentenyl-diphosphate Delta-isomerase 1	Q13907;C9JD53;Q9BXS1	Cluster -823	Cluster 5	Matrix	0	22.604	24.5393	19.4375	21.1501
2266	9	9	9	20.1	70.178	0	CROT	Peroxisomal carnitine O-octanoyltransferase	Q9UKG9;C9J3D7;B4DT97	Cluster -823	Cluster 5	unknown	0	22.2648	23.3662	19.328	20.7849
673	15	15	15	40.3	42.456	0	TTC19	Tetratricopeptide repeat protein 19, mitochondrial	Q6DKK2;A0A024RD83;B3KT23;K7EKH7;K7ERR1;K7EJA1	Cluster -823	Cluster 5	MIM	0	23.733	25.1298	20.0093	21.8189
3623	45	1	0	58.8	117.41	0	PITRM1	Presequence protease, mitochondrial	Q5JRX3	Cluster -823	Cluster 5	Matrix	0	23.5263	24.9214	20.0128	21.4258
3518	3	3	3	17.1	27.423	0.00026261	FTSJ2;HEL97	rRNA methyltransferase 2, mitochondrial	Q9UI43;Q1WWK4;V9HWJ9;B4DXN8;A0A3B3ITW8	Cluster -823	Cluster 5	Matrix	0	20.9396	21.33	20.2881	20.7947
210	3	3	3	27.9	16.858	0.00027049	FHIT	Bis(5-adenosyl)-triphosphatase	P49789;A0A024R366;Q194V0;Q194U8;A0A0A0MRB0;E9PBZ0	Cluster -823	Cluster 5	Matrix	0	21.323	22.278	20.192	20.9138
1355	10	10	10	41.3	27.422	0	HSCB	Iron-sulfur cluster co-chaperone protein HscB, mitochondrial	Q8IWL3;A0A384NYJ4;B0QYH2;F8WBY7	Cluster -823	Cluster 5	Matrix	0	23.1069	25.8984	20.4918	22.4631
4523	6	6	6	77.9	10.5	0	TIMM13	Mitochondrial import inner membrane translocase subunit Tim13	Q9Y5L4;K7EIT2	Cluster -828	Cluster 4	MIM	0	27.0362	24.1781	22.1108	21.9996
4193	6	6	6	55.2	17.162	0	HINT2	Histidine triad nucleotide-binding protein 2, mitochondrial	Q9BX68;Q8WYJ5;Q53HJ8	Cluster -828	Cluster 4	Matrix	0	25.3123	22.7811	20.7701	21.6326
1696	3	3	3	41.5	13.664	0	MRPL52	39S ribosomal protein L52, mitochondrial	Q86TS9;A8K7J6;G5E9P5;G3V3U6	Cluster -828	Cluster 4	Matrix	0	24.3825	21.0098	20.2975	20.2593
1021	9	9	9	36.8	27.131	0	DIABLO	Diablo homolog, mitochondrial	Q9NR28;Q502X2;A0A0S2Z5U7;A0A024RBT2;A0A0S2Z5P6;K7X1S0;Q53HB7;H7BZK7;A0A2U3TZH2;H7BZQ7	Cluster -828	Cluster 4	IMS	0	26.9859	25.6493	23.5572	23.2727
1279	4	4	4	33.1	16.628	0	GLRX5	Glutaredoxin-related protein 5, mitochondrial	Q86SX6;A0A384MDT9	Cluster -828	Cluster 4	Matrix	0	27.4448	25.9779	23.8684	24.398
3877	4	4	4	18.1	42.301	0	FAM185A	Protein FAM185A	Q8N0U4;C9JFL0;B4DMG7	Cluster -828	Cluster 4	Matrix	0	22.2609	21.5899	20.3574	21.3488
360	8	8	8	39.3	35.509	0	COQ9;hCG_2025883	Ubiquinone biosynthesis protein COQ9, mitochondrial	O75208;A0A024R6U3;H3BSJ5;H3BNT2;H3BRC0;B4DIV2;H3BPY0;B4DEE3;H3BPC6;B4E0U3;H3BPW3;H3BVA5	Cluster -828	Cluster 4	MIM	0	26.7034	25.6344	20.1887	24.1972
3094	13	13	13	66.5	25.035	0	PRDX6;HEL-S-128m	Peroxiredoxin-6	P30041;V9HWC7;A4UCS6;B4DUK1	Cluster -828	Cluster 4	unknown	0	26.6338	25.9753	23.085	25.2775
2291	3	3	3	28.5	16.62	0	CCDC58	Coiled-coil domain-containing protein 58	Q4VC31;C9JQ41;H7C525;C9JBU9	Cluster -828	Cluster 4	IMS	0	24.1154	23.5397	19.8873	22.3778
3625	3	3	2	23.2	14.116	0	COA6	Cytochrome c oxidase assembly factor 6 homolog	Q5JTJ3	Cluster -828	Cluster 4	IMS	0	25.5027	24.2139	20.6481	23.182
3742	11	11	11	67	24.843	0	FAHD1	Acylpyruvase FAHD1, mitochondrial	Q6P587	Cluster -828	Cluster 4	Matrix	0	26.9417	26.5772	25.2959	26.2089
3276	7	7	7	54.4	10.333	0	TIMM10	Mitochondrial import inner membrane translocase subunit Tim10	P62072	Cluster -828	Cluster 4	MIM	0	28.1183	24.391	18.5966	21.3476
175	4	4	4	29.6	15.996	0	CHCHD4	Mitochondrial intermembrane space import and assembly protein 40	Q8N4Q1;A0A024R2F8;A0A024R2I5	Cluster -828	Cluster 4	IMS	0	24.6113	23.1762	19.9892	21.1301
950	5	5	5	34.8	23.135	0	FXN	Frataxin, mitochondrial;Frataxin intermediate form;Frataxin(56-210);Frataxin(78-210);Frataxin mature form	Q16595;C9JAX1;A0A0S2Z3G4;A0A2R8Y5A1;A0A2R8Y4G3;A0A2R8Y577	Cluster -828	Cluster 4	Matrix	0	24.8857	23.5092	20.409	21.9966
4462	6	6	6	30.3	28.462	0	NFU1	NFU1 iron-sulfur cluster scaffold homolog, mitochondrial	Q9UMS0;C9J8Q1;F8W9P7;H7C537	Cluster -828	Cluster 4	Matrix	0	26.0174	24.6397	19.5459	22.399
4310	5	5	5	16.6	48.886	0	ACP6	Lysophosphatidic acid phosphatase type 6	Q9NPH0;A0A087WW36;X5D9K6;X5D319;A0A0A0MS36;A0A087WWB7;X5D7V3;V9GZ71;A0A087WYU6	Cluster -828	Cluster 4	IMS	0	21.925	21.4529	19.941	20.6405
1170	7	7	7	51.8	18.383	0	TXN2	Thioredoxin, mitochondrial	Q99757;B4DX69;A0A1S5UZH5;M0QXH0;F8WDN2	Cluster -828	Cluster 4	Matrix	0	26.2995	25.3397	21.7665	23.857
4043	5	5	5	41.3	15.641	0	FAM136A	Protein FAM136A	Q96C01;E7EQY1;B0AZT6;C9J2Y4;C9JF51	Cluster -828	Cluster 4	IMS	0	25.8083	25.3212	21.8122	23.0063
2688	2	2	2	21.4	18.559	0	RPP14	Hydroxyacyl-thioester dehydratase type 2, mitochondrial	P86397;L0R6P0;A0A087WTC8	Cluster -832	Cluster 4	Matrix	0	23.7536	21.0312	20.2428	25.5859
2236	3	3	3	20.6	26.11	0.0055543	FAM173B	Protein FAM173B	Q6P4H8;B7ZAK2;J3KN90;D6RBE3;D6RIE0	Cluster -832	Cluster 4	MIM	1	21.3623	20.8509	20.6259	21.9475
1581	5	5	5	37	24.327	0	NUDT5	ADP-sugar pyrophosphatase	Q9UKK9;A6NFX8;A6NJU6;A6NCQ0;H0YEY4;C9JYY9	Cluster -832	Cluster 4	unknown	0	21.101	20.7178	20.2011	21.679
2141	11	11	11	22.1	81.876	0	DNM1L	Dynamin-1-like protein	O00429;D3DUW7;D3DUW6;B4DYR6;D3DUW5;Q32Q67;F8VZ52;B4DPZ9;F8VUJ9;B4DDQ3;H0YHY4;F8VR28;F8VYL3;F8W1W3	Cluster -832	Cluster 4	MOM	0	21.0518	20.3074	19.9151	22.3954
3331	7	7	7	69.9	11.466	0	MRPS36	28S ribosomal protein S36, mitochondrial	P82909;D6R941	Cluster -832	Cluster 4	Matrix	0	28.149	27.1375	26.4328	27.5605
4315	7	7	7	53.8	20.361	0	HINT3	Histidine triad nucleotide-binding protein 3	Q9NQE9	Cluster -832	Cluster 4	unknown	0	25.6167	24.5142	23.6814	24.5538
3098	6	6	6	41.1	17.49	0	ATP5D	ATP synthase subunit delta, mitochondrial	P30049;A0A087WTL3	Cluster -832	Cluster 4	MIM	0	29.7185	26.6502	25.4412	27.5652
3239	2	1	1	34.3	11.94	0	NDUFV3	NADH dehydrogenase [ubiquinone] flavoprotein 3, mitochondrial	P56181	Cluster -832	Cluster 4	MIM	0	25.5806	21.0722	19.9854	22.6817
3714	15	15	15	17.4	118.83	0	ACAD10	Acyl-CoA dehydrogenase family member 10	Q6JQN1;F8W1I9;F8W179;D6RFF6;F8VXK4;F8W0Q4	Cluster -832	Cluster 4	Matrix	0	23.3668	23.3829	19.8808	24.3905
4446	6	6	6	20.9	48.195	0	CCRN4L	Nocturnin	Q9UK39;Q8WTX0	Cluster -832	Cluster 4	Matrix	0	22.1652	22.2216	19.9248	23.1567
4308	5	5	5	23.7	32.407	0.00025432	NGRN	Neugrin	Q9NPE2;A0A087WWE0;A0A087WVE0	Cluster -832	Cluster 4	Matrix	0	21.478	21.6561	20.0373	21.9367
2992	3	3	3	9.5	48.275	0.00026695	FDPS	Farnesyl pyrophosphate synthase	P14324;A0A087WTP2;B3KMW3;A0A087X1D8;A0A087WVN4;Q14329;A0A087X090	Cluster -832	Cluster 4	MIM	0	22.3859	21.9788	19.7931	23.1526
3879	5	5	5	26.7	33.232	0	PUSL1	tRNA pseudouridine synthase-like 1	Q8N0Z8;J3KTG4	Cluster -832	Cluster 4	Matrix	0	21.5259	21.1	19.936	22.1324
609	5	4	4	13.9	70.905	0	TXNRD1	Thioredoxin reductase 1, cytoplasmic	Q16881;B2R5P6;A0A087WSY9;A0A140VKC9;A0A024RBK9;A0A182DWI3;A0A087WSW9;B7Z2S5;F8W809;E9PIR7;E2QRB9;Q6ZR44;E9PLT3;E9PKD3;E9PIZ5;A0A0B4J225;E9PKI4;E9PQI3	Cluster -832	Cluster 4	unknown	0	22.3646	22.1358	19.9302	22.876
1014	10	10	10	26.8	50.733	0	METTL17	Methyltransferase-like protein 17, mitochondrial	Q9H7H0;A0A0S2Z5L8;A0A0S2Z5V5;G3V353;G3V4P2;G3V3X6;G3V4H5;H0YJW1;B4E298;B4E0Q8	Cluster -832	Cluster 4	Matrix	0	23.6236	23.2356	20.2553	24.2
4273	7	7	7	18.6	48.713	0	RSAD1	Radical S-adenosyl methionine domain-containing protein 1, mitochondrial	Q9HA92;B4DEV9;H0Y934;H0Y9X4	Cluster -832	Cluster 4	MIM	0	22.8888	22.4316	19.3635	23.1639
3959	8	8	8	32	34.082	0	NUBPL	Iron-sulfur protein NUBPL	Q8TB37;X5D2R5;B4DWB0;X5D995;X5DR74;F8W061;H0YHR7;B3KSK2;F8W0A2;F8VP02;F8VZR8	Cluster -832	Cluster 4	Matrix	0	25.7978	25.3074	21.6887	26.2412
1483	33	33	33	67	66.9	0	AIFM1	Apoptosis-inducing factor 1, mitochondrial	O95831;A0A6Q8PFE1;A0A6Q8PG15;A0A6Q8PFM5;A0A6Q8PHJ9;A0A6Q8PHC0;A0A6Q8PFQ8;A0A6Q8PFS4;A0A6Q8PFA7;E9PMA0;A0A6Q8PFW2;A0A140VK04;A0A6Q8PHJ4;Q5RZA0;Q5RZ99;A0A6Q8PF87;A0A6Q8PFN1	Cluster -832	Cluster 4	MIM	0	31.4506	30.9654	27.5061	31.7295
3132	5	5	5	32.1	20.878	0	ARL2;hCG_23373	ADP-ribosylation factor-like protein 2	P36404;Q53YD8;V9GYD0;B4DGG0	Cluster -832	Cluster 4	IMS	0	21.4358	21.2208	19.818	21.5491
1537	73	73	26	47.7	214.82	0	VWA8	von Willebrand factor A domain-containing protein 8	A3KMH1	Cluster -832	Cluster 4	Matrix	0	28.1808	27.0173	24.4009	28.4181
3372	6	6	4	43.8	21.184	0	BAX;Bax	Apoptosis regulator BAX	Q07812;K4JQN1;A0A0C4MW46;A0A0C4MWS3;A0A0C4MVT1;Q8WXU1;Q9UEI8;H0YA56	Cluster -832	Cluster 4	MOM	1	24.9995	24.8795	24.5981	25.0421
86	5	5	5	39.1	15.173	0	MRPS12	28S ribosomal protein S12, mitochondrial	O15235;A0A024R0H2	Cluster -832	Cluster 4	Matrix	0	27.5403	26.968	25.1814	27.6604
2607	72	72	72	69.3	133.94	0	DHX30	Putative ATP-dependent RNA helicase DHX30	Q7L2E3;H7BXY3;Q6W6M7	Cluster -832	Cluster 4	Matrix	0	30.8801	30.1818	27.8304	30.9464
3339	19	19	19	45.7	60.693	0	LACTB	Serine beta-lactamase-like protein LACTB, mitochondrial	P83111;H0YNN5	Cluster -832	Cluster 4	IMS	0	26.2009	25.292	21.5505	26.5825
4260	13	13	13	45.6	41.943	0	PTGES2	Prostaglandin E synthase 2;Prostaglandin E synthase 2 truncated form	Q9H7Z7;B3KPZ2;A6NHH0;X6RJ95;B4DWP1	Cluster -832	Cluster 4	MIM	1	27.0149	26.2655	23.9973	27.3849
4059	11	11	11	30.7	47.971	0	MTERF3	Transcription termination factor 3, mitochondrial	Q96E29;E5RIK9;E5RIY4	Cluster -832	Cluster 4	Matrix	0	25.5687	25.2205	19.8036	25.9409
3896	21	21	21	45.7	74.327	0	GUF1	Translation factor GUF1, mitochondrial	Q8N442	Cluster -832	Cluster 4	Matrix	0	26.0091	25.611	20.1762	26.2466
2835	12	12	12	39.1	48.349	0	ERAL1	GTPase Era, mitochondrial	O75616;J3QSB2;J3QRV9;J3QT61;K7EQJ8	Cluster -832	Cluster 4	Matrix	0	26.3172	26.1856	20.4889	26.6278
3616	15	15	15	57.5	37.14	0	COQ5	2-methoxy-6-polyprenyl-1,4-benzoquinol methylase, mitochondrial	Q5HYK3;B4DP72;F8VVX6;F8VP53;F8VVW7;F8VVD5	Cluster -832	Cluster 4	MIM	0	26.7245	26.5711	23.4317	26.8988
3579	14	14	14	37.4	50.364	0	MRPS30	28S ribosomal protein S30, mitochondrial	Q9NP92;Q9BUN6;Q53H77;Q53GN7	Cluster -832	Cluster 4	Matrix	0	27.7805	26.8632	19.6577	27.6282
3570	18	18	18	45	52.488	0	DNAJA3	DnaJ homolog subfamily A member 3, mitochondrial	Q96EY1;Q59E88;Q53G26;B3KM81;I3L1T6	Cluster -832	Cluster 4	Matrix	0	28.4187	27.9675	24.0822	28.4462
2987	15	15	15	33.4	70.58	0	ALAS1	5-aminolevulinate synthase, nonspecific, mitochondrial;5-aminolevulinate synthase	P13196;Q5JAM2;B4DVA0;B4DDG9;H7C4H7;H7C5B0	Cluster -832	Cluster 4	Matrix	0	24.6697	24.3537	19.5279	24.6562
875	18	18	17	41.2	74.591	0	ACSS3	Acyl-CoA synthetase short-chain family member 3, mitochondrial	A0A0B4J1R2;Q9H6R3;F8VZB4	Cluster -832	Cluster 4	Matrix	0	25.0481	24.5445	20.2539	25.1117
1499	15	15	15	46.8	36.908	0	MRPL1	39S ribosomal protein L1, mitochondrial	Q9BYD6;A0PJ79;H0Y8N7	Cluster -832	Cluster 4	Matrix	0	28.2635	27.3802	19.8098	28.1426
1020	17	17	2	54.4	33.637	0	PYCR2;DKFZp434J218	Pyrroline-5-carboxylate reductase 2;Pyrroline-5-carboxylate reductase	Q96C36;A0A0S2Z5U6;A0A024R3Q9;A0A087WZR9;Q8NCZ0;A0A087WX69;A0A087WZF0	Cluster -832	Cluster 4	Matrix	0	30.5126	30.0229	27.825	30.204
4062	4	4	4	35	26.17	0	MALSU1	Mitochondrial assembly of ribosomal large subunit protein 1	Q96EH3	Cluster -832	Cluster 4	Matrix	0	25.3568	24.2973	20.4832	24.8364
3351	50	50	43	55.7	115.93	0	OGDH	2-oxoglutarate dehydrogenase, mitochondrial	Q02218;E9PCR7;A0A0D9SFS3;E9PDF2;B4DF00;B4DH65;B4DZ95;B4E3E9;E9PFG7;B4DK55;A2VCT3;A2VCT2;A0A140VJQ5;C9J4G7;A5XEI1	Cluster -832	Cluster 4	Matrix	0	30.2075	28.8596	24.2483	29.9631
3329	16	16	16	51.1	36.844	0	MRPS35	28S ribosomal protein S35, mitochondrial	P82673;H0YG82	Cluster -832	Cluster 4	Matrix	0	28.767	26.8922	21.8823	28.5899
141	33	33	33	37.8	120.84	0	ACLY;ACLY variant protein	ATP-citrate synthase	P53396;A0A024R1Y2;A0A024R1T9;Q4LE36;Q8N9C4;K7ESG8;K7EIE7	Cluster -832	Cluster 4	Matrix	0	26.4172	25.3557	21.6964	26.402
1664	15	15	15	51.4	33.535	0	MRPL19	39S ribosomal protein L19, mitochondrial	P49406;A8K5D5;B4DIG4;S4R3W9;A0A0A0MRF4;S4R455;H7C2J0	Cluster -832	Cluster 4	Matrix	0	28.4911	26.6867	20.4491	28.3102
553	25	25	25	66.2	47.611	0	MRPS27	28S ribosomal protein S27, mitochondrial	Q92552;A0A024RAJ1;G5EA06;D6RH20;B4DT94;Q6PKB3;D6RJC7;B4DKI9;Q8N6F2;E5RJ73	Cluster -832	Cluster 4	Matrix	0	29.6714	28.2922	23.0964	29.5973
1025	22	22	22	49.1	80.472	0	MCCC1;DKFZp686B20267	Methylcrotonoyl-CoA carboxylase subunit alpha, mitochondrial	Q96RQ3;A0A0S2Z693;E9PHF7;Q68D27;F5GYT8;E9PG35;G5E9X5;B4DH16;B4DHW5;B7ZAW3;F8WDI3	Cluster -832	Cluster 4	Matrix	0	26.6896	25.4376	20.4942	26.6397
4050	12	12	12	33.5	53.811	0	FOXRED1	FAD-dependent oxidoreductase domain-containing protein 1	Q96CU9;B4DXM1;B4DI59;B4DQI0;B4DNQ2;E9PP78	Cluster -832	Cluster 4	MIM	1	25.8136	25.3448	22.4598	25.7953
3411	17	17	14	62.4	30.54	0	PRDX4;HEL-S-97n	Peroxiredoxin-4	Q13162;V9HW63;H7C3T4;A6NJJ0;A6NG45	Cluster -832	Cluster 4	IMS	0	30.1363	29.3963	25.0532	30.0215
2465	25	25	25	62.5	58.215	0	PCCB	Propionyl-CoA carboxylase beta chain, mitochondrial	P05166;Q59GV0;E9PDR0;E7EX59;C9JQS9;A0A1B2JLU8;E7ETT1;E7EUY3;E7ETT4;B7Z8A8;E9PEC3;F8WBI9;B7Z7U9;E7ENC1;Q86TD7;Q9HBR7;Q8WVH4;H7C5C9;C9JVW9;C9JVY9;C9JAW3	Cluster -832	Cluster 4	Matrix	0	27.1231	26.0856	19.8878	27.0586
2715	22	22	22	55.5	54.122	0	PDHX	Pyruvate dehydrogenase protein X component, mitochondrial	O00330;B2R673;E9PLU0;E9PRI6;H0YD97	Cluster -832	Cluster 4	Matrix	0	27.7698	27.1864	23.7877	27.6017
3332	6	6	6	37.1	20.616	0	MRPS11	28S ribosomal protein S11, mitochondrial	P82912;Q53GJ8;Q53FX9;H0YL99	Cluster -832	Cluster 4	Matrix	0	27.3461	26.3854	21.7497	27.3812
3062	38	38	21	68.4	59.75	0	ATP5A1;HEL-S-123m	ATP synthase subunit alpha, mitochondrial;ATP synthase subunit alpha	P25705;V9HW26;K7EK77;B4DGW3;K7ENJ4;K7EJP1;K7EQH4;K7ESA0;K7EKV9;K7EM08;A0A0A0MTS3	Cluster -832	Cluster 4	MIM	0	33.5633	32.7917	29.3025	33.5684
2972	23	23	23	65.1	53.486	0	DBT	Lipoamide acyltransferase component of branched-chain alpha-keto acid dehydrogenase complex, mitochondrial	P11182;B4E1Q7;Q5VVL7	Cluster -832	Cluster 4	Matrix	0	28.226	26.9455	20.3393	28.3213
1551	22	22	22	60.2	42.932	0	GTPBP10	GTP-binding protein 10	A4D1E9;C9J8R7;C9JEQ8;C9JNI1;F8WBB5;F8WBY0;F8WCN4	Cluster -832	Cluster 4	Matrix	0	26.7623	25.7265	19.8574	26.794
2926	29	29	29	55.8	80.058	0	PCCA	Propionyl-CoA carboxylase alpha chain, mitochondrial	P05165;B2RDE0;A0A1B0GU58;A0A1B0GWI4;A0A1B0GUX9;A0A1B0GWA1;A0A1B0GTR1;H0Y5U0;Q5JTW6;Q5JVH2;Q16380;H0Y4B9	Cluster -832	Cluster 4	Matrix	0	26.986	25.9877	19.6484	27.1997
4204	24	24	13	70.4	48.117	0	MRPL37	39S ribosomal protein L37, mitochondrial	Q9BZE1;S4R369;A6NHR2;H0Y4J2	Cluster -832	Cluster 4	Matrix	0	29.5461	28.2764	22.6106	29.4066
475	14	13	13	56.1	33.36	0	PYCR1;PIG45	Pyrroline-5-carboxylate reductase 1, mitochondrial;Pyrroline-5-carboxylate reductase	P32322;A0A024R8U9;E7D7X9;A0A1B2JLU7;E7D7Y0;E2QRB3;J3KQ22;Q2TU78;Q8TBX0;J3QKT4;B7Z8T1;J3QL24;J3QL32;J3QL23;J3QLK9;J3QR88;J3QRZ0;J3KSA9;J3KTA8;J3QKT3;D6QXZ5	Cluster -832	Cluster 4	Matrix	0	30.1472	29.7335	27.9738	30.1157
4067	30	30	30	59.2	78.549	0	PTCD3	Pentatricopeptide repeat domain-containing protein 3, mitochondrial	Q96EY7;B2RDU4;B8ZZQ4;B4DF73;F8WE76	Cluster -832	Cluster 4	Matrix	0	29.9247	28.7622	23.573	29.6338
665	11	11	11	55.2	22.999	0	MRPS10	28S ribosomal protein S10, mitochondrial	P82664;B4DP77;A0A024RD03;Q9BZS5	Cluster -832	Cluster 4	Matrix	0	27.5757	25.104	21.5839	25.9582
4032	9	9	9	76.1	22.337	0	ISOC2	Isochorismatase domain-containing protein 2, mitochondrial	Q96AB3;K7EKW4;K7ENV7	Cluster -832	Cluster 4	Matrix	0	25.0425	24.2581	22.8485	24.5238
2648	11	11	11	44.7	23.63	0	ICT1	Peptidyl-tRNA hydrolase ICT1, mitochondrial	Q14197;J3KS15;J3QRF8	Cluster -832	Cluster 4	Matrix	0	27.5257	24.891	19.3025	26.9898
3328	12	12	12	74.6	20.116	0	MRPS25	28S ribosomal protein S25, mitochondrial	P82663;E7EPW2;Q96Q22	Cluster -832	Cluster 4	Matrix	0	29.012	26.4831	20.5025	28.4542
4030	15	15	15	66.2	24.915	0	MRPL24	39S ribosomal protein L24, mitochondrial	Q96A35;X6RJ73;X6RHI2;X6RIR5	Cluster -832	Cluster 4	Matrix	0	28.3556	25.4601	21.5152	28.2546
3234	35	35	35	70.5	51.294	0	HADHB	Trifunctional enzyme subunit beta, mitochondrial;3-ketoacyl-CoA thiolase	P55084;B4DY96;F5GZQ3;B4DDC9;B5MD38;D6W539;C9JEY0;C9JE81;C9K0M0;Q92799	Cluster -832	Cluster 4	MIM	0	32.0292	30.2654	28.1272	31.8214
1289	37	37	37	71.5	49.541	0	TUFM	Elongation factor Tu, mitochondrial	P49411;A0A384ME17;H3BNU3	Cluster -832	Cluster 4	Matrix	0	33.7129	32.5046	30.9127	33.628
2433	20	20	20	40.8	77.153	0	PEO1;C10orf2	Twinkle protein, mitochondrial	Q96RR1;E5KSY5;Q9H6V3;B4DLM7;A0A2R8Y4V4;A0A3B3IT76;A0A2R8Y746	Cluster -832	Cluster 4	Matrix	0	24.8635	22.7563	20.1324	24.7447
3201	19	19	19	57.8	45.566	0	DAP3	28S ribosomal protein S29, mitochondrial	P51398;V9GZ03;V9GYL9;V9GYA7;V9GYJ9;V9GZ61;V9GYC9;V9GYW1;V9GY11;V9GYJ3;E2JL21;V9GYF7;V9GYR8;V9GYL4	Cluster -832	Cluster 4	Matrix	0	28.9528	26.6375	23.3431	28.5655
2557	18	18	18	55.6	41.28	0	MRPS22	28S ribosomal protein S22, mitochondrial	P82650;G5E9W7;G5E9V5;Q8NBL6;A8K9Y7;H7C5H3;H7C5F2;Q59GX8;H7C5L9;Q96Q16;C9J5D8	Cluster -832	Cluster 4	Matrix	0	29.4854	26.8518	23.2349	29.2285
793	17	17	17	69	35.351	0	MRPL45	39S ribosomal protein L45, mitochondrial	Q9BRJ2;A0A087X2D5;B4DEF8;A0A0G2JMS5;A0A087WU62;Q3MHC5	Cluster -832	Cluster 4	Matrix	0	28.6349	25.8568	21.8652	28.3089
2463	43	43	43	66.3	82.999	0	HADHA	Trifunctional enzyme subunit alpha, mitochondrial;Long-chain enoyl-CoA hydratase;Long chain 3-hydroxyacyl-CoA dehydrogenase	P40939;E9KL44;H0YFD6;B4DRH6;A0A2R8Y4F5;B4DDZ5;A0A2R8YG21;A0A2R8Y688;V9GZL3	Cluster -832	Cluster 4	MIM	0	32.2259	30.3331	27.4454	32.0136
755	18	18	18	57.2	40.75	0	NDUFA10	NADH dehydrogenase [ubiquinone] 1 alpha subcomplex subunit 10, mitochondrial	O95299;Q7Z518;A0A087WXC5;E7ESZ7;A8K413;Q53SW4;Q59FM0;C9J6X0;Q8N1B9;H7C2W5;H7C1Y7;H7C2X4;Q53QE8	Cluster -832	Cluster 4	MIM	0	29.4078	27.18	24.2696	29.0332
3176	11	11	11	65.7	23.277	0	ATP5O	ATP synthase subunit O, mitochondrial	P48047;Q53HH2;A0A494C0K9;H7C0C1;H7C068;H7C086	Cluster -832	Cluster 4	MIM	0	31.0267	28.6553	25.7342	30.6192
997	6	6	3	42.8	20.843	0	MRPS28	28S ribosomal protein S28, mitochondrial	Q9Y2Q9;A0A0S2Z5D2;Q53G62;A0A0S2Z563;A0A0S2Z5H0;H0YAT2;E5RGC7;H7C5V3;E5RFH3;U3KQQ8;E5RK86;E5RFT8	Cluster -832	Cluster 4	Matrix	0	28.2262	26.2134	23.741	27.7138
4509	15	15	15	66.8	21.77	0	MRPS23	28S ribosomal protein S23, mitochondrial	Q9Y3D9;J3QLR8	Cluster -832	Cluster 4	Matrix	0	29.1302	27.2375	24.4439	28.7447
4013	18	18	18	51.9	45.318	0	MRPS31	28S ribosomal protein S31, mitochondrial	Q92665	Cluster -832	Cluster 4	Matrix	0	29.0569	26.7183	23.2199	28.5748
452	12	12	12	43.9	33.249	0	MRPS2	28S ribosomal protein S2, mitochondrial	Q9Y399;A0A024R8D4;Q5T8A0	Cluster -832	Cluster 4	Matrix	0	28.2681	26.8596	24.4976	27.9736
3335	8	8	8	72.8	14.226	0	MRPS6	28S ribosomal protein S6, mitochondrial	P82932	Cluster -832	Cluster 4	Matrix	0	28.9133	26.7275	23.0686	28.0938
3333	10	10	10	31.9	29.842	0	MRPS15	28S ribosomal protein S15, mitochondrial	P82914;D3DPS9;B4DYW3;Q59EA6	Cluster -832	Cluster 4	Matrix	0	28.5317	27.041	24.5798	28.4216
4386	20	20	20	60.7	38.711	0	MRPL39	39S ribosomal protein L39, mitochondrial	Q9NYK5;C9JG87	Cluster -832	Cluster 4	Matrix	0	29.0926	26.8384	22.7515	28.7942
1759	11	11	11	61.2	29.395	0	MRPS18B	28S ribosomal protein S18b, mitochondrial	Q9Y676;B0S7P4;A0A1U9X819;A0A0G2JIC6;B4DFG6	Cluster -832	Cluster 4	Matrix	0	28.6225	26.0684	21.4759	28.32
3336	24	24	24	57.1	45.834	0	MRPS9	28S ribosomal protein S9, mitochondrial	P82933;Q86WV4;H7BZC4	Cluster -832	Cluster 4	Matrix	0	28.8642	27.148	23.7696	28.6697
1413	18	18	18	53.7	50.765	0	PPOX	Protoporphyrinogen oxidase	P50336;A0A494C146;B4DY76;A0A494C0D4;Q96TC9;H0YFP3;F5GZT7;B3KT30;D3DVG2;A0A1W2PRF9;A0A494C0M9;A0A1W2PQM0;Q96SE3;B4DQQ7;A0A1W2PPA5;H0YFE1;A0A494C134;F5H1I5;A0A494C0L4;A0A1W2PNH4;A0A494C1M8;F5H825;Q9H2U8	Cluster -832	Cluster 4	MIM	0	26.9313	25.8549	24.6271	27.2062
3886	3	3	3	15.1	28.272	0.00050264	PLD6	Mitochondrial cardiolipin hydrolase	Q8N2A8;REV__P41226	Cluster -832	Cluster 4	MOM	1	21.4437	20.836	20.2745	21.5894
2823	2	2	2	38.5	7.6191	0	MRPL33	39S ribosomal protein L33, mitochondrial	O75394	Cluster -832	Cluster 4	Matrix	0	23.8494	23.0154	22.3954	24.2838
4051	16	16	16	50.7	60.069	0	ADCK4	AarF domain-containing protein kinase 4	Q96D53;A0A024R0Q9;M0R001;M0R011;M0QZZ2;M0R3F7;M0R362;M0R340	Cluster -832	Cluster 4	MIM	1	25.567	23.9905	22.979	25.1617
90	6	6	6	26.1	29.267	0	ATP5SL;FLJ10241	ATP synthase subunit s-like protein	Q9NW81;A0A024R0K4;B4DNR0;M0QZP7;M0QZC4;K7EIV4;B4DFT4;B7ZAJ8;K7ESN5;M0R078	Cluster -832	Cluster 4	MIM	0	25.3005	22.7267	20.9541	24.7068
2455	8	8	8	40.3	23.64	0	MRPL22	39S ribosomal protein L22, mitochondrial	Q9NWU5;J3KQY1;E7ESL0	Cluster -832	Cluster 4	Matrix	0	28.1207	24.7551	22.3401	27.2284
4407	7	7	7	48.6	16.073	0	MRPL27	39S ribosomal protein L27, mitochondrial	Q9P0M9;D6RAN8;H7C5U8;D6RE11;B3KN43	Cluster -832	Cluster 4	Matrix	0	28.5274	23.3128	20.2165	28.0024
3958	10	10	10	55.4	25.384	0	GADD45GIP1	Growth arrest and DNA damage-inducible proteins-interacting protein 1	Q8TAE8;Q7LAX7	Cluster -832	Cluster 4	Matrix	0	28.2138	24.9125	22.1912	27.98
2428	42	42	42	75.4	79.467	0	NDUFS1	NADH-ubiquinone oxidoreductase 75 kDa subunit, mitochondrial	P28331;E5KRK5;A0A291FIZ5;B4DJ81;Q9P1A0;C9JPQ5;F8WDL5	Cluster -832	Cluster 4	MIM	0	30.6578	26.4949	23.8011	30.2913
2044	17	17	17	44	38.632	0	MRPL3	39S ribosomal protein L3, mitochondrial	P09001;H0Y9G6;E7ETU7;B4DKM0;E9PF06;D6RC14;B4DW56;D6RBQ5;Q96Q75	Cluster -832	Cluster 4	Matrix	0	28.9539	25.9692	23.8653	28.5438
2425	24	24	18	63.6	50.817	0	NDUFV1	NADH dehydrogenase [ubiquinone] flavoprotein 1, mitochondrial	P49821;G3V0I5;E5KNH5;Q53G70;Q96ID4;B4DE93;B4DUN7;E9PMX3;E9PQP1;E9PPR0;E9PLC6;H0YE81;E9PPS5;E9PPD6;H0YD04	Cluster -832	Cluster 4	MIM	0	30.2819	26.4035	23.4436	30.0851
4507	3	3	3	26.1	15.85	0	MRPS18C	28S ribosomal protein S18c, mitochondrial	Q9Y3D5;H0YAG5;D6RCM2	Cluster -832	Cluster 4	Matrix	0	24.159	22.0479	19.9655	23.8439
1560	5	5	5	29.3	21.405	0	MRPL32	39S ribosomal protein L32, mitochondrial	Q9BYC8;A4D1V4	Cluster -832	Cluster 4	Matrix	0	26.7213	23.4497	20.258	26.3949
4063	9	9	9	52.1	19.015	0	MRPS24	28S ribosomal protein S24, mitochondrial	Q96EL2;F8VYR5	Cluster -832	Cluster 4	Matrix	0	28.614	26.9427	25.0837	28.417
4262	36	36	36	61.8	68.76	0	ACAD9	Acyl-CoA dehydrogenase family member 9, mitochondrial	Q9H845;Q9H9W4;H0Y8Z9;Q9BUX5;Q59FN3;B4DGH4;D6RCD8	Cluster -832	Cluster 4	MIM	0	30.0791	28.0527	26.2527	29.597
2831	15	15	15	60.2	30.241	0	NDUFS3;DKFZp586K0821	NADH dehydrogenase [ubiquinone] iron-sulfur protein 3, mitochondrial	O75489;Q9UF24;Q53FM7;E9PS48;G3V194;E9PKL8	Cluster -832	Cluster 4	MIM	0	30.4377	26.9852	24.2707	29.8317
3241	2	2	2	31.4	5.7797	0.00029231	ATP5E;ATP5EP2	ATP synthase subunit epsilon, mitochondrial;ATP synthase subunit epsilon-like protein, mitochondrial	P56381;Q5VTU8	Cluster -832	Cluster 4	MIM	0	28.1964	25.3682	23.1082	27.8441
4506	8	8	8	58.4	15.345	0	MRPS16	28S ribosomal protein S16, mitochondrial	Q9Y3D3;A6ND22	Cluster -832	Cluster 4	Matrix	0	28.2129	25.9326	25.1553	27.7687
3969	2	2	2	26.7	25.389	0	MGARP	Protein MGARP	Q8TDB4	Cluster -832	Cluster 4	Membrane	1	25.199	21.5868	19.8384	24.3128
2449	12	12	12	48.2	27.391	0	NDUFV2	NADH dehydrogenase [ubiquinone] flavoprotein 2, mitochondrial	P19404;Q6IPW4;Q6IB76;E7EPT4;Q9UEH5;A8K750	Cluster -832	Cluster 4	MIM	0	28.3124	23.6493	21.8441	26.6353
2784	4	4	4	41.4	10.921	0	NDUFA2	NADH dehydrogenase [ubiquinone] 1 alpha subcomplex subunit 2	O43678	Cluster -832	Cluster 4	MIM	0	27.506	23.0997	21.0544	26.3623
4200	10	10	10	37.8	30.243	0	MRPL9	39S ribosomal protein L9, mitochondrial	Q9BYD2;Q5SZR1;A0A1W2PPE5;A0A1W2PQB6;A0A1W2PS92;B4DDZ7;B4DUJ1	Cluster -832	Cluster 4	Matrix	0	27.5318	24.5427	23.6098	27.4684
4199	14	14	14	78.7	20.692	0	MRPL13	39S ribosomal protein L13, mitochondrial	Q9BYD1;E5RJI7;H0YAX3;E5RFI2	Cluster -832	Cluster 4	Matrix	0	28.4822	25.249	24.1451	28.1746
3530	8	8	8	37.2	38.176	0	NDUFAF6;C8orf38	NADH dehydrogenase (ubiquinone) complex I, assembly factor 6	Q330K2;A0A024R9B1;A0A075B6P0;A0A024R9B6;H0YBT9;B4DW83;E5RGD6;E5RFN5;H7C250;H0YB46;E5RHX9;H0YBQ9;H0YC61	Cluster -832	Cluster 4	MIM	0	24.6165	21.1108	20.1044	24.7269
3408	18	18	18	70.3	30.156	0	MRPL28	39S ribosomal protein L28, mitochondrial	Q13084;A2IDC6;Q4TT37;A2IDC7;Q6FHK1	Cluster -832	Cluster 4	Matrix	0	28.8162	25.0723	23.6338	28.5752
968	5	5	5	39.4	20.108	0	NDUFS4	NADH dehydrogenase [ubiquinone] iron-sulfur protein 4, mitochondrial	O43181;A0A0S2Z433;H0Y9M8	Cluster -832	Cluster 4	MIM	0	27.3622	21.8473	20.1955	27.0247
2792	8	8	8	63.2	12.517	0	NDUFS5	NADH dehydrogenase [ubiquinone] iron-sulfur protein 5	O43920;Q6IBA0	Cluster -832	Cluster 4	MIM	0	29.0776	24.8746	23.2261	28.7029
4056	18	18	18	46.1	44.596	0	MRPL38	39S ribosomal protein L38, mitochondrial	Q96DV4;B2R894	Cluster -832	Cluster 4	Matrix	0	28.3507	23.8131	21.926	27.7561
3963	4	4	4	26.7	18.546	0.00027086	MRPL30	39S ribosomal protein L30, mitochondrial	Q8TCC3;B8ZZV5	Cluster -832	Cluster 4	Matrix	0	27.7579	24.7841	23.5345	27.42
2821	9	9	9	64.5	13.711	0	NDUFS6	NADH dehydrogenase [ubiquinone] iron-sulfur protein 6, mitochondrial	O75380;Q6IBC4;D6RBT3	Cluster -832	Cluster 4	MIM	0	29.7187	24.3296	21.973	28.7782
1555	6	6	6	58.5	12.629	0	MRPS33	28S ribosomal protein S33, mitochondrial	Q9Y291;A4D1T3;Q3KRB4;C9JBY7	Cluster -832	Cluster 4	Matrix	0	27.621	24.3524	22.6246	27.2067
2814	25	25	25	67.6	52.545	0	NDUFS2	NADH dehydrogenase [ubiquinone] iron-sulfur protein 2, mitochondrial	O75306;Q53HG2;B7Z792;B7Z9L2;Q9HC12;Q9HC11	Cluster -832	Cluster 4	MIM	0	30.4915	27.0729	25.3942	30.1366
4202	11	11	11	39	24.211	0	MRPS26	28S ribosomal protein S26, mitochondrial	Q9BYN8	Cluster -832	Cluster 4	Matrix	0	28.058	25.3249	25.2191	28.1909
3083	6	6	6	15.3	47.655	0.00027972	ACADL	Long-chain specific acyl-CoA dehydrogenase, mitochondrial	P28330;B4DJN8	Cluster -825	Unclustered	MIM	0	20.0247	21.3089	19.8935	21.8664
225	12	12	12	36.1	42.205	0	RPUSD4	RNA pseudouridylate synthase domain-containing protein 4	Q96CM3;A0A024R3K2;B4DUN4;E9PJV3	Cluster -825	Unclustered	Matrix	0	23.0949	23.9568	19.6525	25.4158
3878	5	5	5	30	38.359	0	RBFA	Putative ribosome-binding factor A, mitochondrial	Q8N0V3;K7EIS1	Cluster -825	Unclustered	Matrix	0	21.2586	21.7853	20.6832	22.3558
4454	14	14	14	48	45.069	0	ACAD8	Isobutyryl-CoA dehydrogenase, mitochondrial	Q9UKU7;Q59FC2;B7Z7F1;B7Z644;B7Z767;E9PLS3;Q6ZUS0;B7Z9L5;B7Z8K1	Cluster -819	Cluster 6	Matrix	0	21.789	24.5289	22.5395	23.6601
3497	14	14	14	53.1	34.559	0	TOMM34	Mitochondrial import receptor subunit TOM34	Q15785;B4DXU3;Q6ZPD0	Cluster -819	Cluster 6	MOM	0	20.2161	25.261	20.1217	22.8588
4327	8	8	8	34.8	31.076	0	SDR39U1	Epimerase family protein SDR39U1	Q9NRG7;G3V5T1;Q86TZ5;F6RWC2;G3V4N6;G3V4Z0;H0YJ71;G3V451;G3V2Z6	Cluster -819	Cluster 6	unknown	0	25.3501	26.2867	25.4311	25.8932
3897	7	7	3	16.9	56.415	0	D2HGDH	D-2-hydroxyglutarate dehydrogenase, mitochondrial	Q8N465;B5MCV2;B3KSR6;B3KP72;B2RCN1;B3KTU3;H7C0N1	Cluster -819	Cluster 6	Matrix	0	19.8241	22.1968	19.4088	21.0197
4318	13	13	13	68.1	30.608	0	NIT2;HEL-S-8a	Omega-amidase NIT2	Q9NQR4;V9HW91;H7C579;B7Z3F9;B4DFB1;F8WF70	Cluster -819	Cluster 6	unknown	0	20.5351	24.4455	19.5651	22.2683
179	9	9	9	42	34.854	0	OXNAD1	Oxidoreductase NAD-binding domain-containing protein 1	Q96HP4;A0A024R2G9;C9JLB7;B4DQJ7;U3KQU8	Cluster -819	Cluster 6	Matrix	0	21.5416	25.3985	20.9199	24.2638
3645	9	9	9	38.8	27.129	0	THEM4	Acyl-coenzyme A thioesterase THEM4	Q5T1C6;F6XC58;A8K0C9;E9PLJ7;A0A024RAU3	Cluster -819	Cluster 6	MIM	0	20.8249	25.6972	19.8444	24.1052
3040	26	26	1	64	53.836	0	FDXR	NADPH:adrenodoxin oxidoreductase, mitochondrial	P22570;Q6GSK2;A0A0C4DFN8;A0A0A0MSZ4;A0A0A0MTR6;A0A0C4DGN7	Cluster -819	Cluster 6	Matrix	0	26.1754	28.6708	25.9542	27.7795
1038	15	15	15	38.2	54.351	0	MICU1	Calcium uptake protein 1, mitochondrial	Q9BPX6;F6XEV2;A0A0U1RRK1;A0A286YF11;E9PQV6;S4R3V1;S4R3W3;S4R3D7	Cluster -819	Cluster 6	MIM	1	25.3666	27.6183	23.7741	26.4537
1703	4	4	4	13	46.992	0.00029257	METTL8	Methyltransferase-like protein 8	B3KW44;Q9H825;B5ME25;B4DLT0;E7ETE0;A8K7U3;C9JE69;H7C2P8	Cluster -819	Cluster 6	Matrix	0	21.6727	23.3462	20.4311	22.5548
3640	3	3	3	20.8	19.204	0.0012222	DNLZ	DNL-type zinc finger protein	Q5SXM8;Q5SXM7	Cluster -819	Cluster 6	Matrix	0	21.6372	24.0436	19.8245	22.7383
1117	8	8	8	52	25.789	0	QDPR	Dihydropteridine reductase	P09417;A0A140VKA9;H0Y8F7;B7Z415;D6RGG7	Cluster -819	Cluster 6	Matrix	0	21.981	25.2495	19.7167	23.4039
1772	7	7	7	23.4	38.538	0	PHYH	Phytanoyl-CoA dioxygenase, peroxisomal	O14832;B1ALH6;Q6FGQ2;C9IYS5;C9JR86	Cluster -819	Cluster 6	Matrix	0	21.6816	24.2439	19.7783	22.8273
559	6	6	6	16.2	43.967	0.00028027	PTCD2	Pentatricopeptide repeat-containing protein 2, mitochondrial	Q8WV60;A0A024RAM6;F6S289;D6RGK0;B3KPU6;B7Z8R2;E5RHU2;D6RIZ0	Cluster -819	Cluster 6	Matrix	0	21.5001	23.9055	20.288	22.6006
2202	10	10	10	42.2	35.896	0	NIT1	Nitrilase homolog 1	Q86X76;B7Z410;B2R8D1	Cluster -819	Cluster 6	Matrix	0	21.6386	24.6513	20.33	22.815
587	10	10	10	32.1	60.282	0	SUOX	Sulfite oxidase, mitochondrial	P51687;B2R6Y2;A0A024RB79;D6QX84	Cluster -819	Cluster 6	IMS	0	21.8272	24.6516	20.1069	22.7161
2043	9	9	2	77.8	24.669	0	LYPLA1	Acyl-protein thioesterase 1	O75608;Q6IAQ1;B4DJV9;E5RGR0;B4DP64	Cluster -819	Cluster 6	unknown	0	24.4397	26.0731	23.4116	24.8896
897	8	8	8	63.1	16.188	0	NME6	Nucleoside diphosphate kinase;Nucleoside diphosphate kinase 6	C9JQB1;A0A0C4DG91;O75414;A0A2R8Y7V2;C9J9V6;A0A2R8Y547;C9J1J2	Cluster -819	Cluster 6	Matrix	0	24.601	25.8004	23.8754	25.09
3218	8	8	8	33.5	35.678	0	NUDT6	Nucleoside diphosphate-linked moiety X motif 6	P53370;Q59EQ3;E9PBZ9;B4DG76;H0Y9C0	Cluster -819	Cluster 6	Matrix	0	21.9639	23.5182	20.9336	22.5406
3755	8	8	8	37.3	37.087	0	METAP1D	Methionine aminopeptidase 1D, mitochondrial	Q6UB28	Cluster -819	Cluster 6	Matrix	0	22.0743	24.6221	20.1483	22.555
4165	6	6	6	42.1	24.516	0	ALKBH7	Alpha-ketoglutarate-dependent dioxygenase alkB homolog 7, mitochondrial	Q9BT30;M0QZI0;M0QZH2	Cluster -819	Cluster 6	Matrix	0	20.9858	22.1926	20.0508	21.1914
4293	13	13	13	53.7	34.793	0	GLOD4	Glyoxalase domain-containing protein 4	Q9HC38;B4DX01;B7Z403;A8K8F0;F6TLX2;Q9Y3E8;B3KV49;I3L3Q4;I3L1I0;I3NI27;I3NI24;I3L2C2;I3L1F4;I3L277	Cluster -819	Cluster 6	Matrix	0	23.883	25.8014	21.3437	24.4648
3949	11	11	11	44.4	34.69	0	ABHD11	Alpha/beta hydrolase domain-containing protein 11	Q8NFV4;D3DXF2;H7C396;C9J7Q4;H7BZ58;H0YC52	Cluster -819	Cluster 6	Matrix	0	23.0186	25.0848	20.3481	23.5017
4089	18	18	18	53.7	49.996	0	WBSCR16	Williams-Beuren syndrome chromosomal region 16 protein	Q96I51;B2RXG5;A0A087WT38	Cluster -819	Cluster 6	Matrix	0	26.6572	28.1202	24.2342	26.9046
784	23	2	1	77.4	46.292	0	ACOT2	Acyl-coenzyme A thioesterase 2, mitochondrial	A0A087X0W7;P49753;A0A087WT95;B3KSA0;A0A2R8Y7H3	Cluster -819	Cluster 6	Matrix	0	21.4653	22.4759	20.2779	21.586
3378	15	15	15	30.6	79.494	0	EHHADH	Peroxisomal bifunctional enzyme;Enoyl-CoA hydratase/3,2-trans-enoyl-CoA isomerase;3-hydroxyacyl-CoA dehydrogenase	Q08426;A0PJI6;C9JJE0	Cluster -819	Cluster 6	unknown	0	23.0831	25.7788	19.9104	23.6243
1174	6	6	1	31	26.973	0	HSD17B8	Estradiol 17-beta-dehydrogenase 8	Q92506;A0A1U9X7U3	Cluster -819	Cluster 6	Matrix	0	22.5085	24.5647	20.3322	23.0932
4347	3	3	3	31.8	10.449	0.00025714	LYRM2	LYR motif-containing protein 2	Q9NU23;E5RJK7;E5RG38;G3V136	Cluster -819	Cluster 6	Matrix	0	21.5147	22.9813	19.9463	21.8784
1845	7	7	7	17.8	45.778	0.00028409	MTERF1	Transcription termination factor 1, mitochondrial	Q99551;B4DPR9;B2R952;C9JNM8;C9JE25	Cluster -819	Cluster 6	Matrix	0	21.858	24.0515	20.0337	22.5786
2213	7	7	7	26.1	43.573	0	SIRT3	NAD-dependent protein deacetylase sirtuin-3, mitochondrial	Q9NTG7;E9PM75;B7Z5J1;B7Z7G4;E9PK80;B7ZA60;B7Z580;E9PN58;B7Z777;E9PNA0	Cluster -819	Cluster 6	Matrix	0	21.5749	23.6889	19.4893	22.355
1353	22	22	22	44.2	58.993	0	SCP2	Non-specific lipid-transfer protein	P22307;B2R761;A0A384NY87;E9PLD1;Q59HG9;B4E0J3;H0YF61;H0YCB0;H0YD06	Cluster -819	Cluster 6	MIM	0	25.6889	29.4172	22.0194	28.2619
884	6	6	1	35.6	22.61	0	GSTZ1	Maleylacetoacetate isomerase	G3V5T0;A0A0C4DFM0;G3V4T6;O43708;A0A0A0MR33;G3V267;Q59FU9;G3V3B9;H0YJN8	Cluster -819	Cluster 6	Matrix	0	22.6474	24.943	20.4397	24.1134
1330	16	16	16	66.7	33.429	0	TST	Thiosulfate sulfurtransferase;Sulfurtransferase	Q16762;Q53EW8;A0A384NKQ2;B4DVZ4;B1AH48	Cluster -819	Cluster 6	Matrix	0	27.9343	29.4782	26.4416	28.953
3583	4	4	4	36.4	12.114	0	BOLA3	BolA-like protein 3	Q53S33	Cluster -819	Cluster 6	Matrix	0	23.3998	26.8167	19.7705	25.5122
2429	20	20	20	52.8	54.91	0	POLG2	DNA polymerase subunit gamma-2, mitochondrial	Q9UHN1;E5KS15;E5KS22;A0A5F9ZHX9;A0A5F9ZH93;J3KRM2;J3QRU9	Cluster -819	Cluster 6	Matrix	0	23.4055	25.8831	20.3675	24.7895
2102	9	9	9	43.5	33.805	0	HAGH	Hydroxyacylglutathione hydrolase, mitochondrial	Q16775;B4DT01;H3BPK3;H3BPQ4;H3BQW8;H3BV79	Cluster -819	Cluster 6	Matrix	0	23.6347	26.6008	20.4048	25.4647
2283	8	8	8	58.1	11.749	0	CYCS	Cytochrome c	P99999;C9JFR7;G4XXL9;Q6LER6;CON__P62894	Cluster -819	Cluster 6	IMS	0	27.637	29.667	25.3713	28.8742
4053	13	13	13	44.3	35.808	0	RMDN1	Regulator of microtubule dynamics protein 1	Q96DB5;H0YB03;H0YB83;E5RH53;H0YC67;H0YC27;H0YBD9;E5RGC8	Cluster -819	Cluster 6	MOM	0	23.6525	26.7465	19.7411	25.7662
2597	21	21	21	55.2	56.438	0	ABAT	4-aminobutyrate aminotransferase, mitochondrial	P80404;X5D8S1;H3BRN4;H3BNQ7;B7Z1V4;X5D2Y3;H3BPW8;H3BMJ9;H3BRJ1;H3BRT1	Cluster -819	Cluster 6	Matrix	0	23.4447	26.542	20.0623	25.4941
1111	17	17	17	70.4	34.293	0	HADH	Hydroxyacyl-coenzyme A dehydrogenase, mitochondrial	Q16836;A0A140VK76;E9PF18;A0A0A0MSE2;B3KTT6;A0A0D9SFP2;B2RB06;A0A1W2PQV5;A0A1W2PNM1;A0A1W2PQC2;A0A1W2PRT2;A0A1W2PQ78;A0A1W2PP40;A0A1W2PQ55	Cluster -819	Cluster 6	Matrix	0	28.8705	31.4172	25.8935	30.6724
2431	8	8	8	41.9	32.055	0	DGUOK;hCG_40733	Deoxyguanosine kinase, mitochondrial	Q16854;E5KSL5;E5KSL6;D6W5I0;Q9BVK7	Cluster -819	Cluster 6	Matrix	0	23.1499	25.8504	19.8042	25.0853
565	6	6	6	45.5	21.097	0	HEBP1	Heme-binding protein 1	Q9NRV9;A0A024RAS8;A0A3B3IRV5;F5GWX2;H0YG71	Cluster -819	Cluster 6	IMS	0	22.2828	25.0409	19.924	24.0313
911	4	4	4	25.4	27.941	0	C6orf203	Uncharacterized protein C6orf203	Q9P0P8;A0A0D9SEI0	Cluster -819	Cluster 6	Matrix	0	22.3452	25.1543	19.9841	23.9142
4272	22	22	22	45.6	62.223	0	CARS2	Probable cysteine--tRNA ligase, mitochondrial	Q9HA77;B7Z7E6;H0YFF0;F5H579;H0YFV1;Q6AW83;F5H623;A0A087WWV1	Cluster -819	Cluster 6	Matrix	0	26.1308	27.9546	24.5303	27.4704
3438	10	10	10	31.9	35.608	0	AUH	Methylglutaconyl-CoA hydratase, mitochondrial	Q13825;B4DYI6	Cluster -819	Cluster 6	Matrix	0	22.5585	25.6517	19.8071	24.7165
3365	11	11	11	29.8	64.608	0	FPGS	Folylpolyglutamate synthase, mitochondrial	Q05932;Q5JU20;Q5JU23;Q5JU21;Q96G81;B2RDF7;Q96LE3;Q96LE4	Cluster -819	Cluster 6	Matrix	0	21.5771	23.4718	19.9218	23.0367
1750	15	15	15	49.9	42.233	0	NUDT19	Nucleoside diphosphate-linked moiety X motif 19, mitochondrial	A8MXV4	Cluster -819	Cluster 6	Matrix	0	24.6677	27.1146	22.6252	26.3911
2891	20	20	20	50.9	55.003	0	MLYCD	Malonyl-CoA decarboxylase, mitochondrial	O95822	Cluster -819	Cluster 6	Matrix	0	22.7533	26.214	19.6454	25.3664
4175	6	6	6	44.2	14.179	0	ISCA1	Iron-sulfur cluster assembly 1 homolog, mitochondrial	Q9BUE6;A0A1B0GTK6;Q5TBE2;Q5TBE9	Cluster -819	Cluster 6	Matrix	0	22.6332	25.2963	20.7039	24.5858
3649	10	10	10	35.7	46.261	0	PDSS1	Decaprenyl-diphosphate synthase subunit 1	Q5T2R2;Q59EP8;H0YEE6;B4DJY1	Cluster -819	Cluster 6	MIM	0	21.8653	24.3444	20.076	23.5295
4143	31	31	31	52.6	80.64	0	MIPEP	Mitochondrial intermediate peptidase	Q99797	Cluster -819	Cluster 6	Matrix	0	26.3202	28.6285	24.5168	27.9892
4245	8	8	8	28.7	45.122	0	OSGEPL1	Probable tRNA N6-adenosine threonylcarbamoyltransferase, mitochondrial	Q9H4B0;E5RGZ1;E5RIL9;E7EVL7;B4DGY7	Cluster -819	Cluster 6	Matrix	0	23.0732	25.3972	20.6139	24.8213
1253	27	1	1	47.6	83.119	0	MUT	Methylmalonyl-CoA mutase, mitochondrial	A0A2S1PH20;P22033;A0A024RD82;A0A2S1PH34;A0A2S1PH16;T1WHH0;A0A2S1PH09;B2R6K1;A0A2S1PH23;A0A2S1PH13;A0A0S2Z4X4;A0A2S1PH46;S4UML7;A0A0K0PWN6;S4UML3;A0A0G3IFT0;Q59HB4;S4UM43;S4UNR5;A0A0B4U8R5	Cluster -819	Cluster 6	Matrix	0	22.2018	24.4368	20.0437	24.0223
180	14	14	14	41.2	50.127	0	TRNT1	CCA tRNA nucleotidyltransferase 1, mitochondrial	Q96Q11;A0A024R2H7;A0A494C181;A0A494C1D4;F8W8C3;A0A494C0A0;A0A494C0Y2;C9JRS7;A0A494C1L4;A0A494C1P4;A0A494BZV5;A0A494C0N8	Cluster -819	Cluster 6	Matrix	0	23.4544	26.6867	20.0796	25.8319
688	8	8	8	33.5	31.725	0	MTIF3	Translation initiation factor IF-3, mitochondrial	Q9H2K0;A0A024RDQ7	Cluster -819	Cluster 6	Matrix	0	23.1213	26.1685	19.977	25.5725
4459	13	6	6	16.5	114.48	0.00028129	OGDHL	2-oxoglutarate dehydrogenase-like, mitochondrial	Q9ULD0	Cluster -819	Cluster 6	Matrix	0	20.7204	21.8818	19.5507	21.8155
3901	8	8	8	31.8	40.14	0	ZADH2	Zinc-binding alcohol dehydrogenase domain-containing protein 2	Q8N4Q0;Q4G1C4;J3KTQ8	Cluster -819	Cluster 6	unknown	0	22.4894	24.2701	20.1292	24.5586
238	8	8	8	27.3	41.968	0	NIF3L1;DKFZp762L015	NIF3-like protein 1	Q9GZT8;Q658J0;A0A024R3V5;A0A024R3V7;E7EXA3;Q6X734;H7C1A8;B8ZZI0;C9JN42	Cluster -819	Cluster 6	Matrix	0	22.558	24.4417	20.771	24.384
3471	8	8	8	15.4	75.688	0	FASTKD3	FAST kinase domain-containing protein 3	Q14CZ7;D6RAR6;Q9P0E5;D6RC07;D6RHY4	Cluster -819	Cluster 6	Matrix	0	20.6087	22.2789	18.9843	22.332
2117	20	20	20	44	71.949	0	ADCK3;CABC1	Atypical kinase ADCK3, mitochondrial	Q8NI60;B4DVB7;Q5T7A2;B4DN23;B4DED1;B4DU83;A1L377	Cluster -819	Cluster 6	MIM	1	26.666	27.4903	24.9071	27.5231
3184	9	9	9	38.9	33.269	0	RPIA	Ribose-5-phosphate isomerase	P49247;Q53R32;Q53SB2	Cluster -819	Cluster 6	Matrix	0	21.8438	22.6625	20.3755	22.8454
4372	7	7	7	29.2	34.83	0	THG1L	Probable tRNA(His) guanylyltransferase	Q9NWX6;Q9H8R6;B4E366;E5RIQ8	Cluster -819	Cluster 6	Matrix	0	21.7694	24.5703	19.8683	24.2525
1028	16	16	16	47.7	49.666	0	MICU2	Calcium uptake protein 2, mitochondrial	Q8IYU8;A0A0S2Z6V5;A0A0A0MTD5;A0A0S2Z6B0	Cluster -819	Cluster 6	MIM	0	24.3906	26.502	23.3118	25.9875
1283	12	12	12	36	48.84	0	HTRA2	Serine protease HTRA2, mitochondrial	O43464;A0A384MDW9;A8K7G2;A0A0C4DG44;B2BKJ3;P83110	Cluster -819	Cluster 6	MIM	1	25.1014	26.7843	24.3127	26.4616
260	4	4	2	19.2	26.927	0.0030952	EFHD1;FLJ13612	EF-hand domain-containing protein D1	Q9BUP0;A0A024R493;Q59EU6;Q53S38;H7C0I0	Cluster -819	Cluster 6	MIM	0	22.2793	24.1285	21.7025	23.7437
1591	14	14	14	53.3	46.121	0	METTL15	Probable methyltransferase-like protein 15	A6NJ78;A0A0U1RR76;P0C7V9;A0A0U1RRF2;B5MC64;A0A0U1RR64;A0A0U1RRD2;F8WD83	Cluster -819	Cluster 6	Matrix	0	23.2872	26.1441	22.3944	25.435
3193	31	31	31	43.4	112.91	0	LIG3	DNA ligase 3;DNA ligase	P49916;B7Z6I3;K7ERZ5;K7EQB6;K7ENR9;Q96DF0;C4B7Q3;K7EJR4	Cluster -819	Cluster 6	Matrix	0	21.5272	26.6735	20.0338	25.3508
2434	7	7	7	34.8	34.645	0	UNG;DKFZp781L1143	Uracil-DNA glycosylase	P13051;E5KTA5;F5GYA2;E5KTA6;Q6FHS8;Q68DM5;B4DRT6	Cluster -819	Cluster 6	Matrix	0	21.3796	25.4297	19.8852	24.4762
1082	14	14	14	63.6	33.178	0	MPST	3-mercaptopyruvate sulfurtransferase;Sulfurtransferase	P25325;A0A140VJX3;Q2VEU1;B1AH49;Q59HD5;Q2VEU0	Cluster -819	Cluster 6	MIM	0	26.0111	28.2473	25.1243	27.8116
2375	10	10	10	42.9	30.344	0	PROSC	Proline synthase co-transcribed bacterial homolog protein	O94903;D3DSW3;A8K520;B3KMP6;E5RG77;E5RFX7;E5RFZ4;H0YBG2	Cluster -819	Cluster 6	Matrix	0	21.4243	24.5018	20.29	23.8922
3435	14	14	14	57.1	43.831	0	ALKBH1	Alkylated DNA repair protein alkB homolog 1	Q13686;Q5XKL0;G3V4M4;H0YJF3	Cluster -819	Cluster 6	Matrix	0	20.8268	25.0924	19.9953	24.2965
3663	6	6	6	22	38.918	0	NDUFAF5	NADH dehydrogenase [ubiquinone] 1 alpha subcomplex assembly factor 5	Q5TEU4;B3KR61	Cluster -819	Cluster 6	MIM	0	21.2484	24.0972	20.5549	23.6466
870	6	6	6	39.4	23.255	0	MTHFS;ST20-MTHFS	5-formyltetrahydrofolate cyclo-ligase	P49914;A0A0A6YYL1;Q96EE9;A0A0U1RQM3;A0A0U1RR23;H3BMB9	Cluster -819	Cluster 6	Matrix	0	21.7386	25.3814	20.361	23.9167
2426	36	36	35	41.3	139.56	0	POLG	DNA polymerase subunit gamma-1	P54098;E5KNU5;E5KNX5;A8K5G6;E5KNV8;E5KNW2;H0YD36;A0A1B0GTU7;A0A1B0GVT8;A0A1B0GTQ6;A0A590UK63;A0A590UJP1;A0A0D9SFM1;H0YCV2;Q6LCA9;A0A1B0GW33;A0A3G6VDW8;A0A3G6VDX0;A0A0K2FPC8;H0YDF1;H0YCD2;A0A3G6VDX4;Q2V8X9;A0A0K2FP50;H0YE43	Cluster -819	Cluster 6	Matrix	0	24.9717	27.2118	24.1182	26.4321
3075	20	20	20	61.3	35.554	0	APEX1	DNA-(apurinic or apyrimidinic site) lyase;DNA-(apurinic or apyrimidinic site) lyase, mitochondrial	P27695;Q5TZP7;G3V3M6;G3V5Q1;G3V3C7;A0A0C4DGK8;G3V5D9;G3V5M0;G3V359;H7C4A8;G3V3Y6;G3V2D9	Cluster -819	Cluster 6	Matrix	0	24.6059	29.6604	22.815	28.0028
3992	7	7	7	20.2	54.844	0	LACE1	Lactation elevated protein 1	Q8WV93;H0Y5F4;A6ZJA2	Cluster -819	Cluster 6	MIM	0	22.1471	23.3027	21.5294	22.7586
3733	7	7	7	40.3	23.889	0	C8orf82	UPF0598 protein C8orf82	Q6P1X6;H0YF29;J3KNI2	Cluster -819	Cluster 6	Matrix	0	25.3117	27.1566	24.3555	26.4235
708	11	11	11	48.8	37.359	0	CLYBL	Citrate lyase subunit beta-like protein, mitochondrial	Q8N0X4;A0A024RE03;B4DU60;Q5JVC0;Q5JVC2;Q5JVC1;Q5JVB9	Cluster -819	Cluster 6	Matrix	0	22.5698	25.3452	21.0185	24.1877
1971	13	13	13	30.4	66.436	0	C14orf159;C14orf159 variant protein	UPF0317 protein C14orf159, mitochondrial	Q7Z3D6;Q4LE40;B3KVU6;Q6IA66;H0YB09;Q8NB88;Q53HP9;A0A0C4DGD4;H0YB62;H0YB11;E5RIU5;E5RJ62;A0A0C4DGD8;E5RIL4;E5RFT5;E5RJ87;E5RGN8;E5RFZ6;E5RGP9;E5RK56	Cluster -819	Cluster 6	Matrix	0	21.5761	25.0503	19.7521	23.551
3566	8	8	8	41	29.988	0	PNPO;HEL-S-302	Pyridoxine-5-phosphate oxidase	Q9NVS9;V9HW45;Q53FP0;J3QQZ9;J3QQV6;A0A286YFL3	Cluster -819	Cluster 6	Matrix	0	21.684	24.362	20.0355	23.3482
424	12	12	12	56.2	32.805	0	LACTB2	Beta-lactamase-like protein 2	Q53H82;A0A024R811	Cluster -819	Cluster 6	Matrix	0	22.9314	26.7797	20.3222	25.0929
2037	6	6	6	18.7	48.461	0	SUGCT;C7orf10	Succinate--hydroxymethylglutarate CoA-transferase	Q9HAC7;B4DJF0;H0Y4N1;Q9Y6U8;B7Z568;Q75MS9	Cluster -819	Cluster 6	Matrix	0	21.1088	23.8422	19.5669	22.8576
3528	17	17	17	45.2	58.246	0	TRMT5	tRNA (guanine(37)-N1)-methyltransferase	Q32P41;G3V5X1;G3V494	Cluster -819	Cluster 6	Matrix	0	21.0787	24.6448	19.3217	23.4058
667	7	7	7	16.5	70.104	0	MOCS1	Molybdenum cofactor biosynthesis protein 1;Cyclic pyranopterin monophosphate synthase;Cyclic pyranopterin monophosphate synthase accessory protein	Q9NZB8;A0A024RD17;Q9NP27	Cluster -819	Cluster 6	Matrix	0	20.6537	22.4318	19.7074	21.8311
1860	9	9	9	37.2	44.047	0	QTRT1	Queuine tRNA-ribosyltransferase	Q9BXR0;B2RAR3;K7ESP6;K7EJ21;K7EL95;Q71RF8;K7EPI1	Cluster -819	Cluster 6	Matrix	0	21.4577	24.1002	20.2488	23.2306
3678	10	10	10	66.7	26.316	0	LYPLAL1	Lysophospholipase-like protein 1	Q5VWZ2;B3KVW3	Cluster -819	Cluster 6	unknown	0	22.4599	26.1157	20.3076	24.9909
2578	8	8	8	43.5	26.832	0	REXO2	Oligoribonuclease, mitochondrial	Q9Y3B8;H0YGR4;H0YG54;F5GYG5;F5H784;F5H7P1;H0YF66;Q9BTR4;F5H6P8;H0YG37	Cluster -819	Cluster 6	Matrix	0	22.4808	26.2143	20.0414	25.0995
4188	11	11	11	46.3	39.125	0	NUDT9	ADP-ribose pyrophosphatase, mitochondrial	Q9BW91;Q8NG26;Q96KB3;H7C386;D6RAW2;D6R8Z6	Cluster -819	Cluster 6	Matrix	0	21.7949	25.6522	19.3544	24.3699
1118	9	9	9	37	43.122	0	BCKDHB	2-oxoisovalerate dehydrogenase subunit beta, mitochondrial	P21953;B7ZB80;A0A140VKB3;B4E2N3;A0A0K2GN21;Q6LCK9	Cluster -813	Cluster 5	MIM	0	25.8136	25.6594	19.6183	25.2769
3038	22	22	22	61.6	47.079	0	PAICS	Multifunctional protein ADE2;Phosphoribosylaminoimidazole-succinocarboxamide synthase;Phosphoribosylaminoimidazole carboxylase	P22234;E9PBS1;D6RF62;B4DGX3	Cluster -813	Cluster 5	Matrix	0	27.2211	27.0753	21.8762	26.8531
4279	16	16	16	64.1	24.279	0	GRPEL1	GrpE protein homolog 1, mitochondrial;GrpE protein homolog	Q9HAV7;B4DWV5	Cluster -813	Cluster 5	Matrix	0	30.4315	30.5873	25.3669	29.7507
1319	9	9	9	46.3	25.709	0	COA7	Cytochrome c oxidase assembly factor 7	Q96BR5;A0A384MTZ4	Cluster -813	Cluster 5	IMS	0	25.9137	26.1364	20.9119	25.4276
2504	2	2	2	16.9	18.828	0	C12orf65	Probable peptide chain release factor C12orf65, mitochondrial	Q9H3J6;F5GWJ6;F5H4X5	Cluster -813	Cluster 5	Matrix	0	21.9791	21.979	19.1098	21.4654
3814	5	5	5	52.8	12.49	0	CMC1	COX assembly mitochondrial protein homolog	Q7Z7K0;C9JES7	Cluster -813	Cluster 5	IMS	0	26.0137	25.987	19.7233	24.5734
3096	12	12	12	65.9	22.086	0	PRDX5;HEL-S-55	Peroxiredoxin-5, mitochondrial	P30044;V9HW35	Cluster -813	Cluster 5	Matrix	0	28.3889	28.1031	24.26	27.4782
4178	12	12	12	47.1	27.049	0	HTATIP2	Oxidoreductase HTATIP2	Q9BUP3;E9PI87	Cluster -813	Cluster 5	Membrane	0	25.3933	24.9528	23.416	24.9925
1344	4	4	4	50.8	13.802	0.0024207	HINT1	Histidine triad nucleotide-binding protein 1	P49773;A0A384NPU2;D6RC06;D6REP8;D6RE99;H0YC49;D6RD60;A0A6Q8PGQ8	Cluster -813	Cluster 5	unknown	0	23.7122	23.0749	19.0877	22.6529
3509	10	10	10	41.9	30.18	0	CLPP	ATP-dependent Clp protease proteolytic subunit, mitochondrial;ATP-dependent Clp protease proteolytic subunit	Q16740;M0R208;A0A2R8YEF5;M0QYV5	Cluster -813	Cluster 5	Matrix	0	29.1925	28.6235	25.7001	28.532
4439	9	9	9	39.6	12.249	0	ATPIF1	ATPase inhibitor, mitochondrial	Q9UII2;A0A0B4J230	Cluster -813	Cluster 5	Matrix	0	27.8122	29.1736	23.4833	27.4806
2938	8	8	4	35.5	38.177	0	POLB	DNA polymerase beta	P06746;E7EW18;Q53EV2;H0YBJ0;I1WZN9;E5RIJ0;H0YBX1;Q6LBJ9	Cluster -813	Cluster 5	Matrix	0	21.5741	22.0353	19.9011	21.1929
1193	3	3	3	38.7	18.884	0	GCSH	Glycine cleavage system H protein, mitochondrial	P23434;A0A1W2PQV2;Q6QN92;Q53XL7;H3BUH9;Q6IAT2;H3BNV1;A0A1W2PRH4;A0A1W2PPE4;A0A1W2PNX3;A0A1W2PPQ1;A0A1W2PS29	Cluster -813	Cluster 5	Matrix	0	26.2896	27.2675	22.0623	25.9436
1329	12	12	12	52.3	32.816	0	ECI1;DCI	Enoyl-CoA delta isomerase 1, mitochondrial	P42126;A0A384NKJ3;Q96DC0;H3BS70	Cluster -813	Cluster 5	Matrix	0	28.9664	30.1028	25.0459	28.6997
4055	5	5	5	15.9	43.832	0	MTFMT	Methionyl-tRNA formyltransferase, mitochondrial	Q96DP5;H3BTN9	Cluster -813	Cluster 5	Matrix	0	21.4615	22.4317	19.3748	21.2621
643	8	8	8	23	56.476	0	TRMT2B;CXorf34	tRNA (uracil(54)-C(5))-methyltransferase homolog	Q96GJ1;A0A024RCF5;B2RE31;A0A024RCG1	Cluster -813	Cluster 5	Matrix	0	21.9791	23.0266	19.4977	21.9931
3716	22	22	22	56.7	67.351	0	PDE12	2,5-phosphodiesterase 12	Q6L8Q7;F6T1Q0	Cluster -813	Cluster 5	Matrix	0	27.3114	27.7538	26.3057	27.1611
3902	7	7	7	43.5	25.301	0	CBR4	Carbonyl reductase family member 4	Q8N4T8;H0Y962;D6RAV8;D6RJF4;D6RGF2;B4DSP7	Cluster -813	Cluster 5	Matrix	0	22.5901	24.2145	20.355	23.2296
527	6	6	6	23.1	41.911	0	LIAS	Lipoyl synthase, mitochondrial	O43766;D6RCP8;A0A1X7SBR7;A0A024R9W0;A0A1W2PPM2;A0A1W2PQE9;A0A1W2PNQ5;A0A1W2PRE7;A0A1W2PR40;B4E0L7;A0A1W2PQ87;Q6P5Q6;A0A1W2PQS9	Cluster -813	Cluster 5	Matrix	0	21.9406	22.818	20.6316	22.2997
2965	6	6	6	33.2	19.393	0	FDX1	Adrenodoxin, mitochondrial	P10109	Cluster -813	Cluster 5	Matrix	0	24.0913	26.4758	20.1392	24.9806
3127	10	10	10	55.2	28.048	0	SPR	Sepiapterin reductase	P35270;B4DSF0;Q9UEC5;Q93041	Cluster -813	Cluster 5	unknown	0	23.5583	25.7754	19.1368	24.5441
4147	13	13	1	48.6	35.505	0	MACROD1	O-acetyl-ADP-ribose deacetylase MACROD1	Q9BQ69	Cluster -813	Cluster 5	Matrix	0	26.1072	27.9939	22.2251	26.9094
4223	24	24	24	73.7	57.46	0	QRSL1	Glutamyl-tRNA(Gln) amidotransferase subunit A, mitochondrial	Q9H0R6;B2RBJ8;X6R772	Cluster -813	Cluster 5	Matrix	0	25.5528	27.4955	22.0959	26.3925
3705	14	14	14	69	25.497	0	GSTK1;LOC51064	Glutathione S-transferase kappa 1	Q9Y2Q3;Q6FII1;E9PFN5;Q2NLC8;C9JNT3;B3KTA6	Cluster -813	Cluster 5	Matrix	0	26.6172	28.1427	23.4967	27.3696
2600	4	4	4	30.7	23.449	0	GFER;ALR	FAD-linked sulfhydryl oxidase ALR;Sulfhydryl oxidase	P55789;H3BRD2;Q9H2X5;H3BRW3;H3BQQ4;Q9UQK8;Q9NY86	Cluster -813	Cluster 5	IMS	0	21.784	22.7136	20.1324	22.243
1765	10	10	10	39.7	34.36	0	HMGCL	Hydroxymethylglutaryl-CoA lyase, mitochondrial	P35914;B1AK13;H0Y2L7;Q8TB92;G8FGB4;G5E9S9;Q9NT06;B7Z4D4;B7Z212	Cluster -813	Cluster 5	Matrix	0	24.6082	26.9255	20.0148	25.7703
2079	12	12	12	52.8	31.674	0	APOA1BP	NAD(P)H-hydrate epimerase	Q8NCW5;B4DP80;Q5T3I4;Q6PGN4;Q5T3I3;B7Z9W8	Cluster -813	Cluster 5	Matrix	0	24.8155	27.1137	20.5482	25.936
545	23	23	23	62.5	61.719	0	ALDH4A1	Delta-1-pyrroline-5-carboxylate dehydrogenase, mitochondrial	P30038;A0A024RAC7;Q5TF55	Cluster -813	Cluster 5	Matrix	0	26.2942	29.8871	19.0154	27.544
4495	18	18	18	52.2	53.198	0	YARS2	Tyrosine--tRNA ligase, mitochondrial;Tyrosine--tRNA ligase	Q9Y2Z4;H0YHS6	Cluster -813	Cluster 5	Matrix	0	28.0344	29.6504	25.6259	28.9881
4346	12	12	12	53.7	33.698	0	ECHDC1	Ethylmalonyl-CoA decarboxylase	Q9NTX5;H0Y5L2;F2Z2D6;E9PJS8;J3KP84;E9PPG7;E9PRU6;E9PLY6;H0Y525;E9PIU8;H0YCS9	Cluster -813	Cluster 5	unknown	0	24.2551	26.2097	21.0981	25.495
3856	19	19	19	65.1	42.961	0	MCAT	Malonyl-CoA-acyl carrier protein transacylase, mitochondrial	Q8IVS2	Cluster -813	Cluster 5	Matrix	0	26.5462	28.5907	23.3831	27.8529
3728	13	13	13	47.3	38.46	0	RPUSD3	RNA pseudouridylate synthase domain-containing protein 3	Q6P087;C9JM75;H7C454;H7C1H7;A8K773;H7C0K7;B7Z3P5;H7C2C3	Cluster -813	Cluster 5	Matrix	0	24.9937	26.3693	22.9972	25.772
187	17	17	17	62.3	44.292	0	ACAA1	3-ketoacyl-CoA thiolase, peroxisomal	P09110;A0A024R2M6;B4DEN6;Q8NCW8;C9JDE9;H7C131;A0A140VJX0;H0Y4D4;B4E072;O43203;B4DVF4;F2Z2Q6;F2Z3P7	Cluster -813	Cluster 5	unknown	0	24.585	27.3228	20.254	26.3756
2836	16	16	16	49.6	47.744	0	TRMU	Mitochondrial tRNA-specific 2-thiouridylase 1	O75648;A0A2R8Y4R7;A0A2R8Y6L6;B4DHM1;A0A2R8YFQ3;B4DZN5;Q2PPL5;Q2PPL4;A0A2R8YDK3	Cluster -813	Cluster 5	Matrix	0	23.4592	26.1071	19.9844	24.9533
3945	16	16	16	43.6	65.265	0	FLAD1	FAD synthase;Molybdenum cofactor biosynthesis protein-like region;FAD synthase region	Q8NFF5;Q5T196;B3KQW9;Q5T191;Q5T190	Cluster -813	Cluster 5	Matrix	0	23.3882	25.4537	19.9987	24.8688
3481	10	9	9	35.6	46.153	0	PDK2	[Pyruvate dehydrogenase (acetyl-transferring)] kinase isozyme 2, mitochondrial	Q15119;D6RDN9;B4DLP2;D6RGV8;D6RHG2;D6RJH7;D6R983;B4DEF3	Cluster -813	Cluster 5	Matrix	0	23.448	25.0322	20.6567	24.5625
3164	22	22	22	37.4	70.857	0	CRAT	Carnitine O-acetyltransferase	P43155;H0Y4Z7;B7ZBP5;A6PVN3	Cluster -813	Cluster 5	MIM	0	25.2787	28.2153	20.2123	27.4158
2430	17	17	7	62.2	35.39	0	TSFM	Elongation factor Ts, mitochondrial	P43897;E5KS95;B4DHY8;C9JG32;F8VPA7;F8VS27;F8WCK2;A0A494C1M9	Cluster -813	Cluster 5	Matrix	0	28.1451	30.5217	24.1305	29.7331
1850	11	11	11	39.4	43.589	0	RTN4IP1;NIMP	Reticulon-4-interacting protein 1, mitochondrial	Q8WWV3;B2R9Y1;Q96RL8;G3V1R2	Cluster -813	Cluster 5	Matrix	0	23.023	24.6012	20.267	24.1559
267	20	20	20	65.1	35.503	0	MDH2	Malate dehydrogenase, mitochondrial;Malate dehydrogenase	P40926;Q75MT9;Q6FHZ0;A0A024R4K3;Q0QF37;G3XAL0;B3KTM1	Cluster -813	Cluster 5	Matrix	0	32.583	34.7559	28.67	34.0498
1103	40	40	16	58.1	102	0	SND1	Staphylococcal nuclease domain-containing protein 1	Q7KZF4;A0A140VK49;B2R5U1;Q59FF0;B3KU67;B4E299;H7C597	Cluster -813	Cluster 5	unknown	0	26.2662	29.1201	21.3049	28.1927
3848	14	14	14	47.9	44.128	0	PDSS2	Decaprenyl-diphosphate synthase subunit 2	Q86YH6;B2RE48;B4DWD3;B4DKU5;Q5JRD6	Cluster -813	Cluster 5	MIM	0	23.4898	25.2725	20.0515	24.5748
1361	26	26	26	54.3	59.755	0	CAT	Catalase	P04040;A0A384P5Q0;B4DWK8;Q8TAK2;A0A1C9J7V9	Cluster -813	Cluster 5	IMS	0	26.8111	28.4476	23.8869	27.8201
1067	20	20	20	59.1	43.482	0	HIBCH	3-hydroxyisobutyryl-CoA hydrolase, mitochondrial	Q6NVY1;A0A140VJL0;B8ZZZ0;B9A058;F8W8A6;H7C1A5;H7C126;H7C400;H7BYI7	Cluster -813	Cluster 5	Matrix	0	27.5062	30.086	23.1364	29.0682
1321	16	16	16	61.9	35.668	0	GRHPR	Glyoxylate reductase/hydroxypyruvate reductase	Q9UBQ7;A0A384N605;Q5M7Z5;U3KQ56	Cluster -813	Cluster 5	Matrix	0	26.5142	28.0235	23.6132	27.3743
585	22	22	13	58.2	51.712	0	CS	Citrate synthase, mitochondrial;Citrate synthase	O75390;A0A024RB75;B4DJV2;B3KTN4;A0A0C4DGI3;Q0QEL2;B7Z1E1;H0YIC4;F8VPA1;F8W4S1;F8VRI6;F8VTT8;F8W1S4;F8VPF9;F8VX68;F8VRP1;F8VZK9;F8VWQ5;F8W642;F8VU34	Cluster -813	Cluster 5	Matrix	0	31.4267	33.5923	27.6411	33.1742
1376	17	17	17	20.6	117.97	0	IDE	Insulin-degrading enzyme	P14735;A0A3B3ISG5;Q59GA5;B3KSB8;B7Z7W6;Q5T5N3	Cluster -813	Cluster 5	Matrix	0	22.7528	24.0846	20.663	23.9281
4126	15	15	15	50.8	41.676	0	TEFM	Transcription elongation factor, mitochondrial	Q96QE5;J3KTG7;B4DPU1	Cluster -813	Cluster 5	Matrix	0	23.6345	26.1686	20.0832	25.5661
234	12	12	12	76.1	21.725	0	GUK1;DKFZp666D023	Guanylate kinase	Q16774;Q6IBG8;B1ANH0;A0A024R3U5;Q96IN2;B1ANH5;B1ANG9;B1ANH2;B1ANH6;Q658U3;B1ANH3	Cluster -813	Cluster 5	Matrix	0	25.0276	27.8574	20.5426	27.2418
2589	10	10	1	34.5	43.599	0	MTRF1L	Peptide chain release factor 1-like, mitochondrial	Q9UGC7;H2KNE8	Cluster -813	Cluster 5	Matrix	0	24.1004	26.8635	19.853	26.1308
4494	22	22	21	42.1	79.963	0	MTO1	Protein MTO1 homolog, mitochondrial	Q9Y2Z2;E7EWI1;H0YB81;E5RFF7;E7EWX0;H0YBI9;E9PHR8;Q4G1Y7;H0YC00	Cluster -813	Cluster 5	Matrix	0	24.3798	26.3367	20.0104	25.4597
3541	17	17	6	50	49.432	0	NADK2;FLJ30596	NAD kinase 2, mitochondrial	Q4G0N4;A0A024R048	Cluster -813	Cluster 5	Matrix	0	25.0531	27.4926	19.9729	26.4193
340	16	16	16	66.7	38.577	0	ARG2	Arginase-2, mitochondrial;Arginase	P78540;A0A024R6A0	Cluster -813	Cluster 5	Matrix	0	26.7895	28.8698	22.6935	27.9217
1315	32	32	32	63.3	70.698	0	PCK2	Phosphoenolpyruvate carboxykinase [GTP], mitochondrial	Q16822;A0A384MTT2;A0A0S2Z430;Q6IB91;H0YML5;H0YM31;A0A0S2Z451;A0A0S2Z4C0;H0YNG4;H0YMA5;H0YMU6;P35558;H0YMY3;B4E1E8	Cluster -813	Cluster 5	Matrix	0	28.7824	30.3624	25.4707	29.6563
590	36	36	9	78.6	55.992	0	SHMT2;HEL-S-51e;DKFZp686P09201	Serine hydroxymethyltransferase, mitochondrial;Serine hydroxymethyltransferase	P34897;V9HW06;A0A024RB99;Q5HYG8;Q53ET4;B4DJQ3;Q5BJF5;B4E1G2;B4DWA7;B4DP88;B4DW25;B4DLV4;H0YIZ0;G3V4W5;G3V5L0;G3V540;G3V2W0;G3V2E4;G3V4X0;G3V4T0;G3V3Y8;G3V241;P34896;G3V3C6;D3DXC9;Q53ET7;G3V2Y1	Cluster -813	Cluster 5	Matrix	0	31.3183	32.743	28.3424	32.1409
958	18	18	18	69.1	35.079	0	ETFA	Electron transfer flavoprotein subunit alpha, mitochondrial	P13804;A0A0S2Z3L0;A0A0S2Z3M4;H0YLU7;H0YK49;H0YNX6;H0YL12;H0YKF0;H0YL83;H0YM12;J3KN60	Cluster -813	Cluster 5	Matrix	0	30.0184	31.9409	26.1302	31.1536
4090	19	19	1	49.3	54.089	0	NARS2	Probable asparagine--tRNA ligase, mitochondrial	Q96I59;E9PRK2	Cluster -813	Cluster 5	Matrix	0	26.0314	28.4222	20.6575	27.5944
56	9	9	8	57	22.04	0	PPIF	Peptidyl-prolyl cis-trans isomerase F, mitochondrial;Peptidyl-prolyl cis-trans isomerase	P30405;B2R6X6;A0A024QZS4;R4GN99;H0Y548	Cluster -813	Cluster 5	Matrix	0	28.9837	30.7846	24.8049	30.2367
361	33	33	33	76	47.517	0	GOT2	Aspartate aminotransferase, mitochondrial;Aspartate aminotransferase	P00505;A0A024R6W0;B3KUZ8;A8K482;B4DY39	Cluster -813	Cluster 5	MIM	0	31.1973	33.0905	27.0933	32.4348
4046	18	18	18	43.9	68.124	0	ACSF2	Acyl-CoA synthetase family member 2, mitochondrial	Q96CM8;E9PF16;B4DTB9;D6RF87;H0Y8N1	Cluster -813	Cluster 5	Matrix	0	25.436	27.7275	20.2055	26.8877
979	41	41	9	63.5	79.685	0	HSD17B4	Peroxisomal multifunctional enzyme type 2;(3R)-hydroxyacyl-CoA dehydrogenase;Enoyl-CoA hydratase 2	P51659;A0A0S2Z4J1;B2R659;A0A2R8YD50;B4DSD0;B4DDM5;E7ET17;A0A2R8Y7L2;B3KSP2;Q59H27;E7ER27;E7EPL9;A0A2R8YF45;A0A2R8YDT8;A0A0S2Z460;A0A2R8Y7W2;A0A0S2Z4Q6;A0A2R8YEG2;Q9UBA4;A0A2R8YF39	Cluster -813	Cluster 5	unknown	0	28.9604	30.6324	25.2922	30
1000	9	9	9	55.9	27.873	0	ETHE1	Persulfide dioxygenase ETHE1, mitochondrial	O95571;A0A0S2Z580;A0A0S2Z5B3;B2RCZ7;M0QXB5;A0A0S2Z5N8;M0QY80;M0QX80	Cluster -813	Cluster 5	Matrix	0	24.3902	26.2385	20.22	25.5466
3381	27	27	27	52.4	86.47	0	NSUN2	tRNA (cytosine(34)-C(5))-methyltransferase	Q08J23;A0A140T9Y7	Cluster -813	Cluster 5	Matrix	0	25.1412	26.607	21.7271	26.0318
3136	23	23	23	52.6	50.151	0	CPOX	Oxygen-dependent coproporphyrinogen-III oxidase, mitochondrial	P36551;H0YA22;D6RER6	Cluster -813	Cluster 5	MIM	0	27.3096	28.7519	23.9756	28.1404
2132	17	17	17	53.7	49.237	0	NDUFAF7	NADH dehydrogenase [ubiquinone] complex I, assembly factor 7	Q7L592;B4DXV9;B4DQY3;C9JS27;C9J236;C9JP36;B4DFS5;H7C3N5;C9JEL7;B4E0W7	Cluster -813	Cluster 5	MIM	0	25.2559	27.141	20.79	26.4594
64	16	16	16	64.6	32.542	0	BPHL	Valacyclovir hydrolase	Q86WA6;A0A024QZY0;Q49AI2;B4DML3;H7C0M3	Cluster -813	Cluster 5	Matrix	0	25.8471	28.5247	19.6822	27.5084
1386	14	14	14	38.8	52.356	0	FARS2	Phenylalanine--tRNA ligase, mitochondrial	O95363;A0A3B3ITR6;Q5JRF7	Cluster -813	Cluster 5	Matrix	0	24.3464	26.2934	19.9846	25.4986
2436	20	20	20	68.8	39.542	0	TFB1M	Dimethyladenosine transferase 1, mitochondrial	Q8WVM0;E5KTM5;A8K0B9	Cluster -813	Cluster 5	Matrix	0	26.4055	27.8484	23.0003	27.5254
3480	17	16	15	50.9	49.244	0	PDK1	[Pyruvate dehydrogenase (acetyl-transferring)] kinase isozyme 1, mitochondrial	Q15118;Q53R49;B7Z7N6;B7Z207;C9IYB4;C9JKT3;F8WEJ6;F8WC75	Cluster -813	Cluster 5	Matrix	0	23.6177	25.5633	18.8069	25.1663
3994	12	12	12	70.5	23.128	0	SPRYD4	SPRY domain-containing protein 4	Q8WW59;B4DUC9	Cluster -813	Cluster 5	Matrix	0	25.3872	27.5368	20.7323	26.9304
3544	24	24	8	51.6	64.129	0	ACSF3	Acyl-CoA synthetase family member 3, mitochondrial	Q4G176;A0A3B3ISK9;F5H5A1;F5H755;F5H362;F5H2G6;H0YGC7;F5GX20;F5H3B2;H0YH37;H0YGJ0	Cluster -813	Cluster 5	Matrix	0	27.2616	29.0794	22.9602	28.6341
29	12	12	12	48.5	46.36	0	BCKDK	[3-methyl-2-oxobutanoate dehydrogenase [lipoamide]] kinase, mitochondrial	O14874;A0A024QZA9;H3BTL2;H3BS02;B4DGN9;H3BNP3;H3BQP2;H3BUV3	Cluster -813	Cluster 5	Matrix	0	24.6982	26.5137	20.4597	26.0637
432	10	10	10	46.2	29.277	0	MRRF	Ribosome-recycling factor, mitochondrial	Q96E11;A0A024R850;X6RDS5;A0A024R855	Cluster -813	Cluster 5	Matrix	0	25.5073	27.8813	20.208	27.2524
2840	18	18	18	53.7	61.863	0	GATB;PET112	Glutamyl-tRNA(Gln) amidotransferase subunit B, mitochondrial	O75879;D6REA0;D6RDU9;Q63Z41;H0Y8G7;H0Y9F2;B4E0P2;D6RGY4;H0Y9W6	Cluster -813	Cluster 5	Matrix	0	25.2991	27.1204	20.7264	26.5742
3054	14	14	14	59.4	23.819	0	DTYMK	Thymidylate kinase	P23919;Q6FGU2;Q53F55;H7BZ20;H7C312;G5E9E9;H7C3A4	Cluster -813	Cluster 5	Matrix	0	25.3555	27.4893	19.6951	26.9821
3644	27	27	27	56.7	65.505	0	RARS2;RARSL	Probable arginine--tRNA ligase, mitochondrial	Q5T160;H0UI22;H0Y450	Cluster -813	Cluster 5	Matrix	0	24.9198	26.692	20.2884	26.3427
556	28	28	28	45.4	86.6	0	GFM2	Ribosome-releasing factor 2, mitochondrial	Q969S9;A0A024RAK1;A0A024RAJ7;A0A6M4C975;D6RAL1;D6RF75	Cluster -813	Cluster 5	Matrix	0	26.1638	27.8022	21.575	27.5637
2754	16	16	16	39.6	67.315	0	KIAA0391	Mitochondrial ribonuclease P protein 3	O15091;A0A0A0MTQ0	Cluster -813	Cluster 5	Matrix	0	24.7633	26.3409	20.463	26.2167
4084	24	24	24	73	32.004	0	PGAM5	Serine/threonine-protein phosphatase PGAM5, mitochondrial	Q96HS1;F5GXG4	Cluster -813	Cluster 5	MOM	1	30.088	31.0479	28.1988	30.8593
3651	17	17	17	74.7	38.155	0	IBA57	Putative transferase CAF17, mitochondrial	Q5T440;B4E1G9	Cluster -813	Cluster 5	Matrix	0	26.7039	28.6896	23.0078	28.223
3049	25	25	25	39.3	112.73	0	GLDC	Glycine dehydrogenase (decarboxylating), mitochondrial	P23378;A0A1J0GNC2;A0A1W2PP74;A0A1W2PQV3;Q9HDA3;A0A1W2PPB1;A0A1W2PQU6;A0A1W2PPK8;A0A1W2PPH6;A0A1W2PPE1;A0A1W2PPG0	Cluster -813	Cluster 5	Matrix	0	23.2783	24.853	20.2792	24.4341
2432	19	19	19	44.7	29.096	0	TFAM	Transcription factor A, mitochondrial	Q00059;Q6LES8;E5KSX8;E5KSU5;H7BYN3;Q05D31;Q3SX57	Cluster -813	Cluster 5	Matrix	0	29.1931	31.3293	25.036	30.8305
2723	10	10	1	74.3	20.658	0	NME4	Nucleoside diphosphate kinase, mitochondrial;Nucleoside diphosphate kinase	O00746;Q4TT34;A0A087WVT9	Cluster -813	Cluster 5	MIM	0	25.1467	27.8594	20.0174	27.2744
2590	10	10	10	35.9	39.589	0	AKR7A2;HEL-S-166mP	Aflatoxin B1 aldehyde reductase member 2	O43488;H3BLU7;V9HWA2;B4DZX4;Q8NHP1;A0A499FJT0;H7C5H7;O95154;A0A384MDN8	Cluster -813	Cluster 5	Matrix	0	24.6761	26.9441	20.0243	26.4544
4182	9	9	5	38.1	40.461	0	MECR	Trans-2-enoyl-CoA reductase, mitochondrial	Q9BV79;B4DV18	Cluster -813	Cluster 5	Matrix	0	26.7707	28.8377	22.3335	28.3964
4496	10	10	2	39.5	50.869	0	COQ6	Ubiquinone biosynthesis monooxygenase COQ6, mitochondrial	Q9Y2Z9;B7Z3V2;G3V434;B7Z357;G3V2L5;G3V4A6	Cluster -813	Cluster 5	MIM	0	25.3816	25.532	19.8491	25.7333
671	5	5	5	41.4	15.947	0	MRPL14	39S ribosomal protein L14, mitochondrial	Q6P1L8;A0A024RD78	Cluster -813	Cluster 5	Matrix	0	26.8057	26.8796	23.0679	26.9721
2427	101	101	100	75.2	157.9	0	LRPPRC	Leucine-rich PPR motif-containing protein, mitochondrial	P42704;E5KNY5;B4DSR0;A0A0C4DG06;B8ZZ38;C9JCA9;H7C3W8	Cluster -813	Cluster 5	Matrix	0	32.6428	32.7617	28.1109	32.8829
1415	49	49	44	67.2	101.74	0	ALDH1L2	Mitochondrial 10-formyltetrahydrofolate dehydrogenase;10-formyltetrahydrofolate dehydrogenase	Q3SY69;B4DTU7;A0A494C1M4;H0YHN9	Cluster -813	Cluster 5	Matrix	0	28.6805	28.9528	23.2183	29.1366
1985	18	18	18	36.4	78.457	0	NOA1	Nitric oxide-associated protein 1	B3KY51;Q8NC60	Cluster -813	Cluster 5	MIM	0	24.8587	25.0757	19.3307	25.3741
2790	21	21	21	51.6	56.897	0	GTPBP6	Putative GTP-binding protein 6	O43824;Q8N2Q6;B4DPB2;B4DJB5	Cluster -813	Cluster 5	Matrix	0	26.9022	26.9296	22.3441	27.31
1558	10	10	10	60.8	17.259	0	SSBP1	Single-stranded DNA-binding protein, mitochondrial;Single-stranded DNA-binding protein	Q04837;Q567R6;A4D1U3;A0A0G2JLD8;E7EUY5;B7Z268;C9K0U8	Cluster -813	Cluster 5	Matrix	0	31.1525	31.3276	26.927	31.6263
255	64	64	62	50.8	164.94	0	CPS1	Carbamoyl-phosphate synthase [ammonia], mitochondrial	P31327;A0A024R454;Q5R210;Q5R208;Q5R206;A8K134;Q5R209;Q5R207;A0A669KBF2;Q5R211;B7ZAW0;Q05CV6	Cluster -813	Cluster 5	Matrix	0	27.4089	27.5147	21.2812	27.8819
323	31	31	31	58.5	69.223	0	CLPX;DKFZp586J151	ATP-dependent Clp protease ATP-binding subunit clpX-like, mitochondrial	O76031;A0A024R5X7;Q9H072;H0YM48;H0YK07	Cluster -813	Cluster 5	Matrix	0	28.0458	28.1351	22.3318	28.5915
4186	13	13	13	42.3	52.965	0	TRMT61B	tRNA (adenine(58)-N(1))-methyltransferase, mitochondrial	Q9BVS5;F8WDR2;H7C2E8	Cluster -813	Cluster 5	Matrix	0	25.2586	25.4516	19.9112	25.361
3180	25	25	12	50.2	50.909	0	IDH2	Isocitrate dehydrogenase [NADP], mitochondrial;Isocitrate dehydrogenase [NADP]	P48735;Q53GL5;Q13584;B4DSZ6;A0A0A0U6N4	Cluster -813	Cluster 5	Matrix	0	29.5266	29.719	26.0959	29.6685
1439	16	15	15	54.8	36.638	0	LDHB	L-lactate dehydrogenase B chain;L-lactate dehydrogenase	P07195;Q5U077;A0A5F9ZHM4;A0A3B3IS95;A8MW50;C9J7H8;F5H793;F5H155;F5H5G7;A0A087WUM2;P07864;G3XAP5;F5H245;Q59G78;G9BCY7;D6NKH9;A0A140VKA7;G9BCY8;Q6ZMR3;Q96L19	Cluster -813	Cluster 5	unknown	0	29.3794	29.4249	25.5126	29.4247
1545	36	36	36	51.4	102.13	0	AASS	Alpha-aminoadipic semialdehyde synthase, mitochondrial;Lysine ketoglutarate reductase;Saccharopine dehydrogenase	Q9UDR5;A4D0W4;F8WAH1;B4DFY7;F8WE53;B3KN33	Cluster -813	Cluster 5	Matrix	0	28.0064	28.4163	20.2578	28.3027
2934	31	31	21	76.2	56.559	0	ATP5B;HEL-S-271	ATP synthase subunit beta, mitochondrial;ATP synthase subunit beta	P06576;V9HW31;Q0QEN7;H0YH81;F8W079;H0YI37	Cluster -813	Cluster 5	MIM	0	33.5978	33.7585	28.6194	34.2516
4145	13	13	4	62	33.31	0	NIPSNAP1	Protein NipSnap homolog 1	Q9BPW8;B4DQI7;A8K4I8;C9JDV8	Cluster -813	Cluster 5	Matrix	0	28.9889	28.9214	26.6347	29.3341
3789	13	13	13	43.4	53.262	0	PARS2	Probable proline--tRNA ligase, mitochondrial	Q7L3T8	Cluster -813	Cluster 5	Matrix	0	25.0345	25.0636	20.0998	25.7138
2842	10	5	5	13.2	98.828	0	ALDH1L1	Cytosolic 10-formyltetrahydrofolate dehydrogenase	O75891;Q53H87;Q59G10;Q53HP5;A0A0S2Z527;A0A0S2Z586;A0A077H423;Q9UFA9;C9IZ36;Q6ZV71;C9JY00;B4DGC8;C9JYZ6	Cluster -813	Cluster 5	Matrix	0	25.2223	25.1658	20.6423	26.0167
298	48	48	48	58.1	129.63	0	PC	Pyruvate carboxylase, mitochondrial;Pyruvate carboxylase	P11498;A0A024R5C5;A0A494C016;A0A494C101;A0A494C0T2;E9PRE7;A0A494BZT5	Cluster -813	Cluster 5	Matrix	0	28.8242	28.7838	24.7928	29.3377
2717	44	44	44	49.6	138.62	0	POLRMT	DNA-directed RNA polymerase, mitochondrial;DNA-directed RNA polymerase	O00411;Q4G0F4;Q59E91;B4DZE5;K7EMH3;K7ESD1	Cluster -813	Cluster 5	Matrix	0	28.1491	28.1181	24.6871	28.5292
4367	24	24	24	57.7	66.171	0	MTPAP	Poly(A) RNA polymerase, mitochondrial	Q9NVV4;Q5T852;Q5T851	Cluster -813	Cluster 5	Matrix	0	27.5478	28.1245	22.1011	27.7255
4317	17	17	17	49.9	57.033	0	XPNPEP3	Probable Xaa-Pro aminopeptidase 3	Q9NQH7	Cluster -813	Cluster 5	Matrix	0	27.7799	28.4658	20.5501	27.8122
499	19	19	19	55.9	61.053	0	PDP1;PPM2C	[Pyruvate dehydrogenase [acetyl-transferring]]-phosphatase 1, mitochondrial	Q9P0J1;B3KPZ7;A0A024R9C0;B4DYX8;Q6P1N1;E5RIV4;E5RIE5;E5RI96	Cluster -813	Cluster 5	MIM	0	26.6781	27.1908	20.025	26.92
1306	18	18	12	69.2	35.816	0	ECH1	Delta(3,5)-Delta(2,4)-dienoyl-CoA isomerase, mitochondrial	Q13011;A0A384MR44;M0R248;M0QZW4;B4DVS4;M0R280;M0QXS7	Cluster -813	Cluster 5	Matrix	0	28.7724	29.3041	23.5959	29.0027
3932	35	35	35	52.4	99.363	0	PDPR	Pyruvate dehydrogenase phosphatase regulatory subunit, mitochondrial	Q8NCN5;B4DZL5;A8MT40;H3BQG3;Q9NWE6;B7ZAR9;B3KU99;H3BUH3;Q6AWD0;H3BV59;H3BU60	Cluster -813	Cluster 5	Matrix	0	27.9676	29.1153	19.9245	28.5407
3710	19	19	19	60.2	40.193	0	PECI;ECI2	Enoyl-CoA delta isomerase 2, mitochondrial	Q6IBN4;A0A024QZU5;O75521;Q53HG3;Q53GC8;A0A0C4DGA2;B4DLL3;Q59E94;Q9NYD2;F1LLU7;F8WAW4;C9JB63;F8W6J1	Cluster -813	Cluster 5	Matrix	0	28.0523	28.7999	21.7019	28.2904
3154	29	29	1	52.6	83.165	0	GARS	Glycine--tRNA ligase	P41250;A0A6Q8PGZ8;A0A6Q8PHH9;A0A6Q8PHI7;H7C443;A0A6Q8PFZ6;A0A6Q8PH49;A0A6Q8PF45;A0A6Q8PGZ9;F8WCK4;A0A6Q8PGN7;A0A6Q8PFV5;A0A6Q8PFU7;A0A6Q8PGT3;A0A6Q8PFN0	Cluster -813	Cluster 5	Matrix	0	27.9998	28.7567	22.126	28.3798
22	36	36	36	69.1	72.691	0	SDHA	Succinate dehydrogenase [ubiquinone] flavoprotein subunit, mitochondrial	P31040;A0A024QZ30;D6RFM5;B3KT34;Q0QF12;A0A087X1I3;B4DYN5;B3KYA5;A0A494C1T6;H0Y8X1;B4DNB2;B7Z668;B7Z6J5	Cluster -813	Cluster 5	MIM	0	31.4734	32.1585	26.0423	31.8174
504	16	16	16	54.6	36.067	0	DECR1;DECR	2,4-dienoyl-CoA reductase, mitochondrial	Q16698;A0A024R9D7;E5RFV2;E5RJG7;Q7LDK6;E5RJD2;E5RID6;H0YAW3	Cluster -813	Cluster 5	Matrix	0	27.7729	28.3514	23.2442	28.0078
1360	50	50	50	77.3	73.68	0	HSPA9;HEL-S-124m	Stress-70 protein, mitochondrial	P38646;B7Z4V2;V9HW84;A0A384P5G6;Q8N1C8;B7Z4T3;B7Z1V7;A1XP52;A0A3B3ITI4;Q2F839;D6RJI2;H0Y8S0;H0YBG6;D6RA73;A0A3B3ITN1;H0Y8K0	Cluster -813	Cluster 5	Matrix	0	33.3584	33.7393	28.5121	33.748
146	18	18	18	38.3	64.244	0	FKBP10;DKFZp666D193	Peptidyl-prolyl cis-trans isomerase FKBP10	Q96AY3;A0A024R1W3;Q658U4;B4DJJ5;Q6ZME7;Q8NAG5;H0Y827;K7ESG6;K7ELI6;C9JPC3;K7EM43	Cluster -813	Cluster 5	IMS	0	25.2578	25.6727	19.6488	25.6384
368	20	20	20	58.9	54.177	0	DLD	Dihydrolipoyl dehydrogenase, mitochondrial;Dihydrolipoyl dehydrogenase	P09622;B4DFL1;A0A024R713;E9PEX6;B4DMK9;F8WDM5;A0A1W2PR83;F2Z2E3	Cluster -813	Cluster 5	Matrix	0	30.7033	31.0897	25.9387	31.067
3476	22	22	22	54.6	68.047	0	KARS	Lysine--tRNA ligase	Q15046;Q6ZTI3;H3BVA8;J3KRL2;H3BPV7	Cluster -813	Cluster 5	Matrix	0	26.5809	27.3595	20.3674	27.0399
3203	16	16	16	55.5	42.794	0	IDH3G;hCG_2004980	Isocitrate dehydrogenase [NAD] subunit gamma, mitochondrial;Isocitrate dehydrogenase [NAD] subunit, mitochondrial	P51553;D3DWV9;G5E9Q7;E7EQB8;E9PF84;O15384;H7C1W2;O15385;H0Y5Q7;Q59GA3;Q2Q9S4;Q2Q9C5	Cluster -813	Cluster 5	Matrix	0	29.0481	29.5011	25.1262	29.4126
3045	16	16	2	56.3	47.862	0	FECH;DKFZp686P18130	Ferrochelatase, mitochondrial;Ferrochelatase	P22830;Q7KZA3;Q53FU1;Q5TZY0;K7ELX4;K7EJM8	Cluster -813	Cluster 5	MIM	0	26.4845	27.3122	20.0288	27.1173
2062	33	33	33	65.1	61.397	0	GLUD1;GLUD2	Glutamate dehydrogenase 1, mitochondrial;Glutamate dehydrogenase;Glutamate dehydrogenase 2, mitochondrial	P00367;B4DMF5;E9KL48;B4DMG8;Q53GW3;B4E0N9;B3KT18;P49448;A0A140VK14;Q59FQ4;Q14400;Q9BSD0;Q9UQV0	Cluster -813	Cluster 5	Matrix	0	30.9732	31.4326	27.048	31.2759
1013	15	15	15	30.6	67.688	0	CDK5RAP1	CDK5 regulatory subunit-associated protein 1	Q96SZ6;Q53H36;A0A0S2Z5J9;B4DI01;A0A0S2Z592;H0Y721	Cluster -813	Cluster 5	Matrix	0	24.5573	25.162	19.7598	24.9096
1094	28	28	28	69.4	61.332	0	MCCC2	Methylcrotonoyl-CoA carboxylase beta chain, mitochondrial	Q9HCC0;A0A140VK29;D6RD67;D6RDF7;A0A0S2Z5R4;D6R9R1;B3KR24;A0A0G2JM88	Cluster -813	Cluster 5	Matrix	0	28.8765	29.5345	22.9056	29.3458
3034	15	15	7	63.6	31.629	0	SDHB	Succinate dehydrogenase [ubiquinone] iron-sulfur subunit, mitochondrial	P21912;A0A087WWT1	Cluster -813	Cluster 5	MIM	0	29.3358	29.7827	24.613	29.6774
735	12	12	12	61.6	22.088	0	GPX1	Glutathione peroxidase 1;Glutathione peroxidase	P07203;A0A087WUQ6;Q7L4Q3;A0A2R8Y6B6;Q6NSD4	Cluster -813	Cluster 5	Matrix	0	25.1609	25.6864	19.472	25.4931
2627	12	12	12	36.9	36.436	0	ATPAF1	ATP synthase mitochondrial F1 complex assembly factor 1	Q5TC12;I3L448;H0YD21;A8MRA7;H0YEW4;Q9NTF8;B7Z3U4;H0YCA6;H0YDD6	Cluster -813	Cluster 5	Matrix	0	27.1274	27.8457	20.7209	27.5237
3171	22	22	22	42.1	81.316	0	MTIF2	Translation initiation factor IF-2, mitochondrial	P46199;Q8IWH1;Q6P1N2;H7C213	Cluster -813	Cluster 5	Matrix	0	27.5211	28.0279	21.8114	28.1901
4189	37	37	37	69.1	81.035	0	TARS2	Threonine--tRNA ligase, mitochondrial	Q9BW92;U3KQG0;Q6ST48;F6S7Q7;Q9H045;B4DQF3;U3KQ50;Q5T5E9	Cluster -813	Cluster 5	Matrix	0	29.0339	29.3638	25.2526	29.4298
3811	12	12	12	37.5	43.957	0	MTERF4	Transcription termination factor 4, mitochondrial;mTERF domain-containing protein 2 processed	Q7Z6M4;B4DFP7;C9JNJ7;B4DKD5;H7C316;C9JX74;B5MBW3;E7EW93;H7C1N9	Cluster -813	Cluster 5	Matrix	0	24.7227	25.2389	20.0051	25.3418
4195	22	22	22	65	46.321	0	CECR5	Cat eye syndrome critical region protein 5	Q9BXW7;B3KVW8;A8MYZ9	Cluster -813	Cluster 5	Matrix	0	29.8108	30.1107	26.8688	30.1879
1924	25	25	25	59.4	53.126	0	GRSF1	G-rich sequence factor 1	Q12849;B7Z5F9;B3KP14;H0Y8R1;F5H5I6;B7Z3R7;H0YAK1;B3KW50;B7Z2D8;A0A024RD99;H0YAM1	Cluster -813	Cluster 5	Matrix	0	28.66	29.6534	22.0815	29.4855
1277	19	19	19	66.9	39.233	0	PDHB	Pyruvate dehydrogenase E1 component subunit beta, mitochondrial	P11177;A0A384MDR8;C9J634;F8WF02;Q59G68	Cluster -813	Cluster 5	Matrix	0	30.8415	31.6138	25.8751	31.565
1092	33	33	7	60.8	73.776	0	CPT2	Carnitine O-palmitoyltransferase 2, mitochondrial	P23786;A0A140VK13;A0A1B0GVF3;A0A1B0GTB8;A0A1B0GWC0;A0A1B0GV75;A0A1B0GTM0;A0A1B0GUD9;A0A1B0GTL9;A0A1B0GUB8	Cluster -813	Cluster 5	MIM	0	28.373	29.3957	21.9906	29.1749
89	21	21	21	66.1	50.47	0	BCKDHA;DKFZp313C0640	2-oxoisovalerate dehydrogenase subunit alpha, mitochondrial	P12694;Q59EI3;A0A024R0K3;Q6ZSA3;F5H5P2;B2R8A9;F5GXU9;Q658P7;H0YH31;Q9UMB3;A0A0M5IJ90	Cluster -813	Cluster 5	MIM	0	26.4139	27.4653	19.8473	27.4365
244	69	69	9	87.3	61.054	0	HSPD1	60 kDa heat shock protein, mitochondrial	P10809;A0A024R3X4;B3GQS7;B7Z597;B7Z5E7;Q53SE2;E7EXB4;E7ESH4;B9VPB4;B9VP19;A0A0S2Z415;C9JL25;Q53QD5;B9VP24;C9JCQ4;C9JL19;C9J0S9	Cluster -813	Cluster 5	Matrix	0	34.8244	35.5397	30.3053	35.4266
390	11	11	11	42.2	48.127	0	GCDH	Glutaryl-CoA dehydrogenase, mitochondrial	Q92947;A0A2H4G235;A0A024R7F9;A0A2L2DH25;A0A2L2DH19;A0A2L2DH10;A0A2H4G1S8;A0A2H4G0V0;A0A2H4FX81;A0A2L2DH39;A0A2H4FX55;A0A2H4FWZ7;A0A2H4FX70;A0A2H4FX57;A0A1L3A5U7;A0A2H4G245;A0A2L2DH21;A0A2H4FX52;B4DK85;A0A1L3A5T2;A0A1D6XXQ4;B4DUY0;B4DQF2;K7EKT3;K7ESA6;K7EKH1;K7ES74;A0A2L2DH18;K7EQ99;K7ERX1	Cluster -813	Cluster 5	Matrix	0	26.6274	27.0684	23.0797	27.0934
2667	53	53	2	74.4	95.179	0	LONP1	Lon protease homolog, mitochondrial	K7EKE6;P36776;B3KU28;B3KXS5;E5KMI6;B4DPX0;A4VCH6	Cluster -813	Cluster 5	Matrix	0	30.4867	31.1061	26.1398	31.1295
3230	47	47	47	65.3	87.301	0	ALDH18A1	Delta-1-pyrroline-5-carboxylate synthase;Glutamate 5-kinase;Gamma-glutamyl phosphate reductase	P54886;A0A2Z4QJC8;A0A2Z4QJH0	Cluster -813	Cluster 5	Matrix	0	31.4641	31.8856	28.0305	31.879
4268	21	21	1	62.9	50.315	0	L2HGDH	L-2-hydroxyglutarate dehydrogenase, mitochondrial	Q9H9P8;C9JVN9;G3V272;G3V5S1	Cluster -813	Cluster 5	MIM	0	27.2755	27.8295	23.1993	27.7403
2781	25	25	25	52.9	51.355	0	TIMM44;hTIM44	Mitochondrial import inner membrane translocase subunit TIM44	O43615;Q53G69;Q9UPE4;M0QXU7;M0R301;M0QXM9;M0R124;Q6AI07	Cluster -813	Cluster 5	MIM	0	29.2679	29.8258	25.5093	29.9489
4263	25	25	16	63.1	60.718	0	NT5DC2	5-nucleotidase domain-containing protein 2	Q9H857;H7C519;C9J036	Cluster -813	Cluster 5	Matrix	0	28.8953	29.4712	24.977	29.6258
3729	3	3	3	48.6	15.819	0	MRPL54	39S ribosomal protein L54, mitochondrial	Q6P161	Cluster -813	Cluster 5	Matrix	0	26.2574	27.4391	19.3778	27.5669
4341	44	44	44	56.8	113.79	0	IARS2	Isoleucine--tRNA ligase, mitochondrial	Q9NSE4;A8K5W7	Cluster -813	Cluster 5	Matrix	0	30.0538	30.6198	26.8291	30.6001
4508	6	6	6	42.8	16.937	0	FIS1	Mitochondrial fission 1 protein	Q9Y3D6	Cluster -813	Cluster 5	MOM	1	25.5839	25.9061	20.6665	25.2769
3775	28	28	28	52.2	87.263	0	ACAD11	Acyl-CoA dehydrogenase family member 11	Q709F0;D6RDI8;F8WEV0;B4DQ41;Q08AE9;H0Y9C6;Q7Z491;A0A0J9YXS1	Cluster -813	Cluster 5	MIM	0	27.3297	28.1176	21.5588	26.9319
604	5	5	5	38.9	17.999	0	ISCU;NIFUN	Iron-sulfur cluster assembly enzyme ISCU, mitochondrial	Q9H1K1;A0A024RBI3;B1P7G3;F5H5N2;B4DNC9;B4DDI1;B3KQ30	Cluster -813	Cluster 5	Matrix	0	24.3945	25.0798	19.7327	24.1161
2898	18	18	18	56.7	56.256	0	GSR;HEL-75	Glutathione reductase, mitochondrial	P00390;V9HW90;A0A2R8YF59;H0YC68;Q03504	Cluster -813	Cluster 5	Matrix	0	26.8401	27.7589	19.8057	26.7671
3894	12	12	12	57.8	25.431	0	GRPEL2;DKFZp451C205	GrpE protein homolog 2, mitochondrial;GrpE protein homolog	Q8TAA5;Q8N3S0;D6RGI6	Cluster -813	Cluster 5	Matrix	0	25.4726	26.6952	20.0588	25.7243
1113	16	16	16	74.5	26.477	0	AK2	Adenylate kinase 2, mitochondrial;Adenylate kinase 2, mitochondrial, N-terminally processed;Adenylate kinase 2, mitochondrial	P54819;F8W1A4;A0A140VK93;F8VY04;A0A5K1VW67;F8VZG5;A0A5F9ZHP2;B4DLK2;G3V213;F8VPP1	Cluster -813	Cluster 5	IMS	0	29.0747	29.9371	25.3142	29.1868
3793	25	25	25	49.2	86.573	0	FASTKD5	FAST kinase domain-containing protein 5	Q7L8L6;B4DWZ8	Cluster -813	Cluster 5	Matrix	0	26.2836	27.4648	21.0397	26.5695
3870	28	28	28	44.5	87.99	0	SUPV3L1	ATP-dependent RNA helicase SUPV3L1, mitochondrial	Q8IYB8;B7Z611;B1AR60	Cluster -813	Cluster 5	Matrix	0	27.9242	29.4648	19.6835	28.6779
1323	16	16	7	85.3	10.932	0	HSPE1;EPFP1	10 kDa heat shock protein, mitochondrial	P61604;A0A384N6A4;Q9UNM1;B8ZZL8;A0A024R3X7;B8ZZ54	Cluster -813	Cluster 5	Matrix	0	32.2684	33.1887	27.9107	32.5905
3567	22	22	22	61.7	50.195	0	NFS1	Cysteine desulfurase, mitochondrial	Q9Y697;Q5QP19;Q53FP3;B2R5S3;B4DNL7;F2Z2E7;A2A2M1;F8WER8;F8WB23;B4DXH0;B4DHP7;Q8WV90;H7C0I5;H0YGN5	Cluster -813	Cluster 5	Matrix	0	27.3666	28.5378	20.6447	27.9509
4171	13	13	9	64	29.537	0	DHRS4;DHRS4L2	Dehydrogenase/reductase SDR family member 4	Q9BTZ2;D5KJA1;D5KJA2;Q6PKH6;A0A087WXI8;H0YN69;F5GWZ1;E9PFL3;H0YKN3;A0A087WSZ6;B7Z6Z5;F6TD35;F5H660;H0YLE1;Q6E0Y0;B4DW53	Cluster -813	Cluster 5	Matrix	0	26.274	27.0974	20.5796	26.4848
2834	13	13	13	53.2	45.285	0	GCAT	2-amino-3-ketobutyrate coenzyme A ligase, mitochondrial	O75600;A8K228;H7BZ75;C9IZC9;F2Z340	Cluster -813	Cluster 5	unknown	0	26.2403	26.8952	22.3649	26.443
4136	11	11	11	68.3	19.891	0	PARK7;HEL-S-67p	Protein deglycase DJ-1	Q99497;V9HWC2;K7ELW0;K7EN27	Cluster -813	Cluster 5	MOM	0	25.9985	26.9771	19.885	26.1234
3823	6	6	6	55.8	16.476	0	ISCA2	Iron-sulfur cluster assembly 2 homolog, mitochondrial	Q86U28;J3QSS7	Cluster -813	Cluster 5	Matrix	0	24.1105	25.062	19.7663	23.8849
2899	5	5	5	53.9	15.936	0	SOD1;HEL-S-44	Superoxide dismutase [Cu-Zn]	P00441;V9HWC9;H7BYH4;X5D5A9;W8Q444;A1YYW4	Cluster -813	Cluster 5	IMS	0	24.3039	25.51	20.0569	24.4629
78	16	16	2	41.5	58.951	0	AHCYL1	Putative adenosylhomocysteinase 2;Adenosylhomocysteinase	O43865;A0A024R0A8;Q2NKW8;Q6ZMM9;Q9BTL0;O43210;Q6ZMI1	Cluster -813	Cluster 5	MOM	0	24.4416	25.9234	19.646	24.6974
1322	13	13	13	70	25.268	0	AK4	Adenylate kinase 4, mitochondrial	P27144;A0A384N647;F8VS11;K4Q5R3	Cluster -813	Cluster 5	Matrix	0	27.8712	29.2281	24.3894	28.0314
4505	8	8	8	66.5	19.536	0	MSRB2	Methionine-R-sulfoxide reductase B2, mitochondrial	Q9Y3D2;A6NCQ5;H0YE51	Cluster -813	Cluster 5	Matrix	0	23.69	25.1341	19.7948	24.2113
69	4	4	4	22.6	33.881	0	SIRT5	NAD-dependent protein deacylase sirtuin-5, mitochondrial	Q9NXA8;A0A024R012	Cluster -813	Cluster 5	Matrix	0	21.9255	22.5833	20.3642	22.1504
245	29	29	29	50.8	81.462	0	FASTKD2	FAST kinase domain-containing protein 2	Q9NYY8;A0A024R3X5;B3KMB8	Cluster -813	Cluster 5	Matrix	0	26.5773	28.1253	22.8057	27.2259
4351	17	17	17	62.7	33.932	0	ABHD10	Mycophenolic acid acyl-glucuronide esterase, mitochondrial	Q9NUJ1	Cluster -813	Cluster 5	Matrix	0	27.4672	29.349	22.5058	28.2991
3140	18	18	18	61.2	27.843	0	ETFB	Electron transfer flavoprotein subunit beta	P38117;M0QY67	Cluster -813	Cluster 5	Matrix	0	29.8477	31.577	25.3059	30.6567
233	5	5	5	37.5	15.128	0	MRPL55	39S ribosomal protein L55, mitochondrial	Q7Z7F7;A0A024R3U3;X6R631;X6RIW1	Cluster -813	Cluster 5	Matrix	0	26.1403	27.3983	22.8101	26.7354
722	7	7	7	44.7	22.174	0	GPX4	Phospholipid hydroperoxide glutathione peroxidase, mitochondrial;Glutathione peroxidase	P36969;K7ERP4;A0A087X2I2;A0A087WT12;Q6PI42;K7EJ20;K7EKX7;K7ENB4;A0A0A0MTT1;R4GNE4;Q6PJX4;A0A087X247;A0A384MTT0	Cluster -813	Cluster 5	MIM	0	23.6526	25.1404	19.8105	24.2809
2391	11	11	11	37.6	44.297	0	ACADS	Short-chain specific acyl-CoA dehydrogenase, mitochondrial	P16219;E5KSD5;D4QEZ8;E9PE82;E5KSE7;B4DUH1	Cluster -813	Cluster 5	Matrix	0	23.9684	25.4288	20.3891	24.7493
3115	9	9	9	45.6	26.563	0	DUT	Deoxyuridine 5-triphosphate nucleotidohydrolase, mitochondrial	P33316;H0YNW5;H0YKC5;H0YKI0;H0YMM5;A0A0C4DGL3;H0YNJ9;H0YMP1	Cluster -813	Cluster 5	Matrix	0	24.5992	26.1698	20.0719	25.4073
3666	6	6	6	48.1	11.955	0	LYRM7	Complex III assembly factor LYRM7	Q5U5X0;D6R994	Cluster -813	Cluster 5	Matrix	0	27.1836	28.4807	23.2425	27.5874
709	13	13	3	57.6	34.596	0	FAHD2A	Fumarylacetoacetate hydrolase domain-containing protein 2A	Q96GK7;A0A024RE24;C9JGM0;B4DHE4;C9J5B6	Cluster -813	Cluster 5	Matrix	0	25.2651	26.9103	20.2588	25.8632
1313	14	14	14	68.4	27.692	0	PRDX3	Thioredoxin-dependent peroxide reductase, mitochondrial	P30048;A0A384MTR2;Q53HC2;A4UCS5	Cluster -813	Cluster 5	Matrix	0	30.4433	31.649	26.6503	30.8169
429	13	13	13	74.1	28.072	0	HDHD3	Haloacid dehalogenase-like hydrolase domain-containing protein 3	A0A024R837;Q9BSH5;B3KUF6	Cluster -813	Cluster 5	Matrix	0	25.4837	27.1353	19.7051	26.156
4235	20	20	4	60.2	37.92	0	PPA2	Inorganic pyrophosphatase 2, mitochondrial	Q9H2U2;B4DR66;H0Y9D8;D6R967;B4DFH3;D6RGV9;D6RGI1	Cluster -813	Cluster 5	Matrix	0	28.6401	30.2912	22.5385	29.2341
4311	5	5	5	62.1	14.96	0	ACOT13	Acyl-coenzyme A thioesterase 13;Acyl-coenzyme A thioesterase 13, N-terminally processed	Q9NPJ3	Cluster -813	Cluster 5	Matrix	0	26.3198	27.8372	20.7315	27.1101
4160	15	15	15	57.6	32.477	0	TACO1	Translational activator of cytochrome c oxidase 1	Q9BSH4;Q8N9Q7	Cluster -813	Cluster 5	Matrix	0	26.868	28.642	20.4343	27.6514
3746	33	33	33	64	73.562	0	DARS2	Aspartate--tRNA ligase, mitochondrial	Q6PI48;A8K4A8;A0A3B3ISK7;A0A3B3IT01;A0A3B3IS01;A0A3B3IS54;A0A3B3ITS3;Q9H9J7;Q9NVT8;A0A3B3ITK9;Q9H9M6;A0A3B3IT89	Cluster -813	Cluster 5	Matrix	0	28.9806	30.243	24.8275	29.6127
2424	36	36	36	58.6	83.471	0	GFM1	Elongation factor G, mitochondrial	Q96RP9;E5KND5;E5KND7;C9IZ01;D3DNL3;F8WAU4;A0A0S2Z5W5;Q9H9M0;C9JA25	Cluster -813	Cluster 5	Matrix	0	29.0699	30.2406	25.0247	29.6116
2815	12	12	7	53.1	33.742	0	GBAS	Protein NipSnap homolog 2	O75323;C9K068;F8WBI5	Cluster -813	Cluster 5	Matrix	0	27.2874	27.9581	24.9406	27.5931
3872	25	25	25	42.7	83.069	0	THNSL1	Threonine synthase-like 1	Q8IYQ7;Q8N9J5;Q9H6P9	Cluster -813	Cluster 5	Matrix	0	26.1689	27.342	19.6573	27.7324
1832	22	22	22	72.9	37.895	0	MTHFD2	Bifunctional methylenetetrahydrofolate dehydrogenase/cyclohydrolase, mitochondrial;NAD-dependent methylenetetrahydrofolate dehydrogenase;Methenyltetrahydrofolate cyclohydrolase	P13995;B2R7W0;B8ZZU9;B4DY35;B9A062	Cluster -813	Cluster 5	Matrix	0	29.8022	30.7197	25.474	30.9576
3102	27	1	1	58	57.206	0.0035311	ALDH1B1	Aldehyde dehydrogenase X, mitochondrial	P30837	Cluster -813	Cluster 5	Matrix	0	22.556	23.1901	20.0077	23.3155
3406	9	9	9	25	62.328	0	COASY	Bifunctional coenzyme A synthase;Phosphopantetheine adenylyltransferase;Dephospho-CoA kinase	Q13057;K7EP09;K7EPT0;K7EQ60;K7ESK6;K7ES73;B4E1C0;K7EN91	Cluster -813	Cluster 5	Matrix	0	23.1207	24.0305	19.4656	24.0321
270	11	11	11	40.2	35.932	0	RDH13	Retinol dehydrogenase 13	Q8NBN7;A0A024R4M8;G8JLA1;B3KVA3;A8K6B4;B2RDH1;K7EQB5;K7ERV1;K7EMY5	Cluster -813	Cluster 5	MIM	0	24.3653	25.4287	19.6531	25.4747
2421	53	53	53	59.6	115.91	0	OPA1	Dynamin-like 120 kDa protein, mitochondrial;Dynamin-like 120 kDa protein, form S1	E5KLM1;O60313;E5KLL9;E5KLJ9;E5KLM2;E5KLM0;A0A2R8YDM2;E5KLK0;A0A2R8Y3X5;C9JMB8;A0A2R8YE78;A0A2R8YFD1;A0A2R8YGE5;A0A2R8YD53;Q6PEK6;A0A2R8Y4Q3;A0A2R8Y4G4;A0A2R8YE54;H7C141;A0A2R8Y5G3;H7C3G2;A0A2R8Y5E2;C9JY58	Cluster -813	Cluster 5	MIM	1	28.925	29.2245	27.7607	29.202
2364	20	20	20	31.9	97.41	0	FASTKD1;FLJ21901	FAST kinase domain-containing protein 1	Q53R41;D3DPC4;Q05D57;E7EW60;C9JTP4;C9JMM4	Cluster -813	Cluster 5	Matrix	0	23.9552	24.771	20.6552	24.8202
4491	17	17	17	64.7	42.033	0	POLDIP2	Polymerase delta-interacting protein 2	Q9Y2S7;B4DEM9;Q9UG21	Cluster -813	Cluster 5	Matrix	0	27.49	28.7444	23.1737	28.5056
4362	14	14	14	43.9	49.517	0	TMLHE	Trimethyllysine dioxygenase, mitochondrial	Q9NVH6	Cluster -813	Cluster 5	Matrix	0	24.6644	25.9574	20.452	25.6838
1657	10	10	10	35	36.249	0	SUCLG1	Succinyl-CoA ligase [ADP/GDP-forming] subunit alpha, mitochondrial	P53597;Q6IAL5;A8K4W7;B2R8A1;A0A494C0D1;B7Z438;H7C233	Cluster -813	Cluster 5	Matrix	0	29.6278	30.9435	25.2255	30.6504
2036	16	16	16	44.3	39.591	0	IDH3A	Isocitrate dehydrogenase [NAD] subunit alpha, mitochondrial;Isocitrate dehydrogenase [NAD] subunit, mitochondrial	P50213;B4DJB4;Q53GF8;B7Z9J8;H0YL72;B4DSY4;H0YLI6;H0YMU3;H0YKD0;H0YNF5;H0YM64;H0YM46	Cluster -813	Cluster 5	Matrix	0	29.3758	30.5673	25.5274	30.3212
966	18	18	18	89.3	26.923	0	HSD17B10	3-hydroxyacyl-CoA dehydrogenase type-2	Q99714;A0A0S2Z410;Q5H928;A0A0S2Z434	Cluster -813	Cluster 5	Matrix	0	30.8779	31.8542	27.6613	31.74
4301	3	3	3	28.6	10.758	0	LYRM4	LYR motif-containing protein 4	Q9HD34;F5H189;C9JY28;H7C4Q5;C9JRX8	Cluster -813	Cluster 5	Matrix	0	24.4504	25.7825	20.1112	25.6455
202	19	19	19	49.5	65.358	0	CHDH	Choline dehydrogenase, mitochondrial	Q8NE62;A0A024R301;B4DMQ4;C9JYW4;C9J7D8	Cluster -813	Cluster 5	MIM	0	25.7175	26.1683	24.2286	26.1044
3620	19	19	19	50.7	58.688	0	EARS2	Probable glutamate--tRNA ligase, mitochondrial	Q5JPH6;H3BTB7;O14563	Cluster -813	Cluster 5	Matrix	0	25.1747	26.8051	19.6521	26.6315
4423	14	14	14	69.2	28.466	0	NIPSNAP3A	Protein NipSnap homolog 3A	Q9UFN0;B4DW81;Q9BS92	Cluster -813	Cluster 5	Matrix	0	28.5432	29.7267	24.1988	29.3927
4348	22	22	22	46.2	74.856	0	ACSS1;DKFZp666G0810	Acetyl-coenzyme A synthetase 2-like, mitochondrial;Acetyl-coenzyme A synthetase	Q9NUB1;Q7Z5G3;Q6ZV30;Q658X4;Q1RMZ4;Q658R1;Q5TF43;Q8N2B9;Q9H7Q4	Cluster -813	Cluster 5	MIM	0	24.8076	26.2295	19.5598	25.9681
4313	8	8	8	41.7	24.49	0	MRPL40	39S ribosomal protein L40, mitochondrial	Q9NQ50	Cluster -813	Cluster 5	Matrix	0	26.5344	28.2776	19.9529	27.9383
776	19	19	19	56.6	42.183	0	IDH3B	Isocitrate dehydrogenase [NAD] subunit beta, mitochondrial;Isocitrate dehydrogenase [NAD] subunit, mitochondrial	O43837;A0A087WZN1;A0A087X2E5;L0R875;B4DU38;A0A0D9SG66;Q9UIC5;Q99855	Cluster -813	Cluster 5	Matrix	0	29.6716	30.4213	26.8227	30.2757
1188	31	31	2	70	65.443	0	ME2	NAD-dependent malic enzyme, mitochondrial	P23368;A0A1W2PPH1;A0A1W2PQT3;A0A1W2PQY8;A0A1W2PR68;A0A1W2PQF8;A0A1W2PRS2;A0A1W2PRY9;A0A1W2PQH4;A0A1W2PRH1;A0A1W2PPY2;Q12835	Cluster -813	Cluster 5	Matrix	0	28.5185	30.1071	22.4128	29.7211
4044	8	8	8	29.9	43.088	0	NSUN4	5-methylcytosine rRNA methyltransferase NSUN4	Q96CB9;A8K8I8;B3KUM0;M0R1K5	Cluster -813	Cluster 5	Matrix	0	25.2271	26.481	19.7198	26.366
3830	24	24	24	50.4	63.419	0	NT5DC3	5-nucleotidase domain-containing protein 3	Q86UY8;H7C3S8;H7C193	Cluster -813	Cluster 5	Matrix	0	27.1017	28.3289	21.1532	28.287
3482	17	17	16	50.2	46.938	0	PDK3	[Pyruvate dehydrogenase (acetyl-transferring)] kinase isozyme 3, mitochondrial	Q15120;REV__E9PGC8;REV__P78559	Cluster -813	Cluster 5	Matrix	0	26.3107	27.7108	20.297	27.5146
3626	34	34	34	53.6	107.34	0	AARS2	Alanine--tRNA ligase, mitochondrial	Q5JTZ9;A2VCL8	Cluster -813	Cluster 5	Matrix	0	27.8362	28.6811	24.114	28.5337
4497	28	28	28	68.8	49.901	0	ACOT9	Acyl-coenzyme A thioesterase 9, mitochondrial	Q9Y305;H7C5Q2;Q96EA2;Q9H2R8;C9J7L8	Cluster -813	Cluster 5	MIM	0	28.5047	29.441	22.8401	29.1356
4074	5	5	5	25.9	23.934	0	MRPL48	39S ribosomal protein L48, mitochondrial	Q96GC5;F5H702;F5H8D0	Cluster -813	Cluster 5	Matrix	0	26.2766	27.5024	19.4044	27.035
3965	49	49	49	64.9	85.95	0	PNPT1	Polyribonucleotide nucleotidyltransferase 1, mitochondrial	Q8TCS8;H7C3C5;H7BXF6;F8WBI3	Cluster -813	Cluster 5	Matrix|IMS	0	29.1252	30.4285	21.7057	29.9793
744	47	47	47	69.4	99.31	0	MTHFD1L	Monofunctional C1-tetrahydrofolate synthase, mitochondrial	A0A087WVM4;B7ZM99;Q6UB35;B2RD24;H0Y327;Q4VXM0;Q5JYA8;Q5JYA3;Q4VXV2;Q8WX68;Q4VXM1	Cluster -813	Cluster 5	Matrix	0	30.1606	30.992	25.5984	30.7382
355	24	24	23	61	57.903	0	GPT2	Alanine aminotransferase 2	Q8TD30;A0A024R6R2;H3BU54;B3KR40;P24298;B4DPT5	Cluster -813	Cluster 5	Matrix	0	26.5328	27.8054	19.5224	27.3356
621	26	26	7	65.4	43.295	0	PDHA1	Pyruvate dehydrogenase E1 component subunit alpha, somatic form, mitochondrial;Pyruvate dehydrogenase E1 component subunit alpha	P08559;A0A024RBX9;Q53GE3;A5YPB6;Q5JPU3;Q6LCA3;Q5JPU0;Q5JPT9;Q5JPU1;Q9UNV7;Q99725;P78557;Q99724;P29803;Q5JPU2;Q36750	Cluster -813	Cluster 5	Matrix	0	30.9413	31.7358	26.4048	31.5569
4087	25	25	25	41.6	103.08	0	DHTKD1	Probable 2-oxoglutarate dehydrogenase E1 component DHKTD1, mitochondrial	Q96HY7;H7C1J3;C9JWN1;H7C149	Cluster -813	Cluster 5	Matrix	0	27.8596	29.0639	22.1694	28.5772
960	18	18	18	62.3	47.485	0	ACADSB	Short/branched chain specific acyl-CoA dehydrogenase, mitochondrial	P45954;A0A0S2Z3P9	Cluster -813	Cluster 5	Matrix	0	27.2536	28.6596	20.153	28.1472
2695	24	24	24	61.8	58.282	0	SARS2	Serine--tRNA ligase, mitochondrial	Q9NP81;M0QWZ7;M0R2C6;B4DXB9;M0R259;A0A024R0H0;B4DJM9;M0QX29;B4DJP6;M0R2H5;M0R1C0;Q8NH31	Cluster -813	Cluster 5	Matrix	0	27.0254	28.3577	20.6788	27.8753
3908	13	13	13	73	32.772	0	ATPAF2	ATP synthase mitochondrial F1 complex assembly factor 2	Q8N5M1;C9J2Q2;B7Z3V0;B4DG98;K7ELC1	Cluster -813	Cluster 5	Matrix	0	25.6179	26.9526	19.7492	26.5593
1090	24	24	8	42.7	78.728	0	CLPB	Caseinolytic peptidase B protein homolog	Q9H078;A0A140VK11;A0A2U3TZY2;H0YGM0;Q7Z777;F5H392;A0A2R8Y6R5;A0A2R8Y7E8	Cluster -813	Cluster 5	IMS	0	28.421	29.2303	24.762	28.9662
3189	32	32	15	62.1	70.389	0	ACADVL	Very long-chain specific acyl-CoA dehydrogenase, mitochondrial	P49748;B3KPA6;Q53HR2;B4DEA8;G3V1M7;J3QRJ8;K7EQP4;B4DYY0;J3KSR4;J3KS89;K7EJW8;A0A077H1I5;J3QKU9;K7EMF8	Cluster -813	Cluster 5	MIM	0	28.1061	29.0503	23.3502	28.8363
926	34	34	3	41.5	118.5	0	VARS2	Valine--tRNA ligase, mitochondrial	B4E0K6;A0A0G2JL52;A0A1U9X9B9;A0A0G2JIA5;A0A140TA36;B7ZL25;A0A1U9X9A2;A0A140TA35;A0A1U9X9B3;A0A140T8Y0;Q5ST30;A0A140TA45;A0A0A0MTG1;A0A140TA40;B2RDZ1;B7ZCJ6;B4DG77;Q9H6B7;A2ABL6	Cluster -813	Cluster 5	Matrix	0	26.3101	27.7042	20.0103	27.3949
976	23	23	23	62.7	54.636	0	FH	Fumarate hydratase, mitochondrial	P07954;A0A0S2Z4C3;A0A0S2Z3X6;A0A0S2Z4H0;A0A0S2Z3S9;A0A0S2Z3W2;A0A0S2Z408	Cluster -813	Cluster 5	Matrix	0	30.2295	31.3804	25.2616	31.0682
1231	24	24	17	53	56.888	0	HARS2	Probable histidine--tRNA ligase, mitochondrial	P49590;B2R7G6;A0A2R8Y5P7;A0A2R8Y3N3;A0A2R8Y6I1;D6RB22;B4DDN8;B4DSY5;B4DQ67;D6RJE6;A0A2R8Y5E8;A0A2R8Y4X6	Cluster -813	Cluster 5	Matrix	0	27.133	28.5605	21.6885	27.9799
3377	17	17	17	73.9	35.206	0	CRYZ	Quinone oxidoreductase	Q08257;A0A384P5L2;A6NP24;C9JH92	Cluster -813	Cluster 5	Matrix	0	27.753	29.6184	20.7938	28.8126
4151	21	21	21	61.3	39.42	0	MGME1	Mitochondrial genome maintenance exonuclease 1	Q9BQP7;Q5QPE8;Q5QPE7	Cluster -813	Cluster 5	Matrix	0	27.1287	28.8277	20.5145	28.2372
1342	29	29	25	62.1	56.381	0	ALDH2	Aldehyde dehydrogenase, mitochondrial	P05091;A0A384NPN7;Q53FB6;B4YAH7;F8VP50;S4R3S4;V9HW83;V9HVX6;B4DDF8;P00352;Q59EJ0;B4DXX3;Q7Z3A2;B4DYU3;H0Y2X5;Q5SYQ7;Q5SYQ8;Q5SYQ9	Cluster -813	Cluster 5	Matrix	0	29.6955	30.8758	25.0245	30.4875
1016	32	32	3	58	92.218	0	ELAC2	Zinc phosphodiesterase ELAC protein 2	Q9BQ52;B4DT15;A0A0S2Z5M8;G5E9D5;E7ES68;B3KSU9;V9GYS7;H7C2I4;J3QRS2;V9GYU5;J3QL08;V9GZ72;J3QLK4;Q9HAS7;J3QQT1	Cluster -813	Cluster 5	Matrix	0	26.2361	28.0593	19.4209	27.4064
70	23	23	23	63.7	56.157	0	OXCT1;OXCT	Succinyl-CoA:3-ketoacid coenzyme A transferase 1, mitochondrial;Succinyl-CoA:3-ketoacid-coenzyme A transferase	P55809;A0A024R040;Q6IAV5;E9PDW2;B7Z609;A1E286;Q9BYC2;Q9H7N8;B3KS89	Cluster -813	Cluster 5	Matrix	0	28.735	30.5647	21.6183	29.8924
398	6	6	3	16.2	40.589	0	PRKACA;KIN27	cAMP-dependent protein kinase catalytic subunit alpha	P17612;A8K8B9;A0A024R7J0;Q15136;K7ERP6;B7Z708	Cluster -813	Cluster 5	MIM	0	23.5666	24.2936	20.8611	24.0396
4091	22	22	22	48.8	46.51	0	SUCLG2	Succinyl-CoA ligase [GDP-forming] subunit beta, mitochondrial;Succinyl-CoA ligase subunit beta	Q96I99;Q3ZCW5;E9PDQ8;B7Z2D5;Q9Y436;H0Y852	Cluster -813	Cluster 5	Matrix	0	27.9297	29.5184	22.1325	28.9109
1614	28	28	14	57.4	73.46	0	GLS	Glutaminase kidney isoform, mitochondrial	O94925;A8K132;Q53TX0;Q53S89;H7BZD1;B7Z509;H7C201;Q9UI32;Q53RX0;A0A087X004;E5G743	Cluster -813	Cluster 5	MIM	0	28.6209	29.9397	23.8827	29.4349
3475	43	43	43	60.6	101.97	0	LARS2	Probable leucine--tRNA ligase, mitochondrial	Q15031;E9PHM2;A0A494C1E0;A0A499FJL2;Q9BQR0;C9JYR8;A0A2R8Y581;A0A494C1K2	Cluster -813	Cluster 5	Matrix	0	28.8797	30.0576	24.56	29.62
4292	14	14	14	44.3	47.019	0	RNMTL1	rRNA methyltransferase 3, mitochondrial	Q9HC36;I3L443;I3L0T6	Cluster -813	Cluster 5	Matrix	0	26.6092	28.1062	20.2352	27.5807
3085	30	30	19	63.4	56.166	0	LAP3;HEL-S-106	Cytosol aminopeptidase	P28838;V9HW38;B4DQG5;H0Y983	Cluster -813	Cluster 5	Matrix	0	28.7401	30.075	22.9935	29.6193
3601	22	22	21	58.9	55.217	0	TXNRD2;DKFZp781E0833	Thioredoxin reductase 2, mitochondrial	Q59ET7;Q17RE6;Q9NNW7;A0A182DWF2;A0A182DWF3;D3YTF8;B3KUQ5;A0A096LPK7;Q6M1B7;A0A096LPD9;E7EWK1;A4FTY4;A0A0U1RQX0;A0A096LNY7;A0A096LP96;A0A096LPB7;A0A096LPH4	Cluster -813	Cluster 5	Matrix	0	27.0018	28.5699	20.3414	28.0416
2422	22	22	22	60.4	47.47	0	PUS1	tRNA pseudouridine synthase A, mitochondrial;tRNA pseudouridine synthase	Q9Y606;E5KMT5;E5KMT6;G8JLB3;A0A024RBS6;F5H1S9;F5GY32;F5H168;F5H1B2;F5GXL3;F8W9U5	Cluster -813	Cluster 5	Matrix	0	27.5848	29.0431	21.6445	28.4978
1282	21	21	21	72.8	31.399	0	ECHS1	Enoyl-CoA hydratase, mitochondrial	A0A384MDW7;P30084	Cluster -813	Cluster 5	Matrix	0	30.4776	31.7417	25.5126	31.12
538	16	16	16	64.9	35.329	0	HIBADH	3-hydroxyisobutyrate dehydrogenase, mitochondrial;3-hydroxyisobutyrate dehydrogenase	P31937;A0A024RA75;H7BZL2	Cluster -813	Cluster 5	Matrix	0	27.2013	28.8207	20.5273	28.0989
853	15	15	15	49.5	46.65	0	IVD	Isovaleryl-CoA dehydrogenase, mitochondrial	P26440;A0A384MR53;A0A0A0MT83;A0A2L0RI93;A0A2L0RI88;A0A0S2Z4K7;A0A2L0RIE3;A0A2L0RI76;H7C4G6;H0YLC3;H0YKV0;H0YN10;A0A087WVD3;A0A2L0RIB1;A0A0S2Z3Z7	Cluster -813	Cluster 5	Matrix	0	27.0277	28.8341	19.5922	27.9862
1336	12	12	3	68.5	24.75	0	SOD2	Superoxide dismutase [Mn], mitochondrial;Superoxide dismutase	P04179;A0A384NL29;Q7Z7M4;Q7Z7M7;Q4ZJI1;Q7Z7M6;Q7Z7M5;F5H4R2;F5GYZ5;G8JLJ2;A0A4Y1U0K4;Q96AM7;G5E9P6;Q6LE88;A0A4Y1U5Z3;A0A4Y1U1P4;A0A4Y1U4I2;F5GXZ9	Cluster -813	Cluster 5	Matrix	0	29.8977	31.3102	24.0632	30.565
1897	24	24	24	58.3	54.366	0	PMPCB;DKFZp586I1223	Mitochondrial-processing peptidase subunit beta	O75439;B3KM34;Q96CP5;A8K1E9;G3V0E4;Q9UG64;B3KQ85;B4DM90;F8WAZ6;F8WEA6;F8WBE1	Cluster -813	Cluster 5	Matrix	0	28.6298	29.9487	23.1202	29.3045
4396	8	8	8	34.7	41.054	0	COQ3	Ubiquinone biosynthesis O-methyltransferase, mitochondrial	Q9NZJ6;F6WGP0	Cluster -813	Cluster 5	MIM	0	24.885	25.8967	20.3045	25.4018
3206	20	20	20	56.4	57.214	0	ALDH5A1	Succinate-semialdehyde dehydrogenase, mitochondrial	P51649;X5DQN2;X5D299;A8K435;X5D8T4;C9J8Q5;X5DNC0;B4DGP6;A0A5F9ZI23;A0A5F9ZH98;Q8N3W7;A0A5F9ZH05	Cluster -813	Cluster 5	Matrix	0	28.7476	29.5742	24.8564	29.1353
347	27	27	20	59.8	57.839	0	ALDH6A1	Methylmalonate-semialdehyde dehydrogenase [acylating], mitochondrial	Q02252;A0A024R6G4;Q53FN8;Q53H94;G3V4Z4	Cluster -813	Cluster 5	MIM	0	28.2514	29.5611	22.0668	28.9514
1997	19	19	19	48.2	53.801	0	ALDH9A1	4-trimethylaminobutyraldehyde dehydrogenase	P49189;B4DE91;B4DX14;B4DYY1	Cluster -813	Cluster 5	Matrix	0	27.5046	29.0716	20.5742	28.3058
3766	33	33	33	80.4	45.394	0	HSDL2	Hydroxysteroid dehydrogenase-like protein 2	Q6YN16;B2R923;A0A024R159;B4E136;B4DWC7	Cluster -813	Cluster 5	Matrix	0	27.8864	29.7165	21.6039	28.981
4236	13	13	13	56.6	31.705	0	MRPL46	39S ribosomal protein L46, mitochondrial	Q9H2W6;Q8TER9;A0A087WT90;A0A087WT51;H0YN64	Cluster -813	Cluster 5	Matrix	0	27.9687	29.6264	22.2043	29.0642
4077	22	22	22	56.2	66.59	0	MARS2	Methionine--tRNA ligase, mitochondrial	Q96GW9;B4DVV7	Cluster -813	Cluster 5	Matrix	0	25.6221	27.525	19.4217	26.8565
511	6	6	6	58.4	14.494	0	HRSP12	Ribonuclease UK114	P52758;A0A024R9H2;H0YBX3;H0YB34	Cluster -813	Cluster 5	Matrix	0	24.9856	26.4547	19.9516	25.9222
946	23	23	23	58	46.588	0	ACADM;DKFZp686M24262	Medium-chain specific acyl-CoA dehydrogenase, mitochondrial	P11310;A0A0S2Z366;Q5T4U5;Q5HYG7;B7Z9I1;B4DWX6;B4DVB1;B4DVE0;B4DJE7;A0A0S2Z3A5;E9PJM9;E9PRX4;H0YDT5	Cluster -813	Cluster 5	Matrix	0	29.1722	30.4021	25.0831	29.987
3545	19	19	19	36	83.926	0	PREPL	Prolyl endopeptidase-like	Q4J6C6;C9JMT4	Cluster -813	Cluster 5	Matrix	0	24.427	25.9181	20.1386	25.2499
3389	27	27	27	56.4	58.252	0	PMPCA	Mitochondrial-processing peptidase subunit alpha	Q10713;B4DRK5;Q9BT52;Q5SXN9;Q6ZP88;Q24JU5	Cluster -813	Cluster 5	Matrix	0	28.5507	30.2703	23.076	29.5493
1081	26	26	6	80.1	45.199	0	ACAT1	Acetyl-CoA acetyltransferase, mitochondrial	P24752;A0A140VJX1;A0A5F9ZHL1;A0A5F9ZHJ7;A0A5F9ZHD4;A0A5F9ZI66;A0A5F9ZHH9;H0YEL7;A0A5F9ZHL7;E9PRQ6	Cluster -813	Cluster 5	Matrix	0	30.9608	32.2738	26.8625	31.7326
3109	13	12	12	72.2	21.892	0	PRDX2;HEL-S-2a	Peroxiredoxin-2	P32119;V9HW12;B4DF70;A6NIW5;A0A024R7F2	Cluster -813	Cluster 5	unknown	0	27.7046	28.8529	24.1805	28.3999
4371	18	18	18	75.2	48.842	0	OXSM	3-oxoacyl-[acyl-carrier-protein] synthase, mitochondrial	Q9NWU1;C9JQQ2;C9J2G3;B4E3Q7;F8VNS3	Cluster -813	Cluster 5	Matrix	0	25.2106	27.31	19.5512	26.5932
4144	48	48	6	67.3	85.424	0	ACO2	Aconitate hydratase, mitochondrial	Q99798;B4DZ08;B2RBW5;A0A0K0K1H7;A2A274;B4DJW1;Q71UF1;B4DEC3;O75944	Cluster -813	Cluster 5	Matrix	0	30.6636	32.3813	26.1195	31.7735
1812	11	11	11	60.4	27.388	0	MMAB	Cob(I)yrinic acid a,c-diamide adenosyltransferase, mitochondrial	Q96EY8;B2R6J3;B4DHP4;S4R3P5;F5H4Z7;A0A087X114;S4R3Z1;F5H079	Cluster -813	Cluster 5	Matrix	0	26.7837	28.7928	21.5397	28.1011
3807	17	17	2	74	25.565	0	AK3	GTP:AMP phosphotransferase AK3, mitochondrial	Q9UIJ7;Q7Z4Y4;B3KWD9	Cluster -813	Cluster 5	Matrix	0	27.3103	29.6835	21.0319	28.8184
4248	18	18	18	51.8	45.348	0	TFB2M	Dimethyladenosine transferase 2, mitochondrial	Q9H5Q4;A0A024R5R8;B4DTJ4	Cluster -813	Cluster 5	Matrix	0	25.7311	27.749	20.1254	26.9685
4203	27	27	27	47.2	80.651	0	NLN	Neurolysin, mitochondrial	Q9BYT8;A8K9T8;E9PCB6;B3KU23;Q9BQD0;H0YAK4;Q96K48;Q8NDD9;H0YAF7	Cluster -813	Cluster 5	Matrix	0	26.1609	28.1739	20.175	27.4322
1072	29	29	29	76.5	48.534	0	OAT	Ornithine aminotransferase, mitochondrial;Ornithine aminotransferase, hepatic form;Ornithine aminotransferase, renal form	P04181;A0A140VJQ4;Q59HE2	Cluster -813	Cluster 5	Matrix	0	30.3628	31.6709	26.7576	31.2124
1139	26	2	2	59.6	58.486	0	ALDH7A1	Alpha-aminoadipic semialdehyde dehydrogenase	P49419;A0A1B0GW77;A0A1B0GTG2;A0A1B0GW82;A0A1B0GUA1;A0A1B0GTY9;A0A1B0GTJ4;A0A1B0GV49;A0A0J9YWF7;A0A1B0GUY0;H0YHM6;F8VVF2;F8WDY6;A0A1B0GVU0;A0A0J9YWM6;F8WD33;A0A1B0GW65;A0A0J9YWK1	Cluster -813	Cluster 5	Matrix	0	24.2099	25.5746	20.3531	25.0715
4427	18	18	18	74.7	40.146	0	WARS2	Tryptophan--tRNA ligase, mitochondrial	Q9UGM6;B7Z5X7;B7Z6G7;B7Z448;B7Z3L8	Cluster -813	Cluster 5	Matrix	0	26.7173	28.5847	20.897	28.0249
3787	29	29	29	66.7	47.346	0	TRMT10C	Mitochondrial ribonuclease P protein 1	Q7L0Y3;C9JVB6	Cluster -813	Cluster 5	Matrix	0	29.3035	30.5877	25.4454	30.1852
2763	17	17	17	51.3	44.287	0	BCAT2	Branched-chain-amino-acid aminotransferase, mitochondrial;Branched-chain-amino-acid aminotransferase	O15382;B3KSI3;Q53EW7;M0QXF9;M0QZ10;M0QZP4;M0R2K7	Cluster -813	Cluster 5	Matrix	0	27.0969	29.1144	20.8701	28.5025
1862	23	23	21	78.8	41.924	0	ACAA2	3-ketoacyl-CoA thiolase, mitochondrial	P42765;B2RB23;A0A0B4J2A4;B3KNP8;K7EME0;K7EJ68;K7EJB1	Cluster -813	Cluster 5	Matrix	0	28.2157	29.8979	23.052	29.4008
2124	19	19	19	52.4	51.4	0	CCBL2;hCG_23341	Kynurenine--oxoglutarate transaminase 3	Q6YP21;B4DW13;A0A0A0MRN7	Cluster -813	Cluster 5	Matrix	0	25.8379	27.8153	19.8169	27.2503
1084	40	40	40	63.8	80.109	0	TRAP1	Heat shock protein 75 kDa, mitochondrial	Q12931;Q59EK6;A0A140VJY2;Q9BV61;Q53G55;Q53FS6;K0A7K7;Q5CAQ4;I3L0K7;Q8N9Z3;I3L239;I3L253;I3L2D5	Cluster -813	Cluster 5	Matrix	0	30.9669	32.1413	27.188	31.7919
1352	12	12	12	67.6	25.913	0	DCXR	L-xylulose reductase	Q7Z4W1;J3KS22;A0A384NY14;J3QS36;J3QL34;J3KRZ4;J3KSZ5;J3QS45;J3QRQ2	Cluster -813	Cluster 5	Matrix	0	27.1721	28.7272	22.6785	28.3553
2107	23	23	23	52.1	70.737	0	TBRG4	Protein TBRG4	Q969Z0;D3DVL7;B4DU42;B3KM73;B3KRS4;B3KMT3;C9J7P5;C9IZN7;H7C4R5;C9J5A2;C9J347;C9J618	Cluster -813	Cluster 5	Matrix	0	28.5472	30.1196	23.9275	29.6943

## Sheet: Cluster 1+TMs
id	Peptides	Razor + unique peptides	Unique peptides	Sequence coverage [%]	Mol. weight [kDa]	Q-value	Gene names	Protein names	Protein IDs	Perseus Cluster	Defined cluster	Mito Sub-localization	Uniprot TMDs	TMPred	HMMTOP	TMHMM	Phobius	No. TM tools	Mean Log2 ratio pH 9.5 Pellet	Mean Log2 ratio pH 9.5 S/N	Mean Log2 ratio pH 11.5 Pellet	Mean Log2 ratio pH 11.5 S/N
4328	25	25	24	44.6	79.147	0	ABCB10	ATP-binding cassette sub-family B member 10, mitochondrial	Q9NRK6;Q6ZMF8;Q96P38	Cluster -834	Cluster 1	MIM	5	9	6	5	6	4	28.6957	20.8163	29.3765	20.7288
4305	12	12	12	22.6	93.884	0	ABCB6	ATP-binding cassette sub-family B member 6, mitochondrial	Q9NP58;A0A024R436	Cluster -834	Cluster 1	MOM	10	1	10	9	11	4	22.5761	21.0253	24.6382	21.4464
944	20	20	20	41.1	82.64	0	ABCB7	ATP-binding cassette sub-family B member 7, mitochondrial	O75027;A0A0S2Z2Z3;A0A5F9ZA98;A0A590UJS8;B4DGL8;A0A087WW65;B3KM98;A0A2R8Y473;A0A0S2Z2W5;A0A0S2Z367;E9PJR8;E9PNQ5;A0A2R8Y3N2;A0A2R8YF35;Q7Z3K5	Cluster -834	Cluster 1	MIM	6	6	5	5	6	4	29.1013	21.0146	30.1131	20.7313
1949	20	19	19	34.7	79.988	0	ABCB8	ATP-binding cassette sub-family B member 8, mitochondrial	Q9NUT2;B3KSN3;Q8N1X3;C9JYI3;C9JTY4;Q6ZRM3;H7C5K9	Cluster -834	Cluster 1	MIM	3	6	4	3	5	4	25.2407	20.6106	26.6665	21.3881
3081	28	28	28	47.2	75.475	0	ABCD3	ATP-binding cassette sub-family D member 3	P28288;A0A3B3ITW3;B4DL07;B4DZ22	Cluster -834	Cluster 1	Membrane	4	5	5	3	4	4	28.5712	21.0764	29.1545	20.45
1723	27	27	26	46.6	77.942	0	ACSL1	Long-chain-fatty-acid--CoA ligase 1	P33121;A8K9T3;E7EPM6;B4E0R0;B7Z3Z9;D6RER0;Q108N1;H0Y9U7;Q108N2;H0Y9Z9;D6RG07;Q9ULC5;B4DX30	Cluster -834	Cluster 1	MOM	1	4	1	1	1	4	26.6166	21.9332	26.7667	24.0009
3822	15	15	15	38.9	60.577	0	ADCK1	Uncharacterized aarF domain-containing protein kinase 1	Q86TW2;G3V426;F8W9Q8;B4DRU7;G3V3J2	Cluster -834	Cluster 1	unknown	0	2	1	0	0	2	24.9141	21.2154	25.7674	21.0908
2384	45	45	44	52.9	88.583	0	AFG3L2	AFG3-like protein 2	Q9Y4W6;D3DUJ0;Q8TA92;K7EP56;Q658U5	Cluster -834	Cluster 1	MIM	2	2	2	2	2	4	30.3887	24.9668	31.2463	22.6997
4339	15	15	11	33.6	44.021	0	AGPAT4	1-acyl-sn-glycerol-3-phosphate acyltransferase delta	Q9NRZ5;B4DHC0;B4DMU6;G3XAF1;B4DIE2;Q5TEE8;Q6PJN9;B4DIY1;Q6AI25	Cluster -834	Cluster 1	MOM	4	5	3	3	5	4	25.9786	21.3176	27.0182	21.1511
329	12	12	12	38.5	42.072	0	AGPAT5	1-acyl-sn-glycerol-3-phosphate acyltransferase epsilon	Q9NUQ2;Q6NUM7;A0A024R640;H0YC22;E5RH21	Cluster -834	Cluster 1	MOM	3	4	4	3	4	4	26.3593	21.0911	27.1922	20.7847
1089	34	34	34	46.2	97.34	0	AKAP1	A-kinase anchor protein 1, mitochondrial	Q92667;A0A140VK05;B4DN86;I3L2A2;I3L2N7;I3L0W0;I3L0K6;I3L364;I3NI36;I3L3K1;O15113;I3L0V5;I3L3V6	Cluster -834	Cluster 1	MOM	0	2	2	1	1	4	26.667	21.3849	27.5015	20.7952
1441	14	14	14	34.5	58.681	0	ALDH3A2;DKFZp686E23276	Fatty aldehyde dehydrogenase	A0A5F9ZHN9;P51648;Q59H65;A0A5F9ZGX4;Q68D64;A0A5F9ZHI5;J3QRD1;A0A5F9ZI12;I3L1M4;A0A5K1VW72;A0A5F9ZHZ9;J3QS00;A0A5F9ZHP6;J3KTG1;J3QKK9;I3L0X1;K7EN73;B4DSX1;P43353;Q6PKA6;A0A024R5D8;P48448;Q59F10;A0A024R5K0;B3KSJ6;C9JMC5;E9PNN6;C9JKT2;I3L3I9;J3KTD9;A8MYB8;Q8N9T9;E9PJV0;P30838	Cluster -834	Cluster 1	Membrane	1	3	3	0	1	3	26.9548	20.5296	27.4193	22.25
2610	9	9	9	57.6	22.284	0	APOO	Apolipoprotein O	Q9BUR5;H7C1U8;A0A0J9YWW6;A0A0J9YXS4;G3V1B6	Cluster -834	Cluster 1	MIM	1	2	2	1	1	4	28.5863	21.4252	28.9776	24.9927
765	16	16	16	70.5	29.159	0	APOOL;DKFZp779P1227	MICOS complex subunit MIC27	Q6UXV4;A0A087WYF7;A0A087WUX8;Q68DW4	Cluster -834	Cluster 1	MIM	2	3	3	0	2	3	27.334	20.5886	27.5869	23.7526
3887	12	12	12	56	37.54	0	ARMC10	Armadillo repeat-containing protein 10	Q8N2F6;A0A0J9YWR7;A0A0J9YXE4;H7C2M7;H7BXQ8;C9J5N7;A0A0J9YXV5;A0A0J9YY38	Cluster -834	Cluster 1	MOM	1	2	2	1	1	4	25.1015	21.3357	24.7847	23.1161
644	17	17	17	62	42.5	0	ARMCX3	Armadillo repeat-containing X-linked protein 3	Q9UH62;A0A024RCF9;A8K5B0;H3BV87;H3BM63	Cluster -834	Cluster 1	MOM	1	2	2	1	1	4	25.6248	20.842	27.1654	24.3028
3926	20	20	20	63.2	40.744	0	ATAD1	ATPase family AAA domain-containing protein 1	Q8NBU5;B4E2J1	Cluster -834	Cluster 1	MOM	1	1	1	0	1	3	27.9617	24.029	28.5787	21.5553
4363	35	16	7	52.4	71.368	0	ATAD3A	ATPase family AAA domain-containing protein 3A	Q9NVI7;Q5SV16	Cluster -834	Cluster 1	MIM	1	2	3	0	0	2	30.6944	21.6886	31.3356	24.6723
3659	38	38	8	65.7	72.572	0	ATAD3B;DKFZp761L1023	ATPase family AAA domain-containing protein 3B	Q5T9A4;Q9H834;Q8N3E6;A0A5K1VW56	Cluster -834	Cluster 1	MIM	0	2	1	0	0	2	30.8629	21.6101	31.4251	24.8776
1655	17	17	17	54.7	28.908	0	ATP5F1;hCG_39985	ATP synthase F(0) complex subunit B1, mitochondrial	P24539;Q08ET0;A8K4W2;Q5QNZ2;Q53GB3	Cluster -834	Cluster 1	MIM	0	2	2	0	2	3	31.7956	22.0148	32.3512	24.3707
2848	14	14	14	78.9	18.491	0	ATP5H	ATP synthase subunit d, mitochondrial	O75947;F5H608;A0PJH2	Cluster -834	Cluster 1	MIM	0	0	0	0	0	0	31.5339	21.1814	32.2201	22.8269
3242	5	5	5	62.3	7.9331	0	ATP5I	ATP synthase subunit e, mitochondrial	P56385	Cluster -834	Cluster 1	MIM	0	1	1	0	1	3	30.0675	21.1469	30.5685	21.9643
3020	6	6	6	51.9	12.587	0	ATP5J	ATP synthase-coupling factor 6, mitochondrial	P18859;Q6IB54;Q6NZ59;A8MUH2	Cluster -834	Cluster 1	MIM	0	0	0	0	0	0	29.0404	21.2499	26.1913	21.0544
3238	5	3	3	42.6	10.918	0	ATP5J2	ATP synthase subunit f, mitochondrial	P56134;Q53FE1	Cluster -834	Cluster 1	MIM	1	1	2	1	1	4	25.0712	21.2256	25.6293	21.5201
2032	28	28	26	47.5	84.109	0	ATP5J2-PTCD1;PTCD1	Pentatricopeptide repeat-containing protein 1, mitochondrial	G3V325;B4DJ38;O75127;Q3ZB84;A4D273;Q3SYP6;B3KMD7;C9JJT5;C9JGL8;C9JU26;C9JQN9;C9JWL7	Cluster -834	Cluster 1	Matrix;unknown	0	0	1	0	0	1	28.9182	25.7743	30.3699	26.4598
2850	8	8	8	77.7	11.428	0	ATP5L	ATP synthase subunit g, mitochondrial	O75964;E9PN17;A0A3B3ITX4;A0A3B3IRW3	Cluster -834	Cluster 1	MIM	0	1	0	0	0	1	30.4404	21.9917	30.9029	22.0693
2618	3	3	2	12.4	24.806	0	ATP6;ATPase 6;atp6;MTATP6;MT-ATP6	ATP synthase subunit a	H9STU8;D2Y6Y7;Q4GD70;Q4ZEL1;Q4VFM9;Q4ZEI5;Q4VFB5;Q5XSM6;Q6VL11;Q4GQR4;Q4GMY9;Q4GM79;Q4GKN3;Q4GE32;Q4G992;Q4ZFC1;Q4G8X5;Q4F459;Q5SB58;Q5SB97;Q5XS83;Q4GV61;Q4GSG2;Q6VKS1;Q6VJI3;Q6VJ77;Q4ZF95;Q4ZFD4;Q6VHL0;Q5S956;U3LBD0;Q6RQU7;Q5SAZ3;U3KWA8;T2HJH9;T1WUI6;T1SXS5;T1SWT7;T1SUY8;T1STG6;S4UQD8;S4SQC6;Q7Y788;Q6VLT0;D3KAZ0;Q6VLP4;U3L335;Q5SAH4;Q5SA70;Q5S9N8;Q5S9J9;Q5S9H3;Q5S9G0;Q6VHW2;Q6VHB0;U5KQ12;X5BSQ0;…	Cluster -834	Cluster 1	MIM	6	5	6	6	6	4	26.8596	21.3591	27.1606	20.9344
3745	2	2	2	11.1	18.661	0.0053278	AURKAIP1	Aurora kinase A-interacting protein	Q6PI41;Q9NWT8	Cluster -834	Cluster 1	Matrix	0	0	0	0	0	0	24.7619	21.4566	25.6817	20.6943
1702	10	10	10	72	23.392	0	BAK1;BAK;DKFZp686D0345	Bcl-2 homologous antagonist/killer	A8K7S8;Q16611;A0A0S2Z391;A0A0S2Z319;Q8NFF3;B4DEB4;A0A0A0MRG8;B3KRK7;Q5HCI0;B4E0L2	Cluster -834	Cluster 1	MOM	1	2	2	1	1	4	26.7292	21.2718	27.5422	20.8074
949	3	3	3	14.2	26.049	0.00026717	BCL2L1	Bcl-2-like protein 1	Q07817;A0A0S2Z3D2;Q5TE63;Q5QP56;Q9H1R6;Q5TE64;A0A0S2Z3C5;Q5QP59	Cluster -834	Cluster 1	MOM	1	2	1	1	1	4	22.5709	20.7546	23.2272	20.7377
2777	6	6	6	31.8	22.171	0	BCL2L11;hCG_15901	Bcl-2-like protein 11	O43521;Q6JTU4;Q8WXB2;C9J417	Cluster -834	Cluster 1	MOM	0	0	0	0	0	0	22.0716	21.6834	22.3527	21.5842
4194	21	21	21	64.5	52.723	0	BCL2L13	Bcl-2-like protein 13	Q9BXK5;A0A087WX97;A0A087WTL4;B2RB43;B7Z238;A8K5Y4;E9PDD6;Q86T62;B7Z737;F2Z2C3;A0A087WW80;Q8IZP5;A0A0A0MR90;F6VJB4;H0Y3R5	Cluster -834	Cluster 1	MOM	1	1	1	1	1	4	26.4663	21.1523	26.8452	21.373
254	28	28	28	88.8	47.534	0	BCS1L	Mitochondrial chaperone BCS1	Q9Y276;A0A024R445;Q53EX1;A8JZZ8;Q53RT4;C9J8G3;A0A2R8Y7T3;C9JAS4;C9J1S9;H7C492;A0A0S2Z3G6;C9J4Q9;H7BZF6;A8BSR7	Cluster -834	Cluster 1	MIM	1	1	1	0	1	3	27.783	20.5359	28.3774	21.4304
1604	4	4	4	34.9	21.994	0	BID	BH3-interacting domain death agonist;BH3-interacting domain death agonist p15;BH3-interacting domain death agonist p13;BH3-interacting domain death agonist p11	P55957;A8ASI8;B3KT21;B2ZP79;B1PL87;B2ZP78	Cluster -834	Cluster 1	MOM	0	0	0	0	0	0	20.9745	20.7367	22.9134	21.0051
4159	8	8	8	39.6	29.233	0	C19orf52	Uncharacterized protein C19orf52	Q9BSF4;K7ENF5	Cluster -834	Cluster 1	MIM	1	1	1	0	1	3	27.6742	21.4408	28.4312	20.5426
3918	4	4	4	15.1	43.448	0.00027241	C2orf69	UPF0565 protein C2orf69	Q8N8R5;B4E038	Cluster -834	Cluster 1	Matrix	0	1	0	0	0	1	24.7391	21.2108	26.0648	21.3107
3732	9	9	9	42.5	33.765	0	C3orf33	Protein C3orf33	Q6P1S2;F8WDI1;F8WCI5;H7C4I0	Cluster -834	Cluster 1	Matrix	1	1	1	0	1	3	23.8234	20.6331	25.4294	21.1007
4370	6	6	6	19.3	39.082	0	CCDC109B	Calcium uniporter regulatory subunit MCUb, mitochondrial	Q9NWR8	Cluster -834	Cluster 1	MIM	2	3	3	2	2	4	25.1067	20.9391	25.8597	21.0148
4040	13	13	13	50.4	30.834	0	CCDC127	Coiled-coil domain-containing protein 127	Q96BQ5;D6R9R2	Cluster -834	Cluster 1	Membrane	0	1	1	0	1	3	25.0029	21.6692	26.4118	21.2009
4065	17	17	17	48.7	45.811	0	CCDC51	Coiled-coil domain-containing protein 51	Q96ER9;A0A024R2V4;C9JSW8;C9JPZ8	Cluster -834	Cluster 1	MIM	2	2	1	1	2	4	29.1195	21.2613	29.9563	21.4935
4535	4	4	4	33.8	15.512	0	CHCHD2;CHCHD2P9	Coiled-coil-helix-coiled-coil-helix domain-containing protein 2;Putative coiled-coil-helix-coiled-coil-helix domain-containing protein CHCHD2P9, mitochondrial	Q9Y6H1;Q5T1J5	Cluster -834	Cluster 1	IMS	0	1	1	0	0	2	26.7825	22.5947	27.0535	21.7321
2660	10	10	10	48.9	26.457	0	CHCHD6	MICOS complex subunit MIC25	Q9BRQ6;J3QTA6;J3QTB2;H0Y922	Cluster -834	Cluster 1	MIM	0	0	0	0	0	0	27.9946	22.2251	27.9613	24.0783
47	5	5	5	44.4	12.199	0	CISD1;C10orf70	CDGSH iron-sulfur domain-containing protein 1	Q9NZ45;A0A024QZN7	Cluster -834	Cluster 1	MOM	1	1	1	1	1	4	29.6447	21.2919	30.1685	20.7934
537	7	7	7	54.8	16.694	0	COA1;FLJ10803	Cytochrome c oxidase assembly factor 1 homolog	Q9GZY4;A0A024RA60;B3KUH1;C9JA07;C9J6J1	Cluster -834	Cluster 1	MIM	1	1	1	1	1	4	25.5194	21.03	26.9531	21.5171
149	6	6	6	49.1	11.731	0	COA3;hCG_16955	Cytochrome c oxidase assembly factor 3 homolog, mitochondrial	Q9Y2R0;A0A024R1X4;K7EPV0	Cluster -834	Cluster 1	MIM	1	1	1	1	1	4	29.2774	21.1664	29.9468	21.2068
1058	16	16	2	71.2	30.037	0	COMT	Catechol O-methyltransferase	P21964;A0A140VJG8;E7EMS6;E7EUU8;F8WBW9;H7BZ45;A0A4D6GI41;A0A286SD53;A3F6Y9;A0A4D6GKQ6;A0A4D6GIK3;A0A4D6GL81;A0A4D6GKX6;A0A4D6GIW7;A0A4D6GIL3;F2WW53;A0A4D6GIA3;A0A4D6GI32;A0A1S6YJG6;A0A4D6GI63;F2WW55;A0A4D6GL01;A0A4D6GI82;A0A4D6GI75;A0A4D6GI65;A0A4D6GI39;A0A4D6GI07;A0A4D6GI48	Cluster -834	Cluster 1	Membrane	1	1	1	1	0	3	27.7417	22.6394	28.6473	20.8024
3834	12	12	12	76	28.808	0	COMTD1	Catechol O-methyltransferase domain-containing protein 1	Q86VU5;A8K337;R4GNF4;B4DY64	Cluster -834	Cluster 1	Membrane	1	2	1	1	2	4	24.8389	20.972	26.1438	21.276
1157	4	4	4	10.8	40.489	0	COQ2	4-hydroxybenzoate polyprenyltransferase, mitochondrial	Q96H96;E2QRG7;A0A1D8H0A6;E7EPM7;B4DV83;H0YAI0	Cluster -834	Cluster 1	MIM	9	7	8	6	8	4	23.5597	20.9452	23.769	21.0778
871	8	8	8	11.5	114.16	0	CORO7-PAM16;PAM16	Coronin;Mitochondrial import inner membrane translocase subunit TIM16	A0A0A6YYL4;Q9Y3D7;I3L0X9;I3L3T0;I3L1U7;P57737;B3KUH7;B3KSY4;B4DKU9;A0A0B4J298	Cluster -834	Cluster 1	MIM	0	2	0	0	0	1	27.9362	19.7731	28.6655	22.7917
2634	7	7	2	26.5	57.041	0	COX1;MT-CO1;COI;coxI;CO1	Cytochrome c oxidase subunit 1	I6TIT6;P00395;D3YSB9;D0UTR9;D7P9P7;D2K1K1;X5BMX5;X5BDH6;X5C9H5;X5D927;A0A0E3DIC0;A0A0E3DJN0;H9PJE2;H9RI29;H9R9Z5;H9R6C1;H9QP91;H9QMQ8;A0A0E3D777;A6YZK9;H9QDP9;A0A1B0W642;A0A1L1ZBL2;A0A0D4WP08;A0A1L1ZA99;A0A1J0QWW6;A0A068C1W5;A0A068BQ73;A0A1B0W381;A0A0X9RUR2;A0A1B0VZ80;A0A167L934;A0A141ZRF4;A0A109PUH2;A0A109PQK6;A0A0X9WGC5;H9QFG0;H9Q1L1;A0A097Q5Q6;H9E7M1;L7XQA3;L7XKH8;L7XJZ7;L7XGI1;L7P4C8;I3Q9N9;H…	Cluster -834	Cluster 1	MIM	12	1	12	12	12	4	28.0153	21.4661	28.8838	21.3342
1425	3	3	3	9.9	48.91	0	COX10	Protoheme IX farnesyltransferase, mitochondrial	Q12887;J3KSJ3;H7C101;A0A590UJJ5	Cluster -834	Cluster 1	MIM	7	9	9	4	9	4	21.0797	21.0552	23.0418	20.2286
3786	11	11	11	36.1	46.03	0	COX15	Cytochrome c oxidase assembly protein COX15 homolog	Q7KZN9;A0A3B3IRX1;B4DQM2	Cluster -834	Cluster 1	MIM	8	7	8	8	8	4	28.1693	21.5029	29.0869	21.2964
2277	2	2	2	46	6.9151	0	COX17	Cytochrome c oxidase copper chaperone	Q14061;C9J8T6;H7C4E5	Cluster -834	Cluster 1	IMS	0	0	0	0	0	0	24.8191	21.9521	23.24	20.9257
2243	4	4	4	10.5	37.062	0	COX18	Mitochondrial inner membrane protein COX18	Q8N8Q8;B7ZL88	Cluster -834	Cluster 1	MIM	3	5	4	3	5	4	24.5338	20.723	24.999	21.3496
1896	5	5	5	33.9	13.291	0	COX20;FAM36A	Cytochrome c oxidase protein 20 homolog	Q5RI15;B3KM21	Cluster -834	Cluster 1	MIM	2	2	2	0	2	3	25.4292	21.5822	26.7792	20.7544
2986	13	13	13	56.8	19.576	0	COX4I1	Cytochrome c oxidase subunit 4 isoform 1, mitochondrial	P13073;H3BN72;H3BNV9;H3BPG0;Q86WV2;H3BNI5	Cluster -834	Cluster 1	MIM	1	1	1	1	1	4	32.2761	27.6955	32.9202	28.4101
3030	13	13	13	58	16.762	0	COX5A	Cytochrome c oxidase subunit 5A, mitochondrial	P20674;H3BRM5;H3BV69;H3BNX8;Q71UP1;H3BRI0	Cluster -834	Cluster 1	MIM	0	0	0	0	0	0	30.2683	21.572	30.5019	22.1028
1339	10	10	10	66.7	13.696	0	COX5B	Cytochrome c oxidase subunit 5B, mitochondrial	P10606;A0A384NL93;Q6FHM4;Q6FHJ9	Cluster -834	Cluster 1	MIM	0	0	0	0	0	0	29.7456	21.3525	29.7095	22.3609
2997	4	4	4	58.1	10.192	0	COX6B1	Cytochrome c oxidase subunit 6B1	P14854;A0A494C160	Cluster -834	Cluster 1	MIM	0	0	0	0	0	0	27.543	21.6273	25.2172	20.8922
498	10	10	10	52	8.7813	0	COX6C	Cytochrome c oxidase subunit 6C	P09669;A0A024R9B7	Cluster -834	Cluster 1	MIM	1	1	1	1	1	4	30.647	22.6768	31.5855	21.776
2405	2	2	2	27.7	9.3959	0	COX7A2	Cytochrome c oxidase subunit 7A2, mitochondrial	P14406;Q496I0;D6RIE3;D6RGV5;H0UI06;D6R9C3	Cluster -834	Cluster 1	MIM	1	1	1	1	1	4	28.3037	21.6946	26.8342	22.7606
2729	6	6	6	69.3	12.615	0	COX7A2L	Cytochrome c oxidase subunit 7A-related protein, mitochondrial	O14548;Q6FGA0;E5RJZ1;H0YBD2;E5RFH8	Cluster -834	Cluster 1	MIM	0	1	1	1	1	4	28.0361	21.4915	27.3429	24.3601
4605	2	2	2	9.8	17.012	0	COX8A	Cytochrome c oxidase subunit 8A, mitochondrial	U3KQK5;Q53XN1;P10176	Cluster -834	Cluster 1	MIM	1	0	0	0	0	0	24.4742	21.1467	24.7303	21.6829
1858	28	28	28	40.9	88.339	0	CPT1A	Carnitine O-palmitoyltransferase 1, liver isoform	B2RAQ8;P50416;A0A024R5F4;H3BP22;H3BUV7;H3BUJ0;H3BMD2;Q92523;Q8WZ48;A2RRE8;Q53FV7;A8K5K1;A5PLL0;A0A024R4W7	Cluster -834	Cluster 1	MOM	2	2	2	2	2	4	27.6285	21.5712	28.4309	21.422
1411	2	2	2	7.6	32.593	0.0030857	CRLS1	Cardiolipin synthase (CMP-forming)	Q9UJA2;A0A494C100;Q6NTG3	Cluster -834	Cluster 1	MIM	5	6	6	3	6	4	22.8415	20.7695	23.2152	21.2667
2687	2	2	2	22.2	9.2227	0	CSRP2BP;PET117	Protein PET117 homolog, mitochondrial	L0R6F6;Q6UWS5	Cluster -834	Cluster 1	MIM	0	1	1	1	0	3	21.1503	20.3141	22.5202	21.1903
2770	9	9	9	80.7	16.694	0	CYB5B	Cytochrome b5 type B	O43169;H3BUX2;D6RFH4;Q5HYD9;J3QR91	Cluster -834	Cluster 1	MOM	1	1	1	1	1	4	28.3997	21.3736	29.3742	20.1617
278	24	24	24	80.1	34.234	0	CYB5R3	NADH-cytochrome b5 reductase 3;NADH-cytochrome b5 reductase 3 membrane-bound form;NADH-cytochrome b5 reductase 3 soluble form;NADH-cytochrome b5 reductase	P00387;A0A024R4X0;Q6ZVI6;B1AHF3;Q6TGM5	Cluster -834	Cluster 1	MOM	0	2	0	0	1	2	30.2773	25.5174	31.0865	24.1751
2951	14	14	14	57.5	35.422	0	CYC1	Cytochrome c1, heme protein, mitochondrial	P08574;Q8TBT6	Cluster -834	Cluster 1	MIM	1	2	2	0	2	3	29.7409	21.1444	30.4883	23.3621
1780	4	4	4	8.7	42.729	0.00029146	CYTB;cytb;CytB;CYB;Cytb;MT-CYB	Cytochrome b	H9PBP8;B2KLH3;A0A343YUF8;A0A3G5ATA1;A0A3Q8A468;A0A3G5CES9;A0A3G5C8M4;A0A3G5C150;H9E7F3;A0A3G5BY18;A0A3G5BVM4;A0A3G5ASV1;A0A344AU78;A0A3Q8A541;A0A346M0J1;A0A346LZR8;A0A345WHX4;A0A345ALM6;A0A345AKH6;A0A345AJ84;A0A3G5ASN7;A0A411IIY0;A0A343LMX2;A0A3Q8A6E7;A0A343T2V9;A0A343T0M9;A0A343SX70;A0A343SWL3;A0A343SWI7;A0A343SVK9;A0A343SQK9;A0A343SDM3;A0A6B7GMN5;A0A343UFT6;A0A343RWU2;A0A343T692;A0A344ARU6;A0A3…	Cluster -834	Cluster 1	MIM	8	9	9	9	9	4	26.5881	21.1142	28.0869	20.7721
2683	13	13	13	57.6	26.55	0	DCAKD	Dephospho-CoA kinase domain-containing protein	Q8WVC6;K7ESP4	Cluster -834	Cluster 1	Membrane	0	2	1	1	1	4	26.2072	21.1303	27.1607	20.3961
4352	20	20	20	47.2	59.58	0	DDX28	Probable ATP-dependent RNA helicase DDX28	Q9NUL7	Cluster -834	Cluster 1	Matrix	0	1	0	0	0	1	25.6117	21.2056	26.1823	22.5623
3350	24	24	24	70.9	42.867	0	DHODH	Dihydroorotate dehydrogenase (quinone), mitochondrial	Q02127;I3NI32;J3QRQ3;I3L449;J3QRJ4	Cluster -834	Cluster 1	MIM	1	2	1	1	0	3	28.3893	21.1328	29.2122	21.9455
907	10	10	10	38.5	35.119	0	DHRS7B	Dehydrogenase/reductase SDR family member 7B	Q6IAN0;A0A0C4DGQ8;J3KRS1;J3QLJ8;J3QKT1;J3QLK1	Cluster -834	Cluster 1	Membrane	1	3	4	1	3	4	25.0285	21.7863	26.5584	20.8987
4361	30	30	30	58.3	63.277	0	DNAJC11	DnaJ homolog subfamily C member 11	Q9NVH1;B4DPK2;B4DGD5;B1AK20;Q5TH61;Q9UMU8;B3KTC6	Cluster -834	Cluster 1	MOM	0	3	1	0	1	3	29.1834	20.8521	30.0643	20.8644
1023	8	8	8	64.7	12.498	0	DNAJC19	Mitochondrial import inner membrane translocase subunit TIM14	Q96DA6;A0A0S2Z5X1;F2Z3A7;G5E9V2;A0A2R8Y817;A0A2R8Y839	Cluster -834	Cluster 1	MIM	1	1	1	1	0	3	28.1133	21.0269	28.8075	22.828
1950	5	5	5	31	25.961	0	DNAJC30	DnaJ homolog subfamily C member 30	Q96LL9;B3KSU4;B4E1U4	Cluster -834	Cluster 1	MIM	1	1	2	1	1	4	22.3535	21.4039	23.5997	21.3857
4360	29	29	4	59.6	70.352	0	EXD2	Exonuclease 3-5 domain-containing protein 2	Q9NVH0;B3KP95;Q86TX3	Cluster -834	Cluster 1	Matrix	1	3	1	1	1	4	25.4955	20.8907	25.4251	21.4811
1911	6	6	6	28	41.084	0	EXOG	Nuclease EXOG, mitochondrial	Q9Y2C4;B3KN09;H7C0W6;A0A024R2T8;F8WE28;F8WE38	Cluster -834	Cluster 1	MIM	0	1	1	1	0	3	24.9219	21.5554	25.7214	21.1783
2530	6	6	6	31.8	17.342	0	FAM162A	Protein FAM162A	Q96A26;F8W7Q4;E9PH05;B4DF97;Q9H2P1	Cluster -834	Cluster 1	MIM	1	1	1	1	1	4	30.5972	21.0087	30.8274	26.3778
2598	2	2	2	15.7	25.13	0	FAM173A	Protein FAM173A	Q9BQD7;H3BQW1;J3KMW5	Cluster -834	Cluster 1	MIM	1	1	1	1	1	4	21.7713	20.8255	23.5252	20.7619
2666	6	6	6	23.5	30.776	0	FAM210A	Protein FAM210A	Q96ND0;K7EK00;K7ERQ2	Cluster -834	Cluster 1	MIM	1	1	2	1	1	4	27.943	21.322	29.1982	21.3674
4107	2	2	2	18.2	20.424	0	FAM210B	Protein FAM210B	Q96KR6	Cluster -834	Cluster 1	MIM	2	3	2	3	3	4	23.9726	20.9843	24.4697	21.1733
4156	10	10	10	43.2	25.764	0	FAM213A	Redox-regulatory protein FAM213A	Q9BRX8	Cluster -834	Cluster 1	Membrane	0	3	3	1	3	4	26.4359	21.8228	27.6299	21.1838
1248	10	10	10	26.8	67.738	0	FAM73A	Protein FAM73A	A0A2R8YF99;A0A2R8YE40;Q8NAN2;B4DK63;A0A2R8YGK2;F8W7S1;B7ZLZ8;A0A2R8YFQ8;A0A2R8YDC7	Cluster -834	Cluster 1	MOM	1	2	3	1	2	4	22.6321	20.9281	23.3411	20.6452
282	9	9	9	61.2	21.225	0	FTH1	Ferritin heavy chain;Ferritin heavy chain, N-terminally processed;Ferritin	P02794;A0A024R525;Q6NS36;G3V192;Q6NZ44;B3KXC3;G3V1D1;Q8TD27;E9PRK8;E9PKY7;A9JQE1;E9PPQ4;E9PQR3;E9PKM5;E9PK45	Cluster -834	Cluster 1	unknown	0	0	0	0	0	0	26.4671	21.7486	26.6899	20.8535
3855	3	3	3	34.2	17.177	0	FUNDC1	FUN14 domain-containing protein 1	Q8IVP5	Cluster -834	Cluster 1	MOM	3	3	2	0	3	3	24.5523	22.0611	26.0078	20.9503
4190	9	9	9	45	20.675	0	FUNDC2	FUN14 domain-containing protein 2	Q9BWH2;H7C0K8	Cluster -834	Cluster 1	MOM	0	3	3	0	0	2	28.327	21.5219	28.8593	20.6006
1484	15	15	2	52.8	41.345	0	GDAP1	Ganglioside-induced differentiation-associated protein 1	Q8TB36;A0A6Q8PFG4;A0A6Q8PH79;A0A6Q8PGL3;A0A6Q8PGS2;A0A6Q8PHC1;A0A6Q8PH97;A0A6Q8PEX8;A0A6Q8PH88;A0A6Q8PEZ4;A0A6Q8PHN7;A0A6Q8PGU0;A0A6Q8PFF4;A0A6Q8PGQ9;A0A6Q8PGB8	Cluster -834	Cluster 1	MOM	2	2	3	2	2	4	27.7918	20.5544	28.6817	21.2209
2083	9	9	9	30.7	37.205	0	GHITM	Growth hormone-inducible transmembrane protein	Q9H3K2;B4DSV8;B4DPG9;Q6FIA7;B4DNL0;Q9Y6G2;Q658I8;Q9P099	Cluster -834	Cluster 1	MIM	7	8	8	6	7	4	28.7915	21.2388	29.8237	21.2176
3767	12	12	12	23.6	93.794	0	GPAM;DKFZp451B1115	Glycerol-3-phosphate acyltransferase 1, mitochondrial	Q9HCL2;Q86T70;Q6ZMF6;Q5VW52;Q8N1G6;Q6ZMG4	Cluster -834	Cluster 1	Membrane	2	6	2	0	4	3	22.6027	21.031	23.8566	20.5705
365	11	11	11	60.5	27.013	0	hCG_2027080;PDF	Peptide deformylase, mitochondrial	A0A024R6Y3;Q9HBH1	Cluster -834	Cluster 1	Matrix	0	1	1	0	0	2	26.3506	20.8699	27.039	20.6809
1787	3	3	3	52.7	10.143	0	HIGD1A	HIG1 domain family member 1A, mitochondrial	Q9Y241;C9JAW5;B2R4G1;C9JNU6;A8MV81	Cluster -834	Cluster 1	MIM	2	2	2	2	2	4	27.5897	21.1418	28.9352	22.4672
410	3	3	3	70.8	11.528	0	HIGD2A	HIG1 domain family member 2A, mitochondrial	Q9BW72;A0A024R7Q3	Cluster -834	Cluster 1	MIM	2	2	2	2	2	4	22.0895	21.6991	23.8135	21.1238
3533	15	15	15	52.4	37.001	0	HSDL1	Inactive hydroxysteroid dehydrogenase-like protein 1	Q3SXM5;I6L975;H3BQI7;H3BT52;H3BNH5	Cluster -834	Cluster 1	unknown	0	3	3	0	1	3	28.4334	21.4609	29.5213	23.4452
1543	2	2	2	21.1	19.717	0	IMMP2L	Mitochondrial inner membrane protease subunit 2	Q96T52;A4D0S9;C9JVB0;A0A0C4DG32;C9JQE1	Cluster -834	Cluster 1	MIM	1	1	1	0	0	2	21.7781	21.003	22.6781	21.4414
2870	48	48	47	61	83.353	0	LETM1	LETM1 and EF-hand domain-containing protein 1, mitochondrial	O95202;D3DVQ1	Cluster -834	Cluster 1	MIM	1	2	1	1	1	4	31.1277	23.3787	32.0128	25.974
2137	3	2	2	5.9	55.92	0.0089385	LETM2	LETM1 domain-containing protein LETM2, mitochondrial	Q2VYF4;E9PMA4;B4DY93;B7Z7T4	Cluster -834	Cluster 1	MIM	1	1	1	1	2	4	22.6541	21.5508	24.5122	21.5213
1358	13	13	13	44.4	41.79	0	LETMD1	LETM1 domain-containing protein 1	Q6P1Q0;A0A384P5D7;B2RCH7;B7Z7F8;F8VP71;F8VZA2;H0YIV5;F8VVQ3;B7Z7E4;F8W1Z2;F8VR33;F8VS60;F8W0R0;H0YHF4;F8VPY5;F8VTR1;F8VQE7	Cluster -834	Cluster 1	Membrane	1	2	2	1	2	4	26.7786	21.4321	27.441	21.1042
3033	18	18	18	48.8	59.681	0	MAOA	Amine oxidase [flavin-containing] A	P21397;Q53YE7;Q53EZ0;Q49A63;Q5ULA3;P27338;A0A1W5KJW8;Q5ULA9;B7Z242;Q8TBI1;Q5UL91	Cluster -834	Cluster 1	MOM	1	2	2	0	1	3	24.1492	20.9224	25.819	21.3762
3669	14	14	13	48.1	37.499	0	MARC1	Mitochondrial amidoxime-reducing component 1	Q5VT66;A0A494C1P3;H7BYZ9;X6RIL1;H0YDX4	Cluster -834	Cluster 1	MOM	1	1	1	1	1	4	28.2423	20.6878	28.9085	21.3524
4028	13	12	12	33.7	38.023	0	MARC2	Mitochondrial amidoxime reducing component 2	Q969Z3;F6V6Z1;X1WI34	Cluster -834	Cluster 1	MOM	0	1	1	1	1	4	26.3201	21.2397	27.6197	21.0137
4378	15	15	15	61.5	31.231	0	MARCH5	E3 ubiquitin-protein ligase MARCH5	Q9NX47;B4DGV8	Cluster -834	Cluster 1	MOM	4	4	5	4	4	4	27.4868	21.0898	28.1435	21.2092
3804	16	16	16	59.4	56.527	0	MAVS	Mitochondrial antiviral-signaling protein	Q7Z434	Cluster -834	Cluster 1	MOM	1	2	2	1	1	4	25.6812	21.7326	26.6387	21.0184
3373	10	10	10	48.9	37.337	0	MCL1	Induced myeloid leukemia cell differentiation protein Mcl-1	Q07820;B4DLY8;B4DG83;B4E3L8;B4DU51;A0A087WT64;C8YZ26	Cluster -834	Cluster 1	MOM	1	4	2	1	1	4	23.6376	21.3067	25.0296	20.9778
3940	13	13	13	39	39.866	0	MCU	Calcium uniporter protein, mitochondrial	Q8NE86;S4R468;B4DWD0	Cluster -834	Cluster 1	MIM	2	3	3	3	3	4	26.6335	21.6849	27.5998	20.9535
1518	13	13	2	53.2	38.464	0	MFF	Mitochondrial fission factor	Q9GZY8;A1MAC2;C9JHF5;C9JU19;C9JI76;E9PPR7;C9JAF1	Cluster -834	Cluster 1	MOM	1	1	1	1	1	4	24.7939	21.4032	26.2149	21.2599
3857	29	27	27	48.7	84.159	0	MFN1;hfzo1;hfzo2;DKFZp762F247	Mitofusin-1	Q8IWA4;Q4AEJ3;Q4AEJ4;Q6AI38;Q05CV7;H7C5H5;C9JXQ1;C9JQT7	Cluster -834	Cluster 1	MOM	2	1	0	0	1	2	26.8493	20.7294	27.2083	21.9552
2865	35	35	18	55.5	86.401	0	MFN2	Mitofusin-2	O95140;A0A6Q8PFJ4;A0A6Q8PGV8;A0A6Q8PGS9;A0A6Q8PGA3;B7Z3H8;A6NLD2;B3KM52;A0A6Q8PGR2;Q5JXC5;A0A6Q8PH07;A0A6Q8PFT5	Cluster -834	Cluster 1	MOM	2	1	0	1	3	3	27.5307	20.6927	27.5864	23.0576
571	5	5	5	43.9	17.598	0	MGST1	Microsomal glutathione S-transferase 1	P10620;Q6LET6;A0A024RAX2;F5H7F6;F5H6X2;F5GX73;F5H613;F5H760	Cluster -834	Cluster 1	Membrane	4	3	3	1	3	4	25.2565	20.5981	26.7201	21.3206
481	7	7	7	68.4	16.516	0	MGST3	Microsomal glutathione S-transferase 3	O14880;Q53GB9;A0A024R8Z1;Q5VV89;Q5VV87	Cluster -834	Cluster 1	MOM	3	3	4	4	3	4	28.6728	21.8894	29.4483	21.8341
131	8	8	8	25.1	51.293	0	MIEF1;RP5-1104E15.5;DKFZp434F0116	Mitochondrial dynamics protein MID51	Q9NQG6;A0A024R1L3;Q9H0J7;B0QY95;B0QY94	Cluster -834	Cluster 1	MOM|Matrix	1	1	1	1	1	4	22.0993	21.6006	22.6562	22.0625
732	2	2	2	51.3	8.8081	0.00025913	MINOS1;MINOS1-NBL1	MICOS complex subunit MIC10	Q5TGZ0;A0A087WU07;R4GNA1;A0A3B3IRY5;R4GMM1;R4GMY4	Cluster -834	Cluster 1	MIM	1	2	1	1	1	4	24.9658	21.4043	25.081	20.2433
2538	4	4	4	19.3	32.94	0	MMADHC	Methylmalonic aciduria and homocystinuria type D protein, mitochondrial	Q9H3L0;F8WEC0	Cluster -834	Cluster 1	Matrix	0	1	0	0	0	1	25.2986	21.5961	26.5743	21.294
861	2	2	2	32.8	6.662	0.00025278	MP68;C14orf2	6.8 kDa mitochondrial proteolipid	P56378;A0A0A0MTQ5;G3V556;A0A024R6N3	Cluster -834	Cluster 1	MIM	1	1	1	1	1	4	28.0838	21.6202	28.1402	20.7025
4524	5	5	5	64.2	12.347	0	MPC1;BRP44L	Mitochondrial pyruvate carrier 1	Q9Y5U8;Q5TI65;A0A087WVZ0	Cluster -834	Cluster 1	MIM	2	2	2	0	2	3	27.1629	21.6046	28.5403	21.6719
482	8	8	8	57.5	14.279	0	MPC2;BRP44	Mitochondrial pyruvate carrier 2	O95563;Q5R3B4;A0A024R8Z5;B2R4Q7	Cluster -834	Cluster 1	MIM	3	2	3	0	3	3	29.1115	21.0577	30.1836	21.0318
965	4	4	2	33.5	19.733	0	MPV17	Protein Mpv17	P39210;A0A0S2Z469;B5MC53;B5MCF8;A0A0S2Z3Z9;E7EX18;G5E9F5;H0Y6M5;A0A0S2Z466;F8WEL3;B5MC10;A8MTD3;A8MPV4	Cluster -834	Cluster 1	MIM	4	4	4	2	4	4	27.7385	21.1933	28.3739	20.8286
401	5	5	5	32.5	23.18	0	MPV17L2;FKSG24	Mpv17-like protein 2	Q567V2;A0A024R7K6;B3KSQ2	Cluster -834	Cluster 1	MIM	3	4	3	0	2	3	24.1704	20.859	25.1669	21.3361
4503	13	13	13	64.1	20.683	0	MRPL11	39S ribosomal protein L11, mitochondrial	Q9Y3B7;Q53G19;E9PQB6;H0YCD5	Cluster -834	Cluster 1	Matrix	0	0	0	0	0	0	29.3114	27.9624	28.6711	27.932
4399	21	21	21	66.9	33.419	0	MRPL15	39S ribosomal protein L15, mitochondrial	Q9P015;B2R739;E5RIZ4;E5RHF4	Cluster -834	Cluster 1	Matrix	0	0	1	0	0	1	28.7086	25.0752	28.5306	26.4513
4336	11	11	11	56.6	20.05	0	MRPL17	39S ribosomal protein L17, mitochondrial	Q9NRX2;E9PKV2	Cluster -834	Cluster 1	Matrix	0	0	0	0	0	0	27.6672	22.8937	28.0625	24.8883
3653	9	9	9	39	33.3	0	MRPL2	39S ribosomal protein L2, mitochondrial	Q5T653;A0A669KAX9;A0A024RD44;C9IY40;B4DVE2;C9JZW2;C9JZG7	Cluster -834	Cluster 1	Matrix	0	1	1	0	0	2	28.0005	24.3597	28.1729	26.1191
4198	9	9	9	41.6	17.442	0	MRPL20	39S ribosomal protein L20, mitochondrial	Q9BYC9;I3L2X1	Cluster -834	Cluster 1	Matrix	0	0	0	0	0	0	27.3412	23.0711	27.5751	24.5349
399	3	3	3	25	10.165	0	MRPL34	39S ribosomal protein L34, mitochondrial;Ribosomal protein L34	Q9BQ48;M0R226;A0A024R7J4	Cluster -834	Cluster 1	Matrix	0	0	0	0	0	0	26.3326	20.4123	26.9929	21.6116
4393	5	5	5	17.6	21.514	0	MRPL35	39S ribosomal protein L35, mitochondrial	Q9NZE8;D3YTC1	Cluster -834	Cluster 1	Matrix	0	1	0	0	0	1	26.0646	21.4728	26.3164	23.3668
4300	10	10	10	34	29.45	0	MRPL47	39S ribosomal protein L47, mitochondrial	Q9HD33	Cluster -834	Cluster 1	Matrix	0	1	0	0	0	1	28.6034	24.6825	28.8321	26.1034
3910	10	10	10	66.5	18.325	0	MRPL50	39S ribosomal protein L50, mitochondrial	Q8N5N7	Cluster -834	Cluster 1	Matrix	0	0	0	0	0	0	27.6989	20.3834	24.6848	21.0577
3550	5	5	5	44.5	15.095	0	MRPL51	39S ribosomal protein L51, mitochondrial	Q4U2R6;M0R176;A0A087WU28;A0A0B4J2C1	Cluster -834	Cluster 1	Matrix	0	1	0	0	0	1	25.8205	21.3134	26.8307	23.3818
686	4	4	4	38.2	12.266	0	MRPL57;MRP63	Ribosomal protein 63, mitochondrial	Q9BQC6;A0A024RDM4	Cluster -834	Cluster 1	Matrix	0	0	0	0	0	0	26.913	22.0647	26.6232	21.6042
2286	14	14	14	68.3	25.65	0	MRPS34	28S ribosomal protein S34, mitochondrial	P82930;C9JJ19;A4UCR9	Cluster -834	Cluster 1	Matrix	0	0	0	0	0	0	29.5806	27.4226	29.9983	27.3621
4299	19	19	19	54.6	50.317	0	MRS2	Magnesium transporter MRS2 homolog, mitochondrial	Q9HD23;B4DSN2;A0A0A0MQX2;H7BZ29;B4DMD9	Cluster -834	Cluster 1	MIM	2	3	2	2	2	4	24.7306	21.101	26.6144	20.9467
658	16	16	16	51.7	41.544	0	MTCH1;PIG60	Mitochondrial carrier homolog 1	Q9NZJ7;A0A024RD08;A0A024RCX4;A8YXX5;A4FVA6;H0Y8C3;Q9Y374;Q8IW90;B4E0C5;H7C196	Cluster -834	Cluster 1	MOM	2	4	3	2	3	4	28.7809	21.6643	29.63	21.0046
4532	13	13	3	57.1	33.331	0	MTCH2	Mitochondrial carrier homolog 2	Q9Y6C9;Q53G34;B4DHQ0	Cluster -834	Cluster 1	MOM	3	4	3	0	2	3	30.5357	22.6922	31.325	21.4278
710	8	8	0	44.9	25.565	0	MT-CO2;COX2;COII;cox2	Cytochrome c oxidase subunit 2	P00403;A0A059RI53;A0A343RU73;T1SWS8;A0A343UE68;A0A059RKP1;A0A1J0QL53;A0A1I9S095;H9RJL3;A0A1B1PEN9;A0A059QPE9;A0A059QQA7;A0A059QS59;A0A059QTW9;A0A059R1T0;A0A059RIQ8;X5C6M5;A0A059RIZ2;A0A059RKX5;A0A1B1LLS4;A0A059RLH3;A0A059RNV8;A0A059RQT0;A0A059RTZ6;A0A059RVU8;A0A059S242;A0A059SAH5;A0A068IXK4;A0A0D4WSL8;A0A0R6NEC0;A0A343R0N9;A0A343R0H2;A0A343L1C9;A0A343H8N6;U5Z9R9;U3LSI8;U5Z487;V9J3S1;V9JPM6;V9K571…	Cluster -834	Cluster 1	MIM	2	3	2	2	2	4	30.3655	21.5444	31.5015	20.7311
2	3	3	3	13	29.95	0	MT-CO3;COX3;COIII;coxIII;CO3	Cytochrome c oxidase subunit 3	P00414;X5CKC7;V9JBV1;V9J277;V5LA48;V5JMB0;U5ZAB9;U5Z242;U5YV97;U3L8W6;U3L7D7;U3L3K7;S4WYR4;S4UQJ2;R9YA13;R9Y6C9;V9JJC5;W0C1D3;R9Y2C7;V9JEP3;V9N9G5;B8RFL3;A0A059RQG8;A0A343GK98;A0A343GLQ5;A0A343GQG8;A0A343GRA4;X5C9X5;A0A059RR81;A0A059RR60;A0A059RPC5;F2WHZ5;A0A059RP63;A0A343GRJ5;A0A059RNY9;A0A059RNV0;A0A059RNN3;A0A343GRT6;A0A342Y5A7;W8DE98;X5CAY7;Q4GV60;X5CAG3;B8X4N0;Q2HJS3;Q4GMA4;Q6VLN4;Q4GSY0;Q6V…	Cluster -834	Cluster 1	MIM	7	6	6	6	7	4	28.6852	20.6963	29.2049	21.1723
125	11	11	11	65.7	18.01	0	MTFP1;MTP18	Mitochondrial fission process protein 1	Q9UDX5;A0A024R1E4;H7C417;B5MC22;L0R6K6;F8WEN7	Cluster -834	Cluster 1	Membrane	3	3	3	0	1	3	27.5813	21.437	28.7101	21.202
932	5	5	4	14.2	35.646	0	MT-ND1;ND1;NADH1;NDI;ndh1	NADH-ubiquinone oxidoreductase chain 1	A0A0G2UNI1;P03886;A0A342LFY8;A0A343FRN1;A0A343F7R9;A0A343F404;A0A343EQJ5;A0A343E9E8;A0A6B9RB71;H9MSR8;A0A343JWI0;A0A342LFW2;A0A343JVE0;A0A059QN62;A0A343GRF0;A0A059QJF0;A0A343GRI9;A0A059QJL5;A0A343KLU2;A0A059QKS9;A0A343KKH4;A0A343KKG1;A0A059QP35;A0A343G2Q6;A0A343G6P7;A0A343G753;A0A344AK36;A0A343GHC8;A0A344AJR9;A0A344AJ87;A0A343YSP7;A0A343YS78;A0A343WNZ8;A0A343VGQ5;A0A343L5E3;A0A343KV55;A0A1W6ELZ8;…	Cluster -834	Cluster 1	MIM	8	8	8	8	8	4	26.1826	20.5537	26.7583	20.8036
1	5	5	0	24.8	38.96	0	MT-ND2;ND2;NADH2;ndh2	NADH-ubiquinone oxidoreductase chain 2	P03891;A0A023QBA5;A0A059QQ67;V5JRL7;A0A059QRK8;A0A059QSS4;A0A059QSV5;A0A059QTG0;A0A059QUH8;A0A059QFL0;D9MWW2;A0A059RYW7;A0A059S383;A0A1L1XZ34;A0A1P8VXV5;A0A1S6LZD4;A0A343E8C2;A0A0N7J0V9;A0A1S6NPN2;A0A1S6NPX8;A0A1S6NUK9;A0A1S6NZ70;A0A1W6EKG8;A0A1W6EPG1;A0A1X7RBG6;A0A342LGJ7;A0A342Y2C5;A0A342YB82;A0A343DTM9;A0A343E116;A0A1S6NCX1;A0A059RHX1;A0A059QJT8;A0A343E945;A0A059QJD2;A0A059RRF2;A0A059RHW8;A6YZ…	Cluster -834	Cluster 1	MIM	10	9	10	9	10	4	25.2347	20.9042	26.8386	21.1666
1270	7	7	7	18.5	51.55	0	MT-ND4;ND4;NADH4;ndh4	NADH-ubiquinone oxidoreductase chain 4	A0A343UCQ4;P03905;A0A1Z1G8I2;A0A343DZ22;A0A343DVU1;A0A1S6N2R9;A0A1S6N5C1;A0A1S6NFS6;A0A343GD03;A0A1S6NTQ9;A0A1S6P1Y4;A0A1S7C5U9;A0A1W6EQE0;A0A1W6ER11;A0A1X7RBN5;A0A342Y255;A0A343GID8;A0A342Y607;A0A342Y9G6;A0A342YDT7;A0A343GSV3;A0A342YP51;A0A343GTY0;A0A1S6KPB0;A0A343I0A8;A0A343IDZ2;A0A343SU75;A0A343SUV9;A0A343SZI6;A0A1W6EPH4;A0A343E7Y7;A0A343GTG1;A0A059R8T0;H6TX00;L7XPG1;Q4EWT1;Q4F2K9;Q4F6A9;Q4G82…	Cluster -834	Cluster 1	MIM	11	1	13	10	13	4	25.9647	20.9744	27.961	21.2102
3427	15	15	15	37.3	51.462	0	MTX1	Metaxin-1	Q13505;H0Y6Y5	Cluster -834	Cluster 1	MOM	1	5	2	1	3	4	29.2182	23.4551	29.9235	24.4573
1524	15	15	15	58	39.8	0	MUL1	Mitochondrial ubiquitin ligase activator of NFKB 1	Q969V5;A1PUM0;B4DE24;B7Z8S4	Cluster -834	Cluster 1	MOM	2	3	2	2	1	4	25.7122	20.9108	27.0874	20.8891
4079	19	19	19	30.9	109.13	0	MYO19	Unconventional myosin-XIX	Q96H55;B4E218;A0A024R0S9;B4DSL5;A0A087WU55;A0A087WY49;B7Z1T7;A0A087WZQ9;A0A087WYT7	Cluster -834	Cluster 1	MOM	0	2	0	0	0	1	22.1709	21.2338	24.9255	20.9036
3845	7	7	7	58.2	14.852	0	NDUFA11	NADH dehydrogenase [ubiquinone] 1 alpha subcomplex subunit 11	Q86Y39;K7EQ77;K7EK78;K7EP35;K7EMT4	Cluster -834	Cluster 1	MIM	2	3	3	4	4	4	27.613	21.5383	28.3645	21.1906
4405	10	10	10	63.2	16.698	0	NDUFA13	NADH dehydrogenase [ubiquinone] 1 alpha subcomplex subunit 13	Q9P0J0;B4DEZ3;K7EJE1;E7ENQ6;B4DQP1;U3KQP3;K7EP87	Cluster -834	Cluster 1	MIM	1	1	1	1	1	4	29.3843	21.8933	30.5462	21.4591
2866	4	4	4	50	9.2787	0	NDUFA3	NADH dehydrogenase [ubiquinone] 1 alpha subcomplex subunit 3	O95167;Q6FGG4;S4R3I5;H7C0D7;H7C2R1;A8MVM8;S4R3T6;A8MYJ8	Cluster -834	Cluster 1	MIM	1	1	1	1	1	4	27.9046	20.9737	26.7102	22.8106
531	4	4	4	46.9	9.3697	0	NDUFA4	Cytochrome c oxidase subunit NDUFA4	O00483;A0A024R9Z0	Cluster -834	Cluster 1	MIM	1	1	1	1	1	4	28.6523	21.5083	29.5025	21.6125
4173	6	6	6	50.5	20.35	0	NDUFAF3;C3orf60;DKFZp564J0123	NADH dehydrogenase [ubiquinone] 1 alpha subcomplex assembly factor 3	Q9BU61;A4FU71;Q9Y3Z0	Cluster -834	Cluster 1	MIM	0	0	0	0	0	0	28.3247	25.6962	28.2319	25.7384
4401	11	11	11	61.7	20.266	0	NDUFAF4	NADH dehydrogenase [ubiquinone] 1 alpha subcomplex assembly factor 4	Q9P032	Cluster -834	Cluster 1	MIM	0	0	0	0	0	0	28.8606	23.5208	29.8099	19.945
348	3	3	3	34.5	6.9611	0.00029223	NDUFB1	NADH dehydrogenase [ubiquinone] 1 beta subcomplex subunit 1	O75438;A0A024R6G6;Q3MHU6	Cluster -834	Cluster 1	MIM	1	1	0	0	1	2	25.8963	21.3438	26.5736	20.9482
4375	6	6	6	51	17.316	0	NDUFB11	NADH dehydrogenase [ubiquinone] 1 beta subcomplex subunit 11, mitochondrial	Q9NX14;Q7Z4X2	Cluster -834	Cluster 1	MIM	1	1	1	1	1	4	28.1525	21.2614	28.8977	21.7155
1556	3	3	3	48.6	12.058	0	NDUFB2;WUGSC:H_DJ0726N20.gs.b	NADH dehydrogenase [ubiquinone] 1 beta subcomplex subunit 2, mitochondrial	O95178;H7C5B8;A4D1T5;C9IZW8;C9JXM4;Q9Y6T4;C9IZZ2	Cluster -834	Cluster 1	MIM	0	1	1	0	1	3	22.2806	21.2831	22.2249	21.0282
250	4	4	4	35.7	11.402	0	NDUFB3	NADH dehydrogenase [ubiquinone] 1 beta subcomplex subunit 3	O43676;A0A024R413;C9JKQ2	Cluster -834	Cluster 1	MIM	1	1	1	1	1	4	28.1744	20.8924	28.763	24.195
1848	6	6	6	25.4	21.75	0	NDUFB5	NADH dehydrogenase [ubiquinone] 1 beta subcomplex subunit 5, mitochondrial	O43674;D3DNS1;B2R9L0;H0Y886;E7EWP0;Q05D62;H7C568;A0A087WYD0	Cluster -834	Cluster 1	MIM	1	1	1	1	1	4	28.1732	20.4607	28.9402	21.0708
2864	8	8	8	57	15.489	0	NDUFB6	NADH dehydrogenase [ubiquinone] 1 beta subcomplex subunit 6	O95139;A0A087WZX2	Cluster -834	Cluster 1	MIM	1	1	1	1	1	4	27.8943	21.0785	28.8763	21.4038
3011	8	8	8	53.3	16.402	0	NDUFB7	NADH dehydrogenase [ubiquinone] 1 beta subcomplex subunit 7	P17568;M0R3B8	Cluster -834	Cluster 1	MIM	0	0	0	0	0	0	28.4715	20.5035	28.5472	21.7851
2868	7	7	7	40.9	21.766	0	NDUFB8	NADH dehydrogenase [ubiquinone] 1 beta subcomplex subunit 8, mitochondrial	O95169;E9PQ68;K9J7I2;E9PIZ8	Cluster -834	Cluster 1	MIM	1	1	1	1	1	4	27.042	21.2478	28.01	22.0192
4542	12	12	12	65.9	21.831	0	NDUFB9	NADH dehydrogenase [ubiquinone] 1 beta subcomplex subunit 9	Q9Y6M9;E9PH64;Q9UQS5;A0A3B3IT57;B7Z7N1;E7EWZ0;E9PF49;Q5JVG7	Cluster -834	Cluster 1	MIM	0	0	0	0	0	0	28.8233	21.7195	29.0915	24.6659
3829	28	28	28	39.2	107.61	0	NLRX1	NLR family member X1	Q86UT6;B7Z889;C9JLK8;C9JQE9;C9J0R6	Cluster -834	Cluster 1	Matrix	0	3	2	0	0	2	25.4462	23.3563	26.2121	21.2275
3414	8	8	8	61.5	19.015	0	NME3;c371H6.2	Nucleoside diphosphate kinase 3;Nucleoside diphosphate kinase	Q13232;Q9NUF9;H3BPR2;H3BPD9;H3BMQ7;H3BRA8	Cluster -834	Cluster 1	MOM	0	1	0	0	0	1	23.2718	20.8879	25.1817	21.6958
80	48	48	7	46.2	113.89	0	NNT	NAD(P) transhydrogenase, mitochondrial	Q13423;Q2TB59;A0A024R0C3;A0A590UK15;A0A590UJM2;A0A590UK29;D6RAI5;B4DS88;B4DMN9;D6RHU2;A0A590UJA4;A0A590UKC7;Q8N5H5	Cluster -834	Cluster 1	MIM	14	1	16	12	15	4	31.3786	24.1828	31.9781	23.6926
525	13	13	6	44.9	27.626	0	OCIAD1	OCIA domain-containing protein 1	Q9NX40;A0A024R9U3;D6RG39;D6RIT9;D6R918;D6RBC5;D6RDI5;D6RA54;D6RC55;D6RBN5;D6RF07;D6R9T5	Cluster -834	Cluster 1	MOM	0	2	2	0	2	3	29.0278	21.9576	29.7989	21.8714
4060	13	13	13	29	60.12	0	OMA1	Metalloendopeptidase OMA1, mitochondrial	Q96E52;H7BZX2;X6RDQ1;X6RL62;X6RIG5;X6RD49	Cluster -834	Cluster 1	MIM	1	4	4	1	3	4	26.4597	21.6306	27.6843	21.5401
4254	7	7	7	43	19.996	0	OPA3	Optic atrophy 3 protein	Q9H6K4;B4DK77	Cluster -834	Cluster 1	MOM	0	2	1	0	1	3	26.2433	21.5162	26.6598	20.753
2639	15	3	3	23.2	55.269	0	OXA1L	Mitochondrial inner membrane protein OXA1L	J3KNA0;Q15070;A0A384NLA7;A0A087X0L7;E7EVY0	Cluster -834	Cluster 1	MIM	5	4	4	4	4	4	25.1405	21.357	25.5194	21.3289
1186	7	7	7	25.1	42.19	0	PARL	Presenilins-associated rhomboid-like protein, mitochondrial;P-beta	Q9H300;A0A1W2PP11;C9JNP8;F8WCQ4;A0A1W2PS40;H7C0U0;A0A1W2PP66;H7C122;H7C045	Cluster -834	Cluster 1	MIM	7	7	7	6	8	4	25.0774	21.6719	26.3692	20.5541
844	2	2	2	13.7	9.1135	0.00050289	PET100	Protein PET100 homolog, mitochondrial	P0DJ07;A0A0A0MSK2	Cluster -834	Cluster 1	MIM	1	1	1	0	1	3	26.3494	21.6078	25.0402	21.1141
264	11	11	11	55.6	28.431	0	PEX11B	Peroxisomal membrane protein 11B	O96011;A0A024R4E7;B3KSS3;H7C3V6	Cluster -834	Cluster 1	Membrane	1	1	1	1	1	4	25.881	21.3969	26.6302	21.5053
1644	26	26	26	88.2	29.804	0	PHB;HEL-S-54e	Prohibitin	P35232;A8K401;Q6FHP5;Q53FV0;Q6PUJ7;C9JW96;E9PCW0;C9JZ20;E7ESE2;D6RBK0;Q9BSE8;A8K9G2	Cluster -834	Cluster 1	MIM	0	1	1	0	0	2	33.0869	24.7756	33.8086	28.7071
4140	24	24	24	78.6	33.296	0	PHB2	Prohibitin-2	Q99623;J3KPX7;F5GY37;B4DW05;F5GWA7;F5H3X6;F5H0C5;Q9BXV3;F5H2D2;A0A3G2KQ93;U3KPZ5	Cluster -834	Cluster 1	MIM	0	1	2	0	0	2	33.3074	23.5641	34.0934	29.0958
4286	5	5	5	27.2	17.201	0	PLGRKT	Plasminogen receptor (KT)	Q9HBL7	Cluster -834	Cluster 1	Membrane	2	2	2	1	1	4	26.2404	21.5141	26.8038	21.3139
2378	6	6	6	30.2	31.648	0	PLSCR3;hCG_1987383;TMEM256-PLSCR3	Phospholipid scramblase 3	Q9NRY6;D3DTP7;I3L3X5;B3KP67;B2RBF8;I3NI29;I3L161;I3L4F5	Cluster -834	Cluster 1	MIM	1	1	1	0	0	2	21.0621	21.1297	23.5433	20.959
3846	5	5	5	41.1	22.936	0	PTRH1	Probable peptidyl-tRNA hydrolase	Q86Y79;A0A096LP22;C9J7Z1;A0A096LP34;A0A096LPA3	Cluster -834	Cluster 1	Matrix	0	0	0	0	0	0	21.6925	21.3409	22.6279	21.4121
4326	4	4	4	23.1	22.252	0	PXMP2	Peroxisomal membrane protein 2	Q9NR77;F5H4N4;F5GXM0;F5GZF7;A0A087X249	Cluster -834	Cluster 1	MIM	4	4	4	4	4	4	24.4579	21.113	24.7209	20.1276
4024	11	11	11	60.6	23.124	0	RAB24	Ras-related protein Rab-24	Q969Q5;F8W8H5;Q8WY67;Q9HAG2;D6RFW3	Cluster -834	Cluster 1	MOM	0	0	0	0	0	0	25.9046	21.2855	26.5977	20.945
3582	14	14	14	51.2	36.864	0	RDH14	Retinol dehydrogenase 14	Q9HBH5;Q53RX3;C9J2C7	Cluster -834	Cluster 1	Membrane	0	2	3	1	0	3	26.1828	21.0438	25.9871	21.3902
3863	27	27	20	56.1	70.783	0	RHOT1	Mitochondrial Rho GTPase 1;Mitochondrial Rho GTPase	Q8IXI2;H7BXZ6;J3QLG2;J3KSR5	Cluster -834	Cluster 1	MOM	1	1	1	1	1	4	27.419	21.7933	28.023	21.5533
3862	22	21	21	59.2	68.117	0	RHOT2	Mitochondrial Rho GTPase 2	Q8IXI1;H3BST5;I3L2C6;H3BUX4;H3BU27;H3BMP9;H3BVI5	Cluster -834	Cluster 1	MOM	1	2	1	1	1	4	27.6974	21.2069	28.2735	21.1059
524	22	22	22	58.5	52.118	0	RMDN3;FAM82C	Regulator of microtubule dynamics protein 3	Q96TC7;A0A024R9P6;B3KUI4;H0YMB1;H0YLG5;H0YNE5;H0YLV7	Cluster -834	Cluster 1	MOM	1	1	1	1	1	4	25.4571	21.315	25.348	21.0827
757	16	16	16	38.1	51.603	0	RMND1	Required for meiotic nuclear division protein 1 homolog	Q9NWS8;A0A087WXU0;A0A2R8Y4J4;Q9H5X7;A0A2R8Y4P5;A0A2R8YFC3	Cluster -834	Cluster 1	MIM	0	2	0	0	1	2	26.5573	21.4234	27.3018	20.3239
3256	4	4	4	58.2	8.1828	0	ROMO1	Reactive oxygen species modulator 1	P60602	Cluster -834	Cluster 1	MIM	1	2	2	1	1	4	27.5874	21.3629	28.1978	21.3392
4519	28	28	15	61.6	51.976	0	SAMM50	Sorting and assembly machinery component 50 homolog	Q9Y512	Cluster -834	Cluster 1	MOM	16	1	0	0	0	1	30.5561	21.5083	31.3248	20.881
2841	13	13	13	46.5	33.814	0	SCO1	Protein SCO1 homolog, mitochondrial	O75880;J3QL56;B3KQB1	Cluster -834	Cluster 1	MIM	1	1	0	0	1	2	29.133	24.1333	29.2712	26.3597
2789	11	11	11	59	29.81	0	SCO2	Protein SCO2 homolog, mitochondrial	O43819;A0A1W2PQK0	Cluster -834	Cluster 1	MIM	1	1	1	0	1	3	28.5985	23.2153	29.2347	24.3618
975	4	4	4	36.7	18.61	0	SDHC	Succinate dehydrogenase cytochrome b560 subunit, mitochondrial	Q99643;D3DVH1;A0A0S2Z4C9;B4DEL5;A0A0S2Z4B7;Q6IAQ2	Cluster -834	Cluster 1	MIM	3	3	3	3	3	4	27.8356	21.1609	28.0516	21.1289
980	3	3	3	27	17.043	0	SDHD;UNQ5809	Succinate dehydrogenase [ubiquinone] cytochrome b small subunit, mitochondrial	A0A0S2Z4J3;O14521;Q6UWH2;H0YD96;H0YD41;G3V173;E9PK73;H3BRW5	Cluster -834	Cluster 1	MIM	3	3	2	0	0	2	28.2878	20.8183	28.8807	20.9914
4267	19	19	18	69.6	35.619	0	SFXN1	Sideroflexin-1	Q9H9B4;D6RFI0;S4R2X2;D6RDG7;D6RAE9;H0Y9J5	Cluster -834	Cluster 1	MIM	5	5	3	3	4	4	32.1156	22.6124	32.6009	24.4325
4119	10	10	10	35.4	36.231	0	SFXN2	Sideroflexin-2	Q96NB2;R4GMR9;R4GN74;R4GNC2;R4GN63;A0A1B0GX61;R4GMW0;A0A0C4DGR6;R4GMS6	Cluster -834	Cluster 1	MIM	5	6	4	5	6	4	25.8224	20.9965	27.0479	21.2294
1162	8	7	7	34.3	35.503	0	SFXN3	Sideroflexin-3;Sideroflexin	Q9BWM7;A0A1P0AYU5;B4DRS6;S4R3N9	Cluster -834	Cluster 1	MIM	4	5	4	1	4	4	27.9357	20.8724	28.9687	21.5477
3739	10	10	7	40.9	37.998	0	SFXN4	Sideroflexin-4	Q6P4A7;Q8N1Q4	Cluster -834	Cluster 1	MIM	5	6	5	4	6	4	27.5315	21.4428	28.3876	21.5148
3967	6	6	6	24.1	37.124	0	SFXN5	Sideroflexin-5	Q8TD22;B0AZS0;B4DIJ8;B4DGS9;H7C1S9;B8ZZJ6;C9JIV5;F8WBH6	Cluster -834	Cluster 1	MIM	4	5	5	5	4	4	23.5272	21.1907	25.3754	21.9379
2413	11	11	4	47.9	34.012	0	SLC25A1	Tricarboxylate transport protein, mitochondrial	P53007;D9HTE9;Q6LAP8	Cluster -834	Cluster 1	MIM	6	3	5	0	1	3	30.8658	21.225	31.4266	22.1011
948	15	2	2	64.5	31.282	0	SLC25A10	Mitochondrial dicarboxylate carrier	Q9UBX3;A0A0S2Z382;A0A0S2Z3G3;B4E1E9;A0A0S2Z3I3;F6RGN5;I3L1E8;I3L3N9	Cluster -834	Cluster 1	MIM	6	5	3	0	2	3	28.619	21.307	29.242	20.9132
3359	19	19	19	80.9	34.061	0	SLC25A11	Mitochondrial 2-oxoglutarate/malate carrier protein	Q02978;Q6IBH0;I3L1P8	Cluster -834	Cluster 1	MIM	6	3	6	0	3	3	31.0559	21.0986	31.9224	21.5682
1905	36	28	28	67.1	74.761	0	SLC25A12	Calcium-binding mitochondrial carrier protein Aralar1	O75746;B3KMV8;F8W9J0;H0YFB2;B4DGK6	Cluster -834	Cluster 1	MIM	6	4	3	0	0	2	28.1533	21.2739	29.1414	20.9762
3576	40	40	32	67.3	74.175	0	SLC25A13	Calcium-binding mitochondrial carrier protein Aralar2	Q9UJS0;Q53GR7;B7Z2E2;Q75KX8;R4GN64;Q75M55	Cluster -834	Cluster 1	MIM	6	4	0	0	1	2	30.8289	23.0712	31.7375	23.2005
2518	11	9	9	32.6	36.201	0	SLC25A14	Brain mitochondrial carrier protein 1	O95258;F6SL11;B4DJN2;B4DMK1;B7Z996;Q5JY88	Cluster -834	Cluster 1	MIM	6	4	7	0	3	3	24.8581	21.222	26.3718	20.8684
1843	15	15	15	68.1	32.789	0	SLC25A15	Mitochondrial ornithine transporter 1	B2R921;Q9Y619;B4DL63;Q5VZD9;F2Z354;Q9BXI2	Cluster -834	Cluster 1	MIM	6	4	4	0	4	3	27.6548	21.0449	28.2838	20.7482
3005	14	14	14	53	36.223	0	SLC25A16	Graves disease carrier protein	P16260;B4DHV9;B4DPV4;V9GZ24;V9GYB8	Cluster -834	Cluster 1	MIM	6	4	6	0	5	3	25.937	21.9535	26.9316	20.6277
3618	17	17	17	53.4	35.511	0	SLC25A19;DKFZp667O1614	Mitochondrial thiamine pyrophosphate carrier	Q9HC21;Q5JPC1;Q8NBT6;J3KRY6;J3KS44;J3QLV3;J3KSI7;J3QL84;J3KSB1;J3QS02;J3KTL0;REV__Q71SA9	Cluster -834	Cluster 1	MIM	6	5	6	0	5	3	27.4719	21.0199	28.7373	20.5598
2786	20	20	20	74.1	32.943	0	SLC25A20	Mitochondrial carnitine/acylcarnitine carrier protein	O43772;C9JPE1;B4DWZ5;F8WEF6	Cluster -834	Cluster 1	MIM	6	5	6	3	6	4	28.4093	22.1144	29.3553	21.2604
4152	13	13	13	52.5	33.303	0	SLC25A21	Mitochondrial 2-oxodicarboxylate carrier	Q9BQT8	Cluster -834	Cluster 1	MIM	6	5	4	0	3	3	26.3513	21.3122	27.6863	21.2244
4265	19	19	19	69.7	34.47	0	SLC25A22	Mitochondrial glutamate carrier 1	Q9H936;E9PJH7;A0A0D9SFE1;A0A024RCA6;A0A0D9SEI9;K4DIA8;K4DIB8;E9PS95;K4DIB3;K4DIB6;E9PQ36;E9PI74;A0A0D9SG84;K4DIA2;K4DIB0;A0A0D9SFA8;E9PJY0;A0A0A6YYN8;Q9H1K4;A0A024R0W0;K4DIB4	Cluster -834	Cluster 1	MIM	6	4	6	1	4	4	29.5088	20.8449	29.7221	25.8335
2237	28	28	28	66.2	53.354	0	SLC25A24	Calcium-binding mitochondrial carrier protein SCaMC-1	Q6NUK1;B7ZB41;B4E290;A0A3B3IU96;J3KN42;H3BMI3	Cluster -834	Cluster 1	MIM	6	3	4	0	2	3	30.887	20.7583	31.7883	22.3189
3715	20	20	18	56.3	52.662	0	SLC25A25	Calcium-binding mitochondrial carrier protein SCaMC-2	Q6KCM7;H7C4Z4;M0QZP9	Cluster -834	Cluster 1	MIM	6	3	4	0	1	3	27.3345	21.1085	28.3872	21.4874
3776	6	6	6	31.8	29.353	0	SLC25A26	S-adenosylmethionine mitochondrial carrier protein	Q70HW3;H7C430;H0YCZ5;H0YF50	Cluster -834	Cluster 1	MIM	6	4	4	3	4	4	24.3785	20.7682	25.7521	20.4721
4031	5	5	5	23.4	39.271	0	SLC25A28	Mitoferrin-2	Q96A46;X6RFA8	Cluster -834	Cluster 1	MIM	6	3	1	0	0	2	22.0909	21.1179	22.4314	21.3661
3917	12	12	12	65	32.062	0	SLC25A29	Mitochondrial basic amino acids transporter	Q8N8R3;G3V5F4;G3V441;G3V4H8	Cluster -834	Cluster 1	MIM	6	5	2	0	3	3	24.6897	21.0697	25.4511	20.9628
601	24	24	24	81.4	39.958	0	SLC25A3	Phosphate carrier protein, mitochondrial	A0A024RBE8;Q8NCF7;B2RE88;Q00325;A0A024RBH9;Q53HC3;F8VVM2;F8VWQ0;F8VZL5;F8VWR4;Q6MZF9;F8VY00;F8VYH5	Cluster -834	Cluster 1	MIM	6	3	6	2	3	4	33.1201	24.5191	33.7358	25.7698
3636	11	11	9	54.3	32.474	0	SLC25A30	Kidney mitochondrial carrier protein 1	Q5SVS4;B3KSR0;B3KTE8;E5RIW6;E5RIS9;A0A087WWR9	Cluster -834	Cluster 1	MIM	6	3	0	0	0	1	24.5537	21.5263	27.6938	21.7362
4232	12	12	3	51.4	35.407	0	SLC25A32	Mitochondrial folate transporter/carrier	Q9H2D1;B3KWP3;A0A3B3IRK5;E5RGK5;E5RFL3;E5RGT9	Cluster -834	Cluster 1	MIM	6	6	6	0	5	3	26.2572	20.955	27.1622	21.2604
4161	11	11	10	45.2	35.375	0	SLC25A33	Solute carrier family 25 member 33	Q9BSK2	Cluster -834	Cluster 1	MIM	6	5	6	1	5	4	26.158	21.1542	26.7085	21.5033
3531	8	8	8	40.7	32.437	0	SLC25A35	Solute carrier family 25 member 35	Q3KQZ1	Cluster -834	Cluster 1	MIM	6	3	4	0	1	3	21.5125	20.6234	23.5453	20.8696
1294	11	10	10	53.1	34.282	0	SLC25A36	Solute carrier family 25 member 36	Q96CQ1;A0A384MEA9;J3KQA4;B4DL01;F6SDC8;A0A3B3ISS3;D6R8Y3;D6RB26;D6RCF5	Cluster -834	Cluster 1	MIM	6	4	2	2	3	4	26.4742	21.4356	26.1807	22.7775
1513	10	10	10	41.1	33.565	0	SLC25A38	Solute carrier family 25 member 38	Q96DW6;A1LP07;A0A2R8Y823;A0A2R8Y553;A0A2R8YE85;A0A3B3IT77;A0A2R8Y427;C9JT44;A0A2R8YD83	Cluster -834	Cluster 1	MIM	6	4	6	0	5	3	23.6103	20.4206	25.2884	21.687
953	19	5	5	62.1	33.064	0	SLC25A4	ADP/ATP translocase 1	P12235;A0A0S2Z3H3;A8K787;V9GYG0;A0A0S2Z359;A0A0S2Z3C4;Q59EP7;Q9H0C2	Cluster -834	Cluster 1	MIM	6	4	6	3	4	4	27.9781	21.7261	28.8067	21.4814
3960	14	14	14	49.7	38.124	0	SLC25A40	Solute carrier family 25 member 40	Q8TBP6	Cluster -834	Cluster 1	MIM	6	5	6	0	7	3	25.7284	21.2158	26.8932	21.4664
2472	11	11	11	48.7	35.392	0	SLC25A44	Solute carrier family 25 member 44	Q96H78;E9PGQ0;B4DGC4;B4DSH6;B4DET2	Cluster -834	Cluster 1	MIM	6	6	5	1	5	4	23.9258	21.0375	24.8689	21.0587
4033	10	10	10	40.7	46.173	0	SLC25A46	Solute carrier family 25 member 46	Q96AG3;B4DY98;E7EVY2;B7Z6C8	Cluster -834	Cluster 1	MOM	6	6	6	0	2	3	24.4228	20.7038	25.1147	20.7403
2924	25	25	12	67.4	32.852	0	SLC25A5	ADP/ATP translocase 2;ADP/ATP translocase 2, N-terminally processed	P05141;Q6NVC0	Cluster -834	Cluster 1	MIM	6	4	4	3	4	4	35.0969	26.7265	35.7757	28.8674
4230	6	6	2	26.3	33.672	0	SLC25A51	Solute carrier family 25 member 51	Q9H1U9	Cluster -834	Cluster 1	MIM	6	5	6	0	2	3	23.9303	22.9452	25.4271	20.53
2623	5	1	1	18.2	33.721	0	SLC25A52	Solute carrier family 25 member 52	Q3SY17;I3L0B8;B4DYA5	Cluster -834	Cluster 1	MIM	6	5	6	0	2	3	22.0096	21.1723	22.6487	21.7274
2979	24	13	8	77.5	32.866	0	SLC25A6	ADP/ATP translocase 3;ADP/ATP translocase 3, N-terminally processed	P12236;Q6I9V5;Q59EI9;O75961	Cluster -834	Cluster 1	MIM	6	4	6	2	3	4	30.9035	22.7435	31.7691	24.6381
994	19	19	19	34.2	63.514	0	SLC30A9	Zinc transporter 9	Q6PML9;A0A0S2Z514;A0A024R9W8;B2R745;B4DSU2;A0A0S2Z512;D6R9M6	Cluster -834	Cluster 1	MIM	5	5	5	5	5	4	27.2425	21.4166	28.2485	21.1355
4246	4	4	4	51.4	11.441	0	SMDT1	Essential MCU regulator, mitochondrial	Q9H4I9	Cluster -834	Cluster 1	MIM	1	1	1	1	1	4	24.9089	20.8919	25.5013	20.9478
3906	2	2	2	32.8	7.7019	0	SMIM20	Small integral membrane protein 20	Q8N5G0;E5RH91	Cluster -834	Cluster 1	MIM	1	1	1	1	1	4	24.3655	21.0563	24.9222	20.9347
4105	3	3	3	24.7	11.059	0	SMIM8	Small integral membrane protein 8	Q96KF7;V9GYL2;V9GYF9	Cluster -834	Cluster 1	MOM	1	1	1	1	1	4	24.7159	21.7336	24.9101	21.1227
2887	11	11	11	50.8	28.97	0	SNAP29	Synaptosomal-associated protein 29;Synaptosomal-associated protein	O95721;C9JAF7	Cluster -834	Cluster 1	IMS	0	0	0	0	0	0	25.2499	25.0343	25.5715	24.4688
1226	30	30	16	52.1	88.234	0	SPG7	Paraplegin	Q9UQ90;A0A2R8Y4Y7;A0A2R8Y726;A0A2U3TZH1;A0A2R8YFW4;A0A2R8Y7B8;A0A2R8YDQ1;A0A2R8Y3M4;A0A2R8Y7E2;A0A2R8Y6K2;A0A2R8YGZ0;A0A2R8YEH4;A0A2R8YFJ7;A0A2R8Y6E8;A0A2R8Y4M8;A0A2R8Y4M0;A0A2R8Y729;A0A2R8Y632;A0A2R8YFF4;A0A2R8YG79;A0A2R8Y7N2;B3KSY6;A0A2R8Y6Z7;A0A2R8Y4Z7;H3BTY6;H3BTR8;A0A2R8Y617;A0A2R8YFN9;A0A2R8Y4L0;A0A2R8YGV4;A0A2R8Y4L7;A0A2R8Y856;Q9UI71;H3BMP1;H3BNE4;A0A2R8YFQ9;A0A087X0F5;A0A2R8YDW8	Cluster -834	Cluster 1	MIM	2	2	2	2	3	4	26.5928	20.5771	27.6599	20.3685
349	18	18	18	45	62.924	0	SPTLC2	Serine palmitoyltransferase 2	O15270;A0A024R6H1;H0YJV2	Cluster -834	Cluster 1	Membrane	1	3	2	0	1	3	25.3623	21.3745	26.0787	20.0556
439	10	10	10	47.9	31.73	0	STOM	Erythrocyte band 7 integral membrane protein	P27105;B4E2V5;B4DZK8;A0A024R882;F8VSL7;B4E310	Cluster -834	Cluster 1	Membrane	0	1	1	1	1	4	25.3983	21.8298	26.2006	20.9995
4445	26	26	26	68.8	38.534	0	STOML2	Stomatin-like protein 2, mitochondrial	Q9UJZ1;A0A087WYB4;Q6ZNW0;F2Z2I8	Cluster -834	Cluster 1	MIM	0	0	0	0	0	0	31.3668	25.6679	31.5348	28.5339
3245	10	10	10	49.3	33.403	0	STX17;DKFZp762D1813	Syntaxin-17	P56962;Q2TAB5;Q6NSC7;B3KTA5;E9PIC2;B4DJ69;Q8N3G0;E9PJW1;E9PQU9;E9PJV6	Cluster -834	Cluster 1	MOM	2	2	2	2	2	4	24.3607	22.1913	25.2234	21.7368
995	10	10	10	46.3	33.331	0	SURF1	Surfeit locus protein 1	Q15526;A0A0S2Z523;E5KRX5;A0A087WYS9	Cluster -834	Cluster 1	MIM	2	2	1	0	2	3	25.439	21.2223	26.6268	20.3722
335	7	1	1	66.2	15.928	0.001224	SYNJ2BP	Synaptojanin-2-binding protein	P57105;A0A024R670;A0A087WTA2	Cluster -834	Cluster 1	MOM	1	1	1	1	1	4	26.6285	22.0459	26.7937	20.1831
1927	16	16	16	46	62.045	0	TDRKH	Tudor and KH domain-containing protein	Q9Y2W6;Q5SZR4;B3KPI5;B4DZR8;F6TB26;B4DJ68;E9PKN8;B7ZAG4;Q9NYV3;E9PQX4	Cluster -834	Cluster 1	Membrane	0	1	1	1	1	4	25.8062	20.8404	26.5763	20.9143
3796	3	3	3	45.6	18.023	0	TIMM17A;TIM17A	Mitochondrial import inner membrane translocase subunit Tim17-A	Q99595;Q7RU05;A0PJ74	Cluster -834	Cluster 1	MIM	3	3	3	1	2	4	23.8338	21.1576	25.0417	21.5478
2805	8	8	8	61.6	18.273	0	TIMM17B	Mitochondrial import inner membrane translocase subunit Tim17-B	O60830;V9GYS0;V9GYU0;V9GYK7	Cluster -834	Cluster 1	MIM	3	3	3	1	3	4	27.865	21.9191	28.8246	21.288
1618	7	7	7	25.8	28.202	0	TIMM21;C18orf55	Mitochondrial import inner membrane translocase subunit Tim21	Q9BVV7;A8K1K8;J3QRI1	Cluster -834	Cluster 1	MIM	1	1	1	1	1	4	26.2611	20.3818	26.9797	21.3309
4520	4	4	4	30.4	20.031	0	TIMM22	Mitochondrial import inner membrane translocase subunit Tim22	Q9Y584	Cluster -834	Cluster 1	MIM	3	3	2	2	3	4	25.2669	21.3897	26.0133	21.17
2743	8	8	6	61.7	21.943	0	TIMM23	Mitochondrial import inner membrane translocase subunit Tim23	O14925;B1APJ0;Q5SRD1;B4DI18;B7ZB25	Cluster -834	Cluster 1	MIM	3	4	4	3	3	4	28.2628	21.2475	29.2596	20.8938
4312	17	17	17	68.1	32.177	0	TIMMDC1	Complex I assembly factor TIMMDC1, mitochondrial	Q9NPL8;C9JU35;G3XA94;C9JR82;F8WAU6;F8WB00;F8WC42;H7C5U1	Cluster -834	Cluster 1	MIM	4	3	4	1	3	4	28.1477	21.3902	29.0579	21.4178
4218	11	11	11	62.6	21.527	0	TMEM126A	Transmembrane protein 126A	Q9H061;E9PI90;E9PIH8	Cluster -834	Cluster 1	MIM	4	3	4	2	4	4	28.0196	20.6543	29.0719	21.083
2077	8	8	2	49.6	25.943	0	TMEM126B	Complex I assembly factor TMEM126B, mitochondrial	Q8IUX1;B4DP48;Q9H2Q3;H0YD74;E9PKZ9;E9PJQ6;E9PKZ7;H0YEG5	Cluster -834	Cluster 1	MIM	4	3	4	3	4	4	25.2759	21.657	26.5703	21.3364
4036	5	5	5	16.8	51.714	0	TMEM143	Transmembrane protein 143	Q96AN5;B4DPF8;B4DMT0;M0QZ02;B4DMR6;B4E130;M0R1H7	Cluster -834	Cluster 1	MIM	2	2	2	2	2	4	20.8539	20.9202	22.4686	20.5816
67	3	3	3	50	11.564	0	TMEM14C	Transmembrane protein 14C	A0A024R001;Q53F27;Q9P0S9	Cluster -834	Cluster 1	MIM	4	4	4	4	4	4	25.0042	20.9005	25.802	21.5684
548	9	9	9	45	33.76	0	TMEM177;MGC10993	Transmembrane protein 177	Q53S58;B3KUD0;A0A024RAE5;B4DR32	Cluster -834	Cluster 1	MIM	3	4	4	0	3	3	25.8484	21.3913	26.6869	21.0267
4037	4	4	4	22.5	24.893	0	TMEM186	Transmembrane protein 186	Q96B77	Cluster -834	Cluster 1	MIM	2	1	3	2	2	4	21.3624	21.1854	24.5244	21.3674
384	4	4	4	27	21.198	0	TMEM205;UNQ501	Transmembrane protein 205	Q6UW68;K7ELQ9;A0A024R7D3;K7ER05;K7EJQ9;K7EM09;K7EPR0;K7EMV9	Cluster -834	Cluster 1	Membrane	4	4	4	4	4	4	26.0296	21.4282	26.8101	20.8834
4075	3	3	3	32.8	12.257	0	TMEM261	Transmembrane protein 261	Q96GE9	Cluster -834	Cluster 1	MIM	2	1	2	2	2	4	21.9759	21.332	23.9306	21.012
3747	7	7	7	27.5	25.498	0	TMEM65	Transmembrane protein 65	Q6PI78	Cluster -834	Cluster 1	MIM	3	3	3	3	4	4	27.5118	21.5945	28.6	21.1379
4174	6	6	6	28.1	28.969	0	TMEM70	Transmembrane protein 70, mitochondrial	Q9BUB7;L0R5D5;D4PHA6	Cluster -834	Cluster 1	MIM	2	3	2	2	2	4	28.7604	21.3956	29.4784	25.2048
241	6	6	6	64.8	16.298	0	TOMM20	Mitochondrial import receptor subunit TOM20 homolog	Q15388;A0A024R3W2	Cluster -834	Cluster 1	MOM	1	1	1	1	1	4	27.3052	24.3267	27.6368	25.0982
3588	7	7	7	77.5	15.521	0	TOMM22;MST065	Mitochondrial import receptor subunit TOM22 homolog	Q9NS69;Q549C5;Q53GB0	Cluster -834	Cluster 1	MOM	1	1	2	1	1	4	29.0349	20.5737	29.8003	20.3027
2895	14	14	14	62.6	37.893	0	TOMM40	Mitochondrial import receptor subunit TOM40 homolog	O96008;K7EJ57;K7EKG4	Cluster -834	Cluster 1	MOM	16	2	1	0	0	2	30.9873	23.9346	31.6776	23.1381
4022	10	10	10	38.6	33.916	0	TOMM40L	Mitochondrial import receptor subunit TOM40B	Q969M1;Q9H9G4;B7Z4T8	Cluster -834	Cluster 1	MOM	16	2	0	0	0	1	25.2648	21.1308	26.0969	21.1633
3900	7	7	7	82.4	6.0352	0	TOMM5	Mitochondrial import receptor subunit TOM5 homolog	Q8N4H5;F8W8Z9;H3BUX3;H0YFG9	Cluster -834	Cluster 1	MOM	1	0	1	0	1	2	25.5465	21.3244	27.5329	20.9874
3784	4	4	4	69.1	6.2484	0	TOMM7;TOM7	Mitochondrial import receptor subunit TOM7 homolog	Q9P0U1;Q75MR5;B5MD00;A0A087WZY2;A6NIV2	Cluster -834	Cluster 1	MOM	1	1	1	1	1	4	25.9423	21.1467	28.4954	21.2602
2856	31	31	31	68.1	67.454	0	TOMM70A	Mitochondrial import receptor subunit TOM70	O94826;B4DZ87;B3KQK5;B3KQK0	Cluster -834	Cluster 1	MOM	1	2	1	2	1	4	28.547	27.3552	29.0916	25.3358
442	7	7	7	26.9	36.694	0	TRUB2	Probable tRNA pseudouridine synthase 2	O95900;A0A024R886	Cluster -834	Cluster 1	Matrix	0	0	0	0	0	0	24.0839	21.6046	24.5338	22.8886
1762	4	4	2	43	11.896	0	TSPO;PBR	Translocator protein	B1AH87;Q13850;P30536;Q8N730	Cluster -834	Cluster 1	MOM	5	2	3	3	2	4	29.7413	21.5245	30.2302	20.8655
3532	8	8	8	32.8	34.6	0	UQCC1;UQCC;DKFZp686O0680	Ubiquinol-cytochrome-c reductase complex assembly factor 1	Q9NVA1;Q3KRB6;B7Z314;B1AKV3;F6UTR7;B7Z1C6;B1AKV4;Q7Z3P9;B7Z7J8;Q59FR0;B1AKV2;B1AKV6;F8WCR2;B7Z6D2	Cluster -834	Cluster 1	MIM	0	1	2	0	1	3	27.0607	24.7266	26.57	25.6231
4155	7	7	7	55.6	14.875	0	UQCC2	Ubiquinol-cytochrome-c reductase complex assembly factor 2	Q9BRT2;V5IRT4;Q5TAQ0	Cluster -834	Cluster 1	MIM	0	0	0	0	0	0	26.6349	24.9727	26.3298	25.5151
3759	2	2	2	32.3	10.081	0	UQCC3	Ubiquinol-cytochrome-c reductase complex assembly factor 3	Q6UW78	Cluster -834	Cluster 1	MIM	1	1	1	1	1	4	24.6796	20.8884	24.8796	21.1322
4420	2	2	2	38.1	7.3084	0	UQCR10	Cytochrome b-c1 complex subunit 9	Q9UDW1;Q9NZY4;Q9P012	Cluster -834	Cluster 1	MIM	1	1	1	1	1	4	29.0827	21.1076	29.0787	24.9979
2944	4	4	4	58.2	10.739	0	UQCRH	Cytochrome b-c1 complex subunit 6, mitochondrial	P07919;Q567R0;A0A096LP55	Cluster -834	Cluster 1	MIM	0	0	0	0	0	0	28.2415	21.3859	26.8552	21.1835
2746	6	6	6	70.7	9.9062	0	UQCRQ	Cytochrome b-c1 complex subunit 8	O14949;B7Z4A1	Cluster -834	Cluster 1	MIM	1	1	1	0	1	3	29.5457	21.8846	30.4345	21.0769
874	7	7	7	53.8	15.004	0	URLC5;CCSMST1	Protein CCSMST1	A0A0A8K8N9;Q4G0I0	Cluster -834	Cluster 1	IMS	1	1	1	0	1	3	26.1094	21.6555	27.2435	21.47
4093	4	4	4	46.6	6.4575	0	USMG5	Up-regulated during skeletal muscle growth protein 5	Q96IX5	Cluster -834	Cluster 1	MIM	1	1	1	1	1	4	29.1279	20.7896	29.7146	25.3823
610	12	12	11	39.1	58.502	0	USP30	Ubiquitin carboxyl-terminal hydrolase 30;Ubiquitin carboxyl-terminal hydrolase	Q70CQ3;B3KUS5;A0A024RBM3;F5H8D3;F5H3L3;S4R3D1	Cluster -834	Cluster 1	MOM	1	2	1	1	2	4	24.4506	20.9034	25.5576	21.1079
1158	23	23	10	84.8	30.772	0	VDAC1	Voltage-dependent anion-selective channel protein 1	P21796;A0A1L1UHR1;B3KTS5;B4DEI3	Cluster -834	Cluster 1	MOM	19	0	0	0	0	0	33.3843	26.1758	34.2437	26.2073
57	21	21	8	74.5	31.566	0	VDAC2	Voltage-dependent anion-selective channel protein 2	P45880;A0A024QZT0;A0A024QZN9;A0A0A0MR02;B4DKM5;Q5JSD1;A2A3S1	Cluster -834	Cluster 1	MOM	19	0	0	0	0	0	33.1016	25.9329	33.5495	25.8218
4480	15	15	8	59	30.658	0	VDAC3	Voltage-dependent anion-selective channel protein 3	Q9Y277;E5RJN6;E5RHZ6;E5RHE1;E5RK27;E5RFL1	Cluster -834	Cluster 1	MOM	19	1	0	0	0	1	31.6564	24.3225	32.2955	21.6503
3250	4	4	4	43.1	19.298	0	YBEY;C21orf57	Putative ribonuclease	P58557;Q8TBC8	Cluster -834	Cluster 1	Matrix	0	0	0	0	0	0	24.4597	22.9022	24.4025	20.8627
1665	28	28	28	44.1	86.454	0	YME1L1;FTSH	ATP-dependent zinc metalloprotease YME1L1	Q96TA2;A8K5H7;Q96I63;Q9Y2Q2;Q9NQ51;R4GNA5;Q5T8D1;Q5T8D2	Cluster -834	Cluster 1	MIM	1	1	0	0	1	2	28.7121	22.857	29.6199	20.8256
3826	5	5	5	21.5	29.328	0	YRDC	YrdC domain-containing protein, mitochondrial	Q86U90	Cluster -834	Cluster 1	Matrix	0	1	0	0	0	1	23.1384	21.2296	23.4194	19.4983

## Sheet: Cluster 2
id	Peptides	Razor + unique peptides	Unique peptides	Sequence coverage [%]	Mol. weight [kDa]	Q-value	Gene names	Protein names	Protein IDs	Perseus Cluster	Defined cluster	Mito Sub-localization	Uniprot TMDs	Mean Log2 ratio pH 9.5 Pellet	Mean Log2 ratio pH 9.5 S/N	Mean Log2 ratio pH 11.5 Pellet	Mean Log2 ratio pH 11.5 S/N
4435	13	13	13	80.7	17.114	0	NDUFA12	NADH dehydrogenase [ubiquinone] 1 alpha subcomplex subunit 12	Q9UI09;Q53HG1;F8VRD8;H0YID5;F8VXI1;H0YIT1;Q15706	Cluster -818	Cluster 2	MIM	0	28.3684	21.6263	27.5439	27.0289
3515	52	52	1	78.1	83.677	0	IMMT	MICOS complex subunit MIC60	Q16891;B9A067;B4DQY2;B4DT20;Q05DN3	Cluster -818	Cluster 2	MIM	1	32.7848	21.1601	32.0926	31.3259
1019	12	12	12	62.1	19.856	0	NDUFAF2	Mimitin, mitochondrial	Q8N183;A0A0S2Z5U1;A0A0S2Z5U2;D6RA56;A0PJB9;A0A0S2Z5T4;H0YA50	Cluster -818	Cluster 2	MIM	0	29.38	23.1385	28.7597	27.8931
3512	24	24	24	65.8	42.509	0	NDUFA9	NADH dehydrogenase [ubiquinone] 1 alpha subcomplex subunit 9, mitochondrial	Q16795;Q9BTT5;A8K4V2;A0A3B3ISG8;F5GY40;H3BRM9;F5H0J3	Cluster -818	Cluster 2	MIM	0	30.2369	20.2972	29.2852	29.4438
4425	13	13	13	38.6	46.671	0	PISD	Phosphatidylserine decarboxylase proenzyme;Phosphatidylserine decarboxylase alpha chain;Phosphatidylserine decarboxylase beta chain	Q9UG56;A0A024R1K5;H0Y7P7;B4DPS3;B1AKM8;B1AKM6	Cluster -818	Cluster 2	MIM	1	27.0942	22.9348	26.7689	25.7694
2867	8	8	8	48.8	15.208	0	NDUFB4	NADH dehydrogenase [ubiquinone] 1 beta subcomplex subunit 4	O95168;C9JXQ9;F2Z3P9	Cluster -818	Cluster 2	MIM	1	28.085	21.3991	28.0525	25.953
2804	4	4	4	29.7	15.139	0	MRPS14	28S ribosomal protein S14, mitochondrial	O60783;B2R4A5;Q96Q61	Cluster -818	Cluster 2	Matrix	0	28.0225	25.0188	27.8105	26.9701
1553	12	12	12	41.9	26.152	0	CHCHD3	MICOS complex subunit MIC19	Q9NX63;A4D1N4;C9JRZ6;F8WAR4;B7Z1X9;A0A286YEX5	Cluster -818	Cluster 2	MIM	0	30.3954	22.0755	30.2221	27.4913
308	11	11	11	47.1	14.187	0	NDUFC2;KCTD14;NDUFC2-KCTD14	NADH dehydrogenase [ubiquinone] 1 subunit C2;NADH dehydrogenase [ubiquinone] 1 subunit C2, isoform 2	O95298;A0A024R5K6;E9PM14;A0A087WUM3;E9PQ53;Q8NI46;E9PRJ5;E9PRQ4;A0A087WY27	Cluster -818	Cluster 2	MIM	1	30.4216	21.0245	30.6631	27.8479
1064	38	38	38	61.1	80.852	0	GPD2	Glycerol-3-phosphate dehydrogenase, mitochondrial;Glycerol-3-phosphate dehydrogenase	P43304;A0A140VJK2;Q53T76;A8K1Z2;B7Z601;Q8WUQ0;F5GYK7;A0A0S2Z3S0;E7EM56	Cluster -818	Cluster 2	MIM	0	29.358	21.7651	29.5432	27.1756
1691	14	14	14	65.7	20.776	0	NDUFB10	NADH dehydrogenase [ubiquinone] 1 beta subcomplex subunit 10	O96000;A8K761;H3BV16;H3BPJ9;Q96RX5	Cluster -818	Cluster 2	MIM	0	28.792	21.293	29.4249	26.1189
622	19	19	19	68.3	30.601	0	HCCS;DKFZp779I1858	Cytochrome c-type heme lyase	P53701;A0A024RBY9;Q68D50	Cluster -818	Cluster 2	IMS	0	30.1235	20.6997	30.581	27.2237
1559	26	26	12	76.1	47.137	0	AGK;FLJ10842	Acylglycerol kinase, mitochondrial	Q53H12;A4D1U5;E9PC15;B4E2Z8;A0A3B3ITD0;A0A3B3ISZ0;A0A3B3ISY9;A0A0G2JLG5;B4DR72;A0A3B3ITX7;A0A3B3IS09;A0A3B3ITV0;A0A0G2JLD0;A0A3B3IUC9;A0A3B3IRM6;F8WDD1	Cluster -818	Cluster 2	MIM	0	30.1593	20.6982	30.5968	26.7732
639	9	9	9	58.2	17.781	0	MRPL23	39S ribosomal protein L23, mitochondrial	Q16540;B2R9J4;A0A024RCB2;A6NJD9;A8MVT4;A8MYK1;H7C2P7	Cluster -818	Cluster 2	Matrix	0	28.2419	25.2296	27.63	26.8728
1770	7	7	1	30.7	23.431	0	MRPL43	39S ribosomal protein L43, mitochondrial	Q8N983;H0Y6Y8;B1AL05;H0YBU8;M0R051	Cluster -818	Cluster 2	Matrix	0	27.1558	24.1109	26.8091	25.8472
4064	6	6	6	65.2	12.107	0	MRPL53	39S ribosomal protein L53, mitochondrial	Q96EL3;B9A051	Cluster -818	Cluster 2	Matrix	0	28.0529	22.2356	26.3465	25.5097
218	26	26	26	48.8	68.996	0	DLAT	Dihydrolipoyllysine-residue acetyltransferase component of pyruvate dehydrogenase complex, mitochondrial;Acetyltransferase component of pyruvate dehydrogenase complex	P10515;B4DJX1;Q86YI5;A0A024R3D8;E9PEJ4;H0YDD4;B4DLQ2;B4DS43;Q01991;Q16791;B4E1P6	Cluster -818	Cluster 2	Matrix	0	30.5889	27.9557	29.9601	29.5701
1721	5	5	5	28.3	20.576	0	MRPL18	39S ribosomal protein L18, mitochondrial	Q9H0U6;A8K9D2	Cluster -818	Cluster 2	Matrix	0	27.4933	22.3864	26.0502	25.4912
3334	3	3	3	39.1	10.688	0	MRPS21	28S ribosomal protein S21, mitochondrial	P82921	Cluster -818	Cluster 2	Matrix	0	26.557	22.9742	25.8462	25.2583
2869	10	10	10	70.8	12.551	0	NDUFA7	NADH dehydrogenase [ubiquinone] 1 alpha subcomplex subunit 7	O95182;Q6FG42;Q32Q14;Q6IB89;M0R0N0;M0R1K9	Cluster -818	Cluster 2	MIM	0	28.4819	20.9457	27.4217	26.0245
2004	8	8	8	43.8	31.43	0	COX11	Cytochrome c oxidase assembly protein COX11, mitochondrial	Q9Y6N1;B4DEY8;B4DI26;I3L4E7	Cluster -818	Cluster 2	MIM	1	26.2006	20.201	25.4756	24.3069
477	13	13	13	34	62.73	0	PGS1;hCG_1642326	CDP-diacylglycerol--glycerol-3-phosphate 3-phosphatidyltransferase, mitochondrial	Q32NB8;B4DL81;A0A024R8V5;B4DLU3;K7EL44;K7ELT9;K7EJP6;B7ZAU0;K7EPX0	Cluster -818	Cluster 2	MIM	0	24.4296	20.2222	23.4716	23.0676
1048	4	4	4	68.6	13.087	0	QIL1;C19orf70	Protein QIL1	Q5XKP0;A0A140TA86;K7EIR2;A0A140TA84	Cluster -818	Cluster 2	MIM	1	27.27	21.2861	26.2758	25.2699
3801	10	10	10	54.6	22.814	0	MRPL21	39S ribosomal protein L21, mitochondrial	Q7Z2W9;B4DXI4;A0A024R5G7;F5H7V8;H3BUY0	Cluster -818	Cluster 2	Matrix	0	27.7539	24.5709	26.4311	27.3818
3330	21	21	21	39.5	48.006	0	MRPS5	28S ribosomal protein S5, mitochondrial	P82675;B4DIW8	Cluster -818	Cluster 2	Matrix	0	29.4146	26.9194	28.1028	29.0825
3134	11	11	1	42.3	32.996	0	ATP5C1	ATP synthase subunit gamma, mitochondrial;ATP synthase subunit gamma	P36542;Q8TAS0	Cluster -818	Cluster 2	MIM	0	31.2603	28.7324	30.0199	30.6525
345	22	22	16	58.1	48.755	0	DLST	Dihydrolipoyllysine-residue succinyltransferase component of 2-oxoglutarate dehydrogenase complex, mitochondrial	P36957;A0A024R6C9;Q6IBS5;Q86TQ8;Q86TW7;Q86SW4;B7Z6J1;H0YJF9;G3V3F0;Q6LEQ7;G3V5M3	Cluster -818	Cluster 2	Matrix	0	29.7854	27.0587	28.5903	29.0658
1517	16	16	16	53.3	37.535	0	MRPL44	39S ribosomal protein L44, mitochondrial	Q9H9J2;A1MA90	Cluster -818	Cluster 2	Matrix	0	28.4223	25.7643	27.2846	27.931
4148	13	13	13	45.5	49.148	0	ECSIT	Evolutionarily conserved signaling intermediate in Toll pathway, mitochondrial	Q9BQ95;J3KTF5;K7EN32;K7EPL5;K7EJI1;K7EIK2;K7EJG5	Cluster -818	Cluster 2	MIM	0	27.7303	22.0467	25.7561	27.1268
4041	12	12	12	34.1	51.066	0	TAMM41	Phosphatidate cytidylyltransferase, mitochondrial	Q96BW9;A0A0G2JQ92;B4E101;G3V0F3;H7C1A2	Cluster -818	Cluster 2	MIM	0	27.5217	22.1703	25.8569	26.735
1213	23	23	23	56.1	68.495	0	ETFDH	Electron transfer flavoprotein-ubiquinone oxidoreductase, mitochondrial	Q16134;Q547S8;A0A2I6U1K5;A7UNU5;A0A2I6U1Q3;B4DEQ0;D6RAD5;A0A3G6ZET5	Cluster -818	Cluster 2	MIM	0	28.3225	20.8244	26.7955	27.3489
92	10	10	10	29.2	50.478	0	TIMM50	Mitochondrial import inner membrane translocase subunit TIM50	Q0VAB1;A0A024R0M6;Q3ZCQ8;M0R0C3;M0R2F8;M0R003;M0R1Y4;M0QXC3;M0R2Z3;M0R303;M0R2D2;M0R047;M0R2Q2	Cluster -818	Cluster 2	MIM	1	29.842	22.4964	28.0376	29.1711
382	14	14	14	61.7	34.919	0	MRPL4	39S ribosomal protein L4, mitochondrial	Q9BYD3;A0A024R7C5;K7ES61;X6RAY8;K7ELQ0;K7EKI4;K7ELF1;K7EJ73	Cluster -818	Cluster 2	Matrix	0	28.576	24.9172	27.4508	28.1403
3044	20	20	20	68.9	48.442	0	UQCRC2	Cytochrome b-c1 complex subunit 2, mitochondrial	P22695;H3BRG4;H3BSJ9;H3BP04;H3BUE4;H3BUI9;A0A087WVZ4	Cluster -818	Cluster 2	MIM	0	31.3092	27.8696	30.1134	30.4209
235	7	7	7	26.1	32.544	0	C2orf47;FLJ22555	Uncharacterized protein C2orf47, mitochondrial	Q8WWC4;A0A024R3U8;H7C0V0	Cluster -818	Cluster 2	Matrix	0	27.8721	24.9196	26.9019	27.1846
2644	7	7	7	57	19.193	0	PTRH2	Peptidyl-tRNA hydrolase 2, mitochondrial	Q9Y3E5;J3KQ48;Q96ME4	Cluster -818	Cluster 2	MOM	0	28.1772	23.0947	26.3747	26.7276
2998	11	11	2	59.5	13.53	0	UQCRB	Cytochrome b-c1 complex subunit 7	P14927;B7Z2R2;E5RHG9	Cluster -818	Cluster 2	MIM	0	30.0398	25.1969	28.6054	28.4346
3984	13	13	13	64.7	22.843	0	PTPMT1	Phosphatidylglycerophosphatase and protein-tyrosine phosphatase 1	Q8WUK0;B4DGK8;E9PQM0	Cluster -818	Cluster 2	MIM	0	26.8396	21.0653	25.0937	25.0363
3864	7	7	7	65	15.383	0	MRPL41	39S ribosomal protein L41, mitochondrial	Q8IXM3	Cluster -818	Cluster 2	Matrix	0	28.6082	25.6849	26.8364	26.8613
3105	21	21	21	61.9	52.645	0	UQCRC1	Cytochrome b-c1 complex subunit 1, mitochondrial	P31930;B4DUL5;B4DZB9	Cluster -818	Cluster 2	MIM	0	31.5072	28.6734	30.1495	30.2794
2711	9	9	9	64.3	23.705	0	NDUFS8	NADH dehydrogenase [ubiquinone] iron-sulfur protein 8, mitochondrial	O00217;Q53G17;A0A024R5K3;E9PPW7;E9PKH6;E9PN51;F8W9K7;B4DYI3;Q08E91;H0YDT4	Cluster -818	Cluster 2	MIM	0	29.2817	22.0986	25.7642	26.3274
2209	4	4	4	22.4	21.541	0	TMEM11	Transmembrane protein 11, mitochondrial	P17152;B7Z587	Cluster -818	Cluster 2	MIM	2	27.1398	20.7427	24.1646	24.8478
252	2	2	2	6.8	42.875	0	PNKD	Probable hydrolase PNKD	Q8N490;A0A024R415;Q96P23	Cluster -818	Cluster 2	MIM	0	25.028	20.8152	23.0128	23.2102
1882	11	11	11	47.6	29.505	0	CCDC90B	Coiled-coil domain-containing protein 90B, mitochondrial	Q9GZT6;B2RE36;H0YF06;J3KN19;E9PKQ5;E9PPJ7	Cluster -818	Cluster 2	MIM	1	25.3098	21.5018	23.3649	22.7018

## Sheet: Cluster 3
id	Peptides	Razor + unique peptides	Unique peptides	Sequence coverage [%]	Mol. weight [kDa]	Q-value	Gene names	Protein names	Protein IDs	Perseus Cluster	Defined cluster	Mito Sub-localization	Uniprot TMDs	Mean Log2 ratio pH 9.5 Pellet	Mean Log2 ratio pH 9.5 S/N	Mean Log2 ratio pH 11.5 Pellet	Mean Log2 ratio pH 11.5 S/N
3740	4	4	4	31.7	19.888	0	FDX1L	Adrenodoxin-like protein, mitochondrial	Q6P4F2;A0A0A0MTS8;E7EQL1	Cluster -817	Cluster 3	Matrix	0	23.0649	19.884	19.7084	21.5908
1318	12	12	12	55.1	29.668	0	UQCRFS1;UQCRFS1P1	Cytochrome b-c1 complex subunit Rieske, mitochondrial;Cytochrome b-c1 complex subunit 11;Putative cytochrome b-c1 complex subunit Rieske-like protein 1	P47985;A0A384NPX8;A0A384MTZ1;P0C7P4	Cluster -817	Cluster 3	MIM	1	29.2132	27.6455	27.4442	28.704
374	17	16	16	30.1	88.476	0	PNPLA8;IPLA2(GAMMA)	Calcium-independent phospholipase A2-gamma	Q9NP80;A0A024R746;A8K6U0;A0A0C4DG51;C9JAX4;C9J9W9	Cluster -817	Cluster 3	MIM	1	24.6777	21.6423	21.7163	23.6426
1030	64	64	64	38.2	273.42	0	FASN	Fatty acid synthase;[Acyl-carrier-protein] S-acetyltransferase;[Acyl-carrier-protein] S-malonyltransferase;3-oxoacyl-[acyl-carrier-protein] synthase;3-oxoacyl-[acyl-carrier-protein] reductase;3-hydroxyacyl-[acyl-carrier-protein] dehydratase;Enoyl-[acyl-carrier-protein] reductase;Oleoyl-[acyl-carrier-protein] hydrolase	P49327;A0A0U1RQF0;Q6PJJ3;A0A0U1RRG3	Cluster -817	Cluster 3	IMS	0	27.5004	25.4219	25.2585	26.89
1265	6	6	6	35.2	15.136	0	NDUFA6	NADH dehydrogenase [ubiquinone] 1 alpha subcomplex subunit 6	P56556;A0A2Y9D025;R4GN43	Cluster -817	Cluster 3	MIM	0	29.1695	27.131	27.4416	28.1847
292	9	9	9	54.8	19.198	0	MRPL49	39S ribosomal protein L49, mitochondrial	Q13405;A0A024R578;H0YDP7;Q59GE9;E9PNF1;E9PI78	Cluster -817	Cluster 3	Matrix	0	28.1003	21.0254	21.544	24.5001
373	8	8	8	67.2	13.459	0	NDUFA5	NADH dehydrogenase [ubiquinone] 1 alpha subcomplex subunit 5	Q16718;A0A024R745;A0A087X1G1;H7BYD0;F8WAS3;A0A024R772;A0A087WXR5;C9IZN5;A0A024R736	Cluster -817	Cluster 3	MIM	0	29.145	22.7949	23.063	25.839
4364	11	11	11	44.9	22.184	0	MRPS18A	28S ribosomal protein S18a, mitochondrial	Q9NVS2;Q5QPA5	Cluster -817	Cluster 3	Matrix	0	29.267	24.1163	25.2242	28.5526
3813	8	8	8	49.4	29.282	0	MRPL10	39S ribosomal protein L10, mitochondrial	Q7Z7H8;B4DEH0	Cluster -817	Cluster 3	Matrix	0	26.8053	24.1695	24.4906	25.9893
1219	6	6	6	11.2	74.147	0	SERAC1	Protein SERAC1	Q96JX3;A0A2R8YCL0;A0A2R8Y511;A0A2R8YFH3;A0A2R8Y3S0;A0A2R8YD19;Q5JVM6;U3KQE4	Cluster -817	Cluster 3	MOM	1	24.1117	20.7886	21.7012	23.4197
3614	12	12	12	43.9	35.093	0	MTX3	Metaxin-3	Q5HYI7	Cluster -817	Cluster 3	MOM	0	28.0394	20.9767	22.6174	26.1969
4376	10	10	10	40.2	28.449	0	MRPL16	39S ribosomal protein L16, mitochondrial	Q9NX20;E9PI14	Cluster -817	Cluster 3	Matrix	0	27.498	24.316	25.4111	27.244
517	13	13	13	47.4	37.763	0	NDUFAF1	Complex I intermediate-associated protein 30, mitochondrial	Q9Y375;A0A024R9L0;H0YL22;H0YNN4;H0YNB7	Cluster -817	Cluster 3	MIM	0	27.5585	21.302	23.5049	26.8556
2813	6	6	6	39.4	23.563	0	NDUFS7	NADH dehydrogenase [ubiquinone] iron-sulfur protein 7, mitochondrial	O75251;Q7LD69;F5H5N1;B7Z1U1;A8K0V6;Q8NAS7;F5GXJ1;B7Z4P1;Q6ZQU6;Q9H3K5;A0A087WXF6;A0A087WTI3;Q6ZS38	Cluster -817	Cluster 3	MIM	0	27.9692	23.6406	25.1126	27.4222
602	5	5	5	55.6	16.661	0	MRPL42	39S ribosomal protein L42, mitochondrial	Q9Y6G3;S4R360;J3KPP0;A0A024RBG3;S4R2Z7	Cluster -817	Cluster 3	Matrix	0	27.7905	24.8904	26.048	26.8858
1347	9	9	9	24.8	39.694	0	MCUR1	Mitochondrial calcium uniporter regulator 1	Q96AQ8;A0A384NPW7;U3KQP8	Cluster -817	Cluster 3	MIM	2	26.7882	21.2769	23.5959	25.4127
2466	6	6	6	51.5	14.502	0	MRPS17;hCG_1984214	28S ribosomal protein S17, mitochondrial	Q9Y2R5;E9PE17;Q8IY71;I3L0E3	Cluster -817	Cluster 3	Matrix	0	27.6531	25.3095	26.1766	26.822
3210	10	10	10	72.1	20.105	0	NDUFA8	NADH dehydrogenase [ubiquinone] 1 alpha subcomplex subunit 8	P51970;B7Z768	Cluster -817	Cluster 3	MIM	0	30.1627	25.9208	27.3595	28.5974
458	15	15	15	55.4	28.134	0	MRPS7	28S ribosomal protein S7, mitochondrial	Q9Y2R9;A0A024R8L0;J3QLS3;J3QKW2;J3QQS1;J3KSI8;Q96Q63	Cluster -817	Cluster 3	Matrix	0	29.6691	27.0246	27.8338	28.8863
2826	13	13	2	74.9	29.763	0	MTX2	Metaxin-2	O75431;B3KM74;C9JAZ1;F8WE26	Cluster -817	Cluster 3	MOM	0	29.8794	20.5521	23.6672	27.6949

## Sheet: Cluster 4
id	Peptides	Razor + unique peptides	Unique peptides	Sequence coverage [%]	Mol. weight [kDa]	Q-value	Gene names	Protein names	Protein IDs	Perseus Cluster	Defined cluster	Mito Sub-localization	Uniprot TMDs	Mean Log2 ratio pH 9.5 Pellet	Mean Log2 ratio pH 9.5 S/N	Mean Log2 ratio pH 11.5 Pellet	Mean Log2 ratio pH 11.5 S/N
4523	6	6	6	77.9	10.5	0	TIMM13	Mitochondrial import inner membrane translocase subunit Tim13	Q9Y5L4;K7EIT2	Cluster -828	Cluster 4	MIM	0	27.0362	24.1781	22.1108	21.9996
4193	6	6	6	55.2	17.162	0	HINT2	Histidine triad nucleotide-binding protein 2, mitochondrial	Q9BX68;Q8WYJ5;Q53HJ8	Cluster -828	Cluster 4	Matrix	0	25.3123	22.7811	20.7701	21.6326
1696	3	3	3	41.5	13.664	0	MRPL52	39S ribosomal protein L52, mitochondrial	Q86TS9;A8K7J6;G5E9P5;G3V3U6	Cluster -828	Cluster 4	Matrix	0	24.3825	21.0098	20.2975	20.2593
1021	9	9	9	36.8	27.131	0	DIABLO	Diablo homolog, mitochondrial	Q9NR28;Q502X2;A0A0S2Z5U7;A0A024RBT2;A0A0S2Z5P6;K7X1S0;Q53HB7;H7BZK7;A0A2U3TZH2;H7BZQ7	Cluster -828	Cluster 4	IMS	0	26.9859	25.6493	23.5572	23.2727
1279	4	4	4	33.1	16.628	0	GLRX5	Glutaredoxin-related protein 5, mitochondrial	Q86SX6;A0A384MDT9	Cluster -828	Cluster 4	Matrix	0	27.4448	25.9779	23.8684	24.398
3877	4	4	4	18.1	42.301	0	FAM185A	Protein FAM185A	Q8N0U4;C9JFL0;B4DMG7	Cluster -828	Cluster 4	Matrix	0	22.2609	21.5899	20.3574	21.3488
360	8	8	8	39.3	35.509	0	COQ9;hCG_2025883	Ubiquinone biosynthesis protein COQ9, mitochondrial	O75208;A0A024R6U3;H3BSJ5;H3BNT2;H3BRC0;B4DIV2;H3BPY0;B4DEE3;H3BPC6;B4E0U3;H3BPW3;H3BVA5	Cluster -828	Cluster 4	MIM	0	26.7034	25.6344	20.1887	24.1972
3094	13	13	13	66.5	25.035	0	PRDX6;HEL-S-128m	Peroxiredoxin-6	P30041;V9HWC7;A4UCS6;B4DUK1	Cluster -828	Cluster 4	unknown	0	26.6338	25.9753	23.085	25.2775
2291	3	3	3	28.5	16.62	0	CCDC58	Coiled-coil domain-containing protein 58	Q4VC31;C9JQ41;H7C525;C9JBU9	Cluster -828	Cluster 4	IMS	0	24.1154	23.5397	19.8873	22.3778
3625	3	3	2	23.2	14.116	0	COA6	Cytochrome c oxidase assembly factor 6 homolog	Q5JTJ3	Cluster -828	Cluster 4	IMS	0	25.5027	24.2139	20.6481	23.182
3742	11	11	11	67	24.843	0	FAHD1	Acylpyruvase FAHD1, mitochondrial	Q6P587	Cluster -828	Cluster 4	Matrix	0	26.9417	26.5772	25.2959	26.2089
3276	7	7	7	54.4	10.333	0	TIMM10	Mitochondrial import inner membrane translocase subunit Tim10	P62072	Cluster -828	Cluster 4	MIM	0	28.1183	24.391	18.5966	21.3476
175	4	4	4	29.6	15.996	0	CHCHD4	Mitochondrial intermembrane space import and assembly protein 40	Q8N4Q1;A0A024R2F8;A0A024R2I5	Cluster -828	Cluster 4	IMS	0	24.6113	23.1762	19.9892	21.1301
950	5	5	5	34.8	23.135	0	FXN	Frataxin, mitochondrial;Frataxin intermediate form;Frataxin(56-210);Frataxin(78-210);Frataxin mature form	Q16595;C9JAX1;A0A0S2Z3G4;A0A2R8Y5A1;A0A2R8Y4G3;A0A2R8Y577	Cluster -828	Cluster 4	Matrix	0	24.8857	23.5092	20.409	21.9966
4462	6	6	6	30.3	28.462	0	NFU1	NFU1 iron-sulfur cluster scaffold homolog, mitochondrial	Q9UMS0;C9J8Q1;F8W9P7;H7C537	Cluster -828	Cluster 4	Matrix	0	26.0174	24.6397	19.5459	22.399
4310	5	5	5	16.6	48.886	0	ACP6	Lysophosphatidic acid phosphatase type 6	Q9NPH0;A0A087WW36;X5D9K6;X5D319;A0A0A0MS36;A0A087WWB7;X5D7V3;V9GZ71;A0A087WYU6	Cluster -828	Cluster 4	IMS	0	21.925	21.4529	19.941	20.6405
1170	7	7	7	51.8	18.383	0	TXN2	Thioredoxin, mitochondrial	Q99757;B4DX69;A0A1S5UZH5;M0QXH0;F8WDN2	Cluster -828	Cluster 4	Matrix	0	26.2995	25.3397	21.7665	23.857
4043	5	5	5	41.3	15.641	0	FAM136A	Protein FAM136A	Q96C01;E7EQY1;B0AZT6;C9J2Y4;C9JF51	Cluster -828	Cluster 4	IMS	0	25.8083	25.3212	21.8122	23.0063
2688	2	2	2	21.4	18.559	0	RPP14	Hydroxyacyl-thioester dehydratase type 2, mitochondrial	P86397;L0R6P0;A0A087WTC8	Cluster -832	Cluster 4	Matrix	0	23.7536	21.0312	20.2428	25.5859
2236	3	3	3	20.6	26.11	0.0055543	FAM173B	Protein FAM173B	Q6P4H8;B7ZAK2;J3KN90;D6RBE3;D6RIE0	Cluster -832	Cluster 4	MIM	1	21.3623	20.8509	20.6259	21.9475
1581	5	5	5	37	24.327	0	NUDT5	ADP-sugar pyrophosphatase	Q9UKK9;A6NFX8;A6NJU6;A6NCQ0;H0YEY4;C9JYY9	Cluster -832	Cluster 4	unknown	0	21.101	20.7178	20.2011	21.679
2141	11	11	11	22.1	81.876	0	DNM1L	Dynamin-1-like protein	O00429;D3DUW7;D3DUW6;B4DYR6;D3DUW5;Q32Q67;F8VZ52;B4DPZ9;F8VUJ9;B4DDQ3;H0YHY4;F8VR28;F8VYL3;F8W1W3	Cluster -832	Cluster 4	MOM	0	21.0518	20.3074	19.9151	22.3954
3331	7	7	7	69.9	11.466	0	MRPS36	28S ribosomal protein S36, mitochondrial	P82909;D6R941	Cluster -832	Cluster 4	Matrix	0	28.149	27.1375	26.4328	27.5605
4315	7	7	7	53.8	20.361	0	HINT3	Histidine triad nucleotide-binding protein 3	Q9NQE9	Cluster -832	Cluster 4	unknown	0	25.6167	24.5142	23.6814	24.5538
3098	6	6	6	41.1	17.49	0	ATP5D	ATP synthase subunit delta, mitochondrial	P30049;A0A087WTL3	Cluster -832	Cluster 4	MIM	0	29.7185	26.6502	25.4412	27.5652
3239	2	1	1	34.3	11.94	0	NDUFV3	NADH dehydrogenase [ubiquinone] flavoprotein 3, mitochondrial	P56181	Cluster -832	Cluster 4	MIM	0	25.5806	21.0722	19.9854	22.6817
3714	15	15	15	17.4	118.83	0	ACAD10	Acyl-CoA dehydrogenase family member 10	Q6JQN1;F8W1I9;F8W179;D6RFF6;F8VXK4;F8W0Q4	Cluster -832	Cluster 4	Matrix	0	23.3668	23.3829	19.8808	24.3905
4446	6	6	6	20.9	48.195	0	CCRN4L	Nocturnin	Q9UK39;Q8WTX0	Cluster -832	Cluster 4	Matrix	0	22.1652	22.2216	19.9248	23.1567
4308	5	5	5	23.7	32.407	0.00025432	NGRN	Neugrin	Q9NPE2;A0A087WWE0;A0A087WVE0	Cluster -832	Cluster 4	Matrix	0	21.478	21.6561	20.0373	21.9367
2992	3	3	3	9.5	48.275	0.00026695	FDPS	Farnesyl pyrophosphate synthase	P14324;A0A087WTP2;B3KMW3;A0A087X1D8;A0A087WVN4;Q14329;A0A087X090	Cluster -832	Cluster 4	MIM	0	22.3859	21.9788	19.7931	23.1526
3879	5	5	5	26.7	33.232	0	PUSL1	tRNA pseudouridine synthase-like 1	Q8N0Z8;J3KTG4	Cluster -832	Cluster 4	Matrix	0	21.5259	21.1	19.936	22.1324
609	5	4	4	13.9	70.905	0	TXNRD1	Thioredoxin reductase 1, cytoplasmic	Q16881;B2R5P6;A0A087WSY9;A0A140VKC9;A0A024RBK9;A0A182DWI3;A0A087WSW9;B7Z2S5;F8W809;E9PIR7;E2QRB9;Q6ZR44;E9PLT3;E9PKD3;E9PIZ5;A0A0B4J225;E9PKI4;E9PQI3	Cluster -832	Cluster 4	unknown	0	22.3646	22.1358	19.9302	22.876
1014	10	10	10	26.8	50.733	0	METTL17	Methyltransferase-like protein 17, mitochondrial	Q9H7H0;A0A0S2Z5L8;A0A0S2Z5V5;G3V353;G3V4P2;G3V3X6;G3V4H5;H0YJW1;B4E298;B4E0Q8	Cluster -832	Cluster 4	Matrix	0	23.6236	23.2356	20.2553	24.2
4273	7	7	7	18.6	48.713	0	RSAD1	Radical S-adenosyl methionine domain-containing protein 1, mitochondrial	Q9HA92;B4DEV9;H0Y934;H0Y9X4	Cluster -832	Cluster 4	MIM	0	22.8888	22.4316	19.3635	23.1639
3959	8	8	8	32	34.082	0	NUBPL	Iron-sulfur protein NUBPL	Q8TB37;X5D2R5;B4DWB0;X5D995;X5DR74;F8W061;H0YHR7;B3KSK2;F8W0A2;F8VP02;F8VZR8	Cluster -832	Cluster 4	Matrix	0	25.7978	25.3074	21.6887	26.2412
1483	33	33	33	67	66.9	0	AIFM1	Apoptosis-inducing factor 1, mitochondrial	O95831;A0A6Q8PFE1;A0A6Q8PG15;A0A6Q8PFM5;A0A6Q8PHJ9;A0A6Q8PHC0;A0A6Q8PFQ8;A0A6Q8PFS4;A0A6Q8PFA7;E9PMA0;A0A6Q8PFW2;A0A140VK04;A0A6Q8PHJ4;Q5RZA0;Q5RZ99;A0A6Q8PF87;A0A6Q8PFN1	Cluster -832	Cluster 4	MIM	0	31.4506	30.9654	27.5061	31.7295
3132	5	5	5	32.1	20.878	0	ARL2;hCG_23373	ADP-ribosylation factor-like protein 2	P36404;Q53YD8;V9GYD0;B4DGG0	Cluster -832	Cluster 4	IMS	0	21.4358	21.2208	19.818	21.5491
1537	73	73	26	47.7	214.82	0	VWA8	von Willebrand factor A domain-containing protein 8	A3KMH1	Cluster -832	Cluster 4	Matrix	0	28.1808	27.0173	24.4009	28.4181
3372	6	6	4	43.8	21.184	0	BAX;Bax	Apoptosis regulator BAX	Q07812;K4JQN1;A0A0C4MW46;A0A0C4MWS3;A0A0C4MVT1;Q8WXU1;Q9UEI8;H0YA56	Cluster -832	Cluster 4	MOM	1	24.9995	24.8795	24.5981	25.0421
86	5	5	5	39.1	15.173	0	MRPS12	28S ribosomal protein S12, mitochondrial	O15235;A0A024R0H2	Cluster -832	Cluster 4	Matrix	0	27.5403	26.968	25.1814	27.6604
2607	72	72	72	69.3	133.94	0	DHX30	Putative ATP-dependent RNA helicase DHX30	Q7L2E3;H7BXY3;Q6W6M7	Cluster -832	Cluster 4	Matrix	0	30.8801	30.1818	27.8304	30.9464
3339	19	19	19	45.7	60.693	0	LACTB	Serine beta-lactamase-like protein LACTB, mitochondrial	P83111;H0YNN5	Cluster -832	Cluster 4	IMS	0	26.2009	25.292	21.5505	26.5825
4260	13	13	13	45.6	41.943	0	PTGES2	Prostaglandin E synthase 2;Prostaglandin E synthase 2 truncated form	Q9H7Z7;B3KPZ2;A6NHH0;X6RJ95;B4DWP1	Cluster -832	Cluster 4	MIM	1	27.0149	26.2655	23.9973	27.3849
4059	11	11	11	30.7	47.971	0	MTERF3	Transcription termination factor 3, mitochondrial	Q96E29;E5RIK9;E5RIY4	Cluster -832	Cluster 4	Matrix	0	25.5687	25.2205	19.8036	25.9409
3896	21	21	21	45.7	74.327	0	GUF1	Translation factor GUF1, mitochondrial	Q8N442	Cluster -832	Cluster 4	Matrix	0	26.0091	25.611	20.1762	26.2466
2835	12	12	12	39.1	48.349	0	ERAL1	GTPase Era, mitochondrial	O75616;J3QSB2;J3QRV9;J3QT61;K7EQJ8	Cluster -832	Cluster 4	Matrix	0	26.3172	26.1856	20.4889	26.6278
3616	15	15	15	57.5	37.14	0	COQ5	2-methoxy-6-polyprenyl-1,4-benzoquinol methylase, mitochondrial	Q5HYK3;B4DP72;F8VVX6;F8VP53;F8VVW7;F8VVD5	Cluster -832	Cluster 4	MIM	0	26.7245	26.5711	23.4317	26.8988
3579	14	14	14	37.4	50.364	0	MRPS30	28S ribosomal protein S30, mitochondrial	Q9NP92;Q9BUN6;Q53H77;Q53GN7	Cluster -832	Cluster 4	Matrix	0	27.7805	26.8632	19.6577	27.6282
3570	18	18	18	45	52.488	0	DNAJA3	DnaJ homolog subfamily A member 3, mitochondrial	Q96EY1;Q59E88;Q53G26;B3KM81;I3L1T6	Cluster -832	Cluster 4	Matrix	0	28.4187	27.9675	24.0822	28.4462
2987	15	15	15	33.4	70.58	0	ALAS1	5-aminolevulinate synthase, nonspecific, mitochondrial;5-aminolevulinate synthase	P13196;Q5JAM2;B4DVA0;B4DDG9;H7C4H7;H7C5B0	Cluster -832	Cluster 4	Matrix	0	24.6697	24.3537	19.5279	24.6562
875	18	18	17	41.2	74.591	0	ACSS3	Acyl-CoA synthetase short-chain family member 3, mitochondrial	A0A0B4J1R2;Q9H6R3;F8VZB4	Cluster -832	Cluster 4	Matrix	0	25.0481	24.5445	20.2539	25.1117
1499	15	15	15	46.8	36.908	0	MRPL1	39S ribosomal protein L1, mitochondrial	Q9BYD6;A0PJ79;H0Y8N7	Cluster -832	Cluster 4	Matrix	0	28.2635	27.3802	19.8098	28.1426
1020	17	17	2	54.4	33.637	0	PYCR2;DKFZp434J218	Pyrroline-5-carboxylate reductase 2;Pyrroline-5-carboxylate reductase	Q96C36;A0A0S2Z5U6;A0A024R3Q9;A0A087WZR9;Q8NCZ0;A0A087WX69;A0A087WZF0	Cluster -832	Cluster 4	Matrix	0	30.5126	30.0229	27.825	30.204
4062	4	4	4	35	26.17	0	MALSU1	Mitochondrial assembly of ribosomal large subunit protein 1	Q96EH3	Cluster -832	Cluster 4	Matrix	0	25.3568	24.2973	20.4832	24.8364
3351	50	50	43	55.7	115.93	0	OGDH	2-oxoglutarate dehydrogenase, mitochondrial	Q02218;E9PCR7;A0A0D9SFS3;E9PDF2;B4DF00;B4DH65;B4DZ95;B4E3E9;E9PFG7;B4DK55;A2VCT3;A2VCT2;A0A140VJQ5;C9J4G7;A5XEI1	Cluster -832	Cluster 4	Matrix	0	30.2075	28.8596	24.2483	29.9631
3329	16	16	16	51.1	36.844	0	MRPS35	28S ribosomal protein S35, mitochondrial	P82673;H0YG82	Cluster -832	Cluster 4	Matrix	0	28.767	26.8922	21.8823	28.5899
141	33	33	33	37.8	120.84	0	ACLY;ACLY variant protein	ATP-citrate synthase	P53396;A0A024R1Y2;A0A024R1T9;Q4LE36;Q8N9C4;K7ESG8;K7EIE7	Cluster -832	Cluster 4	Matrix	0	26.4172	25.3557	21.6964	26.402
1664	15	15	15	51.4	33.535	0	MRPL19	39S ribosomal protein L19, mitochondrial	P49406;A8K5D5;B4DIG4;S4R3W9;A0A0A0MRF4;S4R455;H7C2J0	Cluster -832	Cluster 4	Matrix	0	28.4911	26.6867	20.4491	28.3102
553	25	25	25	66.2	47.611	0	MRPS27	28S ribosomal protein S27, mitochondrial	Q92552;A0A024RAJ1;G5EA06;D6RH20;B4DT94;Q6PKB3;D6RJC7;B4DKI9;Q8N6F2;E5RJ73	Cluster -832	Cluster 4	Matrix	0	29.6714	28.2922	23.0964	29.5973
1025	22	22	22	49.1	80.472	0	MCCC1;DKFZp686B20267	Methylcrotonoyl-CoA carboxylase subunit alpha, mitochondrial	Q96RQ3;A0A0S2Z693;E9PHF7;Q68D27;F5GYT8;E9PG35;G5E9X5;B4DH16;B4DHW5;B7ZAW3;F8WDI3	Cluster -832	Cluster 4	Matrix	0	26.6896	25.4376	20.4942	26.6397
4050	12	12	12	33.5	53.811	0	FOXRED1	FAD-dependent oxidoreductase domain-containing protein 1	Q96CU9;B4DXM1;B4DI59;B4DQI0;B4DNQ2;E9PP78	Cluster -832	Cluster 4	MIM	1	25.8136	25.3448	22.4598	25.7953
3411	17	17	14	62.4	30.54	0	PRDX4;HEL-S-97n	Peroxiredoxin-4	Q13162;V9HW63;H7C3T4;A6NJJ0;A6NG45	Cluster -832	Cluster 4	IMS	0	30.1363	29.3963	25.0532	30.0215
2465	25	25	25	62.5	58.215	0	PCCB	Propionyl-CoA carboxylase beta chain, mitochondrial	P05166;Q59GV0;E9PDR0;E7EX59;C9JQS9;A0A1B2JLU8;E7ETT1;E7EUY3;E7ETT4;B7Z8A8;E9PEC3;F8WBI9;B7Z7U9;E7ENC1;Q86TD7;Q9HBR7;Q8WVH4;H7C5C9;C9JVW9;C9JVY9;C9JAW3	Cluster -832	Cluster 4	Matrix	0	27.1231	26.0856	19.8878	27.0586
2715	22	22	22	55.5	54.122	0	PDHX	Pyruvate dehydrogenase protein X component, mitochondrial	O00330;B2R673;E9PLU0;E9PRI6;H0YD97	Cluster -832	Cluster 4	Matrix	0	27.7698	27.1864	23.7877	27.6017
3332	6	6	6	37.1	20.616	0	MRPS11	28S ribosomal protein S11, mitochondrial	P82912;Q53GJ8;Q53FX9;H0YL99	Cluster -832	Cluster 4	Matrix	0	27.3461	26.3854	21.7497	27.3812
3062	38	38	21	68.4	59.75	0	ATP5A1;HEL-S-123m	ATP synthase subunit alpha, mitochondrial;ATP synthase subunit alpha	P25705;V9HW26;K7EK77;B4DGW3;K7ENJ4;K7EJP1;K7EQH4;K7ESA0;K7EKV9;K7EM08;A0A0A0MTS3	Cluster -832	Cluster 4	MIM	0	33.5633	32.7917	29.3025	33.5684
2972	23	23	23	65.1	53.486	0	DBT	Lipoamide acyltransferase component of branched-chain alpha-keto acid dehydrogenase complex, mitochondrial	P11182;B4E1Q7;Q5VVL7	Cluster -832	Cluster 4	Matrix	0	28.226	26.9455	20.3393	28.3213
1551	22	22	22	60.2	42.932	0	GTPBP10	GTP-binding protein 10	A4D1E9;C9J8R7;C9JEQ8;C9JNI1;F8WBB5;F8WBY0;F8WCN4	Cluster -832	Cluster 4	Matrix	0	26.7623	25.7265	19.8574	26.794
2926	29	29	29	55.8	80.058	0	PCCA	Propionyl-CoA carboxylase alpha chain, mitochondrial	P05165;B2RDE0;A0A1B0GU58;A0A1B0GWI4;A0A1B0GUX9;A0A1B0GWA1;A0A1B0GTR1;H0Y5U0;Q5JTW6;Q5JVH2;Q16380;H0Y4B9	Cluster -832	Cluster 4	Matrix	0	26.986	25.9877	19.6484	27.1997
4204	24	24	13	70.4	48.117	0	MRPL37	39S ribosomal protein L37, mitochondrial	Q9BZE1;S4R369;A6NHR2;H0Y4J2	Cluster -832	Cluster 4	Matrix	0	29.5461	28.2764	22.6106	29.4066
475	14	13	13	56.1	33.36	0	PYCR1;PIG45	Pyrroline-5-carboxylate reductase 1, mitochondrial;Pyrroline-5-carboxylate reductase	P32322;A0A024R8U9;E7D7X9;A0A1B2JLU7;E7D7Y0;E2QRB3;J3KQ22;Q2TU78;Q8TBX0;J3QKT4;B7Z8T1;J3QL24;J3QL32;J3QL23;J3QLK9;J3QR88;J3QRZ0;J3KSA9;J3KTA8;J3QKT3;D6QXZ5	Cluster -832	Cluster 4	Matrix	0	30.1472	29.7335	27.9738	30.1157
4067	30	30	30	59.2	78.549	0	PTCD3	Pentatricopeptide repeat domain-containing protein 3, mitochondrial	Q96EY7;B2RDU4;B8ZZQ4;B4DF73;F8WE76	Cluster -832	Cluster 4	Matrix	0	29.9247	28.7622	23.573	29.6338
665	11	11	11	55.2	22.999	0	MRPS10	28S ribosomal protein S10, mitochondrial	P82664;B4DP77;A0A024RD03;Q9BZS5	Cluster -832	Cluster 4	Matrix	0	27.5757	25.104	21.5839	25.9582
4032	9	9	9	76.1	22.337	0	ISOC2	Isochorismatase domain-containing protein 2, mitochondrial	Q96AB3;K7EKW4;K7ENV7	Cluster -832	Cluster 4	Matrix	0	25.0425	24.2581	22.8485	24.5238
2648	11	11	11	44.7	23.63	0	ICT1	Peptidyl-tRNA hydrolase ICT1, mitochondrial	Q14197;J3KS15;J3QRF8	Cluster -832	Cluster 4	Matrix	0	27.5257	24.891	19.3025	26.9898
3328	12	12	12	74.6	20.116	0	MRPS25	28S ribosomal protein S25, mitochondrial	P82663;E7EPW2;Q96Q22	Cluster -832	Cluster 4	Matrix	0	29.012	26.4831	20.5025	28.4542
4030	15	15	15	66.2	24.915	0	MRPL24	39S ribosomal protein L24, mitochondrial	Q96A35;X6RJ73;X6RHI2;X6RIR5	Cluster -832	Cluster 4	Matrix	0	28.3556	25.4601	21.5152	28.2546
3234	35	35	35	70.5	51.294	0	HADHB	Trifunctional enzyme subunit beta, mitochondrial;3-ketoacyl-CoA thiolase	P55084;B4DY96;F5GZQ3;B4DDC9;B5MD38;D6W539;C9JEY0;C9JE81;C9K0M0;Q92799	Cluster -832	Cluster 4	MIM	0	32.0292	30.2654	28.1272	31.8214
1289	37	37	37	71.5	49.541	0	TUFM	Elongation factor Tu, mitochondrial	P49411;A0A384ME17;H3BNU3	Cluster -832	Cluster 4	Matrix	0	33.7129	32.5046	30.9127	33.628
2433	20	20	20	40.8	77.153	0	PEO1;C10orf2	Twinkle protein, mitochondrial	Q96RR1;E5KSY5;Q9H6V3;B4DLM7;A0A2R8Y4V4;A0A3B3IT76;A0A2R8Y746	Cluster -832	Cluster 4	Matrix	0	24.8635	22.7563	20.1324	24.7447
3201	19	19	19	57.8	45.566	0	DAP3	28S ribosomal protein S29, mitochondrial	P51398;V9GZ03;V9GYL9;V9GYA7;V9GYJ9;V9GZ61;V9GYC9;V9GYW1;V9GY11;V9GYJ3;E2JL21;V9GYF7;V9GYR8;V9GYL4	Cluster -832	Cluster 4	Matrix	0	28.9528	26.6375	23.3431	28.5655
2557	18	18	18	55.6	41.28	0	MRPS22	28S ribosomal protein S22, mitochondrial	P82650;G5E9W7;G5E9V5;Q8NBL6;A8K9Y7;H7C5H3;H7C5F2;Q59GX8;H7C5L9;Q96Q16;C9J5D8	Cluster -832	Cluster 4	Matrix	0	29.4854	26.8518	23.2349	29.2285
793	17	17	17	69	35.351	0	MRPL45	39S ribosomal protein L45, mitochondrial	Q9BRJ2;A0A087X2D5;B4DEF8;A0A0G2JMS5;A0A087WU62;Q3MHC5	Cluster -832	Cluster 4	Matrix	0	28.6349	25.8568	21.8652	28.3089
2463	43	43	43	66.3	82.999	0	HADHA	Trifunctional enzyme subunit alpha, mitochondrial;Long-chain enoyl-CoA hydratase;Long chain 3-hydroxyacyl-CoA dehydrogenase	P40939;E9KL44;H0YFD6;B4DRH6;A0A2R8Y4F5;B4DDZ5;A0A2R8YG21;A0A2R8Y688;V9GZL3	Cluster -832	Cluster 4	MIM	0	32.2259	30.3331	27.4454	32.0136
755	18	18	18	57.2	40.75	0	NDUFA10	NADH dehydrogenase [ubiquinone] 1 alpha subcomplex subunit 10, mitochondrial	O95299;Q7Z518;A0A087WXC5;E7ESZ7;A8K413;Q53SW4;Q59FM0;C9J6X0;Q8N1B9;H7C2W5;H7C1Y7;H7C2X4;Q53QE8	Cluster -832	Cluster 4	MIM	0	29.4078	27.18	24.2696	29.0332
3176	11	11	11	65.7	23.277	0	ATP5O	ATP synthase subunit O, mitochondrial	P48047;Q53HH2;A0A494C0K9;H7C0C1;H7C068;H7C086	Cluster -832	Cluster 4	MIM	0	31.0267	28.6553	25.7342	30.6192
997	6	6	3	42.8	20.843	0	MRPS28	28S ribosomal protein S28, mitochondrial	Q9Y2Q9;A0A0S2Z5D2;Q53G62;A0A0S2Z563;A0A0S2Z5H0;H0YAT2;E5RGC7;H7C5V3;E5RFH3;U3KQQ8;E5RK86;E5RFT8	Cluster -832	Cluster 4	Matrix	0	28.2262	26.2134	23.741	27.7138
4509	15	15	15	66.8	21.77	0	MRPS23	28S ribosomal protein S23, mitochondrial	Q9Y3D9;J3QLR8	Cluster -832	Cluster 4	Matrix	0	29.1302	27.2375	24.4439	28.7447
4013	18	18	18	51.9	45.318	0	MRPS31	28S ribosomal protein S31, mitochondrial	Q92665	Cluster -832	Cluster 4	Matrix	0	29.0569	26.7183	23.2199	28.5748
452	12	12	12	43.9	33.249	0	MRPS2	28S ribosomal protein S2, mitochondrial	Q9Y399;A0A024R8D4;Q5T8A0	Cluster -832	Cluster 4	Matrix	0	28.2681	26.8596	24.4976	27.9736
3335	8	8	8	72.8	14.226	0	MRPS6	28S ribosomal protein S6, mitochondrial	P82932	Cluster -832	Cluster 4	Matrix	0	28.9133	26.7275	23.0686	28.0938
3333	10	10	10	31.9	29.842	0	MRPS15	28S ribosomal protein S15, mitochondrial	P82914;D3DPS9;B4DYW3;Q59EA6	Cluster -832	Cluster 4	Matrix	0	28.5317	27.041	24.5798	28.4216
4386	20	20	20	60.7	38.711	0	MRPL39	39S ribosomal protein L39, mitochondrial	Q9NYK5;C9JG87	Cluster -832	Cluster 4	Matrix	0	29.0926	26.8384	22.7515	28.7942
1759	11	11	11	61.2	29.395	0	MRPS18B	28S ribosomal protein S18b, mitochondrial	Q9Y676;B0S7P4;A0A1U9X819;A0A0G2JIC6;B4DFG6	Cluster -832	Cluster 4	Matrix	0	28.6225	26.0684	21.4759	28.32
3336	24	24	24	57.1	45.834	0	MRPS9	28S ribosomal protein S9, mitochondrial	P82933;Q86WV4;H7BZC4	Cluster -832	Cluster 4	Matrix	0	28.8642	27.148	23.7696	28.6697
1413	18	18	18	53.7	50.765	0	PPOX	Protoporphyrinogen oxidase	P50336;A0A494C146;B4DY76;A0A494C0D4;Q96TC9;H0YFP3;F5GZT7;B3KT30;D3DVG2;A0A1W2PRF9;A0A494C0M9;A0A1W2PQM0;Q96SE3;B4DQQ7;A0A1W2PPA5;H0YFE1;A0A494C134;F5H1I5;A0A494C0L4;A0A1W2PNH4;A0A494C1M8;F5H825;Q9H2U8	Cluster -832	Cluster 4	MIM	0	26.9313	25.8549	24.6271	27.2062
3886	3	3	3	15.1	28.272	0.00050264	PLD6	Mitochondrial cardiolipin hydrolase	Q8N2A8;REV__P41226	Cluster -832	Cluster 4	MOM	1	21.4437	20.836	20.2745	21.5894
2823	2	2	2	38.5	7.6191	0	MRPL33	39S ribosomal protein L33, mitochondrial	O75394	Cluster -832	Cluster 4	Matrix	0	23.8494	23.0154	22.3954	24.2838
4051	16	16	16	50.7	60.069	0	ADCK4	AarF domain-containing protein kinase 4	Q96D53;A0A024R0Q9;M0R001;M0R011;M0QZZ2;M0R3F7;M0R362;M0R340	Cluster -832	Cluster 4	MIM	1	25.567	23.9905	22.979	25.1617
90	6	6	6	26.1	29.267	0	ATP5SL;FLJ10241	ATP synthase subunit s-like protein	Q9NW81;A0A024R0K4;B4DNR0;M0QZP7;M0QZC4;K7EIV4;B4DFT4;B7ZAJ8;K7ESN5;M0R078	Cluster -832	Cluster 4	MIM	0	25.3005	22.7267	20.9541	24.7068
2455	8	8	8	40.3	23.64	0	MRPL22	39S ribosomal protein L22, mitochondrial	Q9NWU5;J3KQY1;E7ESL0	Cluster -832	Cluster 4	Matrix	0	28.1207	24.7551	22.3401	27.2284
4407	7	7	7	48.6	16.073	0	MRPL27	39S ribosomal protein L27, mitochondrial	Q9P0M9;D6RAN8;H7C5U8;D6RE11;B3KN43	Cluster -832	Cluster 4	Matrix	0	28.5274	23.3128	20.2165	28.0024
3958	10	10	10	55.4	25.384	0	GADD45GIP1	Growth arrest and DNA damage-inducible proteins-interacting protein 1	Q8TAE8;Q7LAX7	Cluster -832	Cluster 4	Matrix	0	28.2138	24.9125	22.1912	27.98
2428	42	42	42	75.4	79.467	0	NDUFS1	NADH-ubiquinone oxidoreductase 75 kDa subunit, mitochondrial	P28331;E5KRK5;A0A291FIZ5;B4DJ81;Q9P1A0;C9JPQ5;F8WDL5	Cluster -832	Cluster 4	MIM	0	30.6578	26.4949	23.8011	30.2913
2044	17	17	17	44	38.632	0	MRPL3	39S ribosomal protein L3, mitochondrial	P09001;H0Y9G6;E7ETU7;B4DKM0;E9PF06;D6RC14;B4DW56;D6RBQ5;Q96Q75	Cluster -832	Cluster 4	Matrix	0	28.9539	25.9692	23.8653	28.5438
2425	24	24	18	63.6	50.817	0	NDUFV1	NADH dehydrogenase [ubiquinone] flavoprotein 1, mitochondrial	P49821;G3V0I5;E5KNH5;Q53G70;Q96ID4;B4DE93;B4DUN7;E9PMX3;E9PQP1;E9PPR0;E9PLC6;H0YE81;E9PPS5;E9PPD6;H0YD04	Cluster -832	Cluster 4	MIM	0	30.2819	26.4035	23.4436	30.0851
4507	3	3	3	26.1	15.85	0	MRPS18C	28S ribosomal protein S18c, mitochondrial	Q9Y3D5;H0YAG5;D6RCM2	Cluster -832	Cluster 4	Matrix	0	24.159	22.0479	19.9655	23.8439
1560	5	5	5	29.3	21.405	0	MRPL32	39S ribosomal protein L32, mitochondrial	Q9BYC8;A4D1V4	Cluster -832	Cluster 4	Matrix	0	26.7213	23.4497	20.258	26.3949
4063	9	9	9	52.1	19.015	0	MRPS24	28S ribosomal protein S24, mitochondrial	Q96EL2;F8VYR5	Cluster -832	Cluster 4	Matrix	0	28.614	26.9427	25.0837	28.417
4262	36	36	36	61.8	68.76	0	ACAD9	Acyl-CoA dehydrogenase family member 9, mitochondrial	Q9H845;Q9H9W4;H0Y8Z9;Q9BUX5;Q59FN3;B4DGH4;D6RCD8	Cluster -832	Cluster 4	MIM	0	30.0791	28.0527	26.2527	29.597
2831	15	15	15	60.2	30.241	0	NDUFS3;DKFZp586K0821	NADH dehydrogenase [ubiquinone] iron-sulfur protein 3, mitochondrial	O75489;Q9UF24;Q53FM7;E9PS48;G3V194;E9PKL8	Cluster -832	Cluster 4	MIM	0	30.4377	26.9852	24.2707	29.8317
3241	2	2	2	31.4	5.7797	0.00029231	ATP5E;ATP5EP2	ATP synthase subunit epsilon, mitochondrial;ATP synthase subunit epsilon-like protein, mitochondrial	P56381;Q5VTU8	Cluster -832	Cluster 4	MIM	0	28.1964	25.3682	23.1082	27.8441
4506	8	8	8	58.4	15.345	0	MRPS16	28S ribosomal protein S16, mitochondrial	Q9Y3D3;A6ND22	Cluster -832	Cluster 4	Matrix	0	28.2129	25.9326	25.1553	27.7687
3969	2	2	2	26.7	25.389	0	MGARP	Protein MGARP	Q8TDB4	Cluster -832	Cluster 4	Membrane	1	25.199	21.5868	19.8384	24.3128
2449	12	12	12	48.2	27.391	0	NDUFV2	NADH dehydrogenase [ubiquinone] flavoprotein 2, mitochondrial	P19404;Q6IPW4;Q6IB76;E7EPT4;Q9UEH5;A8K750	Cluster -832	Cluster 4	MIM	0	28.3124	23.6493	21.8441	26.6353
2784	4	4	4	41.4	10.921	0	NDUFA2	NADH dehydrogenase [ubiquinone] 1 alpha subcomplex subunit 2	O43678	Cluster -832	Cluster 4	MIM	0	27.506	23.0997	21.0544	26.3623
4200	10	10	10	37.8	30.243	0	MRPL9	39S ribosomal protein L9, mitochondrial	Q9BYD2;Q5SZR1;A0A1W2PPE5;A0A1W2PQB6;A0A1W2PS92;B4DDZ7;B4DUJ1	Cluster -832	Cluster 4	Matrix	0	27.5318	24.5427	23.6098	27.4684
4199	14	14	14	78.7	20.692	0	MRPL13	39S ribosomal protein L13, mitochondrial	Q9BYD1;E5RJI7;H0YAX3;E5RFI2	Cluster -832	Cluster 4	Matrix	0	28.4822	25.249	24.1451	28.1746
3530	8	8	8	37.2	38.176	0	NDUFAF6;C8orf38	NADH dehydrogenase (ubiquinone) complex I, assembly factor 6	Q330K2;A0A024R9B1;A0A075B6P0;A0A024R9B6;H0YBT9;B4DW83;E5RGD6;E5RFN5;H7C250;H0YB46;E5RHX9;H0YBQ9;H0YC61	Cluster -832	Cluster 4	MIM	0	24.6165	21.1108	20.1044	24.7269
3408	18	18	18	70.3	30.156	0	MRPL28	39S ribosomal protein L28, mitochondrial	Q13084;A2IDC6;Q4TT37;A2IDC7;Q6FHK1	Cluster -832	Cluster 4	Matrix	0	28.8162	25.0723	23.6338	28.5752
968	5	5	5	39.4	20.108	0	NDUFS4	NADH dehydrogenase [ubiquinone] iron-sulfur protein 4, mitochondrial	O43181;A0A0S2Z433;H0Y9M8	Cluster -832	Cluster 4	MIM	0	27.3622	21.8473	20.1955	27.0247
2792	8	8	8	63.2	12.517	0	NDUFS5	NADH dehydrogenase [ubiquinone] iron-sulfur protein 5	O43920;Q6IBA0	Cluster -832	Cluster 4	MIM	0	29.0776	24.8746	23.2261	28.7029
4056	18	18	18	46.1	44.596	0	MRPL38	39S ribosomal protein L38, mitochondrial	Q96DV4;B2R894	Cluster -832	Cluster 4	Matrix	0	28.3507	23.8131	21.926	27.7561
3963	4	4	4	26.7	18.546	0.00027086	MRPL30	39S ribosomal protein L30, mitochondrial	Q8TCC3;B8ZZV5	Cluster -832	Cluster 4	Matrix	0	27.7579	24.7841	23.5345	27.42
2821	9	9	9	64.5	13.711	0	NDUFS6	NADH dehydrogenase [ubiquinone] iron-sulfur protein 6, mitochondrial	O75380;Q6IBC4;D6RBT3	Cluster -832	Cluster 4	MIM	0	29.7187	24.3296	21.973	28.7782
1555	6	6	6	58.5	12.629	0	MRPS33	28S ribosomal protein S33, mitochondrial	Q9Y291;A4D1T3;Q3KRB4;C9JBY7	Cluster -832	Cluster 4	Matrix	0	27.621	24.3524	22.6246	27.2067
2814	25	25	25	67.6	52.545	0	NDUFS2	NADH dehydrogenase [ubiquinone] iron-sulfur protein 2, mitochondrial	O75306;Q53HG2;B7Z792;B7Z9L2;Q9HC12;Q9HC11	Cluster -832	Cluster 4	MIM	0	30.4915	27.0729	25.3942	30.1366
4202	11	11	11	39	24.211	0	MRPS26	28S ribosomal protein S26, mitochondrial	Q9BYN8	Cluster -832	Cluster 4	Matrix	0	28.058	25.3249	25.2191	28.1909

## Sheet: Cluster 5
id	Peptides	Razor + unique peptides	Unique peptides	Sequence coverage [%]	Mol. weight [kDa]	Q-value	Gene names	Protein names	Protein IDs	Perseus Cluster	Defined cluster	Mito Sub-localization	Uniprot TMDs	Mean Log2 ratio pH 9.5 Pellet	Mean Log2 ratio pH 9.5 S/N	Mean Log2 ratio pH 11.5 Pellet	Mean Log2 ratio pH 11.5 S/N
4413	7	7	7	19.1	59.977	0	PDP2	[Pyruvate dehydrogenase [acetyl-transferring]]-phosphatase 2, mitochondrial	Q9P2J9;H3BTU5;H3BSA5;H3BQX2	Cluster -823	Cluster 5	Matrix	0	20.9075	21.662	20.5051	20.5936
3371	13	13	13	65.6	31.362	0	C1QBP	Complement component 1 Q subcomponent-binding protein, mitochondrial	Q07021;I3L3Q7;I3L3B0;A8K651	Cluster -823	Cluster 5	Matrix	0	31.8584	32.4795	29.5957	30.9628
3540	2	2	2	21.1	10.394	0.0031019	COX19	Cytochrome c oxidase assembly protein COX19	Q49B96	Cluster -823	Cluster 5	IMS	0	22.3275	22.5262	20.209	21.2688
1593	6	6	6	44.2	25.195	0	LIPT2	Putative lipoyltransferase 2, mitochondrial	A6NK58;H0YD50;H0YC96	Cluster -823	Cluster 5	Matrix	0	22.0679	22.6241	20.1013	20.6705
4123	2	2	2	23.9	18.749	0.00029163	MCEE	Methylmalonyl-CoA epimerase, mitochondrial	Q96PE7;H7BZS7	Cluster -823	Cluster 5	Matrix	0	20.8717	21.2587	19.9709	20.151
3991	2	2	2	14.8	25.37	0.0002572	NUDT8	Nucleoside diphosphate-linked moiety X motif 8, mitochondrial	Q8WV74	Cluster -823	Cluster 5	Matrix	0	21.7898	22.4631	20.7179	21.1733
1450	4	4	4	26.5	24.866	0	ATP5S	ATP synthase subunit s, mitochondrial	Q99766;A0A5K1VW60;A0A2R8YDJ1;G3V467;Q8WXQ4	Cluster -823	Cluster 5	MIM	0	22.7087	24.2934	19.8673	20.9854
3441	8	8	8	53.3	26.319	0	IDI1	Isopentenyl-diphosphate Delta-isomerase 1	Q13907;C9JD53;Q9BXS1	Cluster -823	Cluster 5	Matrix	0	22.604	24.5393	19.4375	21.1501
2266	9	9	9	20.1	70.178	0	CROT	Peroxisomal carnitine O-octanoyltransferase	Q9UKG9;C9J3D7;B4DT97	Cluster -823	Cluster 5	unknown	0	22.2648	23.3662	19.328	20.7849
673	15	15	15	40.3	42.456	0	TTC19	Tetratricopeptide repeat protein 19, mitochondrial	Q6DKK2;A0A024RD83;B3KT23;K7EKH7;K7ERR1;K7EJA1	Cluster -823	Cluster 5	MIM	0	23.733	25.1298	20.0093	21.8189
3623	45	1	0	58.8	117.41	0	PITRM1	Presequence protease, mitochondrial	Q5JRX3	Cluster -823	Cluster 5	Matrix	0	23.5263	24.9214	20.0128	21.4258
3518	3	3	3	17.1	27.423	0.00026261	FTSJ2;HEL97	rRNA methyltransferase 2, mitochondrial	Q9UI43;Q1WWK4;V9HWJ9;B4DXN8;A0A3B3ITW8	Cluster -823	Cluster 5	Matrix	0	20.9396	21.33	20.2881	20.7947
210	3	3	3	27.9	16.858	0.00027049	FHIT	Bis(5-adenosyl)-triphosphatase	P49789;A0A024R366;Q194V0;Q194U8;A0A0A0MRB0;E9PBZ0	Cluster -823	Cluster 5	Matrix	0	21.323	22.278	20.192	20.9138
1355	10	10	10	41.3	27.422	0	HSCB	Iron-sulfur cluster co-chaperone protein HscB, mitochondrial	Q8IWL3;A0A384NYJ4;B0QYH2;F8WBY7	Cluster -823	Cluster 5	Matrix	0	23.1069	25.8984	20.4918	22.4631
1118	9	9	9	37	43.122	0	BCKDHB	2-oxoisovalerate dehydrogenase subunit beta, mitochondrial	P21953;B7ZB80;A0A140VKB3;B4E2N3;A0A0K2GN21;Q6LCK9	Cluster -813	Cluster 5	MIM	0	25.8136	25.6594	19.6183	25.2769
3038	22	22	22	61.6	47.079	0	PAICS	Multifunctional protein ADE2;Phosphoribosylaminoimidazole-succinocarboxamide synthase;Phosphoribosylaminoimidazole carboxylase	P22234;E9PBS1;D6RF62;B4DGX3	Cluster -813	Cluster 5	Matrix	0	27.2211	27.0753	21.8762	26.8531
4279	16	16	16	64.1	24.279	0	GRPEL1	GrpE protein homolog 1, mitochondrial;GrpE protein homolog	Q9HAV7;B4DWV5	Cluster -813	Cluster 5	Matrix	0	30.4315	30.5873	25.3669	29.7507
1319	9	9	9	46.3	25.709	0	COA7	Cytochrome c oxidase assembly factor 7	Q96BR5;A0A384MTZ4	Cluster -813	Cluster 5	IMS	0	25.9137	26.1364	20.9119	25.4276
2504	2	2	2	16.9	18.828	0	C12orf65	Probable peptide chain release factor C12orf65, mitochondrial	Q9H3J6;F5GWJ6;F5H4X5	Cluster -813	Cluster 5	Matrix	0	21.9791	21.979	19.1098	21.4654
3814	5	5	5	52.8	12.49	0	CMC1	COX assembly mitochondrial protein homolog	Q7Z7K0;C9JES7	Cluster -813	Cluster 5	IMS	0	26.0137	25.987	19.7233	24.5734
3096	12	12	12	65.9	22.086	0	PRDX5;HEL-S-55	Peroxiredoxin-5, mitochondrial	P30044;V9HW35	Cluster -813	Cluster 5	Matrix	0	28.3889	28.1031	24.26	27.4782
4178	12	12	12	47.1	27.049	0	HTATIP2	Oxidoreductase HTATIP2	Q9BUP3;E9PI87	Cluster -813	Cluster 5	Membrane	0	25.3933	24.9528	23.416	24.9925
1344	4	4	4	50.8	13.802	0.0024207	HINT1	Histidine triad nucleotide-binding protein 1	P49773;A0A384NPU2;D6RC06;D6REP8;D6RE99;H0YC49;D6RD60;A0A6Q8PGQ8	Cluster -813	Cluster 5	unknown	0	23.7122	23.0749	19.0877	22.6529
3509	10	10	10	41.9	30.18	0	CLPP	ATP-dependent Clp protease proteolytic subunit, mitochondrial;ATP-dependent Clp protease proteolytic subunit	Q16740;M0R208;A0A2R8YEF5;M0QYV5	Cluster -813	Cluster 5	Matrix	0	29.1925	28.6235	25.7001	28.532
4439	9	9	9	39.6	12.249	0	ATPIF1	ATPase inhibitor, mitochondrial	Q9UII2;A0A0B4J230	Cluster -813	Cluster 5	Matrix	0	27.8122	29.1736	23.4833	27.4806
2938	8	8	4	35.5	38.177	0	POLB	DNA polymerase beta	P06746;E7EW18;Q53EV2;H0YBJ0;I1WZN9;E5RIJ0;H0YBX1;Q6LBJ9	Cluster -813	Cluster 5	Matrix	0	21.5741	22.0353	19.9011	21.1929
1193	3	3	3	38.7	18.884	0	GCSH	Glycine cleavage system H protein, mitochondrial	P23434;A0A1W2PQV2;Q6QN92;Q53XL7;H3BUH9;Q6IAT2;H3BNV1;A0A1W2PRH4;A0A1W2PPE4;A0A1W2PNX3;A0A1W2PPQ1;A0A1W2PS29	Cluster -813	Cluster 5	Matrix	0	26.2896	27.2675	22.0623	25.9436
1329	12	12	12	52.3	32.816	0	ECI1;DCI	Enoyl-CoA delta isomerase 1, mitochondrial	P42126;A0A384NKJ3;Q96DC0;H3BS70	Cluster -813	Cluster 5	Matrix	0	28.9664	30.1028	25.0459	28.6997
4055	5	5	5	15.9	43.832	0	MTFMT	Methionyl-tRNA formyltransferase, mitochondrial	Q96DP5;H3BTN9	Cluster -813	Cluster 5	Matrix	0	21.4615	22.4317	19.3748	21.2621
643	8	8	8	23	56.476	0	TRMT2B;CXorf34	tRNA (uracil(54)-C(5))-methyltransferase homolog	Q96GJ1;A0A024RCF5;B2RE31;A0A024RCG1	Cluster -813	Cluster 5	Matrix	0	21.9791	23.0266	19.4977	21.9931
3716	22	22	22	56.7	67.351	0	PDE12	2,5-phosphodiesterase 12	Q6L8Q7;F6T1Q0	Cluster -813	Cluster 5	Matrix	0	27.3114	27.7538	26.3057	27.1611
3902	7	7	7	43.5	25.301	0	CBR4	Carbonyl reductase family member 4	Q8N4T8;H0Y962;D6RAV8;D6RJF4;D6RGF2;B4DSP7	Cluster -813	Cluster 5	Matrix	0	22.5901	24.2145	20.355	23.2296
527	6	6	6	23.1	41.911	0	LIAS	Lipoyl synthase, mitochondrial	O43766;D6RCP8;A0A1X7SBR7;A0A024R9W0;A0A1W2PPM2;A0A1W2PQE9;A0A1W2PNQ5;A0A1W2PRE7;A0A1W2PR40;B4E0L7;A0A1W2PQ87;Q6P5Q6;A0A1W2PQS9	Cluster -813	Cluster 5	Matrix	0	21.9406	22.818	20.6316	22.2997
2965	6	6	6	33.2	19.393	0	FDX1	Adrenodoxin, mitochondrial	P10109	Cluster -813	Cluster 5	Matrix	0	24.0913	26.4758	20.1392	24.9806
3127	10	10	10	55.2	28.048	0	SPR	Sepiapterin reductase	P35270;B4DSF0;Q9UEC5;Q93041	Cluster -813	Cluster 5	unknown	0	23.5583	25.7754	19.1368	24.5441
4147	13	13	1	48.6	35.505	0	MACROD1	O-acetyl-ADP-ribose deacetylase MACROD1	Q9BQ69	Cluster -813	Cluster 5	Matrix	0	26.1072	27.9939	22.2251	26.9094
4223	24	24	24	73.7	57.46	0	QRSL1	Glutamyl-tRNA(Gln) amidotransferase subunit A, mitochondrial	Q9H0R6;B2RBJ8;X6R772	Cluster -813	Cluster 5	Matrix	0	25.5528	27.4955	22.0959	26.3925
3705	14	14	14	69	25.497	0	GSTK1;LOC51064	Glutathione S-transferase kappa 1	Q9Y2Q3;Q6FII1;E9PFN5;Q2NLC8;C9JNT3;B3KTA6	Cluster -813	Cluster 5	Matrix	0	26.6172	28.1427	23.4967	27.3696
2600	4	4	4	30.7	23.449	0	GFER;ALR	FAD-linked sulfhydryl oxidase ALR;Sulfhydryl oxidase	P55789;H3BRD2;Q9H2X5;H3BRW3;H3BQQ4;Q9UQK8;Q9NY86	Cluster -813	Cluster 5	IMS	0	21.784	22.7136	20.1324	22.243
1765	10	10	10	39.7	34.36	0	HMGCL	Hydroxymethylglutaryl-CoA lyase, mitochondrial	P35914;B1AK13;H0Y2L7;Q8TB92;G8FGB4;G5E9S9;Q9NT06;B7Z4D4;B7Z212	Cluster -813	Cluster 5	Matrix	0	24.6082	26.9255	20.0148	25.7703
2079	12	12	12	52.8	31.674	0	APOA1BP	NAD(P)H-hydrate epimerase	Q8NCW5;B4DP80;Q5T3I4;Q6PGN4;Q5T3I3;B7Z9W8	Cluster -813	Cluster 5	Matrix	0	24.8155	27.1137	20.5482	25.936
545	23	23	23	62.5	61.719	0	ALDH4A1	Delta-1-pyrroline-5-carboxylate dehydrogenase, mitochondrial	P30038;A0A024RAC7;Q5TF55	Cluster -813	Cluster 5	Matrix	0	26.2942	29.8871	19.0154	27.544
4495	18	18	18	52.2	53.198	0	YARS2	Tyrosine--tRNA ligase, mitochondrial;Tyrosine--tRNA ligase	Q9Y2Z4;H0YHS6	Cluster -813	Cluster 5	Matrix	0	28.0344	29.6504	25.6259	28.9881
4346	12	12	12	53.7	33.698	0	ECHDC1	Ethylmalonyl-CoA decarboxylase	Q9NTX5;H0Y5L2;F2Z2D6;E9PJS8;J3KP84;E9PPG7;E9PRU6;E9PLY6;H0Y525;E9PIU8;H0YCS9	Cluster -813	Cluster 5	unknown	0	24.2551	26.2097	21.0981	25.495
3856	19	19	19	65.1	42.961	0	MCAT	Malonyl-CoA-acyl carrier protein transacylase, mitochondrial	Q8IVS2	Cluster -813	Cluster 5	Matrix	0	26.5462	28.5907	23.3831	27.8529
3728	13	13	13	47.3	38.46	0	RPUSD3	RNA pseudouridylate synthase domain-containing protein 3	Q6P087;C9JM75;H7C454;H7C1H7;A8K773;H7C0K7;B7Z3P5;H7C2C3	Cluster -813	Cluster 5	Matrix	0	24.9937	26.3693	22.9972	25.772
187	17	17	17	62.3	44.292	0	ACAA1	3-ketoacyl-CoA thiolase, peroxisomal	P09110;A0A024R2M6;B4DEN6;Q8NCW8;C9JDE9;H7C131;A0A140VJX0;H0Y4D4;B4E072;O43203;B4DVF4;F2Z2Q6;F2Z3P7	Cluster -813	Cluster 5	unknown	0	24.585	27.3228	20.254	26.3756
2836	16	16	16	49.6	47.744	0	TRMU	Mitochondrial tRNA-specific 2-thiouridylase 1	O75648;A0A2R8Y4R7;A0A2R8Y6L6;B4DHM1;A0A2R8YFQ3;B4DZN5;Q2PPL5;Q2PPL4;A0A2R8YDK3	Cluster -813	Cluster 5	Matrix	0	23.4592	26.1071	19.9844	24.9533
3945	16	16	16	43.6	65.265	0	FLAD1	FAD synthase;Molybdenum cofactor biosynthesis protein-like region;FAD synthase region	Q8NFF5;Q5T196;B3KQW9;Q5T191;Q5T190	Cluster -813	Cluster 5	Matrix	0	23.3882	25.4537	19.9987	24.8688
3481	10	9	9	35.6	46.153	0	PDK2	[Pyruvate dehydrogenase (acetyl-transferring)] kinase isozyme 2, mitochondrial	Q15119;D6RDN9;B4DLP2;D6RGV8;D6RHG2;D6RJH7;D6R983;B4DEF3	Cluster -813	Cluster 5	Matrix	0	23.448	25.0322	20.6567	24.5625
3164	22	22	22	37.4	70.857	0	CRAT	Carnitine O-acetyltransferase	P43155;H0Y4Z7;B7ZBP5;A6PVN3	Cluster -813	Cluster 5	MIM	0	25.2787	28.2153	20.2123	27.4158
2430	17	17	7	62.2	35.39	0	TSFM	Elongation factor Ts, mitochondrial	P43897;E5KS95;B4DHY8;C9JG32;F8VPA7;F8VS27;F8WCK2;A0A494C1M9	Cluster -813	Cluster 5	Matrix	0	28.1451	30.5217	24.1305	29.7331
1850	11	11	11	39.4	43.589	0	RTN4IP1;NIMP	Reticulon-4-interacting protein 1, mitochondrial	Q8WWV3;B2R9Y1;Q96RL8;G3V1R2	Cluster -813	Cluster 5	Matrix	0	23.023	24.6012	20.267	24.1559
267	20	20	20	65.1	35.503	0	MDH2	Malate dehydrogenase, mitochondrial;Malate dehydrogenase	P40926;Q75MT9;Q6FHZ0;A0A024R4K3;Q0QF37;G3XAL0;B3KTM1	Cluster -813	Cluster 5	Matrix	0	32.583	34.7559	28.67	34.0498
1103	40	40	16	58.1	102	0	SND1	Staphylococcal nuclease domain-containing protein 1	Q7KZF4;A0A140VK49;B2R5U1;Q59FF0;B3KU67;B4E299;H7C597	Cluster -813	Cluster 5	unknown	0	26.2662	29.1201	21.3049	28.1927
3848	14	14	14	47.9	44.128	0	PDSS2	Decaprenyl-diphosphate synthase subunit 2	Q86YH6;B2RE48;B4DWD3;B4DKU5;Q5JRD6	Cluster -813	Cluster 5	MIM	0	23.4898	25.2725	20.0515	24.5748
1361	26	26	26	54.3	59.755	0	CAT	Catalase	P04040;A0A384P5Q0;B4DWK8;Q8TAK2;A0A1C9J7V9	Cluster -813	Cluster 5	IMS	0	26.8111	28.4476	23.8869	27.8201
1067	20	20	20	59.1	43.482	0	HIBCH	3-hydroxyisobutyryl-CoA hydrolase, mitochondrial	Q6NVY1;A0A140VJL0;B8ZZZ0;B9A058;F8W8A6;H7C1A5;H7C126;H7C400;H7BYI7	Cluster -813	Cluster 5	Matrix	0	27.5062	30.086	23.1364	29.0682
1321	16	16	16	61.9	35.668	0	GRHPR	Glyoxylate reductase/hydroxypyruvate reductase	Q9UBQ7;A0A384N605;Q5M7Z5;U3KQ56	Cluster -813	Cluster 5	Matrix	0	26.5142	28.0235	23.6132	27.3743
585	22	22	13	58.2	51.712	0	CS	Citrate synthase, mitochondrial;Citrate synthase	O75390;A0A024RB75;B4DJV2;B3KTN4;A0A0C4DGI3;Q0QEL2;B7Z1E1;H0YIC4;F8VPA1;F8W4S1;F8VRI6;F8VTT8;F8W1S4;F8VPF9;F8VX68;F8VRP1;F8VZK9;F8VWQ5;F8W642;F8VU34	Cluster -813	Cluster 5	Matrix	0	31.4267	33.5923	27.6411	33.1742
1376	17	17	17	20.6	117.97	0	IDE	Insulin-degrading enzyme	P14735;A0A3B3ISG5;Q59GA5;B3KSB8;B7Z7W6;Q5T5N3	Cluster -813	Cluster 5	Matrix	0	22.7528	24.0846	20.663	23.9281
4126	15	15	15	50.8	41.676	0	TEFM	Transcription elongation factor, mitochondrial	Q96QE5;J3KTG7;B4DPU1	Cluster -813	Cluster 5	Matrix	0	23.6345	26.1686	20.0832	25.5661
234	12	12	12	76.1	21.725	0	GUK1;DKFZp666D023	Guanylate kinase	Q16774;Q6IBG8;B1ANH0;A0A024R3U5;Q96IN2;B1ANH5;B1ANG9;B1ANH2;B1ANH6;Q658U3;B1ANH3	Cluster -813	Cluster 5	Matrix	0	25.0276	27.8574	20.5426	27.2418
2589	10	10	1	34.5	43.599	0	MTRF1L	Peptide chain release factor 1-like, mitochondrial	Q9UGC7;H2KNE8	Cluster -813	Cluster 5	Matrix	0	24.1004	26.8635	19.853	26.1308
4494	22	22	21	42.1	79.963	0	MTO1	Protein MTO1 homolog, mitochondrial	Q9Y2Z2;E7EWI1;H0YB81;E5RFF7;E7EWX0;H0YBI9;E9PHR8;Q4G1Y7;H0YC00	Cluster -813	Cluster 5	Matrix	0	24.3798	26.3367	20.0104	25.4597
3541	17	17	6	50	49.432	0	NADK2;FLJ30596	NAD kinase 2, mitochondrial	Q4G0N4;A0A024R048	Cluster -813	Cluster 5	Matrix	0	25.0531	27.4926	19.9729	26.4193
340	16	16	16	66.7	38.577	0	ARG2	Arginase-2, mitochondrial;Arginase	P78540;A0A024R6A0	Cluster -813	Cluster 5	Matrix	0	26.7895	28.8698	22.6935	27.9217
1315	32	32	32	63.3	70.698	0	PCK2	Phosphoenolpyruvate carboxykinase [GTP], mitochondrial	Q16822;A0A384MTT2;A0A0S2Z430;Q6IB91;H0YML5;H0YM31;A0A0S2Z451;A0A0S2Z4C0;H0YNG4;H0YMA5;H0YMU6;P35558;H0YMY3;B4E1E8	Cluster -813	Cluster 5	Matrix	0	28.7824	30.3624	25.4707	29.6563
590	36	36	9	78.6	55.992	0	SHMT2;HEL-S-51e;DKFZp686P09201	Serine hydroxymethyltransferase, mitochondrial;Serine hydroxymethyltransferase	P34897;V9HW06;A0A024RB99;Q5HYG8;Q53ET4;B4DJQ3;Q5BJF5;B4E1G2;B4DWA7;B4DP88;B4DW25;B4DLV4;H0YIZ0;G3V4W5;G3V5L0;G3V540;G3V2W0;G3V2E4;G3V4X0;G3V4T0;G3V3Y8;G3V241;P34896;G3V3C6;D3DXC9;Q53ET7;G3V2Y1	Cluster -813	Cluster 5	Matrix	0	31.3183	32.743	28.3424	32.1409
958	18	18	18	69.1	35.079	0	ETFA	Electron transfer flavoprotein subunit alpha, mitochondrial	P13804;A0A0S2Z3L0;A0A0S2Z3M4;H0YLU7;H0YK49;H0YNX6;H0YL12;H0YKF0;H0YL83;H0YM12;J3KN60	Cluster -813	Cluster 5	Matrix	0	30.0184	31.9409	26.1302	31.1536
4090	19	19	1	49.3	54.089	0	NARS2	Probable asparagine--tRNA ligase, mitochondrial	Q96I59;E9PRK2	Cluster -813	Cluster 5	Matrix	0	26.0314	28.4222	20.6575	27.5944
56	9	9	8	57	22.04	0	PPIF	Peptidyl-prolyl cis-trans isomerase F, mitochondrial;Peptidyl-prolyl cis-trans isomerase	P30405;B2R6X6;A0A024QZS4;R4GN99;H0Y548	Cluster -813	Cluster 5	Matrix	0	28.9837	30.7846	24.8049	30.2367
361	33	33	33	76	47.517	0	GOT2	Aspartate aminotransferase, mitochondrial;Aspartate aminotransferase	P00505;A0A024R6W0;B3KUZ8;A8K482;B4DY39	Cluster -813	Cluster 5	MIM	0	31.1973	33.0905	27.0933	32.4348
4046	18	18	18	43.9	68.124	0	ACSF2	Acyl-CoA synthetase family member 2, mitochondrial	Q96CM8;E9PF16;B4DTB9;D6RF87;H0Y8N1	Cluster -813	Cluster 5	Matrix	0	25.436	27.7275	20.2055	26.8877
979	41	41	9	63.5	79.685	0	HSD17B4	Peroxisomal multifunctional enzyme type 2;(3R)-hydroxyacyl-CoA dehydrogenase;Enoyl-CoA hydratase 2	P51659;A0A0S2Z4J1;B2R659;A0A2R8YD50;B4DSD0;B4DDM5;E7ET17;A0A2R8Y7L2;B3KSP2;Q59H27;E7ER27;E7EPL9;A0A2R8YF45;A0A2R8YDT8;A0A0S2Z460;A0A2R8Y7W2;A0A0S2Z4Q6;A0A2R8YEG2;Q9UBA4;A0A2R8YF39	Cluster -813	Cluster 5	unknown	0	28.9604	30.6324	25.2922	30
1000	9	9	9	55.9	27.873	0	ETHE1	Persulfide dioxygenase ETHE1, mitochondrial	O95571;A0A0S2Z580;A0A0S2Z5B3;B2RCZ7;M0QXB5;A0A0S2Z5N8;M0QY80;M0QX80	Cluster -813	Cluster 5	Matrix	0	24.3902	26.2385	20.22	25.5466
3381	27	27	27	52.4	86.47	0	NSUN2	tRNA (cytosine(34)-C(5))-methyltransferase	Q08J23;A0A140T9Y7	Cluster -813	Cluster 5	Matrix	0	25.1412	26.607	21.7271	26.0318
3136	23	23	23	52.6	50.151	0	CPOX	Oxygen-dependent coproporphyrinogen-III oxidase, mitochondrial	P36551;H0YA22;D6RER6	Cluster -813	Cluster 5	MIM	0	27.3096	28.7519	23.9756	28.1404
2132	17	17	17	53.7	49.237	0	NDUFAF7	NADH dehydrogenase [ubiquinone] complex I, assembly factor 7	Q7L592;B4DXV9;B4DQY3;C9JS27;C9J236;C9JP36;B4DFS5;H7C3N5;C9JEL7;B4E0W7	Cluster -813	Cluster 5	MIM	0	25.2559	27.141	20.79	26.4594
64	16	16	16	64.6	32.542	0	BPHL	Valacyclovir hydrolase	Q86WA6;A0A024QZY0;Q49AI2;B4DML3;H7C0M3	Cluster -813	Cluster 5	Matrix	0	25.8471	28.5247	19.6822	27.5084
1386	14	14	14	38.8	52.356	0	FARS2	Phenylalanine--tRNA ligase, mitochondrial	O95363;A0A3B3ITR6;Q5JRF7	Cluster -813	Cluster 5	Matrix	0	24.3464	26.2934	19.9846	25.4986
2436	20	20	20	68.8	39.542	0	TFB1M	Dimethyladenosine transferase 1, mitochondrial	Q8WVM0;E5KTM5;A8K0B9	Cluster -813	Cluster 5	Matrix	0	26.4055	27.8484	23.0003	27.5254
3480	17	16	15	50.9	49.244	0	PDK1	[Pyruvate dehydrogenase (acetyl-transferring)] kinase isozyme 1, mitochondrial	Q15118;Q53R49;B7Z7N6;B7Z207;C9IYB4;C9JKT3;F8WEJ6;F8WC75	Cluster -813	Cluster 5	Matrix	0	23.6177	25.5633	18.8069	25.1663
3994	12	12	12	70.5	23.128	0	SPRYD4	SPRY domain-containing protein 4	Q8WW59;B4DUC9	Cluster -813	Cluster 5	Matrix	0	25.3872	27.5368	20.7323	26.9304
3544	24	24	8	51.6	64.129	0	ACSF3	Acyl-CoA synthetase family member 3, mitochondrial	Q4G176;A0A3B3ISK9;F5H5A1;F5H755;F5H362;F5H2G6;H0YGC7;F5GX20;F5H3B2;H0YH37;H0YGJ0	Cluster -813	Cluster 5	Matrix	0	27.2616	29.0794	22.9602	28.6341
29	12	12	12	48.5	46.36	0	BCKDK	[3-methyl-2-oxobutanoate dehydrogenase [lipoamide]] kinase, mitochondrial	O14874;A0A024QZA9;H3BTL2;H3BS02;B4DGN9;H3BNP3;H3BQP2;H3BUV3	Cluster -813	Cluster 5	Matrix	0	24.6982	26.5137	20.4597	26.0637
432	10	10	10	46.2	29.277	0	MRRF	Ribosome-recycling factor, mitochondrial	Q96E11;A0A024R850;X6RDS5;A0A024R855	Cluster -813	Cluster 5	Matrix	0	25.5073	27.8813	20.208	27.2524
2840	18	18	18	53.7	61.863	0	GATB;PET112	Glutamyl-tRNA(Gln) amidotransferase subunit B, mitochondrial	O75879;D6REA0;D6RDU9;Q63Z41;H0Y8G7;H0Y9F2;B4E0P2;D6RGY4;H0Y9W6	Cluster -813	Cluster 5	Matrix	0	25.2991	27.1204	20.7264	26.5742
3054	14	14	14	59.4	23.819	0	DTYMK	Thymidylate kinase	P23919;Q6FGU2;Q53F55;H7BZ20;H7C312;G5E9E9;H7C3A4	Cluster -813	Cluster 5	Matrix	0	25.3555	27.4893	19.6951	26.9821
3644	27	27	27	56.7	65.505	0	RARS2;RARSL	Probable arginine--tRNA ligase, mitochondrial	Q5T160;H0UI22;H0Y450	Cluster -813	Cluster 5	Matrix	0	24.9198	26.692	20.2884	26.3427
556	28	28	28	45.4	86.6	0	GFM2	Ribosome-releasing factor 2, mitochondrial	Q969S9;A0A024RAK1;A0A024RAJ7;A0A6M4C975;D6RAL1;D6RF75	Cluster -813	Cluster 5	Matrix	0	26.1638	27.8022	21.575	27.5637
2754	16	16	16	39.6	67.315	0	KIAA0391	Mitochondrial ribonuclease P protein 3	O15091;A0A0A0MTQ0	Cluster -813	Cluster 5	Matrix	0	24.7633	26.3409	20.463	26.2167
4084	24	24	24	73	32.004	0	PGAM5	Serine/threonine-protein phosphatase PGAM5, mitochondrial	Q96HS1;F5GXG4	Cluster -813	Cluster 5	MOM	1	30.088	31.0479	28.1988	30.8593
3651	17	17	17	74.7	38.155	0	IBA57	Putative transferase CAF17, mitochondrial	Q5T440;B4E1G9	Cluster -813	Cluster 5	Matrix	0	26.7039	28.6896	23.0078	28.223
3049	25	25	25	39.3	112.73	0	GLDC	Glycine dehydrogenase (decarboxylating), mitochondrial	P23378;A0A1J0GNC2;A0A1W2PP74;A0A1W2PQV3;Q9HDA3;A0A1W2PPB1;A0A1W2PQU6;A0A1W2PPK8;A0A1W2PPH6;A0A1W2PPE1;A0A1W2PPG0	Cluster -813	Cluster 5	Matrix	0	23.2783	24.853	20.2792	24.4341
2432	19	19	19	44.7	29.096	0	TFAM	Transcription factor A, mitochondrial	Q00059;Q6LES8;E5KSX8;E5KSU5;H7BYN3;Q05D31;Q3SX57	Cluster -813	Cluster 5	Matrix	0	29.1931	31.3293	25.036	30.8305
2723	10	10	1	74.3	20.658	0	NME4	Nucleoside diphosphate kinase, mitochondrial;Nucleoside diphosphate kinase	O00746;Q4TT34;A0A087WVT9	Cluster -813	Cluster 5	MIM	0	25.1467	27.8594	20.0174	27.2744
2590	10	10	10	35.9	39.589	0	AKR7A2;HEL-S-166mP	Aflatoxin B1 aldehyde reductase member 2	O43488;H3BLU7;V9HWA2;B4DZX4;Q8NHP1;A0A499FJT0;H7C5H7;O95154;A0A384MDN8	Cluster -813	Cluster 5	Matrix	0	24.6761	26.9441	20.0243	26.4544
4182	9	9	5	38.1	40.461	0	MECR	Trans-2-enoyl-CoA reductase, mitochondrial	Q9BV79;B4DV18	Cluster -813	Cluster 5	Matrix	0	26.7707	28.8377	22.3335	28.3964
4496	10	10	2	39.5	50.869	0	COQ6	Ubiquinone biosynthesis monooxygenase COQ6, mitochondrial	Q9Y2Z9;B7Z3V2;G3V434;B7Z357;G3V2L5;G3V4A6	Cluster -813	Cluster 5	MIM	0	25.3816	25.532	19.8491	25.7333
671	5	5	5	41.4	15.947	0	MRPL14	39S ribosomal protein L14, mitochondrial	Q6P1L8;A0A024RD78	Cluster -813	Cluster 5	Matrix	0	26.8057	26.8796	23.0679	26.9721
2427	101	101	100	75.2	157.9	0	LRPPRC	Leucine-rich PPR motif-containing protein, mitochondrial	P42704;E5KNY5;B4DSR0;A0A0C4DG06;B8ZZ38;C9JCA9;H7C3W8	Cluster -813	Cluster 5	Matrix	0	32.6428	32.7617	28.1109	32.8829
1415	49	49	44	67.2	101.74	0	ALDH1L2	Mitochondrial 10-formyltetrahydrofolate dehydrogenase;10-formyltetrahydrofolate dehydrogenase	Q3SY69;B4DTU7;A0A494C1M4;H0YHN9	Cluster -813	Cluster 5	Matrix	0	28.6805	28.9528	23.2183	29.1366
1985	18	18	18	36.4	78.457	0	NOA1	Nitric oxide-associated protein 1	B3KY51;Q8NC60	Cluster -813	Cluster 5	MIM	0	24.8587	25.0757	19.3307	25.3741
2790	21	21	21	51.6	56.897	0	GTPBP6	Putative GTP-binding protein 6	O43824;Q8N2Q6;B4DPB2;B4DJB5	Cluster -813	Cluster 5	Matrix	0	26.9022	26.9296	22.3441	27.31
1558	10	10	10	60.8	17.259	0	SSBP1	Single-stranded DNA-binding protein, mitochondrial;Single-stranded DNA-binding protein	Q04837;Q567R6;A4D1U3;A0A0G2JLD8;E7EUY5;B7Z268;C9K0U8	Cluster -813	Cluster 5	Matrix	0	31.1525	31.3276	26.927	31.6263
255	64	64	62	50.8	164.94	0	CPS1	Carbamoyl-phosphate synthase [ammonia], mitochondrial	P31327;A0A024R454;Q5R210;Q5R208;Q5R206;A8K134;Q5R209;Q5R207;A0A669KBF2;Q5R211;B7ZAW0;Q05CV6	Cluster -813	Cluster 5	Matrix	0	27.4089	27.5147	21.2812	27.8819
323	31	31	31	58.5	69.223	0	CLPX;DKFZp586J151	ATP-dependent Clp protease ATP-binding subunit clpX-like, mitochondrial	O76031;A0A024R5X7;Q9H072;H0YM48;H0YK07	Cluster -813	Cluster 5	Matrix	0	28.0458	28.1351	22.3318	28.5915
4186	13	13	13	42.3	52.965	0	TRMT61B	tRNA (adenine(58)-N(1))-methyltransferase, mitochondrial	Q9BVS5;F8WDR2;H7C2E8	Cluster -813	Cluster 5	Matrix	0	25.2586	25.4516	19.9112	25.361
3180	25	25	12	50.2	50.909	0	IDH2	Isocitrate dehydrogenase [NADP], mitochondrial;Isocitrate dehydrogenase [NADP]	P48735;Q53GL5;Q13584;B4DSZ6;A0A0A0U6N4	Cluster -813	Cluster 5	Matrix	0	29.5266	29.719	26.0959	29.6685
1439	16	15	15	54.8	36.638	0	LDHB	L-lactate dehydrogenase B chain;L-lactate dehydrogenase	P07195;Q5U077;A0A5F9ZHM4;A0A3B3IS95;A8MW50;C9J7H8;F5H793;F5H155;F5H5G7;A0A087WUM2;P07864;G3XAP5;F5H245;Q59G78;G9BCY7;D6NKH9;A0A140VKA7;G9BCY8;Q6ZMR3;Q96L19	Cluster -813	Cluster 5	unknown	0	29.3794	29.4249	25.5126	29.4247
1545	36	36	36	51.4	102.13	0	AASS	Alpha-aminoadipic semialdehyde synthase, mitochondrial;Lysine ketoglutarate reductase;Saccharopine dehydrogenase	Q9UDR5;A4D0W4;F8WAH1;B4DFY7;F8WE53;B3KN33	Cluster -813	Cluster 5	Matrix	0	28.0064	28.4163	20.2578	28.3027
2934	31	31	21	76.2	56.559	0	ATP5B;HEL-S-271	ATP synthase subunit beta, mitochondrial;ATP synthase subunit beta	P06576;V9HW31;Q0QEN7;H0YH81;F8W079;H0YI37	Cluster -813	Cluster 5	MIM	0	33.5978	33.7585	28.6194	34.2516
4145	13	13	4	62	33.31	0	NIPSNAP1	Protein NipSnap homolog 1	Q9BPW8;B4DQI7;A8K4I8;C9JDV8	Cluster -813	Cluster 5	Matrix	0	28.9889	28.9214	26.6347	29.3341
3789	13	13	13	43.4	53.262	0	PARS2	Probable proline--tRNA ligase, mitochondrial	Q7L3T8	Cluster -813	Cluster 5	Matrix	0	25.0345	25.0636	20.0998	25.7138
2842	10	5	5	13.2	98.828	0	ALDH1L1	Cytosolic 10-formyltetrahydrofolate dehydrogenase	O75891;Q53H87;Q59G10;Q53HP5;A0A0S2Z527;A0A0S2Z586;A0A077H423;Q9UFA9;C9IZ36;Q6ZV71;C9JY00;B4DGC8;C9JYZ6	Cluster -813	Cluster 5	Matrix	0	25.2223	25.1658	20.6423	26.0167
298	48	48	48	58.1	129.63	0	PC	Pyruvate carboxylase, mitochondrial;Pyruvate carboxylase	P11498;A0A024R5C5;A0A494C016;A0A494C101;A0A494C0T2;E9PRE7;A0A494BZT5	Cluster -813	Cluster 5	Matrix	0	28.8242	28.7838	24.7928	29.3377
2717	44	44	44	49.6	138.62	0	POLRMT	DNA-directed RNA polymerase, mitochondrial;DNA-directed RNA polymerase	O00411;Q4G0F4;Q59E91;B4DZE5;K7EMH3;K7ESD1	Cluster -813	Cluster 5	Matrix	0	28.1491	28.1181	24.6871	28.5292
4367	24	24	24	57.7	66.171	0	MTPAP	Poly(A) RNA polymerase, mitochondrial	Q9NVV4;Q5T852;Q5T851	Cluster -813	Cluster 5	Matrix	0	27.5478	28.1245	22.1011	27.7255
4317	17	17	17	49.9	57.033	0	XPNPEP3	Probable Xaa-Pro aminopeptidase 3	Q9NQH7	Cluster -813	Cluster 5	Matrix	0	27.7799	28.4658	20.5501	27.8122
499	19	19	19	55.9	61.053	0	PDP1;PPM2C	[Pyruvate dehydrogenase [acetyl-transferring]]-phosphatase 1, mitochondrial	Q9P0J1;B3KPZ7;A0A024R9C0;B4DYX8;Q6P1N1;E5RIV4;E5RIE5;E5RI96	Cluster -813	Cluster 5	MIM	0	26.6781	27.1908	20.025	26.92
1306	18	18	12	69.2	35.816	0	ECH1	Delta(3,5)-Delta(2,4)-dienoyl-CoA isomerase, mitochondrial	Q13011;A0A384MR44;M0R248;M0QZW4;B4DVS4;M0R280;M0QXS7	Cluster -813	Cluster 5	Matrix	0	28.7724	29.3041	23.5959	29.0027
3932	35	35	35	52.4	99.363	0	PDPR	Pyruvate dehydrogenase phosphatase regulatory subunit, mitochondrial	Q8NCN5;B4DZL5;A8MT40;H3BQG3;Q9NWE6;B7ZAR9;B3KU99;H3BUH3;Q6AWD0;H3BV59;H3BU60	Cluster -813	Cluster 5	Matrix	0	27.9676	29.1153	19.9245	28.5407
3710	19	19	19	60.2	40.193	0	PECI;ECI2	Enoyl-CoA delta isomerase 2, mitochondrial	Q6IBN4;A0A024QZU5;O75521;Q53HG3;Q53GC8;A0A0C4DGA2;B4DLL3;Q59E94;Q9NYD2;F1LLU7;F8WAW4;C9JB63;F8W6J1	Cluster -813	Cluster 5	Matrix	0	28.0523	28.7999	21.7019	28.2904
3154	29	29	1	52.6	83.165	0	GARS	Glycine--tRNA ligase	P41250;A0A6Q8PGZ8;A0A6Q8PHH9;A0A6Q8PHI7;H7C443;A0A6Q8PFZ6;A0A6Q8PH49;A0A6Q8PF45;A0A6Q8PGZ9;F8WCK4;A0A6Q8PGN7;A0A6Q8PFV5;A0A6Q8PFU7;A0A6Q8PGT3;A0A6Q8PFN0	Cluster -813	Cluster 5	Matrix	0	27.9998	28.7567	22.126	28.3798
22	36	36	36	69.1	72.691	0	SDHA	Succinate dehydrogenase [ubiquinone] flavoprotein subunit, mitochondrial	P31040;A0A024QZ30;D6RFM5;B3KT34;Q0QF12;A0A087X1I3;B4DYN5;B3KYA5;A0A494C1T6;H0Y8X1;B4DNB2;B7Z668;B7Z6J5	Cluster -813	Cluster 5	MIM	0	31.4734	32.1585	26.0423	31.8174
504	16	16	16	54.6	36.067	0	DECR1;DECR	2,4-dienoyl-CoA reductase, mitochondrial	Q16698;A0A024R9D7;E5RFV2;E5RJG7;Q7LDK6;E5RJD2;E5RID6;H0YAW3	Cluster -813	Cluster 5	Matrix	0	27.7729	28.3514	23.2442	28.0078
1360	50	50	50	77.3	73.68	0	HSPA9;HEL-S-124m	Stress-70 protein, mitochondrial	P38646;B7Z4V2;V9HW84;A0A384P5G6;Q8N1C8;B7Z4T3;B7Z1V7;A1XP52;A0A3B3ITI4;Q2F839;D6RJI2;H0Y8S0;H0YBG6;D6RA73;A0A3B3ITN1;H0Y8K0	Cluster -813	Cluster 5	Matrix	0	33.3584	33.7393	28.5121	33.748
146	18	18	18	38.3	64.244	0	FKBP10;DKFZp666D193	Peptidyl-prolyl cis-trans isomerase FKBP10	Q96AY3;A0A024R1W3;Q658U4;B4DJJ5;Q6ZME7;Q8NAG5;H0Y827;K7ESG6;K7ELI6;C9JPC3;K7EM43	Cluster -813	Cluster 5	IMS	0	25.2578	25.6727	19.6488	25.6384
368	20	20	20	58.9	54.177	0	DLD	Dihydrolipoyl dehydrogenase, mitochondrial;Dihydrolipoyl dehydrogenase	P09622;B4DFL1;A0A024R713;E9PEX6;B4DMK9;F8WDM5;A0A1W2PR83;F2Z2E3	Cluster -813	Cluster 5	Matrix	0	30.7033	31.0897	25.9387	31.067
3476	22	22	22	54.6	68.047	0	KARS	Lysine--tRNA ligase	Q15046;Q6ZTI3;H3BVA8;J3KRL2;H3BPV7	Cluster -813	Cluster 5	Matrix	0	26.5809	27.3595	20.3674	27.0399
3203	16	16	16	55.5	42.794	0	IDH3G;hCG_2004980	Isocitrate dehydrogenase [NAD] subunit gamma, mitochondrial;Isocitrate dehydrogenase [NAD] subunit, mitochondrial	P51553;D3DWV9;G5E9Q7;E7EQB8;E9PF84;O15384;H7C1W2;O15385;H0Y5Q7;Q59GA3;Q2Q9S4;Q2Q9C5	Cluster -813	Cluster 5	Matrix	0	29.0481	29.5011	25.1262	29.4126
3045	16	16	2	56.3	47.862	0	FECH;DKFZp686P18130	Ferrochelatase, mitochondrial;Ferrochelatase	P22830;Q7KZA3;Q53FU1;Q5TZY0;K7ELX4;K7EJM8	Cluster -813	Cluster 5	MIM	0	26.4845	27.3122	20.0288	27.1173
2062	33	33	33	65.1	61.397	0	GLUD1;GLUD2	Glutamate dehydrogenase 1, mitochondrial;Glutamate dehydrogenase;Glutamate dehydrogenase 2, mitochondrial	P00367;B4DMF5;E9KL48;B4DMG8;Q53GW3;B4E0N9;B3KT18;P49448;A0A140VK14;Q59FQ4;Q14400;Q9BSD0;Q9UQV0	Cluster -813	Cluster 5	Matrix	0	30.9732	31.4326	27.048	31.2759
1013	15	15	15	30.6	67.688	0	CDK5RAP1	CDK5 regulatory subunit-associated protein 1	Q96SZ6;Q53H36;A0A0S2Z5J9;B4DI01;A0A0S2Z592;H0Y721	Cluster -813	Cluster 5	Matrix	0	24.5573	25.162	19.7598	24.9096
1094	28	28	28	69.4	61.332	0	MCCC2	Methylcrotonoyl-CoA carboxylase beta chain, mitochondrial	Q9HCC0;A0A140VK29;D6RD67;D6RDF7;A0A0S2Z5R4;D6R9R1;B3KR24;A0A0G2JM88	Cluster -813	Cluster 5	Matrix	0	28.8765	29.5345	22.9056	29.3458
3034	15	15	7	63.6	31.629	0	SDHB	Succinate dehydrogenase [ubiquinone] iron-sulfur subunit, mitochondrial	P21912;A0A087WWT1	Cluster -813	Cluster 5	MIM	0	29.3358	29.7827	24.613	29.6774
735	12	12	12	61.6	22.088	0	GPX1	Glutathione peroxidase 1;Glutathione peroxidase	P07203;A0A087WUQ6;Q7L4Q3;A0A2R8Y6B6;Q6NSD4	Cluster -813	Cluster 5	Matrix	0	25.1609	25.6864	19.472	25.4931
2627	12	12	12	36.9	36.436	0	ATPAF1	ATP synthase mitochondrial F1 complex assembly factor 1	Q5TC12;I3L448;H0YD21;A8MRA7;H0YEW4;Q9NTF8;B7Z3U4;H0YCA6;H0YDD6	Cluster -813	Cluster 5	Matrix	0	27.1274	27.8457	20.7209	27.5237
3171	22	22	22	42.1	81.316	0	MTIF2	Translation initiation factor IF-2, mitochondrial	P46199;Q8IWH1;Q6P1N2;H7C213	Cluster -813	Cluster 5	Matrix	0	27.5211	28.0279	21.8114	28.1901
4189	37	37	37	69.1	81.035	0	TARS2	Threonine--tRNA ligase, mitochondrial	Q9BW92;U3KQG0;Q6ST48;F6S7Q7;Q9H045;B4DQF3;U3KQ50;Q5T5E9	Cluster -813	Cluster 5	Matrix	0	29.0339	29.3638	25.2526	29.4298
3811	12	12	12	37.5	43.957	0	MTERF4	Transcription termination factor 4, mitochondrial;mTERF domain-containing protein 2 processed	Q7Z6M4;B4DFP7;C9JNJ7;B4DKD5;H7C316;C9JX74;B5MBW3;E7EW93;H7C1N9	Cluster -813	Cluster 5	Matrix	0	24.7227	25.2389	20.0051	25.3418
4195	22	22	22	65	46.321	0	CECR5	Cat eye syndrome critical region protein 5	Q9BXW7;B3KVW8;A8MYZ9	Cluster -813	Cluster 5	Matrix	0	29.8108	30.1107	26.8688	30.1879
1924	25	25	25	59.4	53.126	0	GRSF1	G-rich sequence factor 1	Q12849;B7Z5F9;B3KP14;H0Y8R1;F5H5I6;B7Z3R7;H0YAK1;B3KW50;B7Z2D8;A0A024RD99;H0YAM1	Cluster -813	Cluster 5	Matrix	0	28.66	29.6534	22.0815	29.4855
1277	19	19	19	66.9	39.233	0	PDHB	Pyruvate dehydrogenase E1 component subunit beta, mitochondrial	P11177;A0A384MDR8;C9J634;F8WF02;Q59G68	Cluster -813	Cluster 5	Matrix	0	30.8415	31.6138	25.8751	31.565
1092	33	33	7	60.8	73.776	0	CPT2	Carnitine O-palmitoyltransferase 2, mitochondrial	P23786;A0A140VK13;A0A1B0GVF3;A0A1B0GTB8;A0A1B0GWC0;A0A1B0GV75;A0A1B0GTM0;A0A1B0GUD9;A0A1B0GTL9;A0A1B0GUB8	Cluster -813	Cluster 5	MIM	0	28.373	29.3957	21.9906	29.1749
89	21	21	21	66.1	50.47	0	BCKDHA;DKFZp313C0640	2-oxoisovalerate dehydrogenase subunit alpha, mitochondrial	P12694;Q59EI3;A0A024R0K3;Q6ZSA3;F5H5P2;B2R8A9;F5GXU9;Q658P7;H0YH31;Q9UMB3;A0A0M5IJ90	Cluster -813	Cluster 5	MIM	0	26.4139	27.4653	19.8473	27.4365
244	69	69	9	87.3	61.054	0	HSPD1	60 kDa heat shock protein, mitochondrial	P10809;A0A024R3X4;B3GQS7;B7Z597;B7Z5E7;Q53SE2;E7EXB4;E7ESH4;B9VPB4;B9VP19;A0A0S2Z415;C9JL25;Q53QD5;B9VP24;C9JCQ4;C9JL19;C9J0S9	Cluster -813	Cluster 5	Matrix	0	34.8244	35.5397	30.3053	35.4266
390	11	11	11	42.2	48.127	0	GCDH	Glutaryl-CoA dehydrogenase, mitochondrial	Q92947;A0A2H4G235;A0A024R7F9;A0A2L2DH25;A0A2L2DH19;A0A2L2DH10;A0A2H4G1S8;A0A2H4G0V0;A0A2H4FX81;A0A2L2DH39;A0A2H4FX55;A0A2H4FWZ7;A0A2H4FX70;A0A2H4FX57;A0A1L3A5U7;A0A2H4G245;A0A2L2DH21;A0A2H4FX52;B4DK85;A0A1L3A5T2;A0A1D6XXQ4;B4DUY0;B4DQF2;K7EKT3;K7ESA6;K7EKH1;K7ES74;A0A2L2DH18;K7EQ99;K7ERX1	Cluster -813	Cluster 5	Matrix	0	26.6274	27.0684	23.0797	27.0934
2667	53	53	2	74.4	95.179	0	LONP1	Lon protease homolog, mitochondrial	K7EKE6;P36776;B3KU28;B3KXS5;E5KMI6;B4DPX0;A4VCH6	Cluster -813	Cluster 5	Matrix	0	30.4867	31.1061	26.1398	31.1295
3230	47	47	47	65.3	87.301	0	ALDH18A1	Delta-1-pyrroline-5-carboxylate synthase;Glutamate 5-kinase;Gamma-glutamyl phosphate reductase	P54886;A0A2Z4QJC8;A0A2Z4QJH0	Cluster -813	Cluster 5	Matrix	0	31.4641	31.8856	28.0305	31.879
4268	21	21	1	62.9	50.315	0	L2HGDH	L-2-hydroxyglutarate dehydrogenase, mitochondrial	Q9H9P8;C9JVN9;G3V272;G3V5S1	Cluster -813	Cluster 5	MIM	0	27.2755	27.8295	23.1993	27.7403
2781	25	25	25	52.9	51.355	0	TIMM44;hTIM44	Mitochondrial import inner membrane translocase subunit TIM44	O43615;Q53G69;Q9UPE4;M0QXU7;M0R301;M0QXM9;M0R124;Q6AI07	Cluster -813	Cluster 5	MIM	0	29.2679	29.8258	25.5093	29.9489
4263	25	25	16	63.1	60.718	0	NT5DC2	5-nucleotidase domain-containing protein 2	Q9H857;H7C519;C9J036	Cluster -813	Cluster 5	Matrix	0	28.8953	29.4712	24.977	29.6258
3729	3	3	3	48.6	15.819	0	MRPL54	39S ribosomal protein L54, mitochondrial	Q6P161	Cluster -813	Cluster 5	Matrix	0	26.2574	27.4391	19.3778	27.5669
4341	44	44	44	56.8	113.79	0	IARS2	Isoleucine--tRNA ligase, mitochondrial	Q9NSE4;A8K5W7	Cluster -813	Cluster 5	Matrix	0	30.0538	30.6198	26.8291	30.6001
4508	6	6	6	42.8	16.937	0	FIS1	Mitochondrial fission 1 protein	Q9Y3D6	Cluster -813	Cluster 5	MOM	1	25.5839	25.9061	20.6665	25.2769
3775	28	28	28	52.2	87.263	0	ACAD11	Acyl-CoA dehydrogenase family member 11	Q709F0;D6RDI8;F8WEV0;B4DQ41;Q08AE9;H0Y9C6;Q7Z491;A0A0J9YXS1	Cluster -813	Cluster 5	MIM	0	27.3297	28.1176	21.5588	26.9319
604	5	5	5	38.9	17.999	0	ISCU;NIFUN	Iron-sulfur cluster assembly enzyme ISCU, mitochondrial	Q9H1K1;A0A024RBI3;B1P7G3;F5H5N2;B4DNC9;B4DDI1;B3KQ30	Cluster -813	Cluster 5	Matrix	0	24.3945	25.0798	19.7327	24.1161
2898	18	18	18	56.7	56.256	0	GSR;HEL-75	Glutathione reductase, mitochondrial	P00390;V9HW90;A0A2R8YF59;H0YC68;Q03504	Cluster -813	Cluster 5	Matrix	0	26.8401	27.7589	19.8057	26.7671
3894	12	12	12	57.8	25.431	0	GRPEL2;DKFZp451C205	GrpE protein homolog 2, mitochondrial;GrpE protein homolog	Q8TAA5;Q8N3S0;D6RGI6	Cluster -813	Cluster 5	Matrix	0	25.4726	26.6952	20.0588	25.7243
1113	16	16	16	74.5	26.477	0	AK2	Adenylate kinase 2, mitochondrial;Adenylate kinase 2, mitochondrial, N-terminally processed;Adenylate kinase 2, mitochondrial	P54819;F8W1A4;A0A140VK93;F8VY04;A0A5K1VW67;F8VZG5;A0A5F9ZHP2;B4DLK2;G3V213;F8VPP1	Cluster -813	Cluster 5	IMS	0	29.0747	29.9371	25.3142	29.1868
3793	25	25	25	49.2	86.573	0	FASTKD5	FAST kinase domain-containing protein 5	Q7L8L6;B4DWZ8	Cluster -813	Cluster 5	Matrix	0	26.2836	27.4648	21.0397	26.5695
3870	28	28	28	44.5	87.99	0	SUPV3L1	ATP-dependent RNA helicase SUPV3L1, mitochondrial	Q8IYB8;B7Z611;B1AR60	Cluster -813	Cluster 5	Matrix	0	27.9242	29.4648	19.6835	28.6779
1323	16	16	7	85.3	10.932	0	HSPE1;EPFP1	10 kDa heat shock protein, mitochondrial	P61604;A0A384N6A4;Q9UNM1;B8ZZL8;A0A024R3X7;B8ZZ54	Cluster -813	Cluster 5	Matrix	0	32.2684	33.1887	27.9107	32.5905
3567	22	22	22	61.7	50.195	0	NFS1	Cysteine desulfurase, mitochondrial	Q9Y697;Q5QP19;Q53FP3;B2R5S3;B4DNL7;F2Z2E7;A2A2M1;F8WER8;F8WB23;B4DXH0;B4DHP7;Q8WV90;H7C0I5;H0YGN5	Cluster -813	Cluster 5	Matrix	0	27.3666	28.5378	20.6447	27.9509
4171	13	13	9	64	29.537	0	DHRS4;DHRS4L2	Dehydrogenase/reductase SDR family member 4	Q9BTZ2;D5KJA1;D5KJA2;Q6PKH6;A0A087WXI8;H0YN69;F5GWZ1;E9PFL3;H0YKN3;A0A087WSZ6;B7Z6Z5;F6TD35;F5H660;H0YLE1;Q6E0Y0;B4DW53	Cluster -813	Cluster 5	Matrix	0	26.274	27.0974	20.5796	26.4848
2834	13	13	13	53.2	45.285	0	GCAT	2-amino-3-ketobutyrate coenzyme A ligase, mitochondrial	O75600;A8K228;H7BZ75;C9IZC9;F2Z340	Cluster -813	Cluster 5	unknown	0	26.2403	26.8952	22.3649	26.443
4136	11	11	11	68.3	19.891	0	PARK7;HEL-S-67p	Protein deglycase DJ-1	Q99497;V9HWC2;K7ELW0;K7EN27	Cluster -813	Cluster 5	MOM	0	25.9985	26.9771	19.885	26.1234
3823	6	6	6	55.8	16.476	0	ISCA2	Iron-sulfur cluster assembly 2 homolog, mitochondrial	Q86U28;J3QSS7	Cluster -813	Cluster 5	Matrix	0	24.1105	25.062	19.7663	23.8849
2899	5	5	5	53.9	15.936	0	SOD1;HEL-S-44	Superoxide dismutase [Cu-Zn]	P00441;V9HWC9;H7BYH4;X5D5A9;W8Q444;A1YYW4	Cluster -813	Cluster 5	IMS	0	24.3039	25.51	20.0569	24.4629
78	16	16	2	41.5	58.951	0	AHCYL1	Putative adenosylhomocysteinase 2;Adenosylhomocysteinase	O43865;A0A024R0A8;Q2NKW8;Q6ZMM9;Q9BTL0;O43210;Q6ZMI1	Cluster -813	Cluster 5	MOM	0	24.4416	25.9234	19.646	24.6974
1322	13	13	13	70	25.268	0	AK4	Adenylate kinase 4, mitochondrial	P27144;A0A384N647;F8VS11;K4Q5R3	Cluster -813	Cluster 5	Matrix	0	27.8712	29.2281	24.3894	28.0314
4505	8	8	8	66.5	19.536	0	MSRB2	Methionine-R-sulfoxide reductase B2, mitochondrial	Q9Y3D2;A6NCQ5;H0YE51	Cluster -813	Cluster 5	Matrix	0	23.69	25.1341	19.7948	24.2113
69	4	4	4	22.6	33.881	0	SIRT5	NAD-dependent protein deacylase sirtuin-5, mitochondrial	Q9NXA8;A0A024R012	Cluster -813	Cluster 5	Matrix	0	21.9255	22.5833	20.3642	22.1504
245	29	29	29	50.8	81.462	0	FASTKD2	FAST kinase domain-containing protein 2	Q9NYY8;A0A024R3X5;B3KMB8	Cluster -813	Cluster 5	Matrix	0	26.5773	28.1253	22.8057	27.2259
4351	17	17	17	62.7	33.932	0	ABHD10	Mycophenolic acid acyl-glucuronide esterase, mitochondrial	Q9NUJ1	Cluster -813	Cluster 5	Matrix	0	27.4672	29.349	22.5058	28.2991
3140	18	18	18	61.2	27.843	0	ETFB	Electron transfer flavoprotein subunit beta	P38117;M0QY67	Cluster -813	Cluster 5	Matrix	0	29.8477	31.577	25.3059	30.6567
233	5	5	5	37.5	15.128	0	MRPL55	39S ribosomal protein L55, mitochondrial	Q7Z7F7;A0A024R3U3;X6R631;X6RIW1	Cluster -813	Cluster 5	Matrix	0	26.1403	27.3983	22.8101	26.7354
722	7	7	7	44.7	22.174	0	GPX4	Phospholipid hydroperoxide glutathione peroxidase, mitochondrial;Glutathione peroxidase	P36969;K7ERP4;A0A087X2I2;A0A087WT12;Q6PI42;K7EJ20;K7EKX7;K7ENB4;A0A0A0MTT1;R4GNE4;Q6PJX4;A0A087X247;A0A384MTT0	Cluster -813	Cluster 5	MIM	0	23.6526	25.1404	19.8105	24.2809
2391	11	11	11	37.6	44.297	0	ACADS	Short-chain specific acyl-CoA dehydrogenase, mitochondrial	P16219;E5KSD5;D4QEZ8;E9PE82;E5KSE7;B4DUH1	Cluster -813	Cluster 5	Matrix	0	23.9684	25.4288	20.3891	24.7493
3115	9	9	9	45.6	26.563	0	DUT	Deoxyuridine 5-triphosphate nucleotidohydrolase, mitochondrial	P33316;H0YNW5;H0YKC5;H0YKI0;H0YMM5;A0A0C4DGL3;H0YNJ9;H0YMP1	Cluster -813	Cluster 5	Matrix	0	24.5992	26.1698	20.0719	25.4073
3666	6	6	6	48.1	11.955	0	LYRM7	Complex III assembly factor LYRM7	Q5U5X0;D6R994	Cluster -813	Cluster 5	Matrix	0	27.1836	28.4807	23.2425	27.5874
709	13	13	3	57.6	34.596	0	FAHD2A	Fumarylacetoacetate hydrolase domain-containing protein 2A	Q96GK7;A0A024RE24;C9JGM0;B4DHE4;C9J5B6	Cluster -813	Cluster 5	Matrix	0	25.2651	26.9103	20.2588	25.8632
1313	14	14	14	68.4	27.692	0	PRDX3	Thioredoxin-dependent peroxide reductase, mitochondrial	P30048;A0A384MTR2;Q53HC2;A4UCS5	Cluster -813	Cluster 5	Matrix	0	30.4433	31.649	26.6503	30.8169
429	13	13	13	74.1	28.072	0	HDHD3	Haloacid dehalogenase-like hydrolase domain-containing protein 3	A0A024R837;Q9BSH5;B3KUF6	Cluster -813	Cluster 5	Matrix	0	25.4837	27.1353	19.7051	26.156
4235	20	20	4	60.2	37.92	0	PPA2	Inorganic pyrophosphatase 2, mitochondrial	Q9H2U2;B4DR66;H0Y9D8;D6R967;B4DFH3;D6RGV9;D6RGI1	Cluster -813	Cluster 5	Matrix	0	28.6401	30.2912	22.5385	29.2341
4311	5	5	5	62.1	14.96	0	ACOT13	Acyl-coenzyme A thioesterase 13;Acyl-coenzyme A thioesterase 13, N-terminally processed	Q9NPJ3	Cluster -813	Cluster 5	Matrix	0	26.3198	27.8372	20.7315	27.1101
4160	15	15	15	57.6	32.477	0	TACO1	Translational activator of cytochrome c oxidase 1	Q9BSH4;Q8N9Q7	Cluster -813	Cluster 5	Matrix	0	26.868	28.642	20.4343	27.6514
3746	33	33	33	64	73.562	0	DARS2	Aspartate--tRNA ligase, mitochondrial	Q6PI48;A8K4A8;A0A3B3ISK7;A0A3B3IT01;A0A3B3IS01;A0A3B3IS54;A0A3B3ITS3;Q9H9J7;Q9NVT8;A0A3B3ITK9;Q9H9M6;A0A3B3IT89	Cluster -813	Cluster 5	Matrix	0	28.9806	30.243	24.8275	29.6127
2424	36	36	36	58.6	83.471	0	GFM1	Elongation factor G, mitochondrial	Q96RP9;E5KND5;E5KND7;C9IZ01;D3DNL3;F8WAU4;A0A0S2Z5W5;Q9H9M0;C9JA25	Cluster -813	Cluster 5	Matrix	0	29.0699	30.2406	25.0247	29.6116
2815	12	12	7	53.1	33.742	0	GBAS	Protein NipSnap homolog 2	O75323;C9K068;F8WBI5	Cluster -813	Cluster 5	Matrix	0	27.2874	27.9581	24.9406	27.5931
3872	25	25	25	42.7	83.069	0	THNSL1	Threonine synthase-like 1	Q8IYQ7;Q8N9J5;Q9H6P9	Cluster -813	Cluster 5	Matrix	0	26.1689	27.342	19.6573	27.7324
1832	22	22	22	72.9	37.895	0	MTHFD2	Bifunctional methylenetetrahydrofolate dehydrogenase/cyclohydrolase, mitochondrial;NAD-dependent methylenetetrahydrofolate dehydrogenase;Methenyltetrahydrofolate cyclohydrolase	P13995;B2R7W0;B8ZZU9;B4DY35;B9A062	Cluster -813	Cluster 5	Matrix	0	29.8022	30.7197	25.474	30.9576
3102	27	1	1	58	57.206	0.0035311	ALDH1B1	Aldehyde dehydrogenase X, mitochondrial	P30837	Cluster -813	Cluster 5	Matrix	0	22.556	23.1901	20.0077	23.3155
3406	9	9	9	25	62.328	0	COASY	Bifunctional coenzyme A synthase;Phosphopantetheine adenylyltransferase;Dephospho-CoA kinase	Q13057;K7EP09;K7EPT0;K7EQ60;K7ESK6;K7ES73;B4E1C0;K7EN91	Cluster -813	Cluster 5	Matrix	0	23.1207	24.0305	19.4656	24.0321
270	11	11	11	40.2	35.932	0	RDH13	Retinol dehydrogenase 13	Q8NBN7;A0A024R4M8;G8JLA1;B3KVA3;A8K6B4;B2RDH1;K7EQB5;K7ERV1;K7EMY5	Cluster -813	Cluster 5	MIM	0	24.3653	25.4287	19.6531	25.4747
2421	53	53	53	59.6	115.91	0	OPA1	Dynamin-like 120 kDa protein, mitochondrial;Dynamin-like 120 kDa protein, form S1	E5KLM1;O60313;E5KLL9;E5KLJ9;E5KLM2;E5KLM0;A0A2R8YDM2;E5KLK0;A0A2R8Y3X5;C9JMB8;A0A2R8YE78;A0A2R8YFD1;A0A2R8YGE5;A0A2R8YD53;Q6PEK6;A0A2R8Y4Q3;A0A2R8Y4G4;A0A2R8YE54;H7C141;A0A2R8Y5G3;H7C3G2;A0A2R8Y5E2;C9JY58	Cluster -813	Cluster 5	MIM	1	28.925	29.2245	27.7607	29.202
2364	20	20	20	31.9	97.41	0	FASTKD1;FLJ21901	FAST kinase domain-containing protein 1	Q53R41;D3DPC4;Q05D57;E7EW60;C9JTP4;C9JMM4	Cluster -813	Cluster 5	Matrix	0	23.9552	24.771	20.6552	24.8202
4491	17	17	17	64.7	42.033	0	POLDIP2	Polymerase delta-interacting protein 2	Q9Y2S7;B4DEM9;Q9UG21	Cluster -813	Cluster 5	Matrix	0	27.49	28.7444	23.1737	28.5056
4362	14	14	14	43.9	49.517	0	TMLHE	Trimethyllysine dioxygenase, mitochondrial	Q9NVH6	Cluster -813	Cluster 5	Matrix	0	24.6644	25.9574	20.452	25.6838
1657	10	10	10	35	36.249	0	SUCLG1	Succinyl-CoA ligase [ADP/GDP-forming] subunit alpha, mitochondrial	P53597;Q6IAL5;A8K4W7;B2R8A1;A0A494C0D1;B7Z438;H7C233	Cluster -813	Cluster 5	Matrix	0	29.6278	30.9435	25.2255	30.6504
2036	16	16	16	44.3	39.591	0	IDH3A	Isocitrate dehydrogenase [NAD] subunit alpha, mitochondrial;Isocitrate dehydrogenase [NAD] subunit, mitochondrial	P50213;B4DJB4;Q53GF8;B7Z9J8;H0YL72;B4DSY4;H0YLI6;H0YMU3;H0YKD0;H0YNF5;H0YM64;H0YM46	Cluster -813	Cluster 5	Matrix	0	29.3758	30.5673	25.5274	30.3212
966	18	18	18	89.3	26.923	0	HSD17B10	3-hydroxyacyl-CoA dehydrogenase type-2	Q99714;A0A0S2Z410;Q5H928;A0A0S2Z434	Cluster -813	Cluster 5	Matrix	0	30.8779	31.8542	27.6613	31.74
4301	3	3	3	28.6	10.758	0	LYRM4	LYR motif-containing protein 4	Q9HD34;F5H189;C9JY28;H7C4Q5;C9JRX8	Cluster -813	Cluster 5	Matrix	0	24.4504	25.7825	20.1112	25.6455
202	19	19	19	49.5	65.358	0	CHDH	Choline dehydrogenase, mitochondrial	Q8NE62;A0A024R301;B4DMQ4;C9JYW4;C9J7D8	Cluster -813	Cluster 5	MIM	0	25.7175	26.1683	24.2286	26.1044
3620	19	19	19	50.7	58.688	0	EARS2	Probable glutamate--tRNA ligase, mitochondrial	Q5JPH6;H3BTB7;O14563	Cluster -813	Cluster 5	Matrix	0	25.1747	26.8051	19.6521	26.6315
4423	14	14	14	69.2	28.466	0	NIPSNAP3A	Protein NipSnap homolog 3A	Q9UFN0;B4DW81;Q9BS92	Cluster -813	Cluster 5	Matrix	0	28.5432	29.7267	24.1988	29.3927
4348	22	22	22	46.2	74.856	0	ACSS1;DKFZp666G0810	Acetyl-coenzyme A synthetase 2-like, mitochondrial;Acetyl-coenzyme A synthetase	Q9NUB1;Q7Z5G3;Q6ZV30;Q658X4;Q1RMZ4;Q658R1;Q5TF43;Q8N2B9;Q9H7Q4	Cluster -813	Cluster 5	MIM	0	24.8076	26.2295	19.5598	25.9681
4313	8	8	8	41.7	24.49	0	MRPL40	39S ribosomal protein L40, mitochondrial	Q9NQ50	Cluster -813	Cluster 5	Matrix	0	26.5344	28.2776	19.9529	27.9383
776	19	19	19	56.6	42.183	0	IDH3B	Isocitrate dehydrogenase [NAD] subunit beta, mitochondrial;Isocitrate dehydrogenase [NAD] subunit, mitochondrial	O43837;A0A087WZN1;A0A087X2E5;L0R875;B4DU38;A0A0D9SG66;Q9UIC5;Q99855	Cluster -813	Cluster 5	Matrix	0	29.6716	30.4213	26.8227	30.2757
1188	31	31	2	70	65.443	0	ME2	NAD-dependent malic enzyme, mitochondrial	P23368;A0A1W2PPH1;A0A1W2PQT3;A0A1W2PQY8;A0A1W2PR68;A0A1W2PQF8;A0A1W2PRS2;A0A1W2PRY9;A0A1W2PQH4;A0A1W2PRH1;A0A1W2PPY2;Q12835	Cluster -813	Cluster 5	Matrix	0	28.5185	30.1071	22.4128	29.7211
4044	8	8	8	29.9	43.088	0	NSUN4	5-methylcytosine rRNA methyltransferase NSUN4	Q96CB9;A8K8I8;B3KUM0;M0R1K5	Cluster -813	Cluster 5	Matrix	0	25.2271	26.481	19.7198	26.366
3830	24	24	24	50.4	63.419	0	NT5DC3	5-nucleotidase domain-containing protein 3	Q86UY8;H7C3S8;H7C193	Cluster -813	Cluster 5	Matrix	0	27.1017	28.3289	21.1532	28.287
3482	17	17	16	50.2	46.938	0	PDK3	[Pyruvate dehydrogenase (acetyl-transferring)] kinase isozyme 3, mitochondrial	Q15120;REV__E9PGC8;REV__P78559	Cluster -813	Cluster 5	Matrix	0	26.3107	27.7108	20.297	27.5146
3626	34	34	34	53.6	107.34	0	AARS2	Alanine--tRNA ligase, mitochondrial	Q5JTZ9;A2VCL8	Cluster -813	Cluster 5	Matrix	0	27.8362	28.6811	24.114	28.5337
4497	28	28	28	68.8	49.901	0	ACOT9	Acyl-coenzyme A thioesterase 9, mitochondrial	Q9Y305;H7C5Q2;Q96EA2;Q9H2R8;C9J7L8	Cluster -813	Cluster 5	MIM	0	28.5047	29.441	22.8401	29.1356
4074	5	5	5	25.9	23.934	0	MRPL48	39S ribosomal protein L48, mitochondrial	Q96GC5;F5H702;F5H8D0	Cluster -813	Cluster 5	Matrix	0	26.2766	27.5024	19.4044	27.035
3965	49	49	49	64.9	85.95	0	PNPT1	Polyribonucleotide nucleotidyltransferase 1, mitochondrial	Q8TCS8;H7C3C5;H7BXF6;F8WBI3	Cluster -813	Cluster 5	Matrix|IMS	0	29.1252	30.4285	21.7057	29.9793
744	47	47	47	69.4	99.31	0	MTHFD1L	Monofunctional C1-tetrahydrofolate synthase, mitochondrial	A0A087WVM4;B7ZM99;Q6UB35;B2RD24;H0Y327;Q4VXM0;Q5JYA8;Q5JYA3;Q4VXV2;Q8WX68;Q4VXM1	Cluster -813	Cluster 5	Matrix	0	30.1606	30.992	25.5984	30.7382
355	24	24	23	61	57.903	0	GPT2	Alanine aminotransferase 2	Q8TD30;A0A024R6R2;H3BU54;B3KR40;P24298;B4DPT5	Cluster -813	Cluster 5	Matrix	0	26.5328	27.8054	19.5224	27.3356
621	26	26	7	65.4	43.295	0	PDHA1	Pyruvate dehydrogenase E1 component subunit alpha, somatic form, mitochondrial;Pyruvate dehydrogenase E1 component subunit alpha	P08559;A0A024RBX9;Q53GE3;A5YPB6;Q5JPU3;Q6LCA3;Q5JPU0;Q5JPT9;Q5JPU1;Q9UNV7;Q99725;P78557;Q99724;P29803;Q5JPU2;Q36750	Cluster -813	Cluster 5	Matrix	0	30.9413	31.7358	26.4048	31.5569
4087	25	25	25	41.6	103.08	0	DHTKD1	Probable 2-oxoglutarate dehydrogenase E1 component DHKTD1, mitochondrial	Q96HY7;H7C1J3;C9JWN1;H7C149	Cluster -813	Cluster 5	Matrix	0	27.8596	29.0639	22.1694	28.5772
960	18	18	18	62.3	47.485	0	ACADSB	Short/branched chain specific acyl-CoA dehydrogenase, mitochondrial	P45954;A0A0S2Z3P9	Cluster -813	Cluster 5	Matrix	0	27.2536	28.6596	20.153	28.1472
2695	24	24	24	61.8	58.282	0	SARS2	Serine--tRNA ligase, mitochondrial	Q9NP81;M0QWZ7;M0R2C6;B4DXB9;M0R259;A0A024R0H0;B4DJM9;M0QX29;B4DJP6;M0R2H5;M0R1C0;Q8NH31	Cluster -813	Cluster 5	Matrix	0	27.0254	28.3577	20.6788	27.8753
3908	13	13	13	73	32.772	0	ATPAF2	ATP synthase mitochondrial F1 complex assembly factor 2	Q8N5M1;C9J2Q2;B7Z3V0;B4DG98;K7ELC1	Cluster -813	Cluster 5	Matrix	0	25.6179	26.9526	19.7492	26.5593
1090	24	24	8	42.7	78.728	0	CLPB	Caseinolytic peptidase B protein homolog	Q9H078;A0A140VK11;A0A2U3TZY2;H0YGM0;Q7Z777;F5H392;A0A2R8Y6R5;A0A2R8Y7E8	Cluster -813	Cluster 5	IMS	0	28.421	29.2303	24.762	28.9662
3189	32	32	15	62.1	70.389	0	ACADVL	Very long-chain specific acyl-CoA dehydrogenase, mitochondrial	P49748;B3KPA6;Q53HR2;B4DEA8;G3V1M7;J3QRJ8;K7EQP4;B4DYY0;J3KSR4;J3KS89;K7EJW8;A0A077H1I5;J3QKU9;K7EMF8	Cluster -813	Cluster 5	MIM	0	28.1061	29.0503	23.3502	28.8363
926	34	34	3	41.5	118.5	0	VARS2	Valine--tRNA ligase, mitochondrial	B4E0K6;A0A0G2JL52;A0A1U9X9B9;A0A0G2JIA5;A0A140TA36;B7ZL25;A0A1U9X9A2;A0A140TA35;A0A1U9X9B3;A0A140T8Y0;Q5ST30;A0A140TA45;A0A0A0MTG1;A0A140TA40;B2RDZ1;B7ZCJ6;B4DG77;Q9H6B7;A2ABL6	Cluster -813	Cluster 5	Matrix	0	26.3101	27.7042	20.0103	27.3949
976	23	23	23	62.7	54.636	0	FH	Fumarate hydratase, mitochondrial	P07954;A0A0S2Z4C3;A0A0S2Z3X6;A0A0S2Z4H0;A0A0S2Z3S9;A0A0S2Z3W2;A0A0S2Z408	Cluster -813	Cluster 5	Matrix	0	30.2295	31.3804	25.2616	31.0682
1231	24	24	17	53	56.888	0	HARS2	Probable histidine--tRNA ligase, mitochondrial	P49590;B2R7G6;A0A2R8Y5P7;A0A2R8Y3N3;A0A2R8Y6I1;D6RB22;B4DDN8;B4DSY5;B4DQ67;D6RJE6;A0A2R8Y5E8;A0A2R8Y4X6	Cluster -813	Cluster 5	Matrix	0	27.133	28.5605	21.6885	27.9799
3377	17	17	17	73.9	35.206	0	CRYZ	Quinone oxidoreductase	Q08257;A0A384P5L2;A6NP24;C9JH92	Cluster -813	Cluster 5	Matrix	0	27.753	29.6184	20.7938	28.8126
4151	21	21	21	61.3	39.42	0	MGME1	Mitochondrial genome maintenance exonuclease 1	Q9BQP7;Q5QPE8;Q5QPE7	Cluster -813	Cluster 5	Matrix	0	27.1287	28.8277	20.5145	28.2372
1342	29	29	25	62.1	56.381	0	ALDH2	Aldehyde dehydrogenase, mitochondrial	P05091;A0A384NPN7;Q53FB6;B4YAH7;F8VP50;S4R3S4;V9HW83;V9HVX6;B4DDF8;P00352;Q59EJ0;B4DXX3;Q7Z3A2;B4DYU3;H0Y2X5;Q5SYQ7;Q5SYQ8;Q5SYQ9	Cluster -813	Cluster 5	Matrix	0	29.6955	30.8758	25.0245	30.4875
1016	32	32	3	58	92.218	0	ELAC2	Zinc phosphodiesterase ELAC protein 2	Q9BQ52;B4DT15;A0A0S2Z5M8;G5E9D5;E7ES68;B3KSU9;V9GYS7;H7C2I4;J3QRS2;V9GYU5;J3QL08;V9GZ72;J3QLK4;Q9HAS7;J3QQT1	Cluster -813	Cluster 5	Matrix	0	26.2361	28.0593	19.4209	27.4064
70	23	23	23	63.7	56.157	0	OXCT1;OXCT	Succinyl-CoA:3-ketoacid coenzyme A transferase 1, mitochondrial;Succinyl-CoA:3-ketoacid-coenzyme A transferase	P55809;A0A024R040;Q6IAV5;E9PDW2;B7Z609;A1E286;Q9BYC2;Q9H7N8;B3KS89	Cluster -813	Cluster 5	Matrix	0	28.735	30.5647	21.6183	29.8924
398	6	6	3	16.2	40.589	0	PRKACA;KIN27	cAMP-dependent protein kinase catalytic subunit alpha	P17612;A8K8B9;A0A024R7J0;Q15136;K7ERP6;B7Z708	Cluster -813	Cluster 5	MIM	0	23.5666	24.2936	20.8611	24.0396
4091	22	22	22	48.8	46.51	0	SUCLG2	Succinyl-CoA ligase [GDP-forming] subunit beta, mitochondrial;Succinyl-CoA ligase subunit beta	Q96I99;Q3ZCW5;E9PDQ8;B7Z2D5;Q9Y436;H0Y852	Cluster -813	Cluster 5	Matrix	0	27.9297	29.5184	22.1325	28.9109
1614	28	28	14	57.4	73.46	0	GLS	Glutaminase kidney isoform, mitochondrial	O94925;A8K132;Q53TX0;Q53S89;H7BZD1;B7Z509;H7C201;Q9UI32;Q53RX0;A0A087X004;E5G743	Cluster -813	Cluster 5	MIM	0	28.6209	29.9397	23.8827	29.4349
3475	43	43	43	60.6	101.97	0	LARS2	Probable leucine--tRNA ligase, mitochondrial	Q15031;E9PHM2;A0A494C1E0;A0A499FJL2;Q9BQR0;C9JYR8;A0A2R8Y581;A0A494C1K2	Cluster -813	Cluster 5	Matrix	0	28.8797	30.0576	24.56	29.62
4292	14	14	14	44.3	47.019	0	RNMTL1	rRNA methyltransferase 3, mitochondrial	Q9HC36;I3L443;I3L0T6	Cluster -813	Cluster 5	Matrix	0	26.6092	28.1062	20.2352	27.5807
3085	30	30	19	63.4	56.166	0	LAP3;HEL-S-106	Cytosol aminopeptidase	P28838;V9HW38;B4DQG5;H0Y983	Cluster -813	Cluster 5	Matrix	0	28.7401	30.075	22.9935	29.6193
3601	22	22	21	58.9	55.217	0	TXNRD2;DKFZp781E0833	Thioredoxin reductase 2, mitochondrial	Q59ET7;Q17RE6;Q9NNW7;A0A182DWF2;A0A182DWF3;D3YTF8;B3KUQ5;A0A096LPK7;Q6M1B7;A0A096LPD9;E7EWK1;A4FTY4;A0A0U1RQX0;A0A096LNY7;A0A096LP96;A0A096LPB7;A0A096LPH4	Cluster -813	Cluster 5	Matrix	0	27.0018	28.5699	20.3414	28.0416
2422	22	22	22	60.4	47.47	0	PUS1	tRNA pseudouridine synthase A, mitochondrial;tRNA pseudouridine synthase	Q9Y606;E5KMT5;E5KMT6;G8JLB3;A0A024RBS6;F5H1S9;F5GY32;F5H168;F5H1B2;F5GXL3;F8W9U5	Cluster -813	Cluster 5	Matrix	0	27.5848	29.0431	21.6445	28.4978
1282	21	21	21	72.8	31.399	0	ECHS1	Enoyl-CoA hydratase, mitochondrial	A0A384MDW7;P30084	Cluster -813	Cluster 5	Matrix	0	30.4776	31.7417	25.5126	31.12
538	16	16	16	64.9	35.329	0	HIBADH	3-hydroxyisobutyrate dehydrogenase, mitochondrial;3-hydroxyisobutyrate dehydrogenase	P31937;A0A024RA75;H7BZL2	Cluster -813	Cluster 5	Matrix	0	27.2013	28.8207	20.5273	28.0989
853	15	15	15	49.5	46.65	0	IVD	Isovaleryl-CoA dehydrogenase, mitochondrial	P26440;A0A384MR53;A0A0A0MT83;A0A2L0RI93;A0A2L0RI88;A0A0S2Z4K7;A0A2L0RIE3;A0A2L0RI76;H7C4G6;H0YLC3;H0YKV0;H0YN10;A0A087WVD3;A0A2L0RIB1;A0A0S2Z3Z7	Cluster -813	Cluster 5	Matrix	0	27.0277	28.8341	19.5922	27.9862
1336	12	12	3	68.5	24.75	0	SOD2	Superoxide dismutase [Mn], mitochondrial;Superoxide dismutase	P04179;A0A384NL29;Q7Z7M4;Q7Z7M7;Q4ZJI1;Q7Z7M6;Q7Z7M5;F5H4R2;F5GYZ5;G8JLJ2;A0A4Y1U0K4;Q96AM7;G5E9P6;Q6LE88;A0A4Y1U5Z3;A0A4Y1U1P4;A0A4Y1U4I2;F5GXZ9	Cluster -813	Cluster 5	Matrix	0	29.8977	31.3102	24.0632	30.565
1897	24	24	24	58.3	54.366	0	PMPCB;DKFZp586I1223	Mitochondrial-processing peptidase subunit beta	O75439;B3KM34;Q96CP5;A8K1E9;G3V0E4;Q9UG64;B3KQ85;B4DM90;F8WAZ6;F8WEA6;F8WBE1	Cluster -813	Cluster 5	Matrix	0	28.6298	29.9487	23.1202	29.3045
4396	8	8	8	34.7	41.054	0	COQ3	Ubiquinone biosynthesis O-methyltransferase, mitochondrial	Q9NZJ6;F6WGP0	Cluster -813	Cluster 5	MIM	0	24.885	25.8967	20.3045	25.4018
3206	20	20	20	56.4	57.214	0	ALDH5A1	Succinate-semialdehyde dehydrogenase, mitochondrial	P51649;X5DQN2;X5D299;A8K435;X5D8T4;C9J8Q5;X5DNC0;B4DGP6;A0A5F9ZI23;A0A5F9ZH98;Q8N3W7;A0A5F9ZH05	Cluster -813	Cluster 5	Matrix	0	28.7476	29.5742	24.8564	29.1353
347	27	27	20	59.8	57.839	0	ALDH6A1	Methylmalonate-semialdehyde dehydrogenase [acylating], mitochondrial	Q02252;A0A024R6G4;Q53FN8;Q53H94;G3V4Z4	Cluster -813	Cluster 5	MIM	0	28.2514	29.5611	22.0668	28.9514
1997	19	19	19	48.2	53.801	0	ALDH9A1	4-trimethylaminobutyraldehyde dehydrogenase	P49189;B4DE91;B4DX14;B4DYY1	Cluster -813	Cluster 5	Matrix	0	27.5046	29.0716	20.5742	28.3058
3766	33	33	33	80.4	45.394	0	HSDL2	Hydroxysteroid dehydrogenase-like protein 2	Q6YN16;B2R923;A0A024R159;B4E136;B4DWC7	Cluster -813	Cluster 5	Matrix	0	27.8864	29.7165	21.6039	28.981
4236	13	13	13	56.6	31.705	0	MRPL46	39S ribosomal protein L46, mitochondrial	Q9H2W6;Q8TER9;A0A087WT90;A0A087WT51;H0YN64	Cluster -813	Cluster 5	Matrix	0	27.9687	29.6264	22.2043	29.0642
4077	22	22	22	56.2	66.59	0	MARS2	Methionine--tRNA ligase, mitochondrial	Q96GW9;B4DVV7	Cluster -813	Cluster 5	Matrix	0	25.6221	27.525	19.4217	26.8565
511	6	6	6	58.4	14.494	0	HRSP12	Ribonuclease UK114	P52758;A0A024R9H2;H0YBX3;H0YB34	Cluster -813	Cluster 5	Matrix	0	24.9856	26.4547	19.9516	25.9222
946	23	23	23	58	46.588	0	ACADM;DKFZp686M24262	Medium-chain specific acyl-CoA dehydrogenase, mitochondrial	P11310;A0A0S2Z366;Q5T4U5;Q5HYG7;B7Z9I1;B4DWX6;B4DVB1;B4DVE0;B4DJE7;A0A0S2Z3A5;E9PJM9;E9PRX4;H0YDT5	Cluster -813	Cluster 5	Matrix	0	29.1722	30.4021	25.0831	29.987
3545	19	19	19	36	83.926	0	PREPL	Prolyl endopeptidase-like	Q4J6C6;C9JMT4	Cluster -813	Cluster 5	Matrix	0	24.427	25.9181	20.1386	25.2499
3389	27	27	27	56.4	58.252	0	PMPCA	Mitochondrial-processing peptidase subunit alpha	Q10713;B4DRK5;Q9BT52;Q5SXN9;Q6ZP88;Q24JU5	Cluster -813	Cluster 5	Matrix	0	28.5507	30.2703	23.076	29.5493
1081	26	26	6	80.1	45.199	0	ACAT1	Acetyl-CoA acetyltransferase, mitochondrial	P24752;A0A140VJX1;A0A5F9ZHL1;A0A5F9ZHJ7;A0A5F9ZHD4;A0A5F9ZI66;A0A5F9ZHH9;H0YEL7;A0A5F9ZHL7;E9PRQ6	Cluster -813	Cluster 5	Matrix	0	30.9608	32.2738	26.8625	31.7326
3109	13	12	12	72.2	21.892	0	PRDX2;HEL-S-2a	Peroxiredoxin-2	P32119;V9HW12;B4DF70;A6NIW5;A0A024R7F2	Cluster -813	Cluster 5	unknown	0	27.7046	28.8529	24.1805	28.3999
4371	18	18	18	75.2	48.842	0	OXSM	3-oxoacyl-[acyl-carrier-protein] synthase, mitochondrial	Q9NWU1;C9JQQ2;C9J2G3;B4E3Q7;F8VNS3	Cluster -813	Cluster 5	Matrix	0	25.2106	27.31	19.5512	26.5932
4144	48	48	6	67.3	85.424	0	ACO2	Aconitate hydratase, mitochondrial	Q99798;B4DZ08;B2RBW5;A0A0K0K1H7;A2A274;B4DJW1;Q71UF1;B4DEC3;O75944	Cluster -813	Cluster 5	Matrix	0	30.6636	32.3813	26.1195	31.7735
1812	11	11	11	60.4	27.388	0	MMAB	Cob(I)yrinic acid a,c-diamide adenosyltransferase, mitochondrial	Q96EY8;B2R6J3;B4DHP4;S4R3P5;F5H4Z7;A0A087X114;S4R3Z1;F5H079	Cluster -813	Cluster 5	Matrix	0	26.7837	28.7928	21.5397	28.1011
3807	17	17	2	74	25.565	0	AK3	GTP:AMP phosphotransferase AK3, mitochondrial	Q9UIJ7;Q7Z4Y4;B3KWD9	Cluster -813	Cluster 5	Matrix	0	27.3103	29.6835	21.0319	28.8184
4248	18	18	18	51.8	45.348	0	TFB2M	Dimethyladenosine transferase 2, mitochondrial	Q9H5Q4;A0A024R5R8;B4DTJ4	Cluster -813	Cluster 5	Matrix	0	25.7311	27.749	20.1254	26.9685
4203	27	27	27	47.2	80.651	0	NLN	Neurolysin, mitochondrial	Q9BYT8;A8K9T8;E9PCB6;B3KU23;Q9BQD0;H0YAK4;Q96K48;Q8NDD9;H0YAF7	Cluster -813	Cluster 5	Matrix	0	26.1609	28.1739	20.175	27.4322
1072	29	29	29	76.5	48.534	0	OAT	Ornithine aminotransferase, mitochondrial;Ornithine aminotransferase, hepatic form;Ornithine aminotransferase, renal form	P04181;A0A140VJQ4;Q59HE2	Cluster -813	Cluster 5	Matrix	0	30.3628	31.6709	26.7576	31.2124
1139	26	2	2	59.6	58.486	0	ALDH7A1	Alpha-aminoadipic semialdehyde dehydrogenase	P49419;A0A1B0GW77;A0A1B0GTG2;A0A1B0GW82;A0A1B0GUA1;A0A1B0GTY9;A0A1B0GTJ4;A0A1B0GV49;A0A0J9YWF7;A0A1B0GUY0;H0YHM6;F8VVF2;F8WDY6;A0A1B0GVU0;A0A0J9YWM6;F8WD33;A0A1B0GW65;A0A0J9YWK1	Cluster -813	Cluster 5	Matrix	0	24.2099	25.5746	20.3531	25.0715
4427	18	18	18	74.7	40.146	0	WARS2	Tryptophan--tRNA ligase, mitochondrial	Q9UGM6;B7Z5X7;B7Z6G7;B7Z448;B7Z3L8	Cluster -813	Cluster 5	Matrix	0	26.7173	28.5847	20.897	28.0249
3787	29	29	29	66.7	47.346	0	TRMT10C	Mitochondrial ribonuclease P protein 1	Q7L0Y3;C9JVB6	Cluster -813	Cluster 5	Matrix	0	29.3035	30.5877	25.4454	30.1852
2763	17	17	17	51.3	44.287	0	BCAT2	Branched-chain-amino-acid aminotransferase, mitochondrial;Branched-chain-amino-acid aminotransferase	O15382;B3KSI3;Q53EW7;M0QXF9;M0QZ10;M0QZP4;M0R2K7	Cluster -813	Cluster 5	Matrix	0	27.0969	29.1144	20.8701	28.5025
1862	23	23	21	78.8	41.924	0	ACAA2	3-ketoacyl-CoA thiolase, mitochondrial	P42765;B2RB23;A0A0B4J2A4;B3KNP8;K7EME0;K7EJ68;K7EJB1	Cluster -813	Cluster 5	Matrix	0	28.2157	29.8979	23.052	29.4008
2124	19	19	19	52.4	51.4	0	CCBL2;hCG_23341	Kynurenine--oxoglutarate transaminase 3	Q6YP21;B4DW13;A0A0A0MRN7	Cluster -813	Cluster 5	Matrix	0	25.8379	27.8153	19.8169	27.2503
1084	40	40	40	63.8	80.109	0	TRAP1	Heat shock protein 75 kDa, mitochondrial	Q12931;Q59EK6;A0A140VJY2;Q9BV61;Q53G55;Q53FS6;K0A7K7;Q5CAQ4;I3L0K7;Q8N9Z3;I3L239;I3L253;I3L2D5	Cluster -813	Cluster 5	Matrix	0	30.9669	32.1413	27.188	31.7919
1352	12	12	12	67.6	25.913	0	DCXR	L-xylulose reductase	Q7Z4W1;J3KS22;A0A384NY14;J3QS36;J3QL34;J3KRZ4;J3KSZ5;J3QS45;J3QRQ2	Cluster -813	Cluster 5	Matrix	0	27.1721	28.7272	22.6785	28.3553
2107	23	23	23	52.1	70.737	0	TBRG4	Protein TBRG4	Q969Z0;D3DVL7;B4DU42;B3KM73;B3KRS4;B3KMT3;C9J7P5;C9IZN7;H7C4R5;C9J5A2;C9J347;C9J618	Cluster -813	Cluster 5	Matrix	0	28.5472	30.1196	23.9275	29.6943

## Sheet: Cluster 6
id	Peptides	Razor + unique peptides	Unique peptides	Sequence coverage [%]	Mol. weight [kDa]	Q-value	Gene names	Protein names	Protein IDs	Perseus Cluster	Defined cluster	Mito Sub-localization	TMDs	Mean Log2 ratio pH 9.5 Pellet	Mean Log2 ratio pH 9.5 S/N	Mean Log2 ratio pH 11.5 Pellet	Mean Log2 ratio pH 11.5 S/N
4454	14	14	14	48	45.069	0	ACAD8	Isobutyryl-CoA dehydrogenase, mitochondrial	Q9UKU7;Q59FC2;B7Z7F1;B7Z644;B7Z767;E9PLS3;Q6ZUS0;B7Z9L5;B7Z8K1	Cluster -819	Cluster 6	Matrix	0	21.789	24.5289	22.5395	23.6601
3497	14	14	14	53.1	34.559	0	TOMM34	Mitochondrial import receptor subunit TOM34	Q15785;B4DXU3;Q6ZPD0	Cluster -819	Cluster 6	MOM	0	20.2161	25.261	20.1217	22.8588
4327	8	8	8	34.8	31.076	0	SDR39U1	Epimerase family protein SDR39U1	Q9NRG7;G3V5T1;Q86TZ5;F6RWC2;G3V4N6;G3V4Z0;H0YJ71;G3V451;G3V2Z6	Cluster -819	Cluster 6	unknown	0	25.3501	26.2867	25.4311	25.8932
3897	7	7	3	16.9	56.415	0	D2HGDH	D-2-hydroxyglutarate dehydrogenase, mitochondrial	Q8N465;B5MCV2;B3KSR6;B3KP72;B2RCN1;B3KTU3;H7C0N1	Cluster -819	Cluster 6	Matrix	0	19.8241	22.1968	19.4088	21.0197
4318	13	13	13	68.1	30.608	0	NIT2;HEL-S-8a	Omega-amidase NIT2	Q9NQR4;V9HW91;H7C579;B7Z3F9;B4DFB1;F8WF70	Cluster -819	Cluster 6	unknown	0	20.5351	24.4455	19.5651	22.2683
179	9	9	9	42	34.854	0	OXNAD1	Oxidoreductase NAD-binding domain-containing protein 1	Q96HP4;A0A024R2G9;C9JLB7;B4DQJ7;U3KQU8	Cluster -819	Cluster 6	Matrix	0	21.5416	25.3985	20.9199	24.2638
3645	9	9	9	38.8	27.129	0	THEM4	Acyl-coenzyme A thioesterase THEM4	Q5T1C6;F6XC58;A8K0C9;E9PLJ7;A0A024RAU3	Cluster -819	Cluster 6	MIM	0	20.8249	25.6972	19.8444	24.1052
3040	26	26	1	64	53.836	0	FDXR	NADPH:adrenodoxin oxidoreductase, mitochondrial	P22570;Q6GSK2;A0A0C4DFN8;A0A0A0MSZ4;A0A0A0MTR6;A0A0C4DGN7	Cluster -819	Cluster 6	Matrix	0	26.1754	28.6708	25.9542	27.7795
1038	15	15	15	38.2	54.351	0	MICU1	Calcium uptake protein 1, mitochondrial	Q9BPX6;F6XEV2;A0A0U1RRK1;A0A286YF11;E9PQV6;S4R3V1;S4R3W3;S4R3D7	Cluster -819	Cluster 6	MIM	1	25.3666	27.6183	23.7741	26.4537
1703	4	4	4	13	46.992	0.00029257	METTL8	Methyltransferase-like protein 8	B3KW44;Q9H825;B5ME25;B4DLT0;E7ETE0;A8K7U3;C9JE69;H7C2P8	Cluster -819	Cluster 6	Matrix	0	21.6727	23.3462	20.4311	22.5548
3640	3	3	3	20.8	19.204	0.0012222	DNLZ	DNL-type zinc finger protein	Q5SXM8;Q5SXM7	Cluster -819	Cluster 6	Matrix	0	21.6372	24.0436	19.8245	22.7383
1117	8	8	8	52	25.789	0	QDPR	Dihydropteridine reductase	P09417;A0A140VKA9;H0Y8F7;B7Z415;D6RGG7	Cluster -819	Cluster 6	Matrix	0	21.981	25.2495	19.7167	23.4039
1772	7	7	7	23.4	38.538	0	PHYH	Phytanoyl-CoA dioxygenase, peroxisomal	O14832;B1ALH6;Q6FGQ2;C9IYS5;C9JR86	Cluster -819	Cluster 6	Matrix	0	21.6816	24.2439	19.7783	22.8273
559	6	6	6	16.2	43.967	0.00028027	PTCD2	Pentatricopeptide repeat-containing protein 2, mitochondrial	Q8WV60;A0A024RAM6;F6S289;D6RGK0;B3KPU6;B7Z8R2;E5RHU2;D6RIZ0	Cluster -819	Cluster 6	Matrix	0	21.5001	23.9055	20.288	22.6006
2202	10	10	10	42.2	35.896	0	NIT1	Nitrilase homolog 1	Q86X76;B7Z410;B2R8D1	Cluster -819	Cluster 6	Matrix	0	21.6386	24.6513	20.33	22.815
587	10	10	10	32.1	60.282	0	SUOX	Sulfite oxidase, mitochondrial	P51687;B2R6Y2;A0A024RB79;D6QX84	Cluster -819	Cluster 6	IMS	0	21.8272	24.6516	20.1069	22.7161
2043	9	9	2	77.8	24.669	0	LYPLA1	Acyl-protein thioesterase 1	O75608;Q6IAQ1;B4DJV9;E5RGR0;B4DP64	Cluster -819	Cluster 6	unknown	0	24.4397	26.0731	23.4116	24.8896
897	8	8	8	63.1	16.188	0	NME6	Nucleoside diphosphate kinase;Nucleoside diphosphate kinase 6	C9JQB1;A0A0C4DG91;O75414;A0A2R8Y7V2;C9J9V6;A0A2R8Y547;C9J1J2	Cluster -819	Cluster 6	Matrix	0	24.601	25.8004	23.8754	25.09
3218	8	8	8	33.5	35.678	0	NUDT6	Nucleoside diphosphate-linked moiety X motif 6	P53370;Q59EQ3;E9PBZ9;B4DG76;H0Y9C0	Cluster -819	Cluster 6	Matrix	0	21.9639	23.5182	20.9336	22.5406
3755	8	8	8	37.3	37.087	0	METAP1D	Methionine aminopeptidase 1D, mitochondrial	Q6UB28	Cluster -819	Cluster 6	Matrix	0	22.0743	24.6221	20.1483	22.555
4165	6	6	6	42.1	24.516	0	ALKBH7	Alpha-ketoglutarate-dependent dioxygenase alkB homolog 7, mitochondrial	Q9BT30;M0QZI0;M0QZH2	Cluster -819	Cluster 6	Matrix	0	20.9858	22.1926	20.0508	21.1914
4293	13	13	13	53.7	34.793	0	GLOD4	Glyoxalase domain-containing protein 4	Q9HC38;B4DX01;B7Z403;A8K8F0;F6TLX2;Q9Y3E8;B3KV49;I3L3Q4;I3L1I0;I3NI27;I3NI24;I3L2C2;I3L1F4;I3L277	Cluster -819	Cluster 6	Matrix	0	23.883	25.8014	21.3437	24.4648
3949	11	11	11	44.4	34.69	0	ABHD11	Alpha/beta hydrolase domain-containing protein 11	Q8NFV4;D3DXF2;H7C396;C9J7Q4;H7BZ58;H0YC52	Cluster -819	Cluster 6	Matrix	0	23.0186	25.0848	20.3481	23.5017
4089	18	18	18	53.7	49.996	0	WBSCR16	Williams-Beuren syndrome chromosomal region 16 protein	Q96I51;B2RXG5;A0A087WT38	Cluster -819	Cluster 6	Matrix	0	26.6572	28.1202	24.2342	26.9046
784	23	2	1	77.4	46.292	0	ACOT2	Acyl-coenzyme A thioesterase 2, mitochondrial	A0A087X0W7;P49753;A0A087WT95;B3KSA0;A0A2R8Y7H3	Cluster -819	Cluster 6	Matrix	0	21.4653	22.4759	20.2779	21.586
3378	15	15	15	30.6	79.494	0	EHHADH	Peroxisomal bifunctional enzyme;Enoyl-CoA hydratase/3,2-trans-enoyl-CoA isomerase;3-hydroxyacyl-CoA dehydrogenase	Q08426;A0PJI6;C9JJE0	Cluster -819	Cluster 6	unknown	0	23.0831	25.7788	19.9104	23.6243
1174	6	6	1	31	26.973	0	HSD17B8	Estradiol 17-beta-dehydrogenase 8	Q92506;A0A1U9X7U3	Cluster -819	Cluster 6	Matrix	0	22.5085	24.5647	20.3322	23.0932
4347	3	3	3	31.8	10.449	0.00025714	LYRM2	LYR motif-containing protein 2	Q9NU23;E5RJK7;E5RG38;G3V136	Cluster -819	Cluster 6	Matrix	0	21.5147	22.9813	19.9463	21.8784
1845	7	7	7	17.8	45.778	0.00028409	MTERF1	Transcription termination factor 1, mitochondrial	Q99551;B4DPR9;B2R952;C9JNM8;C9JE25	Cluster -819	Cluster 6	Matrix	0	21.858	24.0515	20.0337	22.5786
2213	7	7	7	26.1	43.573	0	SIRT3	NAD-dependent protein deacetylase sirtuin-3, mitochondrial	Q9NTG7;E9PM75;B7Z5J1;B7Z7G4;E9PK80;B7ZA60;B7Z580;E9PN58;B7Z777;E9PNA0	Cluster -819	Cluster 6	Matrix	0	21.5749	23.6889	19.4893	22.355
1353	22	22	22	44.2	58.993	0	SCP2	Non-specific lipid-transfer protein	P22307;B2R761;A0A384NY87;E9PLD1;Q59HG9;B4E0J3;H0YF61;H0YCB0;H0YD06	Cluster -819	Cluster 6	MIM	0	25.6889	29.4172	22.0194	28.2619
884	6	6	1	35.6	22.61	0	GSTZ1	Maleylacetoacetate isomerase	G3V5T0;A0A0C4DFM0;G3V4T6;O43708;A0A0A0MR33;G3V267;Q59FU9;G3V3B9;H0YJN8	Cluster -819	Cluster 6	Matrix	0	22.6474	24.943	20.4397	24.1134
1330	16	16	16	66.7	33.429	0	TST	Thiosulfate sulfurtransferase;Sulfurtransferase	Q16762;Q53EW8;A0A384NKQ2;B4DVZ4;B1AH48	Cluster -819	Cluster 6	Matrix	0	27.9343	29.4782	26.4416	28.953
3583	4	4	4	36.4	12.114	0	BOLA3	BolA-like protein 3	Q53S33	Cluster -819	Cluster 6	Matrix	0	23.3998	26.8167	19.7705	25.5122
2429	20	20	20	52.8	54.91	0	POLG2	DNA polymerase subunit gamma-2, mitochondrial	Q9UHN1;E5KS15;E5KS22;A0A5F9ZHX9;A0A5F9ZH93;J3KRM2;J3QRU9	Cluster -819	Cluster 6	Matrix	0	23.4055	25.8831	20.3675	24.7895
2102	9	9	9	43.5	33.805	0	HAGH	Hydroxyacylglutathione hydrolase, mitochondrial	Q16775;B4DT01;H3BPK3;H3BPQ4;H3BQW8;H3BV79	Cluster -819	Cluster 6	Matrix	0	23.6347	26.6008	20.4048	25.4647
2283	8	8	8	58.1	11.749	0	CYCS	Cytochrome c	P99999;C9JFR7;G4XXL9;Q6LER6;CON__P62894	Cluster -819	Cluster 6	IMS	0	27.637	29.667	25.3713	28.8742
4053	13	13	13	44.3	35.808	0	RMDN1	Regulator of microtubule dynamics protein 1	Q96DB5;H0YB03;H0YB83;E5RH53;H0YC67;H0YC27;H0YBD9;E5RGC8	Cluster -819	Cluster 6	MOM	0	23.6525	26.7465	19.7411	25.7662
2597	21	21	21	55.2	56.438	0	ABAT	4-aminobutyrate aminotransferase, mitochondrial	P80404;X5D8S1;H3BRN4;H3BNQ7;B7Z1V4;X5D2Y3;H3BPW8;H3BMJ9;H3BRJ1;H3BRT1	Cluster -819	Cluster 6	Matrix	0	23.4447	26.542	20.0623	25.4941
1111	17	17	17	70.4	34.293	0	HADH	Hydroxyacyl-coenzyme A dehydrogenase, mitochondrial	Q16836;A0A140VK76;E9PF18;A0A0A0MSE2;B3KTT6;A0A0D9SFP2;B2RB06;A0A1W2PQV5;A0A1W2PNM1;A0A1W2PQC2;A0A1W2PRT2;A0A1W2PQ78;A0A1W2PP40;A0A1W2PQ55	Cluster -819	Cluster 6	Matrix	0	28.8705	31.4172	25.8935	30.6724
2431	8	8	8	41.9	32.055	0	DGUOK;hCG_40733	Deoxyguanosine kinase, mitochondrial	Q16854;E5KSL5;E5KSL6;D6W5I0;Q9BVK7	Cluster -819	Cluster 6	Matrix	0	23.1499	25.8504	19.8042	25.0853
565	6	6	6	45.5	21.097	0	HEBP1	Heme-binding protein 1	Q9NRV9;A0A024RAS8;A0A3B3IRV5;F5GWX2;H0YG71	Cluster -819	Cluster 6	IMS	0	22.2828	25.0409	19.924	24.0313
911	4	4	4	25.4	27.941	0	C6orf203	Uncharacterized protein C6orf203	Q9P0P8;A0A0D9SEI0	Cluster -819	Cluster 6	Matrix	0	22.3452	25.1543	19.9841	23.9142
4272	22	22	22	45.6	62.223	0	CARS2	Probable cysteine--tRNA ligase, mitochondrial	Q9HA77;B7Z7E6;H0YFF0;F5H579;H0YFV1;Q6AW83;F5H623;A0A087WWV1	Cluster -819	Cluster 6	Matrix	0	26.1308	27.9546	24.5303	27.4704
3438	10	10	10	31.9	35.608	0	AUH	Methylglutaconyl-CoA hydratase, mitochondrial	Q13825;B4DYI6	Cluster -819	Cluster 6	Matrix	0	22.5585	25.6517	19.8071	24.7165
3365	11	11	11	29.8	64.608	0	FPGS	Folylpolyglutamate synthase, mitochondrial	Q05932;Q5JU20;Q5JU23;Q5JU21;Q96G81;B2RDF7;Q96LE3;Q96LE4	Cluster -819	Cluster 6	Matrix	0	21.5771	23.4718	19.9218	23.0367
1750	15	15	15	49.9	42.233	0	NUDT19	Nucleoside diphosphate-linked moiety X motif 19, mitochondrial	A8MXV4	Cluster -819	Cluster 6	Matrix	0	24.6677	27.1146	22.6252	26.3911
2891	20	20	20	50.9	55.003	0	MLYCD	Malonyl-CoA decarboxylase, mitochondrial	O95822	Cluster -819	Cluster 6	Matrix	0	22.7533	26.214	19.6454	25.3664
4175	6	6	6	44.2	14.179	0	ISCA1	Iron-sulfur cluster assembly 1 homolog, mitochondrial	Q9BUE6;A0A1B0GTK6;Q5TBE2;Q5TBE9	Cluster -819	Cluster 6	Matrix	0	22.6332	25.2963	20.7039	24.5858
3649	10	10	10	35.7	46.261	0	PDSS1	Decaprenyl-diphosphate synthase subunit 1	Q5T2R2;Q59EP8;H0YEE6;B4DJY1	Cluster -819	Cluster 6	MIM	0	21.8653	24.3444	20.076	23.5295
4143	31	31	31	52.6	80.64	0	MIPEP	Mitochondrial intermediate peptidase	Q99797	Cluster -819	Cluster 6	Matrix	0	26.3202	28.6285	24.5168	27.9892
4245	8	8	8	28.7	45.122	0	OSGEPL1	Probable tRNA N6-adenosine threonylcarbamoyltransferase, mitochondrial	Q9H4B0;E5RGZ1;E5RIL9;E7EVL7;B4DGY7	Cluster -819	Cluster 6	Matrix	0	23.0732	25.3972	20.6139	24.8213
1253	27	1	1	47.6	83.119	0	MUT	Methylmalonyl-CoA mutase, mitochondrial	A0A2S1PH20;P22033;A0A024RD82;A0A2S1PH34;A0A2S1PH16;T1WHH0;A0A2S1PH09;B2R6K1;A0A2S1PH23;A0A2S1PH13;A0A0S2Z4X4;A0A2S1PH46;S4UML7;A0A0K0PWN6;S4UML3;A0A0G3IFT0;Q59HB4;S4UM43;S4UNR5;A0A0B4U8R5	Cluster -819	Cluster 6	Matrix	0	22.2018	24.4368	20.0437	24.0223
180	14	14	14	41.2	50.127	0	TRNT1	CCA tRNA nucleotidyltransferase 1, mitochondrial	Q96Q11;A0A024R2H7;A0A494C181;A0A494C1D4;F8W8C3;A0A494C0A0;A0A494C0Y2;C9JRS7;A0A494C1L4;A0A494C1P4;A0A494BZV5;A0A494C0N8	Cluster -819	Cluster 6	Matrix	0	23.4544	26.6867	20.0796	25.8319
688	8	8	8	33.5	31.725	0	MTIF3	Translation initiation factor IF-3, mitochondrial	Q9H2K0;A0A024RDQ7	Cluster -819	Cluster 6	Matrix	0	23.1213	26.1685	19.977	25.5725
4459	13	6	6	16.5	114.48	0.00028129	OGDHL	2-oxoglutarate dehydrogenase-like, mitochondrial	Q9ULD0	Cluster -819	Cluster 6	Matrix	0	20.7204	21.8818	19.5507	21.8155
3901	8	8	8	31.8	40.14	0	ZADH2	Zinc-binding alcohol dehydrogenase domain-containing protein 2	Q8N4Q0;Q4G1C4;J3KTQ8	Cluster -819	Cluster 6	unknown	0	22.4894	24.2701	20.1292	24.5586
238	8	8	8	27.3	41.968	0	NIF3L1;DKFZp762L015	NIF3-like protein 1	Q9GZT8;Q658J0;A0A024R3V5;A0A024R3V7;E7EXA3;Q6X734;H7C1A8;B8ZZI0;C9JN42	Cluster -819	Cluster 6	Matrix	0	22.558	24.4417	20.771	24.384
3471	8	8	8	15.4	75.688	0	FASTKD3	FAST kinase domain-containing protein 3	Q14CZ7;D6RAR6;Q9P0E5;D6RC07;D6RHY4	Cluster -819	Cluster 6	Matrix	0	20.6087	22.2789	18.9843	22.332
2117	20	20	20	44	71.949	0	ADCK3;CABC1	Atypical kinase ADCK3, mitochondrial	Q8NI60;B4DVB7;Q5T7A2;B4DN23;B4DED1;B4DU83;A1L377	Cluster -819	Cluster 6	MIM	1	26.666	27.4903	24.9071	27.5231
3184	9	9	9	38.9	33.269	0	RPIA	Ribose-5-phosphate isomerase	P49247;Q53R32;Q53SB2	Cluster -819	Cluster 6	Matrix	0	21.8438	22.6625	20.3755	22.8454
4372	7	7	7	29.2	34.83	0	THG1L	Probable tRNA(His) guanylyltransferase	Q9NWX6;Q9H8R6;B4E366;E5RIQ8	Cluster -819	Cluster 6	Matrix	0	21.7694	24.5703	19.8683	24.2525
1028	16	16	16	47.7	49.666	0	MICU2	Calcium uptake protein 2, mitochondrial	Q8IYU8;A0A0S2Z6V5;A0A0A0MTD5;A0A0S2Z6B0	Cluster -819	Cluster 6	MIM	0	24.3906	26.502	23.3118	25.9875
1283	12	12	12	36	48.84	0	HTRA2	Serine protease HTRA2, mitochondrial	O43464;A0A384MDW9;A8K7G2;A0A0C4DG44;B2BKJ3;P83110	Cluster -819	Cluster 6	MIM	1	25.1014	26.7843	24.3127	26.4616
260	4	4	2	19.2	26.927	0.0030952	EFHD1;FLJ13612	EF-hand domain-containing protein D1	Q9BUP0;A0A024R493;Q59EU6;Q53S38;H7C0I0	Cluster -819	Cluster 6	MIM	0	22.2793	24.1285	21.7025	23.7437
1591	14	14	14	53.3	46.121	0	METTL15	Probable methyltransferase-like protein 15	A6NJ78;A0A0U1RR76;P0C7V9;A0A0U1RRF2;B5MC64;A0A0U1RR64;A0A0U1RRD2;F8WD83	Cluster -819	Cluster 6	Matrix	0	23.2872	26.1441	22.3944	25.435
3193	31	31	31	43.4	112.91	0	LIG3	DNA ligase 3;DNA ligase	P49916;B7Z6I3;K7ERZ5;K7EQB6;K7ENR9;Q96DF0;C4B7Q3;K7EJR4	Cluster -819	Cluster 6	Matrix	0	21.5272	26.6735	20.0338	25.3508
2434	7	7	7	34.8	34.645	0	UNG;DKFZp781L1143	Uracil-DNA glycosylase	P13051;E5KTA5;F5GYA2;E5KTA6;Q6FHS8;Q68DM5;B4DRT6	Cluster -819	Cluster 6	Matrix	0	21.3796	25.4297	19.8852	24.4762
1082	14	14	14	63.6	33.178	0	MPST	3-mercaptopyruvate sulfurtransferase;Sulfurtransferase	P25325;A0A140VJX3;Q2VEU1;B1AH49;Q59HD5;Q2VEU0	Cluster -819	Cluster 6	MIM	0	26.0111	28.2473	25.1243	27.8116
2375	10	10	10	42.9	30.344	0	PROSC	Proline synthase co-transcribed bacterial homolog protein	O94903;D3DSW3;A8K520;B3KMP6;E5RG77;E5RFX7;E5RFZ4;H0YBG2	Cluster -819	Cluster 6	Matrix	0	21.4243	24.5018	20.29	23.8922
3435	14	14	14	57.1	43.831	0	ALKBH1	Alkylated DNA repair protein alkB homolog 1	Q13686;Q5XKL0;G3V4M4;H0YJF3	Cluster -819	Cluster 6	Matrix	0	20.8268	25.0924	19.9953	24.2965
3663	6	6	6	22	38.918	0	NDUFAF5	NADH dehydrogenase [ubiquinone] 1 alpha subcomplex assembly factor 5	Q5TEU4;B3KR61	Cluster -819	Cluster 6	MIM	0	21.2484	24.0972	20.5549	23.6466
870	6	6	6	39.4	23.255	0	MTHFS;ST20-MTHFS	5-formyltetrahydrofolate cyclo-ligase	P49914;A0A0A6YYL1;Q96EE9;A0A0U1RQM3;A0A0U1RR23;H3BMB9	Cluster -819	Cluster 6	Matrix	0	21.7386	25.3814	20.361	23.9167
2426	36	36	35	41.3	139.56	0	POLG	DNA polymerase subunit gamma-1	P54098;E5KNU5;E5KNX5;A8K5G6;E5KNV8;E5KNW2;H0YD36;A0A1B0GTU7;A0A1B0GVT8;A0A1B0GTQ6;A0A590UK63;A0A590UJP1;A0A0D9SFM1;H0YCV2;Q6LCA9;A0A1B0GW33;A0A3G6VDW8;A0A3G6VDX0;A0A0K2FPC8;H0YDF1;H0YCD2;A0A3G6VDX4;Q2V8X9;A0A0K2FP50;H0YE43	Cluster -819	Cluster 6	Matrix	0	24.9717	27.2118	24.1182	26.4321
3075	20	20	20	61.3	35.554	0	APEX1	DNA-(apurinic or apyrimidinic site) lyase;DNA-(apurinic or apyrimidinic site) lyase, mitochondrial	P27695;Q5TZP7;G3V3M6;G3V5Q1;G3V3C7;A0A0C4DGK8;G3V5D9;G3V5M0;G3V359;H7C4A8;G3V3Y6;G3V2D9	Cluster -819	Cluster 6	Matrix	0	24.6059	29.6604	22.815	28.0028
3992	7	7	7	20.2	54.844	0	LACE1	Lactation elevated protein 1	Q8WV93;H0Y5F4;A6ZJA2	Cluster -819	Cluster 6	MIM	0	22.1471	23.3027	21.5294	22.7586
3733	7	7	7	40.3	23.889	0	C8orf82	UPF0598 protein C8orf82	Q6P1X6;H0YF29;J3KNI2	Cluster -819	Cluster 6	Matrix	0	25.3117	27.1566	24.3555	26.4235
708	11	11	11	48.8	37.359	0	CLYBL	Citrate lyase subunit beta-like protein, mitochondrial	Q8N0X4;A0A024RE03;B4DU60;Q5JVC0;Q5JVC2;Q5JVC1;Q5JVB9	Cluster -819	Cluster 6	Matrix	0	22.5698	25.3452	21.0185	24.1877
1971	13	13	13	30.4	66.436	0	C14orf159;C14orf159 variant protein	UPF0317 protein C14orf159, mitochondrial	Q7Z3D6;Q4LE40;B3KVU6;Q6IA66;H0YB09;Q8NB88;Q53HP9;A0A0C4DGD4;H0YB62;H0YB11;E5RIU5;E5RJ62;A0A0C4DGD8;E5RIL4;E5RFT5;E5RJ87;E5RGN8;E5RFZ6;E5RGP9;E5RK56	Cluster -819	Cluster 6	Matrix	0	21.5761	25.0503	19.7521	23.551
3566	8	8	8	41	29.988	0	PNPO;HEL-S-302	Pyridoxine-5-phosphate oxidase	Q9NVS9;V9HW45;Q53FP0;J3QQZ9;J3QQV6;A0A286YFL3	Cluster -819	Cluster 6	Matrix	0	21.684	24.362	20.0355	23.3482
424	12	12	12	56.2	32.805	0	LACTB2	Beta-lactamase-like protein 2	Q53H82;A0A024R811	Cluster -819	Cluster 6	Matrix	0	22.9314	26.7797	20.3222	25.0929
2037	6	6	6	18.7	48.461	0	SUGCT;C7orf10	Succinate--hydroxymethylglutarate CoA-transferase	Q9HAC7;B4DJF0;H0Y4N1;Q9Y6U8;B7Z568;Q75MS9	Cluster -819	Cluster 6	Matrix	0	21.1088	23.8422	19.5669	22.8576
3528	17	17	17	45.2	58.246	0	TRMT5	tRNA (guanine(37)-N1)-methyltransferase	Q32P41;G3V5X1;G3V494	Cluster -819	Cluster 6	Matrix	0	21.0787	24.6448	19.3217	23.4058
667	7	7	7	16.5	70.104	0	MOCS1	Molybdenum cofactor biosynthesis protein 1;Cyclic pyranopterin monophosphate synthase;Cyclic pyranopterin monophosphate synthase accessory protein	Q9NZB8;A0A024RD17;Q9NP27	Cluster -819	Cluster 6	Matrix	0	20.6537	22.4318	19.7074	21.8311
1860	9	9	9	37.2	44.047	0	QTRT1	Queuine tRNA-ribosyltransferase	Q9BXR0;B2RAR3;K7ESP6;K7EJ21;K7EL95;Q71RF8;K7EPI1	Cluster -819	Cluster 6	Matrix	0	21.4577	24.1002	20.2488	23.2306
3678	10	10	10	66.7	26.316	0	LYPLAL1	Lysophospholipase-like protein 1	Q5VWZ2;B3KVW3	Cluster -819	Cluster 6	unknown	0	22.4599	26.1157	20.3076	24.9909
2578	8	8	8	43.5	26.832	0	REXO2	Oligoribonuclease, mitochondrial	Q9Y3B8;H0YGR4;H0YG54;F5GYG5;F5H784;F5H7P1;H0YF66;Q9BTR4;F5H6P8;H0YG37	Cluster -819	Cluster 6	Matrix	0	22.4808	26.2143	20.0414	25.0995
4188	11	11	11	46.3	39.125	0	NUDT9	ADP-ribose pyrophosphatase, mitochondrial	Q9BW91;Q8NG26;Q96KB3;H7C386;D6RAW2;D6R8Z6	Cluster -819	Cluster 6	Matrix	0	21.7949	25.6522	19.3544	24.3699

## Sheet: Unclustered
id	Peptides	Razor + unique peptides	Unique peptides	Sequence coverage [%]	Mol. weight [kDa]	Q-value	Gene names	Protein names	Protein IDs	Perseus Cluster	Defined cluster	Mito Sub-localization	TMDs	Mean Log2 ratio pH 9.5 Pellet	Mean Log2 ratio pH 9.5 S/N	Mean Log2 ratio pH 11.5 Pellet	Mean Log2 ratio pH 11.5 S/N
4180	11	9	9	31.4	52.377	0	SLC25A23	Calcium-binding mitochondrial carrier protein SCaMC-3	Q9BV35;B4DI95;M0QZJ5;M0QZT4;M0R1X8;M0R1W8	Cluster -821	Unclustered	MIM	6	21.2552	23.1629	24.0158	20.6072
400	6	6	6	31.4	35.409	0	SLC25A42;MGC26694	Mitochondrial coenzyme A transporter SLC25A42	Q86VD7;A0A024R7K2;B7Z8R5	Cluster -821	Unclustered	MIM	6	20.8408	21.7646	23.1497	21.111
3939	4	4	4	19.1	34.095	0.00025368	SETD9	SET domain-containing protein 9	Q8NE22;C9J935	Cluster -821	Unclustered	Matrix	0	20.1489	20.7678	21.1219	20.3443
2730	4	4	4	21.2	17.417	0	NDUFAB1	Acyl carrier protein, mitochondrial;Acyl carrier protein	O14561;I3L505;H3BNK3;A4UCS3	Cluster -827	Unclustered	MIM	0	24.669	23.232	22.8903	19.8242
1010	5	5	5	27.4	31.957	0	MTFR1L	Mitochondrial fission regulator 1-like	Q9H019;A0A0S2Z5H6;B4DRE5;B2RAQ5;C9JF50;E9PLU1;E9PRK5;E9PLD2;B3KPT5;E9PRW1;E9PSD6;E9PPF9;E9PPQ0	Cluster -827	Unclustered	unknown	0	21.4092	21.5786	20.4492	19.9208
4217	9	9	9	78	12.349	0	SLIRP	SRA stem-loop-interacting RNA-binding protein, mitochondrial	Q9GZT3;A0A087WUN7;H0YJ40;G3V4X6;G3V2S9;H0YJW7;H0YJ07;H0YJU7;H0YJI1	Cluster -827	Unclustered	Matrix	0	29.7193	29.7387	29.1618	28.7015
4088	2	2	2	19.3	12.654	0	PYURF	Protein preY, mitochondrial	Q96I23	Cluster 702	Unclustered	unknown	0	20.4022	18.2203	19.7853	21.6561
3083	6	6	6	15.3	47.655	0.00027972	ACADL	Long-chain specific acyl-CoA dehydrogenase, mitochondrial	P28330;B4DJN8	Cluster -825	Unclustered	MIM	0	20.0247	21.3089	19.8935	21.8664
225	12	12	12	36.1	42.205	0	RPUSD4	RNA pseudouridylate synthase domain-containing protein 4	Q96CM3;A0A024R3K2;B4DUN4;E9PJV3	Cluster -825	Unclustered	Matrix	0	23.0949	23.9568	19.6525	25.4158
3878	5	5	5	30	38.359	0	RBFA	Putative ribosome-binding factor A, mitochondrial	Q8N0V3;K7EIS1	Cluster -825	Unclustered	Matrix	0	21.2586	21.7853	20.6832	22.3558

## Sheet: Column definitions
id	MaxQuant protein group identifier unique to each experiment
Peptides	Number of peptide sequences associated with the protein group
Unique peptides	Number of unique peptides associated with the protein group
Razor+unique peptides	Number of unique peptides that have been assigned to the protein group with the largest number of total peptides identified
Sequence coverage [%]	Percentage of the protein sequence covered by identified peptides
Mol. weight [kDa]	Molecular weight of the leading protein sequence
Score	Score for the protein group, derived from the peptide posterior error probability
Gene names	Gene symbols
Protein names	Protein name
Protein IDs	Identifier(s) of protein(s) contained in the protein group.
Persues cluster	Cluster protein is defined to as defined by the Perseus software
Defined cluster	Cluster protein is defined to as defined bythe authors
Mito Sub-localisation	Categorical column specifying the mitochondrial sub-loaclisation of the protein as defined in the MitoCarta3.0 datase
Uniprot TMDs	Number of protein transmembrane domains annotated in the Uniprot database
Mean Log2 Intensity pH __, ___	Mean of the Log2-transformed intensity values for specified fraction and pH
TMPred	Number of TMDs identified by TMPred
HMMTOP	Number of TMDs identified by HMMTOP (RRID:SCR_010277)
TMHMM	Number of TMDs identified by TMHMM (RRID:SCR_014935)
Phobius	Number of TMDs identified by Phobius (RRID:SCR_015643)
Number of TM tools	Number of TM tools that identified at least one TMD
