# Supplementary material for: Applying Sodium Carbonate Extraction Mass Spectrometry to Investigate Defects in the Mitochondrial Respiratory Chain
Source: Front Cell Dev Biol. 2022 Mar 1;10:786268. doi: 10.3389/fcell.2022.786268 (PMC8921082; doi:10.3389/fcell.2022.786268)
Supplement: Supplementary file 2 [file Table3.XLSX]

## Sheet: Supplementary table 3
id	Peptides	Razor + unique peptides	Unique peptides	Sequence coverage [%]	Mol. weight [kDa]	Q-value	Gene names	Protein names	Protein IDs	Mito Sub-localization	-Log T-test p-value UQCRC1	Mean Log2 Ratio UQCRC1	-Log T-test p-value UQCR10	Mean Log2 Ratio UQCR10	Log 2 Ratio H/L UQCRC1 HL	Log 2 Ratio H/L UQCRC1 LH1	Log 2 Ratio H/L UQCRC1 LH2	Log 2 Ratio H/L UQCR10 HL	Log 2 Ratio H/L UQCR10 LH1	Log 2 Ratio H/L UQCR10 LH2
1	5	5	5	14.4	51.58	0	MT-ND4;ND4;NADH4;ndh4	NADH-ubiquinone oxidoreductase chain 4	P03905;A0A343GQZ0;A0A343SZI6;A0A343GRJ8;A0A343GSV3;A0A343GG84;A0A343DZ22;A0A343DVU1;A0A342YPJ4;A0A1S6KPB0;A0A1S6N2R9;A0A1S6N5C1;A0A343GB66;A0A1S6NFS6;A0A1S6NTQ9;A0A1S6P1Y4;A0A1W6EPH4;A0A1W6EQE0;A0A1W6ER11;A0A1X7RBN5;A0A1Z1G8I2;A0A342Y255;A0A342Y607;A0A342Y9G6;A0A343GSM5;A0A342YDT7;A0A343GTG1;A0A1L2EGL1;A0A343GTY0;A0A343GRA7;A0A343GJ35;A0A059QNU0;A0A343GID8;L7XVX3;Q06T62;Q1W0W1;Q20CX0;Q2L718;Q2LHB…	MIM	2.35111	-0.806611	1.06868	-0.234264	-0.902121	-0.715116	-0.802595	-0.140732	-0.18344	-0.37862
21	31	31	31	67.6	72.691	0	SDHA	Succinate dehydrogenase [ubiquinone] flavoprotein subunit, mitochondrial	A0A024QZ30;P31040;D6RFM5;P31040-2;Q0QF12;B3KT34;A0A087X1I3;P31040-3;B4DYN5;A0A494C1T6;B3KYA5;H0Y8X1;B4DNB2;B7Z668;B7Z6J5	MIM	0.298046	0.0350814	0.82792	0.0951932	-0.0507487	0.0672282	0.0887648	0.0177629	0.159661	0.108155
30	10	10	10	34	46.36	0	BCKDK	[3-methyl-2-oxobutanoate dehydrogenase [lipoamide]] kinase, mitochondrial	A0A024QZA9;O14874-2;O14874-3;O14874;H3BTL2;H3BS02;B4DGN9;H3BNP3;H3BQP2;H3BUV3	Matrix	1.56342	0.168441	0.0277904	-0.00813575	0.116032	0.175546	0.213746	-0.184273	0.0302003	0.129666
43	5	5	5	44.4	12.199	0	C10orf70;CISD1	CDGSH iron-sulfur domain-containing protein 1	A0A024QZN7;Q9NZ45	MOM	0.345995	0.0758037	1.02705	-0.418981	-0.0836813	0.185262	0.125831	-0.14223	-0.555624	-0.55909
49	8	8	8	44.4	22.039	0	PPIF	Peptidyl-prolyl cis-trans isomerase;Peptidyl-prolyl cis-trans isomerase F, mitochondrial	B2R6X6;A0A024QZS4;P30405;R4GN99;P30405-2;H0Y548;E9PKY5;B3KSZ1;B4E3F2;E9PEQ6;A8KAM9;Q9UNP9-2;Q9UNP9;Q9UNP9-3	Matrix	1.1912	0.313138	0.0479863	0.0162675	0.146357	0.387671	0.405386	-0.197842	0.162001	0.0846431
50	15	15	0	64.9	30.348	0	VDAC2	Voltage-dependent anion-selective channel protein 2	A0A0A0MR02;A0A024QZT0;P45880;A0A024QZN9;P45880-1;B4DKM5;A2A3S1	MOM	1.62861	0.559458	0.818377	0.101996	0.384912	0.640653	0.652808	0.0131178	0.159361	0.133509
56	9	9	9	46	31.106	0	BPHL	Valacyclovir hydrolase	A0A024QZY0;Q86WA6-2;Q86WA6;Q49AI2;B4DML3	Matrix	0.140912	-0.0137927	3.3527	-0.160454	-0.0555828	0.0531633	-0.0389586	-0.16309	-0.153742	-0.16453
63	19	19	19	51.9	56.157	0	OXCT1;OXCT	Succinyl-CoA:3-ketoacid-coenzyme A transferase;Succinyl-CoA:3-ketoacid coenzyme A transferase 1, mitochondrial	A0A024R040;P55809;Q6IAV5;E9PDW2;B7Z609;A1E286;P55809-2;Q9H7N8;B3KS89;Q9BYC2	Matrix	0.715896	-0.06245	1.87136	-0.161712	-0.121333	-0.0557687	-0.0102486	-0.138763	-0.199295	-0.147078
70	13	13	6	33	58.951	0	AHCYL1;FGFR2-AHCYL1	Adenosylhomocysteinase;Putative adenosylhomocysteinase 2	A0A024R0A8;O43865;Q2NKW8;V5YQL4;O43865-2;Q6ZMM9;Q9BTL0;O43210;Q6ZMI1	MOM	0.159538	-0.0884599	0.874766	-0.409087	0.280961	-0.172682	-0.373659	-0.0919045	-0.65598	-0.479376
72	42	42	8	44.9	113.88	0	NNT	NAD(P) transhydrogenase, mitochondrial	Q2TB59;A0A024R0C3;Q13423;A0A590UK15;A0A590UJM2;A0A590UK29;D6RAI5;D6RHU2;A0A590UJA4;A0A590UKC7;B4DS88;B4DMN9;Q8N5H5	MIM	0.845469	0.193201	0.637849	-0.0969594	0.0291079	0.276659	0.273837	-0.208909	-0.0582146	-0.0237545
78	2	2	2	26.1	15.173	0	MRPS12	28S ribosomal protein S12, mitochondrial	A0A024R0H2;O15235	Matrix	1.20493	-0.643761	1.002	-0.288367	-0.580476	NaN	-0.707047	-0.242908	NaN	-0.333826
81	16	16	16	56.5	50.399	0	BCKDHA;DKFZp313C0640	2-oxoisovalerate dehydrogenase subunit alpha, mitochondrial	Q59EI3;A0A024R0K3;Q6ZSA3;F5H5P2;P12694;B2R8A9;P12694-2;F5GXU9;Q658P7;H0YH31;Q9UMB3;A0A0M5IJ90	MIM	0.688032	0.099013	2.07016	-0.083158	-0.000362113	0.114626	0.182775	-0.0958281	-0.0844646	-0.0691815
82	5	5	5	22.6	29.267	0	FLJ10241;ATP5SL	ATP synthase subunit s-like protein	A0A024R0K4;B4DNR0;Q9NW81;Q9NW81-4;Q9NW81-5;M0QZP7;M0QZC4;K7EIV4;B4DFT4;B7ZAJ8;K7ESN5;Q9NW81-6;Q9NW81-3;M0R078;Q9NW81-2	MIM	2.02314	0.639227	1.08705	0.467324	0.752496	0.536039	0.629147	0.685252	0.517668	0.199051
85	11	11	11	27.9	50.478	0	TIMM50	Mitochondrial import inner membrane translocase subunit TIM50	Q0VAB1;A0A024R0M6;Q3ZCQ8;Q3ZCQ8-2;M0R003;Q3ZCQ8-3;M0R2F8;M0R1Y4;M0R0C3;M0QXC3;M0R2Z3;M0R303;M0R2D2;M0R2Q2;M0R047	MIM	1.00724	0.144617	0.673757	0.276126	0.0505446	0.215728	0.167578	-0.0288336	0.435301	0.42191
119	4	4	4	33.1	18.01	0	MTP18;MTFP1	Mitochondrial fission process protein 1	A0A024R1E4;Q9UDX5;B5MC22;H7C417;L0R6K6;F8WEN7;Q9UDX5-2	Membrane	0.325586	0.0757555	0.618922	-0.121131	0.100729	-0.0845899	0.211127	-0.166483	0.0223789	-0.21929
137	32	32	32	37.7	119.77	0	ACLY;ACLY variant protein	ATP-citrate synthase	A0A024R1Y2;A0A024R1T9;Q4LE36;P53396-2;P53396;P53396-3;Q8N9C4;K7ESG8;K7EIE7	Matrix	1.09316	0.281497	0.995396	0.40357	0.112032	0.350626	0.381833	0.147352	0.625411	0.437948
143	17	17	17	38.5	64.244	0	FKBP10;DKFZp666D193	Peptidyl-prolyl cis-trans isomerase FKBP10	A0A024R1W3;Q96AY3;Q658U4;Q6ZME7;B4DJJ5;Q8NAG5;H0Y827;Q96AY3-2;K7ESG6;K7ELI6;C9JPC3;K7EM43	IMS	0.203389	0.175643	0.273868	0.146266	0.791669	-0.138615	-0.126123	0.525495	0.038718	-0.125414
146	6	6	6	47.2	11.731	0	COA3;hCG_16955	Cytochrome c oxidase assembly factor 3 homolog, mitochondrial	Q9Y2R0;A0A024R1X4;K7EPV0	MIM	0.974318	-0.211193	1.0935	0.282807	-0.0804155	-0.339796	-0.213367	0.252972	0.443664	0.151784
168	6	6	6	45.8	15.996	0	CHCHD4	Mitochondrial intermembrane space import and assembly protein 40	A0A024R2I5;A0A024R2F8;Q8N4Q1;Q8N4Q1-2	IMS	0.2782	-0.140512	0.82957	-0.15635	-0.510616	0.0405304	0.0485506	-0.276976	-0.0418201	-0.150255
172	6	6	6	19.9	34.725	0	OXNAD1	Oxidoreductase NAD-binding domain-containing protein 1	U3KQU8;A0A024R2G9;C9JLB7;B4DQJ7;Q96HP4	Matrix	0.146047	-0.0503032	1.26292	0.0935347	-0.154815	NaN	0.0542084	0.101574	NaN	0.085495
173	14	14	14	41	50.143	0	TRNT1	CCA tRNA nucleotidyltransferase 1, mitochondrial	A0A024R2H7;Q96Q11-2;Q96Q11;A0A494C181;A0A494C1D4;F8W8C3;A0A494C0A0;A0A494C0Y2;C9JRS7;A0A494C1L4;A0A494C1P4;A0A494BZV5;A0A494C0N8;Q96Q11-3	Matrix	0.532125	-0.128355	0.0761666	-0.0447833	-0.305187	-0.0769604	-0.00291753	-0.432773	0.130601	0.167822
180	15	15	15	57.3	44.292	0	ACAA1	3-ketoacyl-CoA thiolase, peroxisomal	A0A024R2M6;P09110;B4DEN6;Q8NCW8;C9JDE9;H7C131;A0A140VJX0;P09110-2;H0Y4D4;B4E072;O43203;B4DVF4;F2Z2Q6;F2Z3P7	unknown	0.296266	0.207762	0.78631	0.625036	-0.308088	0.487506	0.443868	0.0473117	0.878243	0.949553
194	15	15	15	42.3	65.401	0	CHDH	Choline dehydrogenase, mitochondrial	A0A024R301;Q8NE62;B4DMQ4;C9JYW4;C9J7D8	MIM	0.266423	0.174297	0.578328	0.381971	-0.300857	0.368924	0.454825	-0.111199	0.5757	0.681412
213	21	21	21	47.5	62.696	0	DLAT	Acetyltransferase component of pyruvate dehydrogenase complex;Dihydrolipoyllysine-residue acetyltransferase component of pyruvate dehydrogenase complex, mitochondrial	B4DJX1;Q86YI5;A0A024R3D8;P10515;E9PEJ4;H0YDD4;B4DS43;B4DLQ2;Q01991;Q16791;B4E1P6	Matrix	0.870765	0.161854	0.42707	0.106687	0.293987	0.105103	0.0864712	0.294374	0.00382396	0.0218614
229	5	5	5	37.5	15.128	0	MRPL55	39S ribosomal protein L55, mitochondrial	A0A024R3U3;Q7Z7F7;Q7Z7F7-2;X6R631;X6RIW1	Matrix	0.830254	-0.131473	0.262537	0.0576498	-0.0295789	-0.227014	-0.137827	0.210091	0.0239598	-0.0611013
230	9	9	9	61.4	21.725	0	GUK1;DKFZp666D023	Guanylate kinase	Q6IBG8;B1ANH5;B1ANH0;A0A024R3U5;Q16774;Q16774-2;Q96IN2;B1ANG9;B1ANH2;B1ANH6;Q658U3;Q16774-3;B1ANH3	Matrix	0.646156	-0.150625	1.54882	-0.345395	-0.273772	0.017632	-0.195737	NaN	-0.330052	-0.360738
232	5	5	5	18.6	32.544	0	C2orf47;FLJ22555	Uncharacterized protein C2orf47, mitochondrial	Q8WWC4;A0A024R3U8;H7C0V0	Matrix	0.549879	0.192881	0.439769	0.140313	-0.0674426	0.362945	0.283139	-0.0709866	0.345079	0.146846
235	9	9	9	29.8	37.029	0	DKFZp762L015;NIF3L1	NIF3-like protein 1	Q658J0;A0A024R3V5;A0A024R3V7;Q9GZT8-2;Q9GZT8;Q9GZT8-3;E7EXA3;Q6X734;B8ZZI0;C9JN42	Matrix	0.802028	0.397696	1.50264	0.364121	NaN	0.498311	0.297081	0.428009	0.432455	0.231898
238	3	3	3	27.6	16.298	0	TOMM20	Mitochondrial import receptor subunit TOM20 homolog	A0A024R3W2;Q15388	MOM	0.0662468	0.0305189	0.762761	0.205636	NaN	-0.104545	0.165583	0.385918	0.185244	0.0457453
241	56	56	35	86.7	61.054	0	HSPD1	60 kDa heat shock protein, mitochondrial	P10809;A0A024R3X4;B3GQS7;B7Z597;B7Z4F6;B7Z5E7;Q53SE2;E7EXB4;E7ESH4;B9VPB4;B9VP19;P10809-2;A0A0S2Z415;C9JL25;Q53QD5;C9JCQ4;C9JL19;B9VP24;C9J0S9	Matrix	2.00251	0.0930946	1.39382	0.113099	0.097408	0.0751755	0.1067	0.157978	0.102418	0.0789026
242	26	26	26	46.8	81.434	0	FASTKD2	FAST kinase domain-containing protein 2	B3KMB8;A0A024R3X5;Q9NYY8;Q9NYY8-2	Matrix	0.380046	-0.0823737	1.67889	0.2331	0.0778102	-0.139989	-0.184943	0.288463	0.240435	0.170404
247	3	3	3	28.6	11.402	0	NDUFB3	NADH dehydrogenase [ubiquinone] 1 beta subcomplex subunit 3	O43676;A0A024R413;C9JKQ2	MIM	1.16692	-0.85869	0.172933	-0.0282215	-0.386084	-1.09218	-1.09781	0.0335294	0.0246792	-0.142873
250	15	15	15	48.2	47.535	0	BCS1L	Mitochondrial chaperone BCS1	Q53EX1;A8JZZ8;A0A024R445;Q9Y276;Q53RT4;C9J8G3;H7C492;C9J1S9;C9JAS4;H7BZF6;A0A0S2Z3G6;A0A2R8Y7T3;C9J4Q9;A8BSR7	MIM	0.370327	1.21832	0.295508	0.131726	3.67786	0.00277634	-0.0256732	NaN	0.266127	-0.0026746
252	45	45	1	43.7	164.94	0	CPS1	Carbamoyl-phosphate synthase [ammonia], mitochondrial	A0A024R454;P31327;P31327-3;Q5R210;Q5R208;A8K134;Q5R209;P31327-2;Q5R207;A0A669KBF2;Q5R211;B7ZAW0;Q05CV6	Matrix	2.65598	0.844472	1.58622	0.401961	0.765796	0.873946	0.893674	0.531534	0.315208	0.35914
263	8	8	8	41.3	28.431	0	PEX11B	Peroxisomal membrane protein 11B	A0A024R4E7;O96011-2;O96011;B3KSS3;H7C3V6	Membrane	0.9337	0.65503	0.825386	0.26455	0.178007	0.994765	0.792317	0.0824582	0.231988	0.479204
269	18	18	18	67.1	33.228	0	MDH2	Malate dehydrogenase;Malate dehydrogenase, mitochondrial	Q75MT9;Q6FHZ0;A0A024R4K3;P40926;Q0QF37;P40926-2;G3XAL0;B3KTM1	Matrix	0.501765	0.0413831	1.35286	-0.201847	-0.0137916	0.0440356	0.0939053	-0.283017	-0.131835	-0.190689
272	9	9	9	31.7	35.932	0	RDH13	Retinol dehydrogenase 13	A0A024R4M8;Q8NBN7;G8JLA1;B3KVA3;A8K6B4;Q8NBN7-2;B2RDH1;K7EMY5;K7EQB5;K7ERV1	MIM	0.168202	-0.188533	1.38003	-0.327841	0.596658	-0.618074	-0.544183	-0.190899	-0.412596	-0.380028
281	18	18	18	76.3	33.238	0	CYB5R3	NADH-cytochrome b5 reductase;NADH-cytochrome b5 reductase 3;NADH-cytochrome b5 reductase 3 membrane-bound form;NADH-cytochrome b5 reductase 3 soluble form	A0A024R4X0;P00387-2;P00387;P00387-3;Q6ZVI6;B1AHF3;Q6TGM5	MOM	0.847181	0.12412	2.27915	0.0594593	0.0204587	0.191295	0.160607	0.0551491	0.0681168	0.0551121
285	8	8	8	53	21.225	0	FTH1	Ferritin;Ferritin heavy chain;Ferritin heavy chain, N-terminally processed	A0A024R525;Q6NS36;P02794;G3V192;Q6NZ44;B3KXC3;G3V1D1;Q8TD27;E9PPQ4;E9PRK8;E9PKY7;A9JQE1;E9PQR3;E9PKM5;E9PK45	unknown	0.482972	0.386706	0.0565605	-0.0510935	0.988796	0.0429961	0.128327	0.534289	-0.302678	-0.384892
295	8	8	8	54.8	19.198	0	MRPL49	39S ribosomal protein L49, mitochondrial	A0A024R578;Q13405;H0YDP7;Q59GE9;E9PNF1;E9PI78	Matrix	0.934227	-0.306576	0.641774	-0.163926	-0.0912574	-0.483516	-0.344954	0.0269942	-0.263034	-0.255737
303	40	40	40	47.1	129.63	0	PC	Pyruvate carboxylase;Pyruvate carboxylase, mitochondrial	A0A024R5C5;P11498;A0A494C016;A0A494C101;A0A494C0T2;P11498-2;E9PRE7;A0A494BZT5	Matrix	0.282811	-0.12923	0.719218	-0.296289	0.20352	-0.259816	-0.331395	0.00701841	-0.426344	-0.46954
307	16	16	16	24.7	88.339	0	CPT1A	Carnitine O-palmitoyltransferase 1, liver isoform	B2RAQ8;A0A024R5F4;P50416;P50416-2;H3BP22;H3BUV7;H3BMD2;H3BUJ0;A2RRE8;Q53FV7;A8K5K1;A5PLL0;A0A024R4W7;Q92523-4;Q92523-3;Q92523	MOM	2.24798	0.708028	0.82457	-0.118296	0.813239	0.671767	0.639079	-0.0155494	-0.158312	-0.181028
315	8	8	8	44.5	14.187	0	NDUFC2;KCTD14;NDUFC2-KCTD14	NADH dehydrogenase [ubiquinone] 1 subunit C2;NADH dehydrogenase [ubiquinone] 1 subunit C2, isoform 2	A0A024R5K6;O95298;E9PM14;A0A087WUM3;O95298-2;E9PQ53;E9PRJ5;Q8NI46;O95298-3;E9PRQ4;A0A087WY27	MIM	1.84117	-0.850723	1.0631	-0.307604	-0.667077	-0.86073	-1.02436	-0.113913	-0.406846	-0.402053
327	23	23	23	47.9	69.223	0	CLPX;DKFZp586J151	ATP-dependent Clp protease ATP-binding subunit clpX-like, mitochondrial	A0A024R5X7;O76031;Q9H072;H0YM48;H0YK07	Matrix	0.339597	-0.0593853	1.19411	0.329808	0.0497693	-0.0527331	-0.175192	0.155594	0.434097	0.399734
336	6	6	6	21.1	41.165	0	AGPAT5	1-acyl-sn-glycerol-3-phosphate acyltransferase epsilon	Q6NUM7;A0A024R640;Q9NUQ2;H0YC22;E5RH21	MOM	0.1181	-0.0354479	0.576114	0.222466	0.153309	-0.0617001	-0.197953	0.50275	0.0159289	0.148719
338	6	6	6	77.5	10.378	0	TIMM9	Mitochondrial import inner membrane translocase subunit Tim9	A0A024R648;Q9Y5J7;A0A1W2PRH9;A0A1W2PQS5;G3V502;G3V2F3	MIM	0.760654	0.109879	0.0286403	-0.0121769	NaN	0.0791657	0.140592	0.248753	-0.084998	-0.200286
342	6	1	1	57.9	15.928	0	SYNJ2BP	Synaptojanin-2-binding protein	P57105;A0A024R670;A0A087WTA2	MOM	1.49829	-0.105816	1.4274	0.30622	NaN	-0.111097	-0.100534	0.288221	NaN	0.324219
347	12	12	12	57.9	38.577	0	ARG2	Arginase;Arginase-2, mitochondrial	A0A024R6A0;P78540	Matrix	0.68481	0.495795	0.520948	0.512644	-0.0419873	0.777496	0.751877	-0.225592	0.813698	0.949825
351	17	17	12	46.6	48.755	0	DLST	Dihydrolipoyllysine-residue succinyltransferase component of 2-oxoglutarate dehydrogenase complex, mitochondrial	A0A024R6C9;P36957;Q6IBS5;P36957-2;Q86TQ8;Q86TW7;Q86SW4;Q6LEQ7;B7Z6J1;H0YJF9;G3V5M3;G3V3F0	Matrix	1.24655	0.274751	0.968008	-0.0510934	0.139943	0.361826	0.322484	-0.0680428	-0.0706587	-0.0145786
353	22	22	22	52.1	57.839	0	ALDH6A1	Methylmalonate-semialdehyde dehydrogenase [acylating], mitochondrial	A0A024R6G4;Q02252-2;Q02252;Q53FN8;Q53H94;G3V4Z4;O43573	MIM	0.200989	0.0561517	2.61315	-0.237512	-0.14293	0.157575	0.15381	-0.260098	-0.231818	-0.22062
354	3	3	3	34.5	6.9611	0	NDUFB1	NADH dehydrogenase [ubiquinone] 1 beta subcomplex subunit 1	A0A024R6G6;O75438;Q3MHU6;O75438-2	MIM	3.07294	-0.581279	1.4665	-0.246876	-0.592198	-0.603544	-0.548096	-0.224678	-0.336787	-0.179163
355	15	15	15	39	62.924	0	SPTLC2	Serine palmitoyltransferase 2	O15270;A0A024R6H1;H0YJV2	Membrane	0.634426	0.250376	1.34888	0.204402	0.516508	0.00644426	0.228175	0.129242	0.199824	0.284141
361	21	21	21	51.4	57.903	0	GPT2	Alanine aminotransferase 2	A0A024R6R2;Q8TD30;Q8TD30-2;H3BU54;B3KR40;P24298;B4E1C6;B4DPT5	Matrix	2.0599	0.578297	1.23906	0.417917	0.511879	0.537026	0.685986	0.208303	0.532383	0.513064
365	8	8	8	35.8	35.509	0	hCG_2025883;COQ9	Ubiquinone biosynthesis protein COQ9, mitochondrial	A0A024R6U3;O75208;H3BNT2;B4DIV2;H3BSJ5;H3BPY0;H3BRC0;B4DEE3;H3BPC6;B4E0U3;H3BPW3;H3BVA5;O75208-2	MIM	1.1001	-0.194127	0.413118	-0.112542	-0.282916	-0.215007	-0.0844572	-0.307385	0.0393429	-0.0695842
366	27	27	27	79.2	41.326	0	GOT2	Aspartate aminotransferase;Aspartate aminotransferase, mitochondrial	B3KUZ8;A0A024R6W0;P00505;P00505-2;A8K482;B4DY39	MIM	1.02446	-0.0627065	1.81421	-0.0717849	-0.0994806	-0.0610958	-0.0275431	-0.0776087	-0.0541334	-0.0836125
370	9	9	9	49	27.013	0	hCG_2027080;PDF	Peptide deformylase, mitochondrial	A0A024R6Y3;Q9HBH1	Matrix	2.33648	0.219986	0.168978	-0.0724779	0.24276	0.191727	0.225471	0.228481	-0.228562	-0.217352
373	14	14	14	45.5	48.899	0	DLD	Dihydrolipoyl dehydrogenase;Dihydrolipoyl dehydrogenase, mitochondrial	B4DFL1;A0A024R713;P09622;E9PEX6;B4DMK9;P09622-2;P09622-3;F8WDM5;A0A1W2PR83;F2Z2E3	Matrix	0.51626	-0.517566	0.856853	-0.85352	0.238497	-0.915363	-0.875831	-0.140406	-1.20286	-1.21729
378	7	7	7	66.4	13.459	0	NDUFA5	NADH dehydrogenase [ubiquinone] 1 alpha subcomplex subunit 5	A0A024R745;Q16718;A0A087X1G1;H7BYD0;Q16718-2;F8WAS3;A0A024R772;A0A087WXR5;C9IZN5;A0A024R736	MIM	1.69934	-0.690306	1.83264	-0.231292	-0.586325	-0.596223	-0.888369	-0.175359	-0.267389	-0.251128
379	10	9	9	28.2	71.877	0	PNPLA8;IPLA2(GAMMA)	Calcium-independent phospholipase A2-gamma	A0A0C4DG51;A8K6U0;A0A024R746;Q9NP80-3;Q9NP80;Q9NP80-2	MIM	0.312788	0.13721	0.221205	-0.121879	-0.177564	0.226721	0.362474	-0.505652	-0.0144954	0.15451
388	10	10	10	52.1	34.919	0	MRPL4	39S ribosomal protein L4, mitochondrial	A0A024R7C5;Q9BYD3;K7ES61;X6RAY8;Q9BYD3-2;K7ELQ0;K7EKI4;K7ELF1;K7EJ73	Matrix	1.13603	-0.358436	0.581262	-0.138135	-0.156305	-0.490443	-0.42856	0.040437	-0.234585	-0.220258
390	3	3	3	22.9	19.27	0	TMEM205;UNQ501	Transmembrane protein 205	K7ELQ9;A0A024R7D3;Q6UW68;K7EM09;K7EPR0;K7ER05;K7EJQ9	Membrane	0.579254	0.139279	0.91381	-0.426933	0.238764	0.220377	-0.0413049	-0.106073	-0.650674	-0.524052
395	7	7	7	28.1	48.127	0	GCDH	Glutaryl-CoA dehydrogenase, mitochondrial	Q92947;A0A1L3A5U7;A0A2H4G0V0;A0A2H4FX81;A0A2H4FX70;A0A2H4G235;A0A2H4FX57;A0A2H4FX55;A0A2H4FWZ7;A0A024R7F9;B4DK85;A0A2L2DH25;A0A2L2DH19;A0A2L2DH39;A0A2L2DH10;Q92947-2;A0A2H4G1S8;A0A2L2DH21;A0A2H4FX52;A0A2H4G245;B4DUY0;A0A1L3A5T2;A0A1D6XXQ4;B4DQF2;K7EQ99;K7EKT3;K7ESA6;K7ES74;K7EKH1;A0A2L2DH18	Matrix	0.403066	0.044357	0.421813	-0.132524	-0.031299	0.053425	0.110945	-0.367831	-0.0336908	0.0039502
403	6	6	3	16.6	39.879	0	PRKACA;KIN27	cAMP-dependent protein kinase catalytic subunit alpha	A8K8B9;A0A024R7J0;P17612-2;P17612;Q15136;K7ERP6;B7Z708;P22694-10	MIM	0.276046	0.0923025	0.490781	-0.103382	0.106808	-0.126655	0.296754	-0.205772	0.0531003	-0.157473
415	3	3	3	70.8	11.528	0	HIGD2A	HIG1 domain family member 2A, mitochondrial	A0A024R7Q3;Q9BW72	MIM	0.131586	0.103945	0.501277	0.44955	0.342713	NaN	-0.134823	-0.149286	1.02195	0.475987
430	8	8	8	35.1	32.805	0	LACTB2	Beta-lactamase-like protein 2	A0A024R811;Q53H82	Matrix	0.0825138	-0.0533713	0.787616	-0.382933	0.3756	-0.247443	-0.288271	-0.0397805	-0.630351	-0.478669
436	12	12	12	69.7	28.072	0	HDHD3	Haloacid dehalogenase-like hydrolase domain-containing protein 3	A0A024R837;Q9BSH5;B3KUF6	Matrix	1.30519	0.0743048	0.594839	-0.0227223	0.0405856	0.085439	0.0968897	-0.0310194	-0.0423697	0.00522206
439	8	8	8	27.4	36.962	0	MRRF	Ribosome-recycling factor, mitochondrial	A0A024R850;Q96E11-3;Q96E11;Q96E11-8;Q96E11-2;X6RDS5;A0A024R855;Q96E11-7;Q96E11-5;Q96E11-6;Q96E11-4	Matrix	0.435325	0.104206	0.190039	-0.0583789	-0.0438198	0.267267	0.08917	-0.274473	0.0734647	0.0258721
443	11	11	11	58.2	25.964	0	STOM	Erythrocyte band 7 integral membrane protein	B4E2V5;B4DZK8;A0A024R882;P27105;P27105-2;F8VSL7;B4E310	Membrane	2.10207	0.746068	1.42368	0.915274	0.674463	0.879409	0.684332	0.627838	0.862985	1.255
455	8	8	8	26	33.249	0	MRPS2	28S ribosomal protein S2, mitochondrial	Q9Y399;A0A024R8D4;Q5T8A0	Matrix	0.251687	-0.100506	0.0950572	-0.00190746	0.182869	-0.187925	-0.296462	-0.0110343	0.0112173	-0.00590543
460	12	12	12	50.4	28.134	0	MRPS7	28S ribosomal protein S7, mitochondrial	A0A024R8L0;J3QLS3;Q9Y2R9;J3QKW2;J3QQS1;J3KSI8;Q96Q63	Matrix	0.574958	-0.413322	0.349033	-0.175326	0.12674	-0.710963	-0.655743	0.197528	-0.389567	-0.333938
474	13	12	12	57.7	33.36	0	PYCR1;PIG45	Pyrroline-5-carboxylate reductase 1, mitochondrial;Pyrroline-5-carboxylate reductase	P32322;A0A024R8U9;E7D7X9;P32322-3;P32322-2;A0A1B2JLU7;E7D7Y0;E2QRB3;J3KQ22;B7Z8T1;Q2TU78;Q8TBX0;J3QKT4;J3QL24;J3QL32;J3QLK9;J3QL23;J3QR88;J3QRZ0;J3KTA8;J3QKT3;J3KSA9;D6QXZ5	Matrix	1.85094	0.751993	1.10218	0.134476	0.573045	0.821224	0.861712	0.214424	0.0866516	0.102351
475	8	8	8	16.4	62.731	0	hCG_1642326;PGS1	CDP-diacylglycerol--glycerol-3-phosphate 3-phosphatidyltransferase, mitochondrial	B4DL81;A0A024R8V5;Q32NB8;Q32NB8-2;K7ELT9;K7EL44;Q32NB8-3;K7EJP6;B4DLU3;B7ZAU0;K7EQF5;K7EPX0;U3KQD9;Q32NB8-4	MIM	0.325216	-0.0566822	0.653096	0.478162	-0.180825	-0.0257407	0.0365193	-0.0678107	0.728903	0.773395
479	3	3	3	32.2	16.53	0	MGST3	Microsomal glutathione S-transferase 3	Q53GB9;A0A024R8Z1;Q5VV89;O14880;Q5VV87	MOM	0.499963	0.190428	0.56166	0.165248	-0.0968858	0.340677	0.327494	-0.0563428	0.278254	0.273833
480	7	7	7	52.4	11.681	0	MPC2;BRP44	Mitochondrial pyruvate carrier 2	Q5R3B4;B2R4Q7;A0A024R8Z5;O95563	MIM	0.447192	0.0656606	0.60388	0.0848	-0.0264813	0.164765	0.058698	-0.0205579	0.134167	0.140791
496	6	6	6	48	8.7813	0	COX6C	Cytochrome c oxidase subunit 6C	A0A024R9B7;P09669	MIM	1.05459	-0.777514	0.652214	-0.342188	-0.292909	-1.10788	-0.931749	0.0473117	-0.573032	-0.500842
497	18	18	18	51.4	60.796	0	PPM2C;PDP1	[Pyruvate dehydrogenase [acetyl-transferring]]-phosphatase 1, mitochondrial	B3KPZ7;A0A024R9C0;B4DYX8;Q6P1N1;Q9P0J1;Q9P0J1-2;E5RIV4;E5RIE5;E5RI96	MIM	2.58398	0.463616	1.31162	0.174857	0.425209	0.458718	0.506921	0.250492	0.113898	0.160182
501	13	13	13	48.4	36.067	0	DECR1;DECR	2,4-dienoyl-CoA reductase, mitochondrial	A0A024R9D7;Q16698-2;Q16698;E5RJG7;Q7LDK6;E5RFV2;E5RJD2;E5RID6;H0YAW3	Matrix	1.34523	-0.169604	3.35805	-0.755606	-0.244051	-0.137011	-0.127751	-0.764831	-0.777219	-0.72477
507	5	5	5	53.3	14.494	0	HRSP12	Ribonuclease UK114	A0A024R9H2;P52758;H0YBX3;H0YB34	Matrix	1.08938	-0.33764	2.53836	-0.28982	-0.176443	-0.307967	-0.528511	-0.271494	-0.320909	-0.277055
512	12	12	12	43.7	37.763	0	NDUFAF1	Complex I intermediate-associated protein 30, mitochondrial	A0A024R9L0;Q9Y375;H0YL22;H0YNN4;H0YNB7	MIM	2.25525	-0.503039	0.833847	-0.106193	-0.561117	-0.432488	-0.515513	-0.0798073	-0.195471	-0.0433009
518	12	12	12	37.4	52.118	0	FAM82C;RMDN3	Regulator of microtubule dynamics protein 3	A0A024R9P6;Q96TC7;B3KUI4;H0YMB1;Q96TC7-2;H0YNE5;H0YLG5	MOM	0.416325	0.253349	0.327018	0.0778432	-0.139736	0.247196	0.652588	-0.0980072	0.179675	0.151862
519	11	11	4	46.5	27.626	0	OCIAD1	OCIA domain-containing protein 1	A0A024R9U3;Q9NX40;D6RG39;D6RIT9;D6RBN5;Q9NX40-3;Q9NX40-2;Q9NX40-4;D6R918;D6RBC5;D6RDI5;D6RA54;D6RC55;D6R9T5;D6RF07;D6RF01	MOM	0.46617	-0.297442	0.812514	0.135496	0.1837	-0.532104	-0.543921	0.25619	0.0786084	0.0716888
524	4	4	4	46.9	9.3697	0	NDUFA4	Cytochrome c oxidase subunit NDUFA4	A0A024R9Z0;O00483	MIM	0.629784	-1.13738	0.554379	-0.910588	0.214686	-1.82875	-1.79807	0.326049	-1.48497	-1.57284
529	4	4	4	45.1	12.828	0	COA1;FLJ10803	Cytochrome c oxidase assembly factor 1 homolog	C9JA07;A0A024RA60;Q9GZY4;C9J6J1;B3KUH1	MIM	0.584158	-0.106184	1.35873	-0.204577	-0.117315	0.0173768	-0.218615	-0.19164	-0.135187	-0.286904
530	11	11	11	46.1	35.329	0	HIBADH	3-hydroxyisobutyrate dehydrogenase, mitochondrial;3-hydroxyisobutyrate dehydrogenase	P31937;A0A024RA75;H7BZL2	Matrix	1.22356	0.17138	1.78391	-0.217351	0.10599	0.153363	0.254789	-0.261831	-0.165013	-0.225208
535	16	16	16	41	61.719	0	ALDH4A1	Delta-1-pyrroline-5-carboxylate dehydrogenase, mitochondrial	A0A024RAC7;P30038;P30038-2;P30038-3;Q5TF55	Matrix	0.567051	0.172552	0.244694	0.0524492	-0.0513357	0.242311	0.326682	-0.0730819	0.194554	0.0358756
538	7	7	7	32.5	33.732	0	MGC10993;TMEM177	Transmembrane protein 177	B3KUD0;A0A024RAE5;Q53S58;B4DR32;B8ZZT5;C9J6F8	MIM	0.703366	0.27908	0.821067	0.478778	-0.0136804	0.448239	0.402681	0.0692905	0.597449	0.769595
540	2	2	2	44.4	7.2723	0	DBI	Acyl-CoA-binding protein	B8ZWD8;B8ZWD1;A0A024RAF2;A0A0A0MTI5;B8ZWD9;P07108;P07108-3;P07108-2;P07108-4;P07108-5	unknown	0.30103	-0.0752952	NaN	NaN	NaN	-0.15059	0	NaN	NaN	NaN
543	19	19	19	52.9	47.611	0	MRPS27	28S ribosomal protein S27, mitochondrial	A0A024RAJ1;Q92552;Q92552-2;G5EA06;B4DT94;D6RH20;Q6PKB3;B4DKI9;Q8N6F2;D6RJC7;E5RJ73	Matrix	0.6638	-0.0821068	1.6589	0.0917844	0.00488704	-0.0991406	-0.152067	0.10006	0.110488	0.0648052
547	23	23	23	40.2	86.6	0	GFM2	Ribosome-releasing factor 2, mitochondrial	A0A024RAK1;Q969S9-3;Q969S9;A0A024RAJ7;Q969S9-2;A0A6M4C975;Q969S9-4;Q969S9-5;D6RAL1;D6RF75	Matrix	1.86762	-0.11998	0.639322	0.0808018	-0.129007	-0.0922976	-0.138634	-0.00182452	0.0823623	0.161868
576	19	19	13	50.4	51.712	0	CS	Citrate synthase, mitochondrial;Citrate synthase	O75390;A0A024RB75;B4DJV2;B3KTN4;A0A0C4DGI3;H0YIC4;Q0QEL2;B7Z1E1;F8VRI6;F8VPA1;F8W1S4;F8W4S1;F8VR34;F8VTT8;F8VPF9;F8VX68;F8VRP1;F8VWQ5;F8VZK9;F8W642;F8W0J2	Matrix	1.56605	0.135558	1.02533	0.0483952	0.103267	0.123801	0.179607	0.0348271	0.0300414	0.0803171
578	4	4	4	18.9	53.884	0	SUOX	Sulfite oxidase, mitochondrial	B2R6Y2;A0A024RB79;P51687;D6QX84	IMS	0.577712	-0.237905	0.0903523	0.0379954	0.0605863	-0.459145	-0.315157	-0.22542	0.254404	0.0850018
581	28	28	7	70.8	55.992	0	SHMT2;HEL-S-51e;DKFZp686P09201	Serine hydroxymethyltransferase, mitochondrial;Serine hydroxymethyltransferase	P34897;P34897-3;Q53ET4;V9HW06;A0A024RB99;P34897-2;Q5HYG8;B4DJQ3;B4E1G2;Q5BJF5;B4DP88;B4DWA7;B4DW25;B4DLV4;H0YIZ0;G3V4W5;G3V5L0;G3V540;G3V2W0;G3V2E4;G3V4X0;G3V4T0;G3V3Y8;G3V241;G3V3C6;P34896-4;G3V2Y1	Matrix	0.98477	0.664005	0.937483	0.374765	0.200236	0.914198	0.877581	0.095645	0.501239	0.52741
593	17	17	17	54.8	39.932	0	SLC25A3	Phosphate carrier protein, mitochondrial	Q8NCF7;A0A024RBE8;Q00325-2;B2RE88;A0A024RBH9;Q00325;F8VVM2;Q53HC3;F8VWQ0;F8VZL5;F8VWR4;Q6MZF9;F8VY00;F8VYH5	MIM	0.345544	0.0311023	1.70109	0.204132	-0.00316744	-0.00163801	0.0981124	0.262604	0.175196	0.174596
594	5	5	5	58.6	14.882	0	MRPL42	39S ribosomal protein L42, mitochondrial	S4R360;J3KPP0;A0A024RBG3;S4R2Z7;Q9Y6G3	Matrix	0.75949	-0.187517	0.893856	0.0715286	-0.0161137	-0.323465	-0.222973	0.0148286	0.0999146	0.0998425
602	6	5	5	14.6	70.905	0	TXNRD1	Thioredoxin reductase 1, cytoplasmic	Q16881;B7Z2S5;B2R5P6;E9PIR7;A0A087WSY9;F8W809;A0A087WSW9;A0A024RBK9;A0A182DWI3;Q16881-6;Q16881-2;Q16881-3;Q16881-4;Q16881-5;A0A140VKC9;Q6ZR44;E2QRB9;Q16881-7;E9PKD3;E9PIZ5;A0A0B4J225;E9PLT3;E9PKI4;E9PQI3	unknown	0.53353	0.447972	NaN	NaN	0.66982	NaN	0.226124	NaN	NaN	NaN
603	7	7	7	24.5	55.108	0	USP30	Ubiquitin carboxyl-terminal hydrolase;Ubiquitin carboxyl-terminal hydrolase 30	B3KUS5;A0A024RBM3;Q70CQ3;F5H3L3;F5H8D3;S4R3D1	MOM	0.814776	-0.138209	0.178978	0.0526359	-0.104295	-0.172123	NaN	0.193531	-0.149667	0.114044
616	23	23	6	56.3	47.579	0	PDHA1	Pyruvate dehydrogenase E1 component subunit alpha, somatic form, mitochondrial;Pyruvate dehydrogenase E1 component subunit alpha	P08559-4;P08559;A0A024RBX9;P08559-2;P08559-3;Q53GE3;A5YPB6;Q5JPU3;Q6LCA3;Q5JPU0;Q5JPT9;Q5JPU1;Q99725;P78557;Q9UNV7;Q99724;P29803;Q5JPU2;Q36750	Matrix	0.387799	-0.0405689	1.56658	0.091436	-0.116956	0.0129175	-0.017668	0.0977162	0.0622274	0.114364
617	16	16	16	62.7	30.601	0	HCCS;DKFZp779I1858	Cytochrome c-type heme lyase	P53701;A0A024RBY9;Q68D50	IMS	1.89352	-0.17352	0.559476	0.0596986	-0.138644	-0.174694	-0.207221	-0.019929	0.109023	0.0900017
633	6	6	6	38.6	17.797	0	MRPL23	39S ribosomal protein L23, mitochondrial	B2R9J4;A0A024RCB2;A6NJD9;A8MVT4;A8MYK1;Q16540;H7C2P7	Matrix	0.30521	-0.108781	0.476093	0.0443379	0.150617	-0.200488	-0.276473	-0.0199888	0.100961	0.0520415
638	13	13	13	43.5	42.5	0	ARMCX3	Armadillo repeat-containing X-linked protein 3	A0A024RCF9;Q9UH62;A8K5B0;H3BV87;H3BM63	MOM	2.9731	-1.1493	3.63647	-1.22161	-1.07535	-1.17525	-1.19729	-1.18901	-1.22251	-1.25332
653	13	13	13	47.2	38.237	0	PIG60;MTCH1	Mitochondrial carrier homolog 1	A8YXX5;A4FVA6;A0A024RD08;A0A024RCX4;Q9NZJ7-2;Q9NZJ7;Q9Y374;H0Y8C3;Q8IW90;B4E0C5;Q9NZJ7-3;H7C196	MOM	0.630053	0.226892	0.8348	0.295731	-0.0400278	0.393307	0.327398	0.0919093	0.530502	0.264782
660	12	12	12	69.4	18.733	0	MRPS10	28S ribosomal protein S10, mitochondrial	B4DP77;A0A024RD03;P82664;Q9BZS5	Matrix	1.03498	-0.324048	0.872264	-0.15655	-0.137102	-0.331303	-0.50374	-0.0330272	-0.189406	-0.247216
666	4	4	4	35.2	15.947	0	MRPL14	39S ribosomal protein L14, mitochondrial	A0A024RD78;Q6P1L8	Matrix	0.930093	-0.398156	0.768771	-0.157721	-0.0986882	-0.563753	-0.532028	-0.0287132	-0.288619	-0.15583
668	9	9	9	28.9	42.456	0	TTC19	Tetratricopeptide repeat protein 19, mitochondrial	A0A024RD83;Q6DKK2;B3KT23;K7EKH7;K7EJA1;K7ERR1	MIM	1.29367	0.317717	0.985191	0.317592	0.265462	0.222964	0.464727	0.369669	0.265515	NaN
684	5	5	5	23.4	31.691	0	MTIF3	Translation initiation factor IF-3, mitochondrial	A0A024RDQ7;Q9H2K0	Matrix	0.0676621	-0.0453068	0.0257015	-0.0072233	-0.0602526	-0.418217	0.34255	-0.173993	0.128744	0.0235789
702	8	8	8	29.7	37.345	0	CLYBL	Citrate lyase subunit beta-like protein, mitochondrial	A0A024RE03;Q8N0X4;Q8N0X4-2;B4DU60;Q5JVC2;Q5JVC0;Q5JVC1;Q5JVB9	Matrix	1.95046	0.152585	0.165137	0.121025	0.121034	0.175404	0.161316	0.634321	-0.130543	-0.140702
703	12	12	3	55.4	34.596	0	FAHD2A	Fumarylacetoacetate hydrolase domain-containing protein 2A	A0A024RE24;Q96GK7;C9JGM0;B4DHE4;C9J5B6	Matrix	1.03357	0.326594	1.04233	0.161926	0.113706	0.450752	0.415325	0.101299	0.26628	0.118198
704	7	7	0	44.9	25.565	0	MT-CO2;COX2;COII;cox2	Cytochrome c oxidase subunit 2	P00403;A0A342YTK5;A0A1J0PNZ2;A0A343E999;A0A1B1PEN9;A0A1B1LLS4;A6ZFK3;A7LF11;A0A1B0W3A7;A0A3Q8UFB0;A0A3Q8A5Z2;A0A1S6M799;A0A343L1C9;A0A342Y6A5;A0A343E1A9;A6ZF47;A0A343GB60;A0A343V3Y6;A0A343GID2;A0A343GT12;A0A1X7RBF7;A0A1W6ER68;A0A343H8N6;A0A343R0H2;A0A1V0MCS7;A0A343R0N9;A0A343RU73;A0A343SEV6;A0A1J0QL53;A6Z3M5;A0A059RTZ6;Q0Z7J0;A0A059RI53;A0A059RQT0;A0A059RNV8;Q06TE6;A0A059RKX5;A0A059RKP1;A0A059RIZ…	MIM	1.89962	-0.9056	1.27216	-0.613981	-0.761716	-1.10431	-0.850774	-0.31826	-0.754175	-0.769507
714	6	6	6	43.9	17.629	0	GPX4	Glutathione peroxidase;Phospholipid hydroperoxide glutathione peroxidase, mitochondrial	K7ERP4;A0A087X2I2;A0A087WT12;P36969-2;P36969;K7EKX7;K7ENB4;Q6PI42;K7EJ20;R4GNE4;A0A087X247;A0A0A0MTT1;Q6PJX4;A0A384MTT0	MIM	1.22444	0.950485	NaN	NaN	0.474416	1.10266	1.27437	NaN	NaN	NaN
733	8	8	8	55	21.938	0	GPX1	Glutathione peroxidase;Glutathione peroxidase 1	A0A087WUQ6;Q7L4Q3;P07203;Q6NSD4;A0A2R8Y6B6;P07203-2	Matrix	1.00273	0.386646	1.94469	-0.41382	0.219426	0.647015	0.293498	-0.366003	-0.5027	-0.372756
744	37	37	37	55.5	99.31	0	MTHFD1L	Monofunctional C1-tetrahydrofolate synthase, mitochondrial	A0A087WVM4;B7ZM99;Q6UB35;B2RD24;H0Y327;Q6UB35-2;Q4VXM0;Q5JYA8;Q5JYA3;Q4VXM1;Q4VXV2;Q8WX68	Matrix	4.05595	0.349384	2.32172	0.278132	0.342837	0.352879	0.352437	0.239778	0.293983	0.300636
761	14	14	14	44.9	40.676	0	NDUFA10	NADH dehydrogenase [ubiquinone] 1 alpha subcomplex subunit 10, mitochondrial	Q7Z518;A0A087WXC5;E7ESZ7;O95299;A8K413;Q53SW4;O95299-2;Q59FM0;C9J6X0;Q8N1B9;H7C2W5;H7C1Y7;H7C2X4;Q53QE8	MIM	2.13358	-0.860754	1.68185	-0.36152	-0.712421	-0.939558	-0.930284	-0.275063	-0.457785	-0.351712
765	8	8	8	34.1	32.26	0	RMND1	Required for meiotic nuclear division protein 1 homolog	A0A087WXU0;Q9NWS8-2;Q9NWS8;A0A2R8Y4J4;Q9H5X7;A0A2R8Y4P5	MIM	1.27229	-0.0572083	0.260306	0.026706	-0.0559101	-0.0340148	-0.0817002	0.01515	0.0964627	-0.0314946
775	10	10	10	59.7	29.205	0	APOOL;DKFZp779P1227	MICOS complex subunit MIC27	A0A087WYF7;Q6UXV4;A0A087WUX8;Q68DW4	MIM	0.227645	-0.170872	0.494866	-0.214217	0.369156	-0.466098	-0.415672	0.111995	-0.362759	-0.391888
782	18	18	2	56.3	42.41	0	IDH3B	Isocitrate dehydrogenase [NAD] subunit, mitochondrial;Isocitrate dehydrogenase [NAD] subunit beta, mitochondrial	A0A087WZN1;O43837;A0A087X2E5;L0R875;O43837-3;B4DU38;A0A0D9SG66;Q9UIC5;Q99855	Matrix	0.0846598	-0.0242069	1.17946	0.122048	-0.212064	0.0437756	0.0956681	0.0579884	0.139937	0.168218
797	7	7	7	69.9	17.981	0	LYPLA1	Acyl-protein thioesterase 1	A0A087X1K9;Q6IAQ1;B4DJV9;O75608-2;O75608;E5RGR0;B4DP64;E5RJ48;E5RI35	unknown	0.462472	-0.0778825	0.0878319	0.00543823	-0.167204	0.0449458	-0.111389	-0.0230461	-0.00620996	0.0455708
803	14	14	14	59.5	35.29	0	MRPL45	39S ribosomal protein L45, mitochondrial	A0A087X2D5;B4DEF8;Q9BRJ2;A0A0G2JMS5;A0A087WU62;Q3MHC5	Matrix	0.724877	-0.274417	0.267148	-0.137804	0.00297183	-0.384329	-0.441895	0.236398	-0.286881	-0.36293
870	12	12	12	35.5	46.236	0	IVD	Isovaleryl-CoA dehydrogenase, mitochondrial	A0A384MR53;A0A0A0MT83;A0A2L0RI93;A0A2L0RI88;P26440;A0A0S2Z4K7;A0A2L0RIE3;A0A2L0RI76;P26440-2;H0YLC3;H7C4G6;H0YKV0;H0YN10;A0A087WVD3;A0A0S2Z3Z7;A0A2L0RIB1	Matrix	0.70954	0.143548	0.717693	0.0522356	0.285618	0.0316107	0.113415	0.0328223	0.0185055	0.105379
884	4	4	4	34.6	20.519	0	ST20-MTHFS;MTHFS	5-formyltetrahydrofolate cyclo-ligase	A0A0A6YYL1;Q96EE9;A0A0U1RQM3;P49914-2;P49914;A0A0U1RR23;H3BMB9	Matrix	0.641515	-0.845237	0.709333	-0.69974	-0.528442	NaN	-1.16203	0.0292241	-1.09854	-1.02991
885	7	7	7	12.5	114.16	0	CORO7-PAM16;CORO7;PAM16	Coronin;Coronin-7;Mitochondrial import inner membrane translocase subunit TIM16	A0A0A6YYL4;P57737-3;I3L1U7;I3L0X9;I3L3T0;Q9Y3D7;B3KUH7;B3KSY4;B4DKU9;P57737-2;P57737-4;P57737;E7EP81;B4E0F2;I3L167	MIM	1.60514	0.141984	0.845438	0.240267	0.10517	0.183685	0.137097	0.041872	0.298012	0.380917
888	4	4	4	40.9	15.004	0	URLC5;CCSMST1	Protein CCSMST1	A0A0A8K8N9;Q4G0I0	IMS	0.0715988	0.0392219	1.49938	0.348268	0.200373	NaN	-0.121929	0.345702	0.239599	0.459504
889	8	8	8	19.3	74.591	0	ACSS3	Acyl-CoA synthetase short-chain family member 3, mitochondrial	A0A0B4J1R2;Q9H6R3;Q9H6R3-2;F8VZB4	Matrix	0.142485	0.107026	1.47826	-1.68442	0.613011	-0.0438324	-0.248101	NaN	-1.77247	-1.59638
900	5	5	5	34.7	22.61	0	GSTZ1	Maleylacetoacetate isomerase	G3V5T0;A0A0C4DFM0;G3V4T6;A0A0A0MR33;G3V267;B2RDN1;O43708;Q59FU9;O43708-2;O43708-3;G3V3B9;H0YJN8	Matrix	0.0826408	-0.0290849	0.303812	-0.080591	-0.260795	0.05985	0.11369	-0.260911	0.0755051	-0.056367
907	9	9	9	67	22.003	0	NME6	Nucleoside diphosphate kinase;Nucleoside diphosphate kinase 6	A0A0C4DG91;O75414;C9JQB1;C9J9V6;A0A2R8Y7V2;A0A2R8Y547;O75414-2;C9J1J2;C9J867;F2Z2J2;O75414-3	Matrix	0.326646	-0.165318	0.0420565	-0.0140261	0.19502	-0.436686	-0.254289	0.0820397	NaN	-0.110092
918	8	8	8	32.3	33.524	0	DHRS7B	Dehydrogenase/reductase SDR family member 7B	A0A0C4DGQ8;Q6IAN0;J3KRS1;J3QKT1;J3QLK1;J3QLJ8	Membrane	0.268433	-0.0655858	0.231576	0.0414703	0.111231	-0.175364	-0.132624	0.164052	-0.0552229	0.0155813
935	23	23	23	29.9	121.56	0	VARS2	Valine--tRNA ligase, mitochondrial	A0A0G2JL52;B7ZL25;A0A1U9X9B9;B4E0K6;A0A140TA36;A0A0G2JIA5;A0A140TA45;A0A1U9X9A2;A0A140TA35;A0A1U9X9B3;A0A140T8Y0;Q5ST30;A0A140TA40;A0A0A0MTG1;Q5ST30-4;A0A1U9X9B5;Q5ST30-3;B2RDZ1;Q5ST30-2;B7ZCJ6;B4DG77;Q9H6B7;A2ABL6	Matrix	1.62967	0.526883	0.851031	0.176165	0.362682	0.614108	0.603859	0.0330821	0.281912	0.213501
940	5	5	5	14.2	35.646	0	ND1;NADH1;NDI;MT-ND1;ndh1	NADH-ubiquinone oxidoreductase chain 1	A0A0G2UNI1;A0A140DH78;A0A141ZSZ8;A0A1L1ZEQ7;A0A1J0Q567;A0A1J0PZI6;A0A1J0PVD8;A0A1B1IIN8;A0A1B0WA42;A0A1B0W1D4;A0A165KMW0;A0A143G091;A0A141ZSX2;A0A1L1ZI05;A0A141ZRZ7;A0A3S9JHN4;A0A140DG25;A0A343FRN1;A0A1S6NM71;A0A1S6NTK4;A0A1S6NUA1;A0A343EQJ5;A0A141ZQV7;A0A1L7NZD2;A0A343GG75;A0A343RR61;A0A343SQH1;A0A343SJD9;A0A343SIR8;A0A343SIC5;A0A343SG58;A0A343S077;G3C9Y1;A0A1L7NZB1;A0A343LMU7;Q4GL31;A0A343GRF0;…	MIM	0.351435	-0.224634	0.605977	-0.124215	-0.0964145	-0.686103	0.108616	0.0248335	-0.231818	-0.165661
956	17	17	17	29.9	82.768	0	ABCB7	ATP-binding cassette sub-family B member 7, mitochondrial	A0A0S2Z2Z3;A0A5F9ZA98;O75027;O75027-2;A0A590UJS8;A0A087WW65;O75027-3;B4DGL8;B3KM98;A0A2R8Y473;A0A0S2Z367;A0A0S2Z2W5;E9PJR8;A0A2R8YF35;E9PNQ5;A0A2R8Y3N2	MIM	0.00240098	-0.00073389	1.00107	0.221858	-0.188751	0.0851716	0.101378	0.0781289	0.251589	0.335855
958	19	19	19	53.2	46.588	0	ACADM;DKFZp686M24262	Medium-chain specific acyl-CoA dehydrogenase, mitochondrial	A0A0S2Z366;Q5T4U5;P11310;P11310-2;Q5HYG7;B7Z9I1;B4DWX6;B4DVB1;B4DVE0;B4DJE7;A0A0S2Z3A5;E9PJM9;H0YDT5;E9PRX4	Matrix	0.652853	0.117609	0.164456	0.0274039	-0.0166391	0.191727	0.177739	-0.0833539	0.0510181	0.114547
960	12	2	0	56.1	31.282	0	SLC25A10	Mitochondrial dicarboxylate carrier	A0A0S2Z382;A0A0S2Z3G3;Q9UBX3;Q9UBX3-2;B4E1E9;A0A0S2Z3I3;I3L1E8;I3L3N9	MIM	0.182019	0.0338167	1.00099	-0.221543	0.162339	-0.00741941	-0.0534693	-0.0700873	-0.301645	-0.292897
964	5	5	5	54.1	14.91	0	FXN	Frataxin, mitochondrial;Frataxin intermediate form;Frataxin(56-210);Frataxin(78-210);Frataxin mature form	C9JAX1;A0A0S2Z3G4;Q16595;A0A2R8Y5A1;Q16595-2;Q16595-3;A0A2R8Y4G3;A0A2R8Y577	Matrix	0.189877	-0.0576406	0.549995	0.138965	0.157408	-0.157163	-0.173166	0.204848	NaN	0.0730811
967	18	5	5	61.7	33.064	0	SLC25A4	ADP/ATP translocase 1	A0A0S2Z3H3;P12235;A8K787;V9GYG0;A0A0S2Z359;A0A0S2Z3C4;Q59EP7;Q9H0C2	MIM	0.00181976	0.000754749	0.890111	-0.373972	0.255739	-0.11634	-0.137134	-0.0792456	-0.483101	-0.559568
971	17	17	17	68.2	35.079	0	ETFA	Electron transfer flavoprotein subunit alpha, mitochondrial	A0A0S2Z3L0;P13804;A0A0S2Z3M4;P13804-2;H0YLU7;H0YK49;H0YNX6;H0YL12;H0YKF0;H0YL83;H0YM12;J3KN60	Matrix	0.990512	-0.129586	1.77816	-0.409239	-0.216008	-0.107825	-0.0649252	-0.330721	-0.511458	-0.385539
973	12	12	12	40.3	47.485	0	ACADSB	Short/branched chain specific acyl-CoA dehydrogenase, mitochondrial	A0A0S2Z3P9;P45954;P45954-2	Matrix	0.7403	0.335821	0.610485	-0.342489	0.0080054	0.554103	0.445354	-0.763401	-0.129768	-0.134298
978	17	17	17	79.3	26.923	0	HSD17B10	3-hydroxyacyl-CoA dehydrogenase type-2	A0A0S2Z410;Q99714;Q99714-2;Q5H928;A0A0S2Z434	Matrix	0.430889	-0.141075	0.13731	-0.0543131	-0.387504	-0.0161729	-0.0195482	-0.322943	0.0390669	0.120937
980	3	3	3	19.4	20.108	0	NDUFS4	NADH dehydrogenase [ubiquinone] iron-sulfur protein 4, mitochondrial	O43181;A0A0S2Z433;H0Y9M8	MIM	2.54868	-2.12801	1.20151	-0.737131	-1.92012	-2.15351	-2.3104	-0.352499	-0.975105	-0.883789
988	3	3	3	35.2	11.291	0	SDHC	Succinate dehydrogenase cytochrome b560 subunit, mitochondrial	D3DVH1;A0A0S2Z4C9;B4DEL5;Q6IAQ2;A0A0S2Z4B7;Q99643-5;Q99643-3;Q99643	MIM	0.599863	-0.0603959	0.644227	0.10037	-0.0450697	-0.132187	-0.00393087	0.215187	0.0597632	0.026159
989	19	19	19	60.8	54.636	0	FH	Fumarate hydratase, mitochondrial	A0A0S2Z4C3;P07954-2;P07954;A0A0S2Z3X6;A0A0S2Z4H0;A0A0S2Z3S9;A0A0S2Z3W2;A0A0S2Z408	Matrix	1.18772	0.0760917	1.79627	-0.0586642	0.0747944	0.0414383	0.112042	-0.0563274	-0.0726775	-0.0469876
992	31	31	31	54.3	79.685	0	HSD17B4	Peroxisomal multifunctional enzyme type 2;(3R)-hydroxyacyl-CoA dehydrogenase;Enoyl-CoA hydratase 2	P51659;A0A0S2Z4J1;B2R659;A0A2R8YD50;P51659-2;P51659-3;B4DSD0;B4DDM5;A0A2R8Y7L2;B4DI68;E7ET17;B3KSP2;E7ER27;Q59H27;E7EPL9;A0A2R8YF45;A0A2R8YDT8;A0A0S2Z460;A0A2R8Y7W2;A0A0S2Z4Q6;A0A2R8YEG2;Q9UBA4;A0A2R8YF39	unknown	1.13434	0.468525	0.963032	0.395743	0.199962	0.614359	0.591255	0.117177	0.482897	0.587155
993	2	2	2	10.7	17.014	0	UNQ5809;SDHD	Succinate dehydrogenase [ubiquinone] cytochrome b small subunit, mitochondrial	Q6UWH2;A0A0S2Z4J3;O14521-2;O14521;H0YD96;H0YD41;G3V173;E9PK73;H3BRW5;O14521-4	MIM	1.02704	-0.0979453	0.071178	0.0144746	-0.0466296	-0.157728	-0.0894782	0.0781289	0.0846253	-0.11933
1005	12	12	12	25	63.514	0	SLC30A9	Zinc transporter 9	A0A0S2Z514;Q6PML9;B2R745;A0A024R9W8;A0A0S2Z512;B4DSU2;D6R9M6	MIM	1.73104	-0.431902	0.463794	-0.15696	-0.549344	-0.391843	-0.35452	0.0701345	-0.169674	-0.371341
1006	6	6	6	37.8	26.752	0	SURF1	Surfeit locus protein 1	A0A0S2Z523;E5KRX5;Q15526-2;Q15526;A0A087WYS9;A0A0S2Z4J4	MIM	0.344414	0.168226	0.499557	0.212666	-0.193981	0.321912	0.376746	-0.102756	0.317674	0.423081
1008	6	6	3	44.2	20.148	0	MRPS28	28S ribosomal protein S28, mitochondrial	A0A0S2Z5D2;Q53G62;A0A0S2Z563;A0A0S2Z5H0;Q9Y2Q9;H0YAT2;E5RGC7;H7C5V3;E5RFH3;U3KQQ8;E5RK86;E5RFT8	Matrix	0.721843	-0.201605	0.555593	0.087115	-0.0127114	-0.367716	-0.224386	0.20472	0.0380499	0.0185752
1011	9	9	9	50.2	26.643	0	ETHE1	Persulfide dioxygenase ETHE1, mitochondrial	A0A0S2Z580;A0A0S2Z5B3;O95571;B2RCZ7;M0QXB5;A0A0S2Z5N8;M0QY80;M0QX80	Matrix	2.04447	-0.420958	2.15287	-0.580784	-0.387936	-0.501083	-0.373855	-0.483478	-0.619896	-0.638979
1020	6	6	6	28.8	31.957	0	MTFR1L	Mitochondrial fission regulator 1-like	A0A0S2Z5H6;B4DRE5;Q9H019-3;Q9H019;E9PLD2;B2RAQ5;C9JF50;E9PLU1;E9PRK5;B3KPT5;Q9H019-2;E9PRW1;E9PSD6;E9PPF9;E9PPQ0	unknown	1.20748	0.32908	0.119003	-0.130665	0.182314	0.480154	0.324772	0.199843	NaN	-0.461173
1023	13	13	13	29.9	66.017	0	CDK5RAP1	CDK5 regulatory subunit-associated protein 1	Q53H36;A0A0S2Z5J9;Q96SZ6-3;Q96SZ6;B4DI01;Q96SZ6-6;Q96SZ6-2;A0A0S2Z592;Q96SZ6-5;Q96SZ6-4;H0Y721	Matrix	0.313871	-0.216679	2.23492	0.323937	0.291546	-0.51359	-0.427994	0.333216	0.36154	0.277056
1027	23	23	2	39	92.218	0	ELAC2	Zinc phosphodiesterase ELAC protein 2	Q9BQ52;B4DT15;A0A0S2Z5M8;Q9BQ52-4;G5E9D5;E7ES68;B3KSU9;Q9BQ52-2;Q9BQ52-3;H7C2I4;V9GYS7;J3QRS2;V9GYU5;J3QL08;V9GZ72;J3QLK4;J3QQT1;Q9HAS7	Matrix	0.0910763	-0.0280553	2.78014	0.422774	0.174803	-0.160212	-0.0987567	0.437089	0.388448	0.442785
1031	11	11	11	61.5	19.856	0	NDUFAF2	Mimitin, mitochondrial	A0A0S2Z5U1;Q8N183;A0A0S2Z5U2;D6RA56;A0PJB9;A0A0S2Z5T4;H0YA50	MIM	0.298449	-0.0985574	0.537927	0.11496	-0.341823	0.0283927	0.0177583	-0.0460625	0.1899	0.201042
1032	14	14	1	51.6	33.637	0	PYCR2	Pyrroline-5-carboxylate reductase 2;Pyrroline-5-carboxylate reductase	A0A0S2Z5U6;Q96C36;A0A024R3Q9;A0A087WZR9;Q8NCZ0;A0A087WX69;A0A087WZF0	Matrix	1.54898	0.328239	1.44005	0.230131	0.2155	0.385298	0.383919	0.151346	0.23154	0.307506
1033	9	9	9	59.1	21.232	0	DIABLO	Diablo homolog, mitochondrial	Q502X2;A0A0S2Z5U7;Q9NR28-2;Q9NR28;K7X1S0;A0A024RBT2;A0A0S2Z5P6;Q9NR28-3;Q53HB7;H7BZK7;A0A2U3TZH2;H7BZQ7	IMS	0.267975	0.0975971	0.380509	-0.134533	-0.165562	0.1951	0.263253	-0.346179	0.108993	-0.166414
1035	6	6	6	51.7	12.498	0	DNAJC19	Mitochondrial import inner membrane translocase subunit TIM14	A0A0S2Z5X1;Q96DA6;F2Z3A7;Q96DA6-2;G5E9V2;A0A2R8Y817;A0A2R8Y839	MIM	1.19708	0.257849	0.321776	0.0772891	0.121801	0.31556	0.336188	-0.0944875	0.203516	0.122838
1038	15	15	15	37.7	80.472	0	MCCC1;DKFZp686B20267	Methylcrotonoyl-CoA carboxylase subunit alpha, mitochondrial	A0A0S2Z693;Q96RQ3;E9PHF7;Q68D27;F5GYT8;E9PG35;G5E9X5;B4DH16;B4DHW5;B7ZAW3;F8WDI3	Matrix	0.0900928	0.0110114	0.917278	0.113482	-0.0704476	0.0468981	0.0565835	0.054154	0.198314	0.0879787
1041	12	12	12	36.4	49.666	0	MICU2	Calcium uptake protein 2, mitochondrial	A0A0S2Z6V5;Q8IYU8;A0A0A0MTD5;A0A0S2Z6B0	MIM	0.955827	0.319219	0.369515	0.141216	0.102622	0.355134	0.499901	-0.130432	0.353639	0.200443
1042	54	54	54	33.1	273.2	0	FASN	Fatty acid synthase;[Acyl-carrier-protein] S-acetyltransferase;[Acyl-carrier-protein] S-malonyltransferase;3-oxoacyl-[acyl-carrier-protein] synthase;3-oxoacyl-[acyl-carrier-protein] reductase;3-hydroxyacyl-[acyl-carrier-protein] dehydratase;Enoyl-[acyl-carrier-protein] reductase;Oleoyl-[acyl-carrier-protein] hydrolase	A0A0U1RQF0;P49327;Q6PJJ3;A0A0U1RRG3;J3KTF0	IMS	0.896983	0.168917	1.07682	0.244183	0.04375	0.271232	0.191767	0.111038	0.372485	0.249025
1047	10	10	10	19.9	54.578	0	MICU1	Calcium uptake protein 1, mitochondrial	F6XEV2;A0A0U1RRK1;A0A286YF11;Q9BPX6;Q9BPX6-3;Q9BPX6-2;E9PQV6;Q9BPX6-5;Q9BPX6-4;S4R3D7;S4R3V1;S4R3W3	MIM	0.878545	0.321772	0.516077	0.281065	0.0619894	0.470095	0.433233	-0.129253	0.505409	0.46704
1053	3	3	3	35	15.436	0	QIL1	Protein QIL1	A0A140TA86;Q5XKP0;K7EIR2;A0A140TA84	MIM	0.406388	-0.279374	0.841576	0.128896	0.229127	-0.456116	-0.611135	0.234392	0.103436	0.0488608
1061	12	12	12	57.9	30.037	0	COMT	Catechol O-methyltransferase	P21964;P21964-2;A0A140VJG8;B8XPJ8;B8XPJ7;E7EMS6;E7EUU8;F8WBW9;H7BZ45;A0A4D6GKX6;A3F6Y9;A0A4D6GIA3;A0A4D6GIK3;A0A4D6GIL3;A0A4D6GL81;A0A4D6GKQ6;A0A4D6GI63;F2WW53;A0A4D6GIW7;A0A4D6GI41;A0A4D6GI75;A0A4D6GL01;A0A4D6GI82;A0A4D6GI65;A0A4D6GI39;A0A4D6GI32;A0A4D6GI07;A0A286SD53;A0A4D6GI48;A0A1S6YJG6;F2WW55	Membrane	1.47935	0.532389	1.52899	0.246491	0.334747	0.611986	0.650434	0.333216	0.20306	0.203198
1067	32	32	32	57.6	77.252	0	GPD2	Glycerol-3-phosphate dehydrogenase;Glycerol-3-phosphate dehydrogenase, mitochondrial	Q53T76;A8K1Z2;A0A140VJK2;P43304;P43304-2;B7Z601;Q8WUQ0;F5GYK7;A0A0S2Z3S0;E7EM56	MIM	2.2676	-0.598195	1.9824	-0.341654	-0.534289	-0.682886	-0.577409	-0.27276	-0.364078	-0.388125
1070	16	16	16	41.7	43.482	0	HIBCH	3-hydroxyisobutyryl-CoA hydrolase, mitochondrial	A0A140VJL0;Q6NVY1;Q6NVY1-2;B9A058;F8W8A6;B8ZZZ0;H7C1A5;H7C126;H7C400;H7BYI7	Matrix	0.467534	-0.0914103	0.233875	-0.0375314	0.0559149	-0.170443	-0.159703	0.0742074	-0.12004	-0.0667621
1077	25	25	25	72.9	48.534	0	OAT	Ornithine aminotransferase, mitochondrial;Ornithine aminotransferase, hepatic form;Ornithine aminotransferase, renal form	A0A140VJQ4;P04181;P04181-2;Q59HE2	Matrix	0.981416	0.623522	0.0296828	0.0244211	0.187161	0.809598	0.873807	-0.495375	0.246429	0.32221
1088	21	21	5	65.1	45.199	0	ACAT1	Acetyl-CoA acetyltransferase, mitochondrial	A0A140VJX1;P24752;A0A5F9ZHL1;A0A5F9ZHJ7;A0A5F9ZHD4;A0A5F9ZI66;A0A5F9ZHH9;H0YEL7;P24752-2;A0A5F9ZHL7;E9PRQ6	Matrix	0.692106	0.151061	0.143857	0.0383487	0.312484	0.0585366	0.0821634	0.222799	-0.049084	-0.0586683
1089	10	10	10	47.1	33.178	0	MPST	3-mercaptopyruvate sulfurtransferase;Sulfurtransferase	A0A140VJX3;P25325;P25325-2;Q2VEU1;B1AH49;Q59HD5;Q2VEU0	MIM	2.34224	-0.312726	1.16638	-0.411808	-0.284775	-0.299182	-0.354222	-0.332152	-0.63555	-0.267723
1091	31	31	31	49.1	79.992	0	TRAP1	Heat shock protein 75 kDa, mitochondrial	Q59EK6;A0A140VJY2;Q12931-2;Q12931;Q9BV61;Q53G55;K0A7K7;Q53FS6;Q5CAQ4;I3L0K7;Q8N9Z3;I3L239;I3L2D5;I3L253	Matrix	1.81272	0.0472923	0.48009	-0.0363068	0.0568081	0.0363868	0.0486819	0.0185795	-0.077243	-0.050257
1095	24	24	24	34.7	97.34	0	AKAP1	A-kinase anchor protein 1, mitochondrial	A0A140VK05;Q92667;B4DN86;Q92667-2;I3L0W0;I3L2A2;I3L2N7;I3L0K6;I3L3K1;I3L364;I3NI36;O15113;I3L0V5;I3L3V6	MOM	0.0048305	-0.000755928	1.88444	-0.0431219	0.0574889	-0.0966668	0.0369101	-0.0443257	-0.033967	-0.0510731
1097	27	27	27	51.7	73.776	0	CPT2	Carnitine O-palmitoyltransferase 2, mitochondrial	A0A140VK13;P23786;A0A1B0GVF3;A0A1B0GTB8;A0A1B0GWC0;A0A1B0GV75;Q53G79;A0A1B0GTM0;A0A1B0GUD9;A0A1B0GTL9;A0A1B0GUB8	MIM	0.773716	-0.123167	2.16072	-0.180577	-0.233964	-0.0984343	-0.0371035	-0.170632	-0.210218	-0.16088
1100	23	23	23	51	61.332	0	MCCC2	Methylcrotonoyl-CoA carboxylase beta chain, mitochondrial	A0A140VK29;Q9HCC0;Q9HCC0-2;D6RDF7;A0A0S2Z5R4;D6RD67;D6R9R1;B3KR24;A0A0G2JM88	Matrix	1.3586	-0.46729	1.08411	-0.257889	-0.265915	-0.551417	-0.584539	-0.103009	-0.362319	-0.308339
1108	36	36	36	52.4	102	0	SND1	Staphylococcal nuclease domain-containing protein 1	A0A140VK49;Q7KZF4;B2R5U1;Q59FF0;B3KU67;B4E299;I6TRR8;H7C597	unknown	0.0376763	0.00590926	0.0176145	0.000872018	-0.0754147	-0.00415461	0.0972971	-0.0013072	-0.0248204	0.0287436
1115	15	15	15	72	34.293	0	HADH	Hydroxyacyl-coenzyme A dehydrogenase, mitochondrial	A0A140VK76;E9PF18;Q16836;Q16836-3;Q16836-2;B2RB06;A0A0A0MSE2;B3KTT6;A0A0D9SFP2;A0A1W2PNM1;A0A1W2PQV5;A0A1W2PQ78;A0A1W2PQC2;A0A1W2PRT2;A0A1W2PP40;A0A1W2PQ55	Matrix	0.401484	0.0945691	0.841184	-0.282117	0.270168	-0.0111774	0.0247167	-0.043382	-0.430758	-0.372212
1118	16	16	16	76.3	25.63	0	AK2	Adenylate kinase 2, mitochondrial;Adenylate kinase 2, mitochondrial;Adenylate kinase 2, mitochondrial, N-terminally processed	F8W1A4;A0A140VK93;P54819-2;P54819;P54819-3;P54819-5;F8VY04;A0A5K1VW67;P54819-6;P54819-4;F8VZG5;A0A5F9ZHP2;B4DLK2;G3V213;F8VPP1	IMS	0.445637	0.102709	1.70499	-0.323787	-0.0708113	0.183685	0.195252	-0.27071	-0.284909	-0.415742
1122	6	6	6	36.5	25.789	0	QDPR	Dihydropteridine reductase	A0A140VKA9;P09417;P09417-2;H0Y8F7;B7Z415;D6RGG7	Matrix	1.2359	0.165337	0.447882	0.0538454	0.181342	0.228197	0.0864712	0.0876085	0.0200823	NaN
1123	8	8	8	38.8	35.507	0	BCKDHB	2-oxoisovalerate dehydrogenase subunit beta, mitochondrial	B7ZB80;A0A140VKB3;P21953;B4E2N3;A0A0K2GN21;P21953-2	MIM	0.715378	0.165619	0.0580394	0.0151663	0.0306342	0.324231	0.141993	-0.0400689	-0.0965529	0.182121
1151	3	3	3	6.8	42.729	0.00052535	CYTB;MT-CYB;cytb;CYB;CytB;Cytb	Cytochrome b	H9PBP8;B2KLH3;A0A1B0TCA9;P00156;I3Q1H6;I6PZI6;I6PNE6;J7HRQ6;I3QAX8;L7XWW6;I3Q5S1;L7XRW4;I3Q3F2;I3Q2C5;I3Q260;I3PYG0;I3PZI7;I6U1P4;I3PY17;I3QA29;L7XKN1;J7HSF6;J7HW07;I3Q3Q6;L7SMD9;L7SLA1;L7SFT3;L7SDN4;I6QF59;I7GW26;I6ZSC0;L7SBV1;Q4GDB5;Q4GCS0;Q4GBL7;Q2HKD8;Q4GBH8;Q4GAQ5;Q4GA99;Q4G9P1;Q4G9L5;Q4G998;Q4G985;Q4G8P0;Q4G7D5;Q3S994;Q3S981;L7XMU6;L7XK05;J7HRB4;L7XI03;I3Q3Y4;J7HPZ1;J7HM29;I7H289;L7SCW4;L7N…	MIM	0.540902	-0.256319	0.503646	-0.522115	0.0791966	-0.530447	-0.317706	-0.241895	-0.802335	NaN
1156	20	20	8	80.6	30.772	0	VDAC1	Voltage-dependent anion-selective channel protein 1	A0A1L1UHR1;P21796;B3KTS5;B4DEI3	MOM	0.679169	0.108531	2.02561	0.0976212	-0.00919034	0.181539	0.153245	0.0798062	0.112475	0.100582
1167	4	4	4	31	21.825	0	TXN2	Thioredoxin, mitochondrial	B4DX69;A0A1S5UZH5;Q99757;M0QXH0;F8WDN2	Matrix	0.921013	0.277863	0.484871	0.249659	0.0658293	0.385117	0.382644	-0.138828	0.441761	0.446044
1180	5	5	5	22	33.052	0	PARL	Presenilins-associated rhomboid-like protein, mitochondrial;P-beta	C9JNP8;A0A1W2PP11;Q9H300-2;Q9H300;F8WCQ4;A0A1W2PS40;H7C0U0;H7C045;H7C122;A0A1W2PP66	MIM	0.91523	0.375014	NaN	NaN	0.228724	0.663496	0.232823	NaN	NaN	NaN
1182	27	27	26	56.8	65.443	0	ME2	NAD-dependent malic enzyme, mitochondrial	P23368;A0A1W2PPH1;A0A1W2PQY8;A0A1W2PQH3;A0A1W2PQT3;A0A1W2PQF8;P23368-2;A0A1W2PR68;A0A1W2PQ37;A0A1W2PRS2;A0A1W2PQH4;A0A1W2PRY9;A0A1W2PRH1;A0A1W2PPY2;Q6TCH8;B2R995;Q12835;Q8NAS5;E9PMB9;Q16798-2;Q16798	Matrix	1.26315	0.1491	0.155044	0.0179981	0.0773627	0.174977	0.194962	-0.0445998	0.0049589	0.0936353
1185	3	3	3	67	10.999	0	GCSH	Glycine cleavage system H protein, mitochondrial	A0A1W2PQV2;Q6QN92;Q53XL7;P23434;H3BUH9;Q6IAT2;H3BNV1;A0A1W2PRH4;A0A1W2PPE4;A0A1W2PNX3;A0A1W2PPQ1;A0A1W2PS29	Matrix	0.140453	-0.020172	0.375677	-0.0827028	-0.097172	0.0725216	-0.0358656	-0.170665	-0.159325	0.081882
1204	17	17	17	35	68.507	0	ETFDH	Electron transfer flavoprotein-ubiquinone oxidoreductase, mitochondrial	Q547S8;A7UNU5;A0A2I6U1Q3;A0A2I6U1K5;Q16134;B4DEQ0;Q16134-3;D6RAD5;A0A3G6ZET5	MIM	1.21199	-0.629457	1.2451	-0.693673	-0.314494	-0.710346	-0.863531	-0.375816	-0.970493	-0.73471
1208	9	9	9	20.5	64.239	0	SERAC1	Protein SERAC1	A0A2R8YCL0;A0A2R8Y511;A0A2R8Y3S0;Q96JX3;A0A2R8YFH3;A0A2R8YD19;Q96JX3-2;U3KQE4;Q5JVM6	MOM	1.08109	-0.542926	1.88021	-0.282074	-0.209896	-0.730547	-0.688336	-0.220801	-0.332525	-0.292897
1213	16	16	16	29.8	88.234	0	SPG7	Paraplegin	Q9UQ90;A0A2R8YFW4;A0A2R8Y4Y7;A0A2R8Y7B8;A0A2R8Y726;A0A2U3TZH1;A0A2R8YDQ1;A0A2R8Y3M4;A0A2R8Y6K2;A0A2R8Y7E2;A0A2R8YGZ0;A0A2R8YFJ7;A0A2R8Y6E8;A0A2R8Y4M8;Q9UQ90-2;A0A2R8YEH4;A0A2R8YFF4;A0A2R8Y632;A0A2R8Y729;A0A2R8YG79;A0A2R8Y4M0;A0A2R8Y7N2;J3KRF6;A0A2R8Y6Z7;B3KSY6;A0A2R8Y4Z7;A0A2R8YGV4;A0A2R8Y4L7;H3BTR8;A0A2R8Y4L0;A0A2R8YFN9;A0A2R8Y617;H3BMP1;H3BTY6;Q9UI71;A0A2R8Y856;A0A2R8YDW8;A0A087X0F5;A0A2R8YFQ9;…	MIM	0.130907	0.0638523	0.534538	0.294074	-0.271148	0.235793	0.226911	-0.109988	0.414528	0.577683
1218	21	21	14	57.7	56.889	0	HARS2	Probable histidine--tRNA ligase, mitochondrial	B2R7G6;A0A2R8Y5P7;P49590-2;P49590;A0A2R8Y6I1;A0A2R8Y3N3;B4DDN8;D6RB22;B4DSY5;D6RJE6;B4DQ67;A0A2R8Y5E8;A0A2R8Y4X6	Matrix	0.960661	0.338668	1.39314	0.34227	0.0950667	0.480383	0.440555	0.217602	0.345708	0.4635
1230	7	7	7	20.5	66.795	0	FAM73A	Protein FAM73A	B4DK63;A0A2R8YF99;A0A2R8YE40;A0A2R8YGK2;F8W7S1;B7ZLZ8;Q8NAN2;A0A2R8YFQ8;A0A2R8YDC7;Q8NAN2-2	MOM	0.403269	-0.632394	0.240444	-0.175335	0.543542	-1.16966	-1.27106	0.347327	-0.500902	-0.37243
1235	19	1	1	35.9	83.119	0	MUT	Methylmalonyl-CoA mutase, mitochondrial	A0A2S1PH20;P22033;A0A024RD82;A0A2S1PH34;A0A2S1PH16;A0A2S1PH13;A0A2S1PH09;B2R6K1;A0A2S1PH23;T1WHH0;A0A0S2Z4X4;A0A2S1PH46;A0A0G3IFT0;S4UML7;S4UML3;A0A0K0PWN6;Q59HB4;S4UM43	Matrix	0.558837	-0.162538	NaN	NaN	0.0561421	-0.28373	-0.260026	NaN	NaN	NaN
1251	6	6	6	35.2	15.136	0	NDUFA6	NADH dehydrogenase [ubiquinone] 1 alpha subcomplex subunit 6	P56556;A0A2Y9D025;R4GN43	MIM	0.901687	-0.829214	0.656031	-0.330375	-0.179577	-1.13265	-1.17542	0.0453099	-0.526462	-0.509973
1260	19	19	19	74.7	39.233	0	PDHB	Pyruvate dehydrogenase E1 component subunit beta, mitochondrial	A0A384MDR8;P11177-2;P11177;P11177-3;C9J634;F8WF02;Q59G68	Matrix	0.877592	-0.0607395	1.34968	0.0669691	-0.109992	-0.0349995	-0.0372273	0.0921864	0.041423	0.0672979
1263	3	3	3	28	16.628	0	GLRX5	Glutaredoxin-related protein 5, mitochondrial	A0A384MDT9;Q86SX6	Matrix	1.17666	-0.251261	0.123685	0.0292331	-0.128886	-0.364978	-0.25992	0.108849	0.111221	-0.132371
1266	15	15	15	57.9	31.399	0	ECHS1	Enoyl-CoA hydratase, mitochondrial	A0A384MDW7;P30084	Matrix	0.974149	0.299668	1.25822	-0.453228	0.087235	0.412258	0.399512	-0.674776	-0.35758	-0.327328
1267	8	8	8	27.9	48.84	0	HTRA2	Serine protease HTRA2, mitochondrial	A0A384MDW9;O43464;A0A0C4DG44;A8K7G2;O43464-2;O43464-3;O43464-4;B2BKJ3;P83110-2;P83110	MIM	2.23565	0.146788	NaN	NaN	0.129476	0.143024	0.167863	NaN	NaN	NaN
1274	32	32	32	73.5	49.541	0	TUFM	Elongation factor Tu, mitochondrial	P49411;A0A384ME17;H3BNU3	Matrix	3.59169	-0.168454	2.98546	-0.115237	-0.172481	-0.169547	-0.163336	-0.108156	-0.12069	-0.116864
1279	7	6	6	31.8	34.282	0	SLC25A36	Solute carrier family 25 member 36	A0A384MEA9;Q96CQ1;J3KQA4;Q96CQ1-3;B4DL01;Q96CQ1-4;F6SDC8;A0A3B3ISS3;Q96CQ1-2;D6RB26;D6RCF5	MIM	0.53848	-0.344324	2.31201	-0.0995876	-0.512614	-0.176034	NaN	-0.0860156	-0.109197	-0.10355
1291	16	16	10	60.1	35.816	0	ECH1	Delta(3,5)-Delta(2,4)-dienoyl-CoA isomerase, mitochondrial	A0A384MR44;Q13011;M0R248;M0QZW4;B4DVS4;M0QXS7;M0R280;M0R1A2	Matrix	0.795956	0.123491	0.544886	0.0591054	0.0114607	0.190863	0.168148	-0.0206178	0.114724	0.0832097
1298	12	12	12	55.1	27.692	0	PRDX3	Thioredoxin-dependent peroxide reductase, mitochondrial	A0A384MTR2;P30048-2;P30048;Q53HC2;A4UCS5	Matrix	1.368	0.438655	0.100958	0.0227021	0.253892	0.502377	0.559695	-0.126236	0.120802	0.0735408
1300	32	32	32	63.3	70.698	0	PCK2	Phosphoenolpyruvate carboxykinase [GTP], mitochondrial	Q16822;A0A384MTT2;A0A0S2Z430;Q6IB91;Q16822-3;H0YML5;H0YM31;A0A0S2Z451;Q16822-2;A0A0S2Z4C0;H0YMA5;H0YNG4;H0YMU6;P35558;H0YMY3;P35558-2;B4E1E8	Matrix	1.87778	1.08868	0.424987	-0.194907	0.837754	1.18512	1.24317	0.145885	-0.412064	-0.318543
1303	12	12	12	44.9	29.692	0	UQCRFS1;UQCRFS1P1	Cytochrome b-c1 complex subunit Rieske, mitochondrial;Cytochrome b-c1 complex subunit 11;Putative cytochrome b-c1 complex subunit Rieske-like protein 1	A0A384NPX8;A0A384MTZ1;P47985;P0C7P4	MIM	0.813825	-0.975667	0.503762	-0.4853	-0.107785	-1.41018	-1.40904	0.238527	-0.905381	-0.789045
1304	6	6	6	39	25.737	0	COA7	Cytochrome c oxidase assembly factor 7	A0A384MTZ4;Q96BR5	IMS	1.8981	-0.26431	0.561889	-0.184811	-0.24913	-0.221618	-0.322182	-0.377599	0.0463221	-0.223157
1306	10	10	10	48.8	35.668	0	GRHPR	Glyoxylate reductase/hydroxypyruvate reductase	A0A384N605;Q9UBQ7;U3KQ56;Q5M7Z5	Matrix	0.168582	-0.0655032	0.143432	-0.0581638	0.187437	-0.2801	-0.103846	0.221913	-0.213637	-0.182767
1307	12	12	12	65.9	25.252	0	AK4	Adenylate kinase 4, mitochondrial	A0A384N647;P27144;F8VS11;K4Q5R3	Matrix	0.591118	0.119182	0.616765	-0.113581	-0.0302377	0.171991	0.215794	-0.251653	-0.0431935	-0.0458964
1308	15	15	7	83.3	10.932	0	HSPE1;EPFP1	10 kDa heat shock protein, mitochondrial	A0A384N6A4;P61604;Q9UNM1;B8ZZL8;A0A024R3X7;B8ZZ54	Matrix	1.0685	0.10772	2.17142	0.194816	0.0428794	0.124351	0.155931	0.162734	0.212633	0.209081
1314	10	10	10	31.5	32.816	0	ECI1;DCI	Enoyl-CoA delta isomerase 1, mitochondrial	A0A384NKJ3;P42126-2;P42126;Q96DC0;H3BS70	Matrix	2.11406	0.459075	0.416594	-0.158829	0.538458	0.433265	0.405504	0.125998	-0.329039	-0.273446
1315	14	14	14	64.3	33.453	0	TST	Sulfurtransferase;Thiosulfate sulfurtransferase	Q53EW8;A0A384NKQ2;Q16762;B4DVZ4;B1AH48	Matrix	0.667943	-0.316999	0.899463	-0.281174	0.0361098	-0.478005	-0.509103	-0.06034	-0.381663	-0.40152
1321	9	9	7	51.8	24.75	0	SOD2	Superoxide dismutase [Mn], mitochondrial;Superoxide dismutase	P04179;Q7Z7M4;A0A384NL29;P04179-2;P04179-4;Q7Z7M7;Q4ZJI1;Q7Z7M6;Q7Z7M5;F5GYZ5;F5H4R2;F5H3C5;P04179-3;G8JLJ2;G5E9P6;F5GXZ9;Q96AM7;Q6LE88;A0A4Y1U5Z3;A0A4Y1U1P4;A0A4Y1U4I2;A0A4Y1U0K4;A0A4Y1U1I6	Matrix	0.0252583	-0.00314429	1.6475	-0.141754	0.069794	-0.0143016	-0.0649252	-0.158667	-0.0988001	-0.167795
1324	9	9	9	51.2	13.696	0	COX5B	Cytochrome c oxidase subunit 5B, mitochondrial	A0A384NL93;P10606;Q6FHM4;Q6FHJ9	MIM	1.96594	-0.648678	0.848661	-0.27686	-0.514974	-0.737218	-0.693842	-0.0555139	-0.321589	-0.453477
1329	23	22	4	54.7	56.381	0	ALDH2	Aldehyde dehydrogenase, mitochondrial	A0A384NPN7;P05091;Q53FB6;B4YAH7;F8VP50;S4R3S4;Q59EJ0;B4DXX3;B4DDF8;V9HW83;V9HVX6;P00352;Q5SYQ7;Q5SYQ9;Q5SYQ8	Matrix	0.999666	0.526543	0.647524	0.24649	0.167113	0.678955	0.733562	-0.0378088	0.382351	0.394928
1331	6	6	6	73.8	13.802	0	HINT1	Histidine triad nucleotide-binding protein 1	A0A384NPU2;P49773;D6REP8;D6RE99;H0YC49;D6RD60;A0A6Q8PGQ8;D6RC06;A4D2H4	unknown	0.518555	0.291084	NaN	NaN	-0.0985366	0.342131	0.629657	NaN	NaN	NaN
1334	8	8	8	21.4	39.694	0	MCUR1	Mitochondrial calcium uniporter regulator 1	Q96AQ8;A0A384NPW7;U3KQP8	MIM	1.23757	0.298482	1.17504	0.291494	0.215771	0.231258	0.448417	0.145885	0.419136	0.309461
1339	12	12	12	71.7	25.913	0	DCXR	L-xylulose reductase	A0A384NY14;Q7Z4W1;J3KS22;J3QS36;J3QL34;J3KSZ5;J3QS45;J3KRZ4;J3QRQ2	Matrix	0.709524	0.298483	0.0344197	0.0105325	-0.0109974	0.482442	0.424004	-0.177762	0.0610464	0.148313
1340	20	20	20	39.1	59.021	0	SCP2	Non-specific lipid-transfer protein	B2R761;A0A384NY87;P22307;P22307-7;P22307-8;P22307-4;P22307-2;P22307-6;B4E0J3;H0YF61;E9PLD1;Q59HG9;P22307-3;H0YCB0;H0YD06;P22307-5	MIM	0.778843	0.518562	0.679895	0.373092	0.03279	0.772749	0.750146	-0.0342664	0.597791	0.555751
1341	7	7	7	31.1	27.422	0	HSCB	Iron-sulfur cluster co-chaperone protein HscB, mitochondrial	A0A384NYJ4;Q8IWL3;B0QYH2;F8WBY7	Matrix	0.110484	0.0268778	0.0771725	0.00909372	-0.043982	-0.0666443	0.19126	0.0862183	-0.0392072	-0.0197299
1344	9	9	9	31.1	43.327	0	LETMD1	LETM1 domain-containing protein 1	Q6P1Q0-7;Q6P1Q0;Q6P1Q0-2;Q6P1Q0-4;A0A384P5D7;B2RCH7;B7Z7F8;F8VZA2;F8VP71;F8VVQ3;B7Z7E4;H0YIV5;F8VS60;H0YHF4;F8W1Z2;F8VR33;F8W0R0;F8VPY5;Q6P1Q0-5	Membrane	0.805179	-0.185728	0.394822	0.179451	-0.346659	-0.0655604	-0.144964	-0.161323	0.341043	0.358634
1346	41	41	41	63.6	72.4	0	HEL-S-124m;HSPA9	Stress-70 protein, mitochondrial	B7Z4V2;V9HW84;A0A384P5G6;P38646;Q8N1C8;B7Z1V7;B7Z4T3;A1XP52;Q2F839;A0A3B3ITI4;D6RJI2;D6RA73;H0Y8S0;H0YBG6;A0A3B3ITN1	Matrix	2.42994	0.338414	1.37441	0.0920533	0.298986	0.34727	0.368986	0.114043	0.109038	0.0530789
1348	19	19	19	45.4	59.755	0	CAT	Catalase	A0A384P5Q0;P04040;B4DWK8;Q8TAK2;A0A1C9J7V9	IMS	1.08634	0.643524	0.891812	0.490535	0.252835	0.876374	0.801361	0.101299	0.664512	0.705793
1364	12	12	12	14.5	117.94	0	IDE	Insulin-degrading enzyme	A0A3B3ISG5;P14735;Q59GA5;B7Z7W6;B3KSB8;P14735-2;Q5T5N3	Matrix	0.824262	0.367901	0.351444	0.40046	0.0475626	0.497474	0.558666	-0.193564	1.22313	0.171816
1371	8	8	8	21.1	52.356	0	FARS2	Phenylalanine--tRNA ligase, mitochondrial	O95363;A0A3B3ITR6;Q5JRF7	Matrix	0.224375	0.0526152	0.00519592	-0.00074616	-0.11324	0.108633	0.162453	-0.0886194	0.0325855	0.0537954
1375	18	18	18	33.7	75.421	0	ABCD3	ATP-binding cassette sub-family D member 3	A0A3B3ITW3;P28288;B4DL07;B4DZ22;P28288-2;P28288-3	Membrane	0.921365	0.409371	0.918689	0.37435	0.100538	0.603629	0.523945	0.105697	0.422241	0.595114
1376	4	4	4	60.5	8.4518	0	ATP5L	ATP synthase subunit g, mitochondrial	E9PN17;A0A3B3ITX4;O75964;A0A3B3IRW3	MIM	1.75149	0.184744	0.341449	0.0570201	0.135651	0.201784	0.216797	-0.0648579	0.0970827	0.138835
1395	14	14	14	44.9	50.765	0	PPOX	Protoporphyrinogen oxidase	P50336;A0A494C146;B4DY76;A0A494C0D4;B3KT30;H0YFP3;Q96TC9;A0A1W2PQM0;F5GZT7;A0A1W2PRF9;D3DVG2;Q96SE3;H0YFE1;A0A494C134;A0A494C0M9;A0A1W2PPA5;B4DQQ7;F5H825;Q9H2U8	MIM	1.92618	0.272144	0.072023	-0.0313665	0.32523	0.269423	0.221779	0.24925	-0.223241	-0.120108
1398	37	37	33	48.4	101.71	0	ALDH1L2	10-formyltetrahydrofolate dehydrogenase;Mitochondrial 10-formyltetrahydrofolate dehydrogenase	B4DTU7;A0A494C1M4;Q3SY69;Q3SY69-3;H0YHN9;Q3SY69-2	Matrix	1.04643	0.401462	0.974296	-0.270118	0.159523	0.443722	0.601141	-0.0791365	-0.378512	-0.352706
1418	11	11	11	21.7	57.669	0	ALDH3A2;DKFZp686E23276	Fatty aldehyde dehydrogenase	P51648-2;J3QRD1;A0A5F9ZHN9;A0A5F9ZHI5;P51648;Q59H65;A0A5F9ZI12;Q68D64;A0A5F9ZGX4;A0A5F9ZHZ9;I3L1M4;A0A5K1VW72;J3QS00;I3L0X1;J3KTG1;J3QKK9;K7EN73;A0A024R5D8;E9PNN6;B3KSJ6;Q59F10;Q8N9T9;C9JMC5;Q6PKA6;A0A024R5K0;A8MYB8;B4DSX1;P43353-2;P43353;P48448;E9PJV0;I3L3I9;A0A5F9ZHP6;C9JKT2;P30838	Membrane	0.736842	0.0979015	0.267415	-0.0659022	0.0168072	0.185835	0.0910623	-0.0383546	0.0743878	-0.23374
1420	13	12	12	47.9	36.638	0	LDHB	L-lactate dehydrogenase B chain;L-lactate dehydrogenase	P07195;Q5U077;A0A5F9ZHM4;A0A3B3IS95;A8MW50;C9J7H8;F5H793;F5H155;F5H5G7;A0A087WUM2;Q6ZMR3;G3XAP5;F5H245;Q59G78;A0A140VKA7;D6NKH9;G9BCY7;G9BCY8;P07864;Q96L19	unknown	0.56187	0.0815312	1.50611	-0.464403	-0.0269463	0.124213	0.147327	-0.632276	-0.385242	-0.375691
1429	5	5	5	33	23.226	0	ATP5S	ATP synthase subunit s, mitochondrial	A0A5K1VW60;Q99766;A0A2R8YDJ1;G3V467;Q8WXQ4	MIM	0.868293	0.158026	NaN	NaN	NaN	0.192159	0.123893	NaN	NaN	NaN
1435	6	6	6	37.8	26.04	0	MRPL2	39S ribosomal protein L2, mitochondrial	A0A669KAX9;Q5T653;C9IY40;A0A024RD44;B4DVE2;C9JZW2;C9JZG7	Matrix	1.08503	-0.28427	0.710085	-0.283463	-0.13854	-0.2749	-0.439369	-0.0468096	-0.248701	-0.554877
1464	28	28	28	56.8	67.951	0	AIFM1	Apoptosis-inducing factor 1, mitochondrial	A0A6Q8PFE1;O95831;O95831-3;A0A6Q8PG15;A0A6Q8PFM5;A0A6Q8PHJ9;A0A6Q8PHC0;A0A6Q8PFS4;A0A6Q8PFQ8;A0A6Q8PFA7;O95831-2;A0A6Q8PFW2;E9PMA0;A0A140VK04;O95831-4;O95831-5;Q5RZA0;Q5RZ99;A0A6Q8PHJ4;A0A6Q8PF87;A0A6Q8PFN1	MIM	2.21247	-0.506128	2.26291	-0.404624	-0.583893	-0.482073	-0.45242	-0.459363	-0.398608	-0.355902
1465	11	11	11	37.2	44.187	0	GDAP1	Ganglioside-induced differentiation-associated protein 1	A0A6Q8PGS2;A0A6Q8PFG4;Q8TB36;A0A6Q8PGL3;A0A6Q8PH79;Q8TB36-2;B4DIH2;A0A6Q8PH97;A0A6Q8PEX8;A0A6Q8PH88;A0A6Q8PHN7;A0A6Q8PHC1;A0A6Q8PEZ4;A0A6Q8PGU0;A0A6Q8PFF4;A0A6Q8PGQ9;A0A6Q8PGB8	MOM	0.0323647	-0.0302357	0.841678	0.496581	-0.62292	0.298868	0.233345	0.0807839	0.776832	0.632126
1472	21	21	1	39.6	79.365	0	GARS	Glycine--tRNA ligase	A0A6Q8PHH9;P41250;A0A6Q8PGZ8;A0A6Q8PHI7;H7C443;A0A6Q8PFZ6;A0A6Q8PH49;A0A6Q8PF45;A0A6Q8PGZ9;F8WCK4;A0A6Q8PGN7;A0A6Q8PFV5;A0A6Q8PFN0;A0A6Q8PGT3;A0A6Q8PFU7	Matrix	2.27925	0.315366	2.27083	-0.209854	0.295014	0.2899	0.361185	-0.189046	-0.239985	-0.200531
1482	10	10	10	38.8	36.908	0	MRPL1	39S ribosomal protein L1, mitochondrial	Q9BYD6;A0PJ79;H0Y8N7	Matrix	0.0189936	0.00788978	0.648904	-0.263147	0.267948	-0.108877	-0.135401	0.038857	-0.393879	-0.43442
1500	13	13	13	39.5	37.535	0	MRPL44	39S ribosomal protein L44, mitochondrial	A1MA90;Q9H9J2	Matrix	0.721994	-0.164221	0.203108	-0.0266668	0	-0.215876	-0.276788	0.0424455	-0.0064917	-0.115954
1503	7	7	7	32.1	39.8	0	MUL1	Mitochondrial ubiquitin ligase activator of NFKB 1	A1PUM0;Q969V5;B7Z8S4;B4DE24	MOM	0.280122	-0.047014	1.74038	0.17475	0.069464	-0.139645	-0.0708609	0.221659	0.143432	0.159159
1518	54	54	16	35.9	214.82	0	VWA8	von Willebrand factor A domain-containing protein 8	A3KMH1;A3KMH1-3;A3KMH1-2	Matrix	0.593248	-0.140332	0.649784	-0.187271	0.0353881	-0.251473	-0.204909	0.0263565	-0.316941	-0.27123
1525	28	28	28	43	102.13	0	AASS	Alpha-aminoadipic semialdehyde synthase, mitochondrial;Lysine ketoglutarate reductase;Saccharopine dehydrogenase	A4D0W4;Q9UDR5;F8WAH1;F8WE53;B4DFY7;B3KN33	Matrix	0.499978	-0.0765176	0.180432	-0.0145785	0.0320359	-0.0966668	-0.164922	-0.0624815	-0.0174329	0.0361789
1530	15	15	15	49.6	42.932	0	GTPBP10	GTP-binding protein 10	A4D1E9;A4D1E9-2;C9JEQ8;C9J8R7;C9JNI1;F8WBB5;A4D1E9-3;F8WBY0;F8WCN4	Matrix	0.800147	-1.2199	0.426289	-0.412434	-0.11324	-1.7402	-1.80627	0.307915	-0.863627	-0.68159
1532	10	10	10	29.5	26.152	0	CHCHD3	MICOS complex subunit MIC19	A4D1N4;C9JRZ6;Q9NX63;B7Z1X9;F8WAR4;A0A286YEX5	MIM	0.243912	0.0361484	0.690186	0.0468607	-0.0583338	0.127653	0.0391262	0.0151938	0.0287279	0.0966603
1535	5	5	5	55.2	11.456	0	MRPS33	28S ribosomal protein S33, mitochondrial	C9JBY7;A4D1T3;Q3KRB4;Q9Y291	Matrix	0.961443	-0.701408	1.06875	-0.36091	-0.199393	-1.0088	-0.896032	-0.13696	-0.449315	-0.496455
1537	7	7	7	52	17.359	0	SSBP1	Single-stranded DNA-binding protein;Single-stranded DNA-binding protein, mitochondrial	Q567R6;A4D1U3;Q04837;A0A0G2JLD8;E7EUY5;B7Z268;C9K0U8	Matrix	0.771188	0.191818	0.221153	0.0458809	0.0100546	0.278004	0.287395	-0.098671	0.0865164	0.149797
1538	20	20	20	62.8	47.137	0	AGK;FLJ10842	Acylglycerol kinase, mitochondrial	Q53H12;A4D1U5;B4E2Z8;E9PC15;A0A3B3ITD0;A0A3B3ISZ0;A0A3B3ISY9;A0A0G2JLG5;E9PG39;B4DR72;A0A3B3ITX7;A0A3B3IS09;A0A3B3ITV0;A0A0G2JLD0;A0A3B3IUC9;A0A3B3IRM6;Q53H12-2;F8WDD1	MIM	0.223824	0.0780739	0.442527	0.0980719	-0.172818	0.208207	0.198833	-0.0678571	0.165122	0.19695
1539	4	4	4	24.5	21.405	0	MRPL32	39S ribosomal protein L32, mitochondrial	A4D1V4;Q9BYC8	Matrix	1.64905	-0.278586	0.306641	-0.127139	-0.212739	-0.357912	-0.265107	0.17717	-0.250248	-0.308339
1561	8	8	8	34.9	25.895	0	NUDT5	ADP-sugar pyrophosphatase	A6NFX8;Q9UKK9;A6NJU6;A6NCQ0;H0YEY4;C9JYY9	unknown	0.952094	0.779956	NaN	NaN	0.214415	1.12548	0.999975	NaN	NaN	NaN
1572	11	11	11	38.6	46.121	0	METTL15	Probable methyltransferase-like protein 15	A6NJ78;A0A0U1RR76;A6NJ78-2;A6NJ78-4;A0A0U1RRF2;B5MC64;A0A0U1RR64;A0A0U1RRD2;F8WD83;A6NJ78-3;P0C7V9	Matrix	0.846581	-0.257049	1.83122	-0.341185	-0.46608	-0.206073	-0.0989938	-0.408191	-0.264095	-0.351271
1587	3	3	3	29.7	21.994	0	BID	BH3-interacting domain death agonist;BH3-interacting domain death agonist p15;BH3-interacting domain death agonist p13;BH3-interacting domain death agonist p11	A8ASI8;B3KT21;P55957;P55957-2;B2ZP79;B1PL87;P55957-4;B2ZP78;P55957-3	MOM	0.704372	0.27222	0.0479239	-0.0528995	0.0187817	0.283687	0.514192	-0.372334	0.266535	NaN
1597	21	21	2	41.1	73.508	0	GLS	Glutaminase kidney isoform, mitochondrial	A8K132;O94925;Q53TX0;Q53S89;H7BZD1;B7Z509;O94925-2;H7C201;Q53RX0	MIM	0.164941	-0.0490194	1.25775	0.143879	0.1591	-0.155693	-0.150466	0.20598	0.0968455	0.128811
1612	6	6	6	37.8	28.834	0	COMTD1	Catechol O-methyltransferase domain-containing protein 1	A8K337;Q86VU5;R4GNF4;B4DY64	Membrane	1.20432	0.618994	0.706125	-0.0970743	0.294244	0.788255	0.774484	-0.165506	0.00240645	-0.128123
1625	22	22	22	85.7	29.804	0	PHB;HEL-S-54e	Prohibitin	A8K401;P35232;Q6PUJ7;Q6FHP5;Q53FV0;C9JW96;E9PCW0;C9JZ20;E7ESE2;P35232-2;D6RBK0;Q9BSE8;A8K9G2	MIM	0.791247	0.264831	1.05996	-0.265154	0.0221493	0.367882	0.404461	-0.42915	-0.213393	-0.152919
1628	29	29	29	59.4	73.574	0	DARS2	Aspartate--tRNA ligase, mitochondrial	A8K4A8;Q6PI48;A0A3B3ISK7;A0A3B3IT01;Q9H9J7;Q9NVT8;A0A3B3IS01;A0A3B3IS54;A0A3B3ITS3;A0A3B3ITK9;Q9H9M6	Matrix	0.0466533	-0.0211205	1.01171	0.322009	0.269515	-0.188257	-0.14462	0.53765	0.192322	0.236057
1641	11	11	11	46.5	28.908	0	hCG_39985;ATP5F1	ATP synthase F(0) complex subunit B1, mitochondrial	Q08ET0;A8K4W2;P24539;Q5QNZ2;Q53GB3	MIM	1.40291	0.150519	0.989366	0.047104	0.0888196	0.180396	0.182342	0.0702752	0.0155001	0.0555366
1643	9	9	9	36.9	35.047	0	SUCLG1	Succinyl-CoA ligase [ADP/GDP-forming] subunit alpha, mitochondrial	Q6IAL5;A8K4W7;P53597;B2R8A1;A0A494C0D1;B7Z438;H7C233	Matrix	0.595228	-0.0470053	0.738197	-0.0342699	-0.106293	-0.0153	-0.0194229	-0.00688931	-0.0656669	-0.0302534
1650	15	15	15	53.2	32.38	0	MRPL19	39S ribosomal protein L19, mitochondrial	A8K5D5;P49406;B4DIG4;S4R3W9;A0A0A0MRF4;S4R455;H7C2J0	Matrix	0.855023	-0.284086	0.303127	-0.0917078	-0.049054	-0.369181	-0.434022	0.130726	-0.186923	-0.218927
1651	22	22	22	25.1	139.56	0	POLG	DNA polymerase subunit gamma-1	P54098;A8K5G6;E5KNU5;E5KNX5;E5KNW2;E5KNV8;H0YD36;A0A1B0GTU7;A0A1B0GVT8;A0A1B0GTQ6;A0A590UK63;A0A590UJP1;A0A0D9SFM1;H0YCV2;Q6LCA9;A0A1B0GW33;A0A3G6VDX4;A0A3G6VDW8;A0A0K2FPC8;H0YDF1;H0YCD2;Q2V8X9;A0A0K2FP50;H0YE43	Matrix	0.281329	-0.0960042	0.529836	0.108187	0.154299	-0.220536	-0.221776	-0.00333314	0.25594	0.0719553
1653	18	18	18	31.6	79.844	0	YME1L1;FTSH	ATP-dependent zinc metalloprotease YME1L1	A8K5H7;Q96TA2-3;Q96TA2-2;Q96TA2;Q96I63;Q9Y2Q2;Q9NQ51;R4GNA5;Q5T8D1;Q5T8D2	MIM	0.390188	0.0289553	2.01041	0.374509	0.0834517	0.0113917	-0.0079775	0.308392	0.437407	0.377728
1681	10	10	10	57.6	20.776	0	NDUFB10	NADH dehydrogenase [ubiquinone] 1 beta subcomplex subunit 10	A8K761;O96000;O96000-2;H3BV16;H3BPJ9;Q96RX5	MIM	1.07751	-0.635198	0.198452	0.0326915	-0.24269	-0.831981	-0.830924	0.141475	0.016215	-0.059615
1688	3	3	3	41.5	13.678	0	MRPL52	39S ribosomal protein L52, mitochondrial	A8K7J6;Q86TS9-3;Q86TS9;G5E9P5;G3V3U6;Q86TS9-2	Matrix	0.365309	-0.26538	0.386113	0.0771609	-0.0519394	-0.47882	NaN	0.205232	0.0803121	-0.0540618
1692	7	7	7	65.4	23.392	0	BAK1;BAK;DKFZp686D0345	Bcl-2 homologous antagonist/killer	A8K7S8;A0A0S2Z391;A0A0S2Z319;Q16611;Q8NFF3;B4DEB4;A0A0A0MRG8;B4E0L2;B3KRK7;Q5HCI0;Q16611-2	MOM	0.155695	0.0298928	0.981559	0.148817	-0.0701171	0.156872	0.00292325	0.0515919	0.23061	0.164249
1698	6	6	6	21.8	37.317	0	NSUN4	5-methylcytosine rRNA methyltransferase NSUN4	A8K8I8;Q96CB9-4;Q96CB9;B3KUM0;Q96CB9-3;M0R1K5;Q96CB9-2	Matrix	0.102213	0.0341841	0.358078	0.0723113	-0.191121	0.152521	0.141152	-0.0700098	0.100597	0.186347
1706	8	8	8	39.2	31.663	0	MTG1	Mitochondrial GTPase 1;Mitochondrial ribosome-associated GTPase 1	B4DF93;A8K900;E7EVK2;U3KQ69;Q9BT17;B3KWF9;Q9BT17-2	Matrix	0.0446225	-0.058068	0.449256	-0.315189	0.778882	-0.483967	-0.469119	-0.11833	NaN	-0.512049
1711	5	5	5	30.7	20.435	0	MRPL18	39S ribosomal protein L18, mitochondrial	A8K9D2;Q9H0U6	Matrix	0.706199	-0.179638	2.33892	-0.203687	-0.00512482	-0.205526	-0.328263	-0.205398	-0.22675	-0.178914
1716	15	15	15	23.2	77.942	0	ACSL1	Long-chain-fatty-acid--CoA ligase 1	P33121;A8K9T3;P33121-3;P33121-2;B4E0R0;E7EPM6;B7Z3Z9;D6RER0;Q108N1;H0Y9U7;H0Y9Z9;Q108N2;D6RG07;Q9UKU0-5;Q9UKU0-2;B3KV64;A0A494BZW8;C9J8C7;Q9UKU0-8;A0A494C0J9;B4DX30;E7ERD7;B4DFW3;A0A494C116;B2RB13;Q9UKU0-1;A0A499FJL5;A0A494C0B6;Q9UKU0-6;Q9UKU0-9;Q9UKU0;Q9UKU0-3;Q9ULC5-4;Q9UKU0-7;Q9ULC5;Q9ULC5-3	MOM	1.91988	0.427356	2.92474	-0.387809	0.430358	0.507727	0.343983	-0.361045	-0.401716	-0.400666
1717	22	22	22	35.4	80.677	0	NLN	Neurolysin, mitochondrial	A8K9T8;Q9BYT8;E9PCB6;B3KU23;Q9BQD0;H0YAK4;Q96K48;Q8NDD9;H0YAF7	Matrix	1.2053	0.103014	3.34391	0.193567	0.0888343	0.0649845	0.155223	0.199843	0.195056	0.185802
1743	12	12	12	38.7	42.233	0	NUDT19	Nucleoside diphosphate-linked moiety X motif 19, mitochondrial	A8MXV4	Matrix	0.745987	-0.206019	1.25867	-0.0919498	-0.406406	-0.133797	-0.0778556	-0.133684	-0.0857979	-0.056367
1754	9	9	9	51.6	29.395	0	MRPS18B	28S ribosomal protein S18b, mitochondrial	B0S7P4;Q9Y676;A0A1U9X819;A0A0G2JIC6;B4DFG6	Matrix	1.01869	-0.290838	1.03908	-0.245396	-0.102807	-0.427153	-0.342553	-0.0862664	-0.334658	-0.315263
1762	8	8	8	35.7	31.735	0	HMGCL	Hydroxymethylglutaryl-CoA lyase, mitochondrial	B1AK13;P35914;P35914-3;P35914-2;H0Y2L7;G5E9S9;Q9NT06;B7Z4D4;B7Z212;Q8TB92-5;Q8TB92-2;Q8TB92	Matrix	0.171744	-0.0315843	1.38461	-0.456297	0.0885235	-0.132992	-0.0502845	-0.306837	-0.427606	-0.634448
1766	4	4	4	15.3	36.965	0	PHYH	Phytanoyl-CoA dioxygenase, peroxisomal	B1ALH6;Q6FGQ2;O14832;O14832-2;C9IYS5;C9JR86	Matrix	0.449646	1.22411	0.454918	0.3868	0.460413	NaN	1.98781	0.149084	0.624516	NaN
1783	3	3	3	59	8.8131	0	HIGD1A	HIG1 domain family member 1A, mitochondrial	C9JAW5;B2R4G1;C9JNU6;Q9Y241;Q9Y241-2;A8MV81	MIM	1.82478	-0.32105	1.12313	0.605523	-0.399434	-0.293124	-0.270591	0.25977	0.83822	0.71858
1803	7	7	7	38.4	27.357	0	MMAB	Cob(I)yrinic acid a,c-diamide adenosyltransferase, mitochondrial	B2R6J3;Q96EY8;B4DHP4;F5H4Z7;S4R3P5;A0A087X114;S4R3Z1;F5H079	Matrix	0.812709	-0.139474	0.011679	0.00147185	-0.255355	-0.120405	-0.0426617	-0.0590782	-0.0114115	0.0749053
1809	13	13	13	51.4	33.409	0	MRPL15	39S ribosomal protein L15, mitochondrial	B2R739;Q9P015;E5RIZ4;E5RHF4	Matrix	2.16595	-0.242462	0.644281	-0.151289	-0.205116	-0.27417	-0.248101	0.0231925	-0.22215	-0.254911
1822	16	16	16	55.5	37.32	0	MTHFD2	Bifunctional methylenetetrahydrofolate dehydrogenase/cyclohydrolase, mitochondrial;NAD-dependent methylenetetrahydrofolate dehydrogenase;Methenyltetrahydrofolate cyclohydrolase	B2R7W0;P13995;P13995-2;B8ZZU9;B4DY35;B9A062	Matrix	1.09215	0.509299	0.789313	0.337634	0.201468	0.683726	0.642702	0.0278779	0.464298	0.520725
1830	14	14	1	54.5	38.495	0	FKBP8	Peptidyl-prolyl cis-trans isomerase FKBP8;Peptidyl-prolyl cis-trans isomerase	B2R8G6;Q14318-2;M0R2K9;M0R2Q6	MOM	0.505913	0.151283	0.842474	0.214116	0.374265	0.00986767	0.0697164	0.393244	0.0936074	0.155498
1835	8	8	8	28.6	32.789	0	SLC25A15	Mitochondrial ornithine transporter 1	B2R921;Q9Y619;Q5VZD9;B4DL63;F2Z354	MIM	1.16921	0.402762	0.820312	0.342936	0.205433	0.587663	0.41519	0.259894	0.425979	NaN
1840	5	5	5	22.6	20.038	0	NDUFB5	NADH dehydrogenase [ubiquinone] 1 beta subcomplex subunit 5, mitochondrial	E7EWP0;D3DNS1;B2R9L0;H0Y886;O43674-2;O43674;Q05D62	MIM	2.57925	-0.779429	0.0270503	-0.00459246	-0.699352	-0.816028	-0.822907	0.102675	-0.0544059	-0.0620463
1843	5	5	5	24	38.763	0	RTN4IP1	Reticulon-4-interacting protein 1, mitochondrial	B2R9Y1;Q8WWV3;Q8WWV3-2;G3V1R2;Q96RL8;Q8WWV3-3	Matrix	0.663527	-0.23743	NaN	NaN	NaN	-0.321651	-0.153209	NaN	NaN	NaN
1852	5	5	5	21.1	43.989	0	QTRT1	Queuine tRNA-ribosyltransferase	B2RAR3;Q9BXR0;K7EL95;K7ESP6;K7EJ21;Q71RF8;Q9BXR0-2;K7EPI1	Matrix	1.01588	-0.798856	0.838767	-1.03076	NaN	-0.920768	-0.676945	NaN	-0.791916	-1.26959
1856	20	20	20	76.1	42.009	0	ACAA2	3-ketoacyl-CoA thiolase, mitochondrial	B2RB23;P42765;A0A0B4J2A4;B3KNP8;K7EME0;K7EJ68;K7EJB1;K7ER88	Matrix	0.554653	0.183544	0.114701	0.0292194	-0.0655635	0.317569	0.298627	-0.140309	0.083396	0.144571
1862	19	19	19	47.5	57.432	0	QRSL1	Glutamyl-tRNA(Gln) amidotransferase subunit A, mitochondrial	B2RBJ8;Q9H0R6;X6R772;Q9H0R6-2	Matrix	1.1407	0.225638	0.734888	0.287065	0.109393	0.331066	0.236453	0.00858966	0.488959	0.363647
1873	20	20	20	41.7	77.413	0	PCCA	Propionyl-CoA carboxylase alpha chain, mitochondrial	B2RDE0;P05165-2;P05165;P05165-3;A0A1B0GU58;A0A1B0GUX9;A0A1B0GWI4;A0A1B0GWA1;A0A1B0GTR1;H0Y5U0;Q16380;Q5JVH2;H0Y4B9;Q5JTW6	Matrix	0.315632	-0.0388316	0.609908	-0.0885057	-0.127372	0.0237711	-0.0128937	0.0128983	-0.104863	-0.173552
1884	8	8	8	44.5	29.462	0	CCDC90B	Coiled-coil domain-containing protein 90B, mitochondrial	B2RE36;Q9GZT6-2;Q9GZT6;H0YF06;J3KN19;E9PKQ5;Q9GZT6-3;E9PPJ7;H0YD95;E9PRC2	MIM	0.999363	0.347733	0.0316493	0.0260901	0.585896	0.219863	0.237441	0.51334	-0.383725	-0.0513451
1895	3	3	3	32.2	13.291	0	FAM36A;COX20	Cytochrome c oxidase protein 20 homolog	B3KM21;Q5RI15;Q5RI15-2	MIM	1.13685	-0.172665	NaN	NaN	-0.111487	-0.270412	-0.136095	NaN	NaN	NaN
1896	21	21	21	55.8	54.386	0	PMPCB;DKFZp586I1223	Mitochondrial-processing peptidase subunit beta	B3KM34;O75439;Q96CP5;A8K1E9;G3V0E4;B4DM90;Q9UG64;B3KQ85;F8WAZ6;F8WEA6;F8WBE1	Matrix	0.65467	0.173739	2.8966	0.242349	0.366228	0.0370334	0.117955	0.234015	0.259627	0.233405
1908	29	23	23	54.4	74.777	0	SLC25A12	Calcium-binding mitochondrial carrier protein Aralar1	B3KMV8;O75746;O75746-2;F8W9J0;H0YFB2;B4DGK6	MIM	1.90559	-0.187867	0.503981	-0.14133	-0.146463	-0.201146	-0.215993	0.0701345	-0.253811	-0.240314
1912	6	6	6	23.6	41.082	0	EXOG	Nuclease EXOG, mitochondrial	B3KN09;Q9Y2C4;Q9Y2C4-3;Q9Y2C4-4;A0A024R2T8;H7C0W6;Q9Y2C4-2;F8WE28;F8WE38	MIM	0.738359	-0.384184	0.0283545	-0.0118471	-0.767118	-0.186929	-0.198506	-0.274491	0.0919632	0.146987
1921	23	23	23	70.2	44.872	0	GRSF1	G-rich sequence factor 1	B7Z5F9;B3KP14;H0Y8R1;F5H5I6;B7Z3R7;H0YAK1;B3KW50;Q12849;B7Z2D8;A0A024RD99;Q12849-5;H0YAM1	Matrix	0.0193014	0.00224553	0.809729	0.2327	-0.0602691	0.000882775	0.0661229	0.0246157	0.329604	0.343879
1925	11	11	11	30.5	61.52	0	TDRKH	Tudor and KH domain-containing protein	Q5SZR4;B3KPI5;B4DZR8;F6TB26;Q9Y2W6;Q9Y2W6-3;B4DJ68;E9PKN8;B7ZAG4;E9PQX4	Membrane	1.54873	-0.212956	1.50954	-0.39382	-0.141766	-0.263182	-0.233919	-0.252145	-0.470703	-0.458612
1945	9	8	8	16.5	79.988	0	ABCB8	ATP-binding cassette sub-family B member 8, mitochondrial	Q9NUT2;Q9NUT2-2;Q9NUT2-5;Q9NUT2-4;B3KSN3;Q8N1X3;Q9NUT2-3;A0A1V0E3X6;Q59H06;X5CMH5;A0A1V0E403;A0A1V0E3Z3;A0A087WYD6;A0A0G2JLV0;Q96P38;Q9UMW6;A0A1V0E415;A0A1V0E419;Q9UQ60;Q6ZRM3;C9JTY4;C9JYI3;Q03519;Q5JNW1	MIM	0.665671	0.406361	0.792806	-0.52324	-0.0434952	0.572603	0.689975	-0.387898	-0.658581	NaN
1956	41	41	41	64.5	93.296	0	LONP1	Lon protease homolog, mitochondrial;Lon protease homolog	K7EJE8;K7EKE6;B3KU28;B3KXS5;P36776-2;P36776;Q2VPA0;E5KMI6;B4DPX0;P36776-3;K7ER27;A4VCH6;K7ERR6;K7EQF8;K7ER56	Matrix	0.856009	0.337691	0.758643	-0.210356	0.0562783	0.499861	0.456932	-0.413215	-0.097875	-0.119979
1966	8	8	8	21.1	66.926	0	C14orf159;C14orf159 variant protein	UPF0317 protein C14orf159, mitochondrial	Q7Z3D6-2;Q7Z3D6;Q7Z3D6-3;B3KVU6;Q4LE40;Q6IA66;Q7Z3D6-5;Q7Z3D6-4;H0YB09;Q8NB88;A0A0C4DGD4;Q53HP9;H0YB62;E5RJ62;A0A0C4DGD8;E5RIU5;E5RIL4;H0YB11;E5RFT5;E5RJ87;E5RGN8;E5RFZ6;E5RGP9;Q7Z3D6-6;E5RK56	Matrix	0.213269	0.0941325	1.74259	-0.343031	-0.191786	0.354022	0.120162	-0.356917	-0.416204	-0.255973
1977	17	17	17	39	78.457	0	NOA1	Nitric oxide-associated protein 1	B3KY51;Q8NC60	MIM	0.429316	-0.466934	0.0357438	-0.0298633	0.336119	-0.731154	-1.00577	0.480488	-0.417793	-0.152285
1998	29	29	29	54.6	72.926	0	ACADVL	Very long-chain specific acyl-CoA dehydrogenase, mitochondrial	P49748-3;P49748;B4DEA8;P49748-2;Q53HR2;B3KPA6;B3KPX1;G3V1M7;B4DYY0;K7EQP4;J3QRJ8;J3KSR4;K7EJW8;J3QKU9;J3KS89;A0A077H1I5;K7EMF8	MIM	2.51217	0.733976	0.0410191	-0.0232995	0.812074	0.674481	0.715373	0.33848	-0.168541	-0.239837
2000	7	7	7	51.4	25.139	0	MRPL10	39S ribosomal protein L10, mitochondrial	B4DEH0;Q7Z7H8;Q7Z7H8-2	Matrix	1.08522	0.0349366	0.551889	0.0128727	0.0159201	0.035999	0.0528907	0.0302655	0.00637897	0.00197355
2005	7	7	7	55.6	19.371	0	COX11	Cytochrome c oxidase assembly protein COX11, mitochondrial	B4DEY8;Q9Y6N1;B4DI26;Q9Y6N1-2	MIM	1.18716	-0.602043	1.48503	-0.356561	-0.914292	-0.374637	-0.517199	-0.267241	-0.316714	-0.485729
2015	42	42	0	54.7	116.29	0	PITRM1	Presequence protease, mitochondrial	B4DH07;Q5JRX3-3;B3KM51;B1APQ0;H0Y4F7;H0Y7L7;B4DEU0;B1APQ1;Q68DT6	Matrix	0.903479	0.171292	0.122975	0.0241637	0.0449406	0.272999	0.195936	-0.110131	0.0913905	0.0912319
2037	20	20	18	32.6	84.109	0	ATP5J2-PTCD1;PTCD1	Pentatricopeptide repeat-containing protein 1, mitochondrial	G3V325;B4DJ38;Q3ZB84;A4D273;O75127;Q3SYP6;B3KMD7;C9JJT5;P56134-4;P56134-2;C9JU26;C9JGL8;C9JWL7;C9JQN9	Matrix;unknown	0.686806	-0.287552	0.0607581	0.0143862	0.0155775	-0.49939	-0.378844	0.0615299	0.118236	-0.136607
2043	15	15	15	50.9	34.505	0	IDH3A	Isocitrate dehydrogenase [NAD] subunit, mitochondrial;Isocitrate dehydrogenase [NAD] subunit alpha, mitochondrial	B4DJB4;Q53GF8;P50213;P50213-2;B7Z9J8;H0YL72;B4DSY4;H0YLI6;H0YMU3;H0YKD0;H0YNF5;H0YM64;H0YM46	Matrix	0.117175	-0.036204	0.114463	0.0208486	-0.245095	0.0466376	0.0898455	-0.101694	0.0669014	0.0973384
2056	11	11	11	31.7	40.47	0	MRPL3	39S ribosomal protein L3, mitochondrial	H0Y9G6;E7ETU7;B4DKM0;P09001;E9PF06;D6RC14;B4DW56;D6RBQ5;Q96Q75	Matrix	0.515997	-0.279544	0.305727	-0.0879505	0.12746	-0.450314	-0.515779	0.123832	-0.207525	-0.180158
2076	32	32	32	71.3	56.603	0	GLUD1;GLUD2	Glutamate dehydrogenase;Glutamate dehydrogenase 1, mitochondrial;Glutamate dehydrogenase 2, mitochondrial	B4DMF5;E9KL48;P00367;B4DMG8;Q53GW3;B4E0N9;P00367-3;B3KT18;P00367-2;A0A140VK14;P49448;Q59FQ4;Q14400;Q9BSD0;Q9UQV0	Matrix	1.75429	0.474095	0.133936	0.00796321	0.346803	0.544197	0.531285	-0.0309591	0.0165012	0.0383475
2082	7	7	1	29.7	39.118	0	MTRF1L	Peptide chain release factor 1-like, mitochondrial	B4DMX1;Q9UGC7-4;X6RKB4;Q5TF45	Matrix	0.555759	-0.240114	0.600275	-0.248614	0.0841646	-0.377551	-0.426956	0.0431623	-0.487849	-0.301153
2093	7	7	7	34.5	33.627	0	APOA1BP	NAD(P)H-hydrate epimerase	B4DP80;Q8NCW5;Q8NCW5-2;Q5T3I4;Q6PGN4;Q5T3I3;B7Z9W8	Matrix	1.16179	0.0405453	2.01266	-0.154008	0.043414	0.0584052	0.0198167	-0.173526	-0.164635	-0.123863
2095	7	7	7	22.9	35.778	0	GHITM	Growth hormone-inducible transmembrane protein	B4DSV8;B4DPG9;Q9H3K2;Q6FIA7;B4DNL0;Q9Y6G2;Q658I8;Q9P099	MIM	0.81705	0.778364	0.537995	0.605904	0.0905945	1.15929	1.0852	-0.243205	1.04374	1.01718
2113	6	6	6	34.3	26.305	0	HAGH	Hydroxyacylglutathione hydrolase, mitochondrial	H3BPK3;B4DT01;Q16775-2;Q16775;H3BPQ4;H3BQW8;H3BV79	Matrix	1.62648	-0.209064	0.502733	-0.12014	-0.204336	-0.1549	-0.267957	0.0596893	-0.221665	-0.198445
2118	21	21	21	47.5	65.007	0	TBRG4	Protein TBRG4	D3DVL7;B4DU42;Q969Z0;B3KRS4;Q969Z0-2;B3KMT3;B3KM73;C9IZN7;C9J7P5;H7C4R5;C9J5A2;C9J347;C9J618	Matrix	1.57139	0.0173477	0.366405	0.0977663	0.021405	0.0189087	0.0117293	-0.10068	0.213568	0.180411
2122	8	8	8	21.7	43.63	0	ACADS	Short-chain specific acyl-CoA dehydrogenase, mitochondrial	B4DUH1;E9PE82;E5KSE7;E5KSD5;D4QEZ8;P16219	Matrix	1.44758	0.426828	0.627969	-0.0485196	0.261134	0.507369	0.511982	0.00538654	-0.0572635	-0.0936818
2126	13	13	13	33	70.58	0	ALAS1	5-aminolevulinate synthase;5-aminolevulinate synthase, nonspecific, mitochondrial	Q5JAM2;B4DVA0;P13196;B4DDG9;H7C4H7;H7C5B0	Matrix	1.63167	0.650758	1.05521	0.801474	0.464069	0.676273	0.811933	0.311846	1.16987	0.922703
2135	14	14	14	39.2	51.4	0	hCG_23341;CCBL2	Kynurenine--oxoglutarate transaminase 3	B4DW13;Q6YP21-3;Q6YP21;A0A0A0MRN7;Q6YP21-2	Matrix	0.269659	0.0547825	0.325212	-0.131683	0.19144	-0.0638727	0.0367798	0.15294	-0.356807	-0.191183
2138	11	11	11	57.7	26.181	0	NIPSNAP3A	Protein NipSnap homolog 3A	B4DW81;Q9UFN0;Q9BS92	Matrix	3.82144	0.452595	0.969123	0.17077	0.458696	0.441494	0.457595	0.116632	0.103192	0.292485
2140	14	14	14	45.9	46.106	0	NDUFAF7	NADH dehydrogenase [ubiquinone] complex I, assembly factor 7	B4DXV9;Q7L592;B4DQY3;Q7L592-2;C9JS27;C9J236;C9JP36;B4DFS5;H7C3N5;C9JEL7;B4E0W7	MIM	0.36194	0.105895	0.254115	0.0338115	-0.10372	0.157435	0.263969	-0.0545476	0.112184	0.043798
2147	12	12	12	25.5	79.441	0	DNM1L	Dynamin-1-like protein	O00429-3;D3DUW7;O00429-6;O00429-8;O00429;O00429-2;O00429-9;O00429-5;O00429-4;B4DYR6;D3DUW5;D3DUW6;O00429-7;Q32Q67;F8VZ52;H0YI79;B4DPZ9;B4DDQ3;F8VUJ9	MOM	1.45632	0.3458	0.326408	0.0707207	0.279795	0.278967	0.478637	-0.0829941	0.10698	0.188176
2204	13	13	13	56.4	32.046	0	GLOD4	Glyoxalase domain-containing protein 4	B7Z403;F6TLX2;Q9Y3E8;Q9HC38-2;Q9HC38;B3KV49;B4DX01;A8K8F0;I3L3Q4;Q9HC38-3;I3L1I0	Matrix	0.583395	0.201761	0.668693	0.133105	0.44812	0.00631769	0.150847	0.0642155	0.281259	0.0538392
2206	3	3	3	29.3	8.3106	0.00054274	UQCRQ	Cytochrome b-c1 complex subunit 8	B7Z4A1;O14949	MIM	1.82114	-1.08504	1.4822	-0.518089	-0.833363	-1.12694	-1.29481	-0.351651	-0.516905	-0.685713
2210	4	4	4	25	19.474	0	TMEM11	Transmembrane protein 11, mitochondrial	B7Z587;P17152	MIM	0.315311	0.140984	1.7904	0.171464	0.00698759	0.27498	NaN	0.141742	0.158003	0.214645
2221	5	5	5	16.8	45.594	0	SIRT3	NAD-dependent protein deacetylase sirtuin-3, mitochondrial	B7Z7G4;Q9NTG7;E9PK80;B7Z580;E9PM75;B7Z5J1;B7ZA60;E9PN58;B7Z777;Q9NTG7-2;E9PNA0;B7WNN4	Matrix	0.305292	0.107258	1.1345	0.44005	-0.0890792	0.352154	0.058698	0.188746	0.586937	0.544467
2228	23	23	23	52.1	50.331	0	SUCLA2;DKFZp686D0880	Succinyl-CoA ligase subunit beta;Succinyl-CoA ligase [ADP-forming] subunit beta, mitochondrial	E5KS55;B7ZAF6;Q7Z503;Q9P2R7;Q9P2R7-2;E5KS60;A0A2R8YDQ9;B4DRV2;B4DY87;A0A2R8Y6Y7;Q6N0B1;B7Z9S6;Q5T9Q5;A0A0S2Z511;Q5T9Q8;A0A2R8Y6E6;A0A2R8Y5P6;Q9Y4T0;A0A0U1RQF8;A0A0U1RRI1;A0A0U1RQL1;A0A2R8Y5P4;A0A0U1RQU7	Matrix	2.5234	-0.199065	1.39451	-0.147265	-0.179523	-0.217286	-0.200386	-0.0895618	-0.193246	-0.158989
2229	24	24	24	58.9	53.382	0	SLC25A24	Calcium-binding mitochondrial carrier protein SCaMC-1	B7ZB41;Q6NUK1;B4E290;Q6NUK1-2;A0A3B3IU96;J3KN42;H3BMI3	MIM	0.472455	0.168448	0.310211	-0.0493773	-0.0997673	0.285499	0.319613	-0.158963	-0.0316166	0.0424479
2245	1	1	1	10.9	11.935	0	MRPL30	39S ribosomal protein L30, mitochondrial	B8ZZV5;Q8TCC3-3;Q8TCC3;Q8TCC3-2	Matrix	1.8355	-0.402417	1.10732	-0.230344	-0.416266	-0.479815	-0.311171	-0.106852	-0.343268	-0.240911
2275	6	6	6	57.4	11.333	0	CYCS	Cytochrome c	C9JFR7;G4XXL9;P99999;Q6LER6;CON__P62894	IMS	0.665683	0.0865473	2.24166	-0.397521	-0.00495112	0.104696	0.159897	-0.410426	-0.33992	-0.442218
2277	12	12	12	62.8	25.65	0	MRPS34	28S ribosomal protein S34, mitochondrial	P82930;C9JJ19;A4UCR9	Matrix	0.356856	-0.0869166	0.594477	0.0686394	0.0882126	-0.132532	-0.21643	0.154268	0.0379192	0.0137311
2282	19	19	19	46.9	60.521	0	PCCB	Propionyl-CoA carboxylase beta chain, mitochondrial	P05166-2;P05166;E7EX59;C9JQS9;Q59GV0;E9PDR0;A0A1B2JLU8;E7ETT1;E7EUY3;E7ETT4;B7Z8A8;E9PEC3;F8WBI9;B7Z7U9;Q86TD7;E7ENC1;Q9HBR7;Q8WVH4;C9JVY9;H7C5C9;C9JVW9;C9JAW3	Matrix	0.654382	-0.0611139	0.57599	-0.134548	-0.0305432	-0.0221447	-0.130654	0.0361235	-0.18344	-0.256327
2345	14	14	14	21.7	94.762	0	FLJ21901;FASTKD1	FAST kinase domain-containing protein 1	D3DPC4;Q53R41;Q53R41-2;E7EW60;Q05D57;C9JTP4;C9JMM4	Matrix	0.990248	-0.45049	0.609674	0.106098	-0.159923	-0.695709	-0.495838	0.233513	0.0176462	0.0671355
2360	34	34	34	47.8	84.444	0	AFG3L2	AFG3-like protein 2	D3DUJ0;Q8TA92;Q9Y4W6;K7EP56;A0A5F9ZGZ5;A0A5F9ZI56;A0A5F9ZGY1;A0A5F9ZH39;A0A5F9ZHG3;A0A5F9ZHQ5;A0A5F9ZHC9;A0A5F9ZI81;A0A5F9ZH70;A0A5F9ZGZ1;A0A5F9ZI30;A0A5F9ZGY4;Q658U5;A0A5F9ZI65;A0A5F9ZHL5;A0A5F9ZH19;A0A5F9ZHN5;A0A5F9ZI40;I6L894;A0A5F9ZGY3;A0A5F9ZHD2;A0A5F9ZHR8;D6RHE1;A0A5F9ZHE4;A0A5F9ZGX3;A0A5F9ZHS1;A0A5F9ZI18;A0A5F9ZGS5;A0A5F9ZH30;A0A5F9ZI15;B7Z651;A0A0U1RQN6;A0A5F9ZI45;A0A5F9ZH34;A0A5F9ZHM6;B7…	MIM	0.635645	0.0531625	0.291558	0.0348981	0.105273	-0.00289685	0.0571118	0.119354	0.0142139	-0.0288732
2372	6	6	6	76.3	10.474	0	MRPL27	39S ribosomal protein L27, mitochondrial	D6RAN8;Q9P0M9;H7C5U8;D6RE11;B3KN43	Matrix	0.600757	-0.280871	0.503034	-0.180358	0.0628938	-0.390882	-0.514624	0.0880252	-0.34416	-0.28494
2380	8	8	8	46.3	29.389	0	PDK2	[Pyruvate dehydrogenase (acetyl-transferring)] kinase isozyme 2, mitochondrial	D6RDN9;Q15119-2;Q15119;D6RJH7;D6R983;B4DLP2;D6RGV8;D6RHG2;B4DEF3	Matrix	0.410085	0.21747	0.219756	0.0359018	0.593218	-0.0851843	0.144376	0.0588391	-0.0752306	0.124097
2386	2	2	2	27.7	9.4259	0	COX7A2	Cytochrome c oxidase subunit 7A2, mitochondrial	Q496I0;D6RIE3;D6RGV5;H0UI06;P14406;D6R9C3	MIM	2.18868	-0.80389	1.1426	-0.564221	-0.704961	-0.926417	-0.780293	-0.246512	-0.758863	-0.687288
2393	11	11	11	46.9	34.787	0	SLC25A1	Tricarboxylate transport protein, mitochondrial	Q6LAP8;D9HTE9;P53007;B4DP62	MIM	0.997388	0.0730111	0.543718	-0.0785755	0.0316664	0.118317	0.0690504	0.0271826	-0.154123	-0.108786
2396	40	40	40	45	111.63	0	OPA1	Dynamin-like 120 kDa protein, mitochondrial;Dynamin-like 120 kDa protein, form S1	O60313;E5KLM2;O60313-2;E5KLM1;E5KLL9;A0A2R8YDM2;E5KLM0;O60313-11;O60313-10;O60313-9;E5KLJ9;A0A2R8Y3X5;C9JMB8;E5KLK0;O60313-13;A0A2R8YE78;A0A2R8YFD1;A0A2R8YGE5;A0A2R8YD53;A0A2R8Y4Q3;Q6PEK6;A0A2R8Y4G4;A0A2R8YE54;H7C141;A0A2R8Y5G3;A0A2R8Y5E2;C9JY58;H7C321;H7C3G2	MIM	1.45045	0.0909026	1.15716	0.307161	0.0557332	0.108633	0.108342	0.13611	0.398593	0.386781
2397	16	16	16	47.7	42.92	0	PUS1	tRNA pseudouridine synthase;tRNA pseudouridine synthase A, mitochondrial	G8JLB3;E5KMT6;E5KMT5;Q9Y606-2;Q9Y606;A0A024RBS6;F5H1S9;F5GY32;F5GXL3;F5H168;F8W9U5;F5H1B2	Matrix	0.53513	0.101386	0.413564	0.053329	-0.0413879	0.177541	0.168006	0.117994	0.0835159	-0.0415224
2400	23	23	23	39	83.471	0	GFM1	Elongation factor G, mitochondrial	E5KND5;Q96RP9;E5KND7;Q96RP9-2;C9IZ01;D3DNL3;F8WAU4;A0A0S2Z5W5;Q9H9M0;C9JA25	Matrix	2.23982	-0.308891	0.394795	-0.0589762	-0.310311	-0.348932	-0.26743	-0.168025	-0.0267654	0.0178619
2401	17	17	17	55.2	50.817	0	NDUFV1	NADH dehydrogenase [ubiquinone] flavoprotein 1, mitochondrial	P49821;P49821-2;E5KNH5;G3V0I5;Q53G70;B4DE93;Q96ID4;B4DUN7;E9PMX3;E9PQP1;E9PLC6;H0YE81;E9PPR0;E9PJL9;E9PPS5;H0YD04;E9PPD6	MIM	1.86761	-1.64867	0.967361	-0.526024	-1.26417	-1.79598	-1.88586	-0.151351	-0.746186	-0.680536
2402	86	86	85	70.4	157.9	0	LRPPRC	Leucine-rich PPR motif-containing protein, mitochondrial	E5KNY5;P42704;B4DSR0;A0A0C4DG06;B8ZZ38;C9JCA9;H7C3W8	Matrix	3.32331	0.140528	0.471692	-0.0193526	0.13694	0.138021	0.146624	0.0114049	-0.0376924	-0.0317703
2403	37	37	22	70.6	79.467	0	NDUFS1	NADH-ubiquinone oxidoreductase 75 kDa subunit, mitochondrial	E5KRK5;P28331;P28331-2;A0A291FIZ5;P28331-4;P28331-5;B4DJ81;P28331-3;C9JPQ5;F8WDL5	MIM	1.47692	-1.95706	1.02657	-0.627573	-1.25543	-2.49235	-2.12339	-0.215614	-0.791508	-0.875596
2404	14	14	1	35.5	54.91	0	POLG2	DNA polymerase subunit gamma-2, mitochondrial	E5KS15;Q9UHN1;A0A5F9ZH93;A0A5F9ZHX9;J3QRU9;J3KRM2	Matrix	0.317663	-0.136824	0.424694	-0.0867385	-0.453631	0.0529018	-0.00974424	-0.199994	-0.12004	0.0598183
2405	13	13	13	52	35.39	0	TSFM	Elongation factor Ts, mitochondrial;Elongation factor Ts	E5KS95;P43897;P43897-2;B4DHY8;C9JT21;C9JG32;F8VPA7;F8VS27;P43897-4;P43897-3;F8WCK2;A0A494C1M9	Matrix	0.777808	-0.0395848	0.221375	0.044466	-0.0759123	-0.0146762	-0.0281658	-0.0966962	0.141247	0.0888475
2407	15	15	15	41.5	29.082	0	TFAM	Transcription factor A, mitochondrial	Q6LES8;E5KSX8;E5KSU5;Q00059;Q00059-2;H7BYN3;Q05D31;Q3SX57	Matrix	1.73187	0.383667	2.87468	0.0786058	0.298474	0.371694	0.480833	0.0729446	0.0823023	0.0805704
2408	13	13	13	30	77.153	0	PEO1;C10orf2	Twinkle protein, mitochondrial	E5KSY5;Q96RR1;Q96RR1-2;Q9H6V3;Q96RR1-3;B4DLM7;A0A2R8Y4V4;A0A2R8Y746;A0A3B3IT76	Matrix	0.286776	0.173672	0.480469	0.404174	0.563597	0.1642	-0.206781	0.172986	NaN	0.635362
2410	18	18	18	55.8	39.542	0	TFB1M	Dimethyladenosine transferase 1, mitochondrial	Q8WVM0;E5KTM5;A8K0B9	Matrix	1.06198	-0.179989	0.848337	0.179988	-0.279492	-0.0829244	-0.177552	0.0368434	0.296465	0.206657
2425	9	9	9	45	25.43	0	NDUFV2	NADH dehydrogenase [ubiquinone] flavoprotein 2, mitochondrial	Q9UEH5;Q6IPW4;Q6IB76;E7EPT4;P19404;A8K750	MIM	1.69196	-1.59457	1.14959	-0.511026	-1.14915	-1.92263	-1.71194	-0.22694	-0.691797	-0.614342
2432	7	7	7	35.4	24.325	0	MRPL22	39S ribosomal protein L22, mitochondrial	E7ESL0;J3KQY1;Q9NWU5;Q9NWU5-2;Q9NWU5-3	Matrix	0.683429	-0.291683	1.42015	-0.144268	0.0119916	-0.52292	-0.364121	-0.0941723	-0.194483	-0.144149
2441	37	37	37	63	82.999	0	HADHA	Trifunctional enzyme subunit alpha, mitochondrial;Long-chain enoyl-CoA hydratase;Long chain 3-hydroxyacyl-CoA dehydrogenase	E9KL44;H0YFD6;P40939;B4DRH6;A0A2R8Y4F5;B4DDZ5;A0A2R8YG21;A0A2R8Y688;V9GZL3;P40939-2	MIM	0.609994	0.0300121	1.30923	0.0909422	-0.00551985	0.0391046	0.0564514	0.0501667	0.103192	0.119467
2445	6	6	6	51.9	14.374	0	MRPS17;hCG_1984214	28S ribosomal protein S17, mitochondrial	E9PE17;Q8IY71;I3L0E3;Q9Y2R5	Matrix	1.54112	-0.264069	1.38576	-0.155068	-0.202433	-0.236248	-0.353527	-0.124223	-0.219966	-0.121016
2447	17	17	17	47.6	63.652	0	ACSF2	Acyl-CoA synthetase family member 2, mitochondrial	E9PF16;Q96CM8-3;Q96CM8;Q96CM8-2;B4DTB9;Q96CM8-4;D6RF87	Matrix	0.928475	0.364668	0.569502	-0.170348	0.640029	0.222523	0.231451	0.0438785	-0.337571	-0.217352
2474	8	8	8	48.2	21.521	0	NME4	Nucleoside diphosphate kinase;Nucleoside diphosphate kinase, mitochondrial	Q4TT34;F2Z2X0;O00746;A0A087WVT9;H0Y6J0;O00746-2;A2IDC9	MIM	1.02766	-1.04529	0.757394	-0.678858	-0.355856	-1.41226	-1.36777	-0.03743	-1.12355	-0.875596
2480	6	6	6	42.9	18.388	0	SDHAF2	Succinate dehydrogenase assembly factor 2, mitochondrial	F5GYJ5;Q9NX18;F8W679;M0QYN2;F5GXW4;M0R060;F5H5T6;F5H8E2	Matrix	0.753816	1.46206	NaN	NaN	0.0389165	2.18549	2.16177	NaN	NaN	NaN
2493	4	4	4	40.7	12.77	0	MRPL48	39S ribosomal protein L48, mitochondrial	F5H702;Q96GC5-3;Q96GC5;F5H8D0	Matrix	1.14438	-0.150568	0.581119	0.0780371	-0.0694728	-0.214029	-0.168203	0.0823187	0.1633	-0.0115069
2509	5	5	5	32.6	16.515	0	FAM162A	Protein FAM162A	F8W7Q4;Q96A26;E9PH05;B4DF97;Q9H2P1	MIM	1.2946	-0.137241	0.521239	0.176003	-0.201311	-0.100435	-0.109977	-0.0684918	0.360196	0.236306
2510	7	7	7	45.4	19.671	0	RAB24	Ras-related protein Rab-24	F8W8H5;Q969Q5;Q9HAG2;Q8WY67	MOM	0.114051	0.0320332	0.219415	0.109244	-0.156551	0.151681	0.100969	-0.245304	0.246328	0.326708
2540	16	16	16	58.3	36.805	0	MRPS22	28S ribosomal protein S22, mitochondrial	G5E9W7;G5E9V5;P82650;Q8NBL6;A8K9Y7;H7C5F2;Q59GX8;H7C5H3;P82650-2;H7C5L9;Q96Q16;C9J5D8	Matrix	1.861	-0.233383	0.821699	-0.0852704	-0.187335	-0.283005	-0.22981	-0.0244871	-0.0776452	-0.153679
2557	4	4	4	29.7	22.006	0	REXO2	Oligoribonuclease, mitochondrial	H0YGR4;Q9Y3B8;H0YG54;F5GYG5;Q9Y3B8-2;Q9Y3B8-3;F5H784;H0YF66;F5H7P1;Q9BTR4;F5H6P8;H0YG37	Matrix	0.217687	-0.042642	1.07436	0.102776	-0.177386	0.0594559	-0.00999638	0.150016	0.116256	0.0420562
2560	7	7	7	53.6	18.606	0	GATC	Glutamyl-tRNA(Gln) amidotransferase subunit C, mitochondrial	H0YIV9;O43716;F8VRU3;J3KMY1	Matrix	2.15926	0.3259	1.11109	0.210221	0.274859	0.368077	0.334762	0.101161	0.316458	0.213044
2567	8	8	8	36.9	34.684	0	AKR7A2;HEL-S-166mP	Aflatoxin B1 aldehyde reductase member 2	H3BLU7;V9HWA2;O43488;B4DZX4;A0A499FJT0;Q8NHP1;H7C5H7;A0A384MDN8;Q8NHP1-3;O95154	Matrix	0.180964	0.0358707	0.209924	0.059268	-0.0579404	-0.0071685	0.172721	-0.0917629	0.0186488	0.250918
2574	14	14	14	38.6	56.438	0	ABAT	4-aminobutyrate aminotransferase, mitochondrial	X5D8S1;H3BRN4;H3BNQ7;P80404;B7Z1V4;X5D2Y3;H3BPW8;H3BMJ9;H3BRJ1;H3BRT1	Matrix	0.188524	-0.214316	0.208808	-0.223076	-0.839294	-0.341985	0.538331	-0.98485	0.108428	0.207193
2578	3	3	3	35.3	15.795	0	GFER	Sulfhydryl oxidase;FAD-linked sulfhydryl oxidase ALR	H3BRD2;P55789;H3BRW3;Q9H2X5;H3BQQ4;Q9UQK8;Q9NY86;P55789-2	IMS	0.822551	0.188741	NaN	NaN	0.0287685	0.306301	0.231153	NaN	NaN	NaN
2580	5	5	5	61.8	16.079	0	CYB5B;DKFZp686M0619	Cytochrome b5 type B	H3BUX2;O43169;Q5HYD9;D6RFH4;J3QR91	MOM	0.0625357	0.0298141	1.11998	0.205988	-0.277812	0.226382	0.140872	0.08594	0.257681	0.274344
2584	4	4	4	51.1	13.909	0	SOD1;HEL-S-44	Superoxide dismutase [Cu-Zn]	H7BYH4;V9HWC9;P00441;X5D5A9	IMS	0.456725	0.167509	0.107462	0.0569403	-0.108752	0.295924	0.315356	-0.272171	0.344433	0.0985596
2590	7	7	7	48.9	20.08	0	APOO	Apolipoprotein O	H7C1U8;Q9BUR5;Q9BUR5-2;A0A0J9YWW6;G3V1B6;A0A0J9YXS4	MIM	0.125037	-0.0729209	1.52747	0.154786	0.173548	0.0757068	-0.468017	0.184854	0.179178	0.100326
2602	2	2	1	7.2	34.94	0	SLC25A52	Solute carrier family 25 member 52	I3L0B8;Q3SY17;B4DYA5	MIM	0.372179	-0.193828	0.252748	0.0922924	-0.5754	-0.0706114	0.0645285	0.33883	-0.11626	0.0543072
2609	9	9	1	29.9	38.861	0	ATPAF1	ATP synthase mitochondrial F1 complex assembly factor 1	I3L448;Q5TC12;A8MRA7;H0YDD6	Matrix	3.14054	0.0980952	0.719375	0.358086	0.100773	0.0928153	0.100697	-0.00410296	0.484183	0.594178
2616	9	9	9	27.9	36.971	0	HSDL1	Inactive hydroxysteroid dehydrogenase-like protein 1	I6L975;Q3SXM5;Q3SXM5-2;H3BQI7;H3BT52	unknown	0.153382	-0.0173306	2.06144	0.223019	-0.0768085	0.0569617	-0.032145	0.261865	0.190158	0.217034
2629	17	17	17	63.8	33.239	0	PHB2	Prohibitin-2	J3KPX7;Q99623;F5GY37;Q99623-2;B4DW05;F5GWA7;F5H3X6;F5H0C5;F5H2D2;A0A3G2KQ93;Q9BXV3;U3KPZ5	MIM	0.845083	0.272741	1.48287	-0.305232	0.0410139	0.39329	0.383919	-0.412213	-0.284677	-0.218806
2632	7	7	7	56.7	19.325	0	PTRH2	Peptidyl-tRNA hydrolase 2, mitochondrial	J3KQ48;Q96ME4;Q9Y3E5	MOM	1.07513	-0.114772	0.0488974	0.0100911	-0.0517925	-0.174917	-0.117605	0.128567	0.00368215	-0.101976
2636	7	7	7	36.4	23.63	0	ICT1	Peptidyl-tRNA hydrolase ICT1, mitochondrial	Q14197;J3KS15;J3QRF8	Matrix	0.637913	-0.141994	1.42056	-0.101693	-0.268889	-0.171899	0.0148048	-0.073144	-0.0907206	-0.141213
2640	7	7	7	20.9	33.814	0	SCO1	Protein SCO1 homolog, mitochondrial	O75880;J3QL56;B3KQB1	MIM	2.20353	0.193528	0.369365	0.144002	0.203657	0.213621	0.163306	-0.133037	0.204184	0.360858
2643	6	6	6	33.2	27.312	0	PNPO;HEL-S-302	Pyridoxine-5-phosphate oxidase	J3QQZ9;V9HW45;Q53FP0;Q9NVS9-3;Q9NVS9;J3QQV6;Q9NVS9-4;A0A286YFL3	Matrix	0.269583	0.0893732	0.0524337	-0.0374073	-0.147142	0.161941	0.25332	-0.244569	NaN	0.169754
2650	8	8	8	39.5	28.817	0	CHCHD6	MICOS complex subunit MIC25	J3QTA6;Q9BRQ6;J3QTB2;H0Y922	MIM	0.0672776	0.0404087	0.746529	0.0760985	-0.346059	0.30042	0.166865	0.00322255	0.127554	0.0975193
2673	11	11	11	62.7	24.177	0	DCAKD	Dephospho-CoA kinase domain-containing protein	K7ESP4;Q8WVC6;Q8WVC6-2	Membrane	0.102271	0.053894	1.31517	0.201294	0.26834	0.191871	-0.298528	0.290879	0.138597	0.174405
2684	17	17	17	44.4	58.182	0	SARS2	Serine--tRNA ligase, mitochondrial	M0QWZ7;Q9NP81;Q9NP81-2;M0R2C6;B4DXB9;M0R259;A0A024R0H0;M0QX29;B4DJM9;B4DJP6;M0R2H5;M0R1C0;Q8NH31	Matrix	2.37178	0.426307	3.48195	0.162502	0.371591	0.444408	0.462923	0.16049	0.168313	0.158703
2703	8	8	8	60.5	23.705	0	NDUFS8	NADH dehydrogenase [ubiquinone] iron-sulfur protein 8, mitochondrial	O00217;Q53G17;A0A024R5K3;E9PPW7;E9PKH6;E9PN51;F8W9K7;B4DYI3;Q08E91	MIM	1.92502	-0.807026	1.09755	-0.340732	-0.642641	-0.831131	-0.947307	-0.147552	-0.496999	-0.377644
2707	17	17	17	49	51.459	0	PDHX	Pyruvate dehydrogenase protein X component, mitochondrial	O00330-3;O00330;B2R673;H0YD97;O00330-2;E9PLU0;E9PRI6	Matrix	0.0942047	-0.0227966	0.101362	0.0135558	0.125557	-0.0402813	-0.153666	0.103362	-0.0374167	-0.0252781
2709	37	37	37	42.9	138.62	0	POLRMT	DNA-directed RNA polymerase, mitochondrial;DNA-directed RNA polymerase	O00411;Q4G0F4;Q59E91;B4DZE5;K7EMH3;K7ESD1	Matrix	0.869797	0.182483	0.546859	0.0726284	0.332123	0.110401	0.104924	0.113087	-0.0269041	0.131702
2718	3	3	3	15.4	17.417	0	NDUFAB1	Acyl carrier protein, mitochondrial;Acyl carrier protein	O14561;H3BNK3;I3L505;A4UCS3	MIM	0.650681	-0.160433	0.684543	0.0877916	-0.0403354	-0.0996113	-0.341351	0.0356916	0.044731	0.182952
2730	4	4	4	26.8	21.943	0	TIMM23;TIMM23B	Mitochondrial import inner membrane translocase subunit Tim23;Putative mitochondrial import inner membrane translocase subunit Tim23B	O14925;B7ZB25;B4DI18;Q5SRD1;B4DHQ8;B1APJ0;Q5SRD1-2	MIM	0.0397447	0.0269048	0.984686	0.326266	0.459497	-0.166292	-0.212491	0.106794	0.382056	0.489948
2738	13	13	13	29.5	67.315	0	KIAA0391	Mitochondrial ribonuclease P protein 3	O15091;O15091-4;O15091-2;O15091-3;A0A0A0MTQ0	Matrix	1.26234	-0.58244	1.55672	-0.445581	-0.861887	-0.398267	-0.487167	-0.57366	-0.311252	-0.451829
2746	16	16	16	43.6	44.287	0	BCAT2	Branched-chain-amino-acid aminotransferase, mitochondrial;Branched-chain-amino-acid aminotransferase	O15382;Q53EW7;M0QXF9;B3KSI3;M0QZ10;O15382-2;M0QZP4;M0R2K7	Matrix	3.05414	-0.439113	1.53796	-0.326447	-0.416098	-0.439942	-0.4613	-0.403027	-0.215465	-0.360847
2764	21	21	21	46.7	51.323	0	TIMM44;hTIM44	Mitochondrial import inner membrane translocase subunit TIM44	Q53G69;O43615;Q9UPE4;M0QXU7;M0R301;M0QXM9;M0R124;Q6AI07	MIM	0.875835	0.30692	0.435014	0.114672	0.0588949	0.406832	0.455034	-0.0813686	0.185856	0.239529
2767	4	4	4	41.4	10.921	0	NDUFA2	NADH dehydrogenase [ubiquinone] 1 alpha subcomplex subunit 2	O43678;O43678-2	MIM	1.55009	-1.3412	1.09398	-0.498908	-0.884317	-1.52292	-1.61636	-0.215391	-0.551287	-0.730046
2774	14	14	14	52.2	32.943	0	SLC25A20	Mitochondrial carnitine/acylcarnitine carrier protein	O43772;C9JPE1;B4DWZ5;F8WEF6	MIM	0.983733	-0.153785	1.06198	-0.181628	-0.261455	-0.10067	-0.099231	-0.17316	-0.284793	-0.0869325
2777	6	6	6	33.8	29.81	0	SCO2	Protein SCO2 homolog, mitochondrial	O43819;A0A1W2PQK0	MIM	1.90702	-0.376911	0.571787	0.170586	-0.429476	-0.293124	-0.408133	-0.0465504	0.229531	0.328777
2778	17	17	17	44.4	56.897	0	GTPBP6	Putative GTP-binding protein 6	O43824;Q8N2Q6;B4DJB5;B4DPB2	Matrix	0.636351	-0.305868	0.134673	-0.0279479	0.0284752	-0.587692	-0.358388	0.0853835	-0.159958	-0.00926889
2782	5	5	5	50.9	12.517	0	NDUFS5	NADH dehydrogenase [ubiquinone] iron-sulfur protein 5	Q6IBA0;O43920	MIM	2.21796	-0.888777	0.947541	-0.452921	-0.786237	-0.858855	-1.02124	-0.125527	-0.56311	-0.670125
2783	3	3	3	38.1	10.998	0	TIMM8A	Mitochondrial import inner membrane translocase subunit Tim8 A	O60220	MIM	0.937519	-0.394631	2.49868	-0.99144	NaN	-0.322256	-0.467007	-0.99638	-0.9865	NaN
2795	4	4	4	38.3	15.139	0	MRPS14	28S ribosomal protein S14, mitochondrial	O60783;B2R4A5;Q96Q61	Matrix	1.57533	-0.44924	1.36061	-0.223578	-0.300236	-0.534282	-0.513201	-0.134965	-0.301071	-0.234698
2796	5	5	5	30.7	20.437	0	TIMM17B	Mitochondrial import inner membrane translocase subunit Tim17-B	V9GYS0;O60830;O60830-2;V9GYU0	MIM	0.950432	-0.0671568	0.458514	0.367352	-0.051923	-0.115293	-0.0342544	0.143882	NaN	0.590821
2802	4	4	4	28.2	23.563	0	NDUFS7	NADH dehydrogenase [ubiquinone] iron-sulfur protein 7, mitochondrial	Q7LD69;O75251;F5H5N1;B7Z1U1;A8K0V6;Q8NAS7;F5GXJ1;O75251-2;B7Z4P1;Q6ZQU6;Q9H3K5;A0A087WXF6;A0A087WTI3;Q6ZS38	MIM	1.35181	-0.839075	NaN	NaN	-0.473841	-1.04554	-0.99784	NaN	NaN	NaN
2803	23	23	23	63.7	51.851	0	NDUFS2	NADH dehydrogenase [ubiquinone] iron-sulfur protein 2, mitochondrial	O75306-2;O75306;B7Z792;Q53HG2;B7Z9L2;Q9HC12;Q9HC11	MIM	1.82622	-0.708066	1.00059	-0.20712	-0.537644	-0.759061	-0.827494	-0.066063	-0.265507	-0.289788
2804	7	7	5	22.4	33.742	0	GBAS	Protein NipSnap homolog 2	O75323;O75323-2;H7C333;F8WBI5;C9K068	Matrix	1.43369	0.0820937	0.305542	-0.0484904	0.0499821	0.101987	0.0943119	0.00985138	-0.165644	0.0103214
2810	7	7	7	58.1	13.711	0	NDUFS6	NADH dehydrogenase [ubiquinone] iron-sulfur protein 6, mitochondrial	O75380;Q6IBC4;D6RBT3	MIM	1.59574	-1.72155	0.876633	-0.50805	-1.17596	-1.88865	-2.10003	-0.0970436	-0.681515	-0.745591
2813	2	2	2	38.5	7.6191	0	MRPL33	39S ribosomal protein L33, mitochondrial	O75394	Matrix	0.725636	-0.486803	0.766171	-0.244155	0.00819331	-0.731686	-0.736915	-0.138503	-0.116913	-0.47705
2816	11	11	11	64.6	29.763	0	MTX2	Metaxin-2	O75431;O75431-2;C9JAZ1;B7Z9F3;B3KM74;C9JNK6;F8WE26	MOM	0.714088	0.0889427	0.379342	0.0912699	-0.00293078	0.129307	0.140452	-0.0873013	0.200929	0.160182
2820	13	13	13	51.5	30.241	0	NDUFS3;DKFZp586K0821	NADH dehydrogenase [ubiquinone] iron-sulfur protein 3, mitochondrial	O75489;Q53FM7;Q9UF24;E9PS48;O75489-2;G3V194;E9PKL8	MIM	1.94529	-0.640929	1.11133	-0.217468	-0.506116	-0.732597	-0.684075	-0.0892476	-0.273253	-0.289904
2823	11	11	11	40.8	45.285	0	GCAT	2-amino-3-ketobutyrate coenzyme A ligase, mitochondrial	O75600;O75600-2;A8K228;H7BZ75;C9IZC9;F2Z340	unknown	2.18149	0.32886	0.702874	0.290598	0.27681	0.366094	0.343677	-0.0154599	0.432856	0.454398
2824	11	11	11	39.6	48.349	0	ERAL1	GTPase Era, mitochondrial	O75616;J3QSB2;J3QRV9;O75616-2;J3QT61;K7EQJ8	Matrix	0.490566	-1.07345	0.0914162	-0.158945	0.573997	-1.80174	-1.99262	1.00372	-0.74568	-0.734879
2826	10	10	10	30.9	47.744	0	TRMU	Mitochondrial tRNA-specific 2-thiouridylase 1	O75648;A0A2R8Y4R7;A0A2R8Y6L6;O75648-2;B4DHM1;O75648-4;O75648-3;A0A2R8YDK3;B4DZN5;A0A2R8YFQ3;O75648-5;Q2PPL5;Q2PPL4	Matrix	1.97625	-0.573519	0.992749	-0.294393	-0.494893	-0.535675	-0.68999	-0.246967	-0.341818	NaN
2831	13	13	13	42.7	61.863	0	GATB;PET112	Glutamyl-tRNA(Gln) amidotransferase subunit B, mitochondrial	O75879;D6REA0;D6RDU9;Q63Z41;H0Y8G7;H0Y9F2;B4E0P2;H0Y9W6	Matrix	1.69222	0.272603	0.299015	0.137282	0.193782	0.315293	0.308736	-0.197893	0.345007	0.264732
2832	6	2	2	7.4	98.802	0	ALDH1L1;DKFZp434O2417	Cytosolic 10-formyltetrahydrofolate dehydrogenase	Q53HP5;Q53H87;Q59G10;O75891;O75891-3;A0A0S2Z527;O75891-2;A0A077H423;Q9UFA9;A0A0S2Z586;O75891-4;C9IZ36;C9JY00;B4DGC8;C9JYZ6	Matrix	2.48959	0.382346	0.521555	-0.149968	0.347174	0.377579	0.422285	-0.0732838	NaN	-0.226653
2835	14	14	14	78.9	18.491	0	ATP5H	ATP synthase subunit d, mitochondrial	O75947;O75947-2;A0PJH2;F5H608	MIM	0.659993	0.15039	0.365057	0.0560481	-0.0170213	0.259443	0.208748	-0.0543637	0.0843704	0.138138
2840	26	26	26	65	67.454	0	TOMM70A	Mitochondrial import receptor subunit TOM70	O94826;B4DZ87;B3KQK5;B3KQK0	MOM	0.308406	-0.0692469	1.49276	-0.0682209	-0.231337	-0.0186642	0.0422608	-0.0717933	-0.0879287	-0.0449406
2845	20	2	0	46	65.459	0	GLS	Glutaminase kidney isoform, mitochondrial	O94925-3;B3KM58;Q68D38	MIM	0.0380462	-0.0155645	1.25775	0.143879	0.241429	-0.185932	-0.102191	0.20598	0.0968455	0.128811
2848	4	4	4	35.9	15.489	0	NDUFB6	NADH dehydrogenase [ubiquinone] 1 beta subcomplex subunit 6	O95139;A0A087WZX2;O95139-2	MIM	0.88593	-0.463741	3.64921	0.214307	-0.0951362	-0.689781	-0.606305	0.220646	0.210258	0.212016
2849	25	25	24	40.3	86.401	0	MFN2	Mitofusin-2	O95140;A0A6Q8PGV8;A0A6Q8PFJ4;A0A6Q8PGS9;A0A6Q8PGA3;B7Z3H8;B3KMR3;A6NLD2;O95140-2;B3KM52;A0A6Q8PGR2;Q5JXC5	MOM	0.873134	0.264304	1.55658	0.321157	0.477132	0.188562	0.127217	0.231502	0.311833	0.420137
2850	4	4	4	50	9.2787	0	NDUFA3	NADH dehydrogenase [ubiquinone] 1 alpha subcomplex subunit 3	Q6FGG4;O95167;S4R3I5;H7C0D7;H7C2R1;A8MVM8;S4R3T6;A8MYJ8	MIM	0.860712	-0.763262	1.13395	-0.215652	-0.595405	-0.93112	NaN	-0.11305	-0.206913	-0.326991
2851	4	4	4	33.3	14.026	0	NDUFB4	NADH dehydrogenase [ubiquinone] 1 beta subcomplex subunit 4	O95168-2;O95168;F2Z3P9;C9JXQ9	MIM	1.50227	-0.630403	0.560067	-0.222177	-0.857374	-0.490174	-0.54366	-0.379826	-0.363199	0.0764941
2852	4	4	4	32.9	18.479	0	NDUFB8	NADH dehydrogenase [ubiquinone] 1 beta subcomplex subunit 8, mitochondrial	O95169-3;O95169;K9J7I2;E9PQ68;O95169-2;E9PIZ8	MIM	2.97714	-0.98079	0.643114	-0.198024	-0.91857	-0.999937	-1.02386	-0.212668	0.00822705	-0.389632
2854	44	44	44	53.5	83.353	0	LETM1	LETM1 and EF-hand domain-containing protein 1, mitochondrial	O95202;D3DVQ1;O95202-2;O95202-3;B7Z7T4;E9PMA4;B4DY93;Q2VYF4-4;Q2VYF4-3;Q2VYF4-2;Q2VYF4	MIM	0.587729	0.0975705	0.744694	0.0991824	-0.0256799	0.176259	0.142133	0.00157169	0.141356	0.15462
2870	9	9	9	39.5	28.97	0	SNAP29	Synaptosomal-associated protein 29	O95721;C9JAF7	IMS	1.40969	-0.361244	0.597739	-0.184454	-0.271851	-0.305011	-0.506871	-0.409425	-0.0235685	-0.120368
2875	8	8	8	25.6	50.945	0	MLYCD	Malonyl-CoA decarboxylase, mitochondrial	O95822-2;O95822	Matrix	0.491164	-0.174245	0.894478	-0.125264	0.0844318	-0.243934	-0.363233	-0.19046	-0.157424	-0.0279062
2879	14	14	14	64.8	37.893	0	TOMM40	Mitochondrial import receptor subunit TOM40 homolog	O96008;O96008-2;K7EKG4;K7EJ57	MOM	0.849707	0.106423	1.89173	0.167227	0.0165893	0.150281	0.152398	0.173116	0.197016	0.131548
2882	15	15	15	47.5	56.256	0	HEL-75;GSR	Glutathione reductase, mitochondrial	V9HW90;P00390-2;P00390;P00390-3;P00390-4;P00390-5;A0A2R8YF59;H0YC68;Q03504	Matrix	1.74595	0.115963	0.958215	0.106928	0.135794	0.12724	0.0848542	0.13799	0.152899	0.0298939
2909	21	21	9	52.7	32.852	0	SLC25A5	ADP/ATP translocase 2;ADP/ATP translocase 2, N-terminally processed	P05141;Q6NVC0	MIM	1.69237	-0.299322	5.34799	-0.276503	-0.385878	-0.259184	-0.252904	-0.277441	-0.276643	-0.275426
2917	27	27	18	71.8	56.559	0	HEL-S-271;ATP5B	ATP synthase subunit beta;ATP synthase subunit beta, mitochondrial	V9HW31;P06576;Q0QEN7;H0YH81;F8W079;H0YI37	MIM	0.896768	0.151803	1.02833	0.122984	0.0320513	0.207698	0.215662	0.0431623	0.150479	0.175312
2925	4	4	4	58.2	10.739	0	UQCRH	Cytochrome b-c1 complex subunit 6, mitochondrial	P07919;Q567R0;A0A096LP55	MIM	0.254758	-0.0237943	0.260083	-0.0751105	0.0388858	-0.0324131	-0.0778556	0.133152	-0.205564	-0.152919
2947	4	4	4	25.5	19.393	0	FDX1	Adrenodoxin, mitochondrial	P10109	Matrix	0.149135	0.0880597	1.70269	0.448055	0.491535	-0.176703	-0.0506524	0.547785	0.467815	0.328565
2954	20	20	20	52.9	53.486	0	DBT	Lipoamide acyltransferase component of branched-chain alpha-keto acid dehydrogenase complex, mitochondrial	P11182;Q5VVL7;B4E1Q7	Matrix	1.31789	-0.165664	1.07206	-0.199672	-0.233797	-0.103607	-0.159589	-0.0754135	-0.263152	-0.260449
2961	19	9	5	60.4	32.866	0	SLC25A6	ADP/ATP translocase 3;ADP/ATP translocase 3, N-terminally processed	Q6I9V5;P12236;Q59EI9;O75961	MIM	0.388554	0.0259057	0.0259086	-0.00194882	-0.00256804	0.0757068	0.00457834	0.0317395	0.0102199	-0.0478058
2966	8	8	8	39.1	19.576	0	COX4I1	Cytochrome c oxidase subunit 4 isoform 1, mitochondrial	P13073;H3BN72;H3BNV9;Q86WV2;H3BPG0;H3BNI5	MIM	0.88767	-0.268939	0.477985	0.0497211	-0.0541603	-0.385777	-0.366881	-0.00895287	0.124189	0.033927
2976	3	3	3	47.7	10.192	0	COX6B1	Cytochrome c oxidase subunit 6B1	P14854;A0A494C160	MIM	1.2723	-0.868278	0.855955	-0.504363	-0.450831	-1.05371	-1.1003	-0.0824156	-0.711797	-0.718875
2977	7	7	7	49.5	13.53	0	UQCRB	Cytochrome b-c1 complex subunit 7	P14927;B7Z2R2;P14927-2;E5RHG9;B2R4A2	MIM	1.89098	-0.861781	2.76332	-0.503741	-1.05909	-0.76434	-0.761915	-0.541027	-0.468558	-0.501638
2991	5	5	5	50.4	16.402	0	NDUFB7	NADH dehydrogenase [ubiquinone] 1 beta subcomplex subunit 7	P17568;M0R3B8	MIM	2.19988	-1.05867	1.12219	-0.300044	-1.07028	-0.906849	-1.19889	-0.125157	-0.384375	-0.390599
3002	7	7	7	55.6	12.587	0	ATP5J	ATP synthase-coupling factor 6, mitochondrial	Q6IB54;P18859;P18859-2;Q6NZ59;A8MUH2	MIM	1.00961	0.113645	0.6093	0.0446857	NaN	0.0960457	0.131244	-0.00354036	0.0458402	0.0917573
3011	10	10	10	52.7	16.762	0	COX5A	Cytochrome c oxidase subunit 5A, mitochondrial	P20674;H3BNX8;H3BRM5;H3BV69;Q71UP1;H3BRI0	MIM	0.888058	-0.122397	0.479626	0.120509	-0.0253915	-0.159987	-0.181812	-0.0539957	0.27187	0.143652
3017	12	12	4	47.1	31.629	0	SDHB	Succinate dehydrogenase [ubiquinone] iron-sulfur subunit, mitochondrial	P21912;A0A087WWT1	MIM	0.714963	-0.0851819	0.855948	-0.0874057	-0.0359714	-0.0465206	-0.173054	-0.0215317	-0.0928442	-0.147841
3021	15	15	15	41.4	47.079	0	PAICS	Multifunctional protein ADE2;Phosphoribosylaminoimidazole-succinocarboxamide synthase;Phosphoribosylaminoimidazole carboxylase	P22234;E9PBS1;P22234-2;B4DGX3;D6RF62	Matrix	1.86826	0.308843	1.04671	-0.188024	0.236361	0.349019	0.341149	-0.297552	-0.0887269	-0.177793
3024	23	23	23	54	57.369	0	FDXR	NADPH:adrenodoxin oxidoreductase, mitochondrial	P22570-7;P22570;P22570-5;Q6GSK2;P22570-3;P22570-2;B4DDI9;A0A0C4DFN8;P22570-4;A0A0A0MSZ4;A0A0A0MTR6;A0A0A0MT64;A0A0C4DGN7;A0A0A0MTN9;P22570-6;J3QQX3;B3KSQ6;J3QKZ8;J3QQW7;J3KS64	Matrix	2.02358	0.138255	0.981984	0.261745	0.16529	0.126414	0.123063	0.0816213	0.320585	0.383028
3027	18	18	18	49	48.442	0	UQCRC2	Cytochrome b-c1 complex subunit 2, mitochondrial	P22695;H3BRG4;H3BSJ9;H3BP04;H3BUE4;H3BUI9;A0A087WVZ4	MIM	2.21791	-3.24129	2.54683	-0.591917	-3.72294	-2.86413	-3.1368	-0.538794	-0.64815	-0.588808
3028	13	13	13	43.5	47.132	0	DKFZp686P18130;FECH	Ferrochelatase;Ferrochelatase, mitochondrial	Q7KZA3;Q53FU1;P22830;P22830-2;Q5TZY0;A0A499FJN5;B4DSA4;K7ELX4;K7EJX5;K7EJM8	MIM	1.16592	-0.11166	0.499321	-0.216989	-0.0501455	-0.141018	-0.143816	0.108986	-0.410894	-0.34906
3035	10	10	10	42.5	23.819	0	DTYMK	Thymidylate kinase	Q6FGU2;P23919;Q53F55;P23919-2;H7C312;H7BZ20;G5E9E9;H7C3A4	Matrix	1.25433	-0.373718	1.50392	-0.651691	-0.1906	-0.448467	-0.482085	-0.417863	-0.798274	-0.738937
3042	33	33	18	61.1	59.75	0	HEL-S-123m;ATP5A1	ATP synthase subunit alpha;ATP synthase subunit alpha, mitochondrial	V9HW26;P25705;P25705-2;P25705-3;K7EK77;B4DGW3;K7EJP1;K7ENJ4;K7EQH4;K7ESA0	MIM	1.05106	0.157895	0.635983	0.0798587	0.0580333	0.221067	0.194584	-0.00792815	0.152726	0.0947782
3053	15	15	15	59.7	35.554	0	APEX1	DNA-(apurinic or apyrimidinic site) lyase;DNA-(apurinic or apyrimidinic site) lyase, mitochondrial	Q5TZP7;P27695;G3V3M6;G3V5Q1;G3V3C7;A0A0C4DGK8;G3V5D9;G3V5M0;G3V359;H7C4A8;G3V2D9;G3V3Y6	Matrix	0.489868	0.176974	0.804721	0.186334	-0.0954389	0.321881	0.30448	0.0209388	0.294521	0.243544
3061	28	28	16	65.5	56.049	0	HEL-S-106;LAP3	Cytosol aminopeptidase	V9HW38;P28838-2;P28838;B4DQG5;H0Y983	Matrix	0.106383	0.0131625	0.662993	0.117768	-0.0700675	0.0476798	0.0618753	-0.011823	0.206173	0.158955
3069	13	13	13	61.6	25.035	0	HEL-S-128m;PRDX6	Peroxiredoxin-6	V9HWC7;P30041;A4UCS6;B4DUK1	unknown	0.665911	0.278686	0.9478	0.340421	-0.0315564	0.461389	0.406227	0.0919093	0.438614	0.49074
3071	8	8	8	72.8	17.031	0	HEL-S-55;PRDX5	Peroxiredoxin-5, mitochondrial	V9HW35;P30044-2;P30044;P30044-3;P30044-4	Matrix	1.99444	0.158416	0.674698	-0.101348	0.153167	0.133588	0.188493	0.00952873	-0.16917	-0.144404
3073	5	5	5	37.5	17.49	0	ATP5D	ATP synthase subunit delta, mitochondrial	P30049;A0A087WTL3	MIM	2.03313	0.174083	1.97846	0.194891	0.141656	0.198395	0.182198	0.165501	0.233434	0.185738
3079	27	27	1	53.4	57.206	0	ALDH1B1	Aldehyde dehydrogenase X, mitochondrial	P30837	Matrix	0.116334	0.0345806	0.152202	-0.0702948	0.236494	-0.0769604	-0.0557922	0.23527	-0.137246	-0.308908
3082	20	20	20	57.5	52.645	0	UQCRC1	Cytochrome b-c1 complex subunit 1, mitochondrial	P31930;B4DUL5;B4DZB9	MIM	2.40142	-3.05479	2.94025	-0.470607	NaN	-3.03575	-3.07383	-0.440486	-0.494792	-0.476544
3087	11	10	10	61.6	21.892	0	HEL-S-2a;PRDX2	Peroxiredoxin-2	V9HW12;P32119;B4DF70;A6NIW5;A0A024R7F2;P32119-2	unknown	0.589362	0.225956	0.507286	0.188766	-0.0617633	0.355247	0.384383	-0.0850286	0.379588	0.271739
3092	9	9	9	44.8	26.563	0	DUT	Deoxyuridine 5-triphosphate nucleotidohydrolase, mitochondrial	P33316;H0YNW5;H0YKC5;P33316-2;H0YKI0;H0YMM5;A0A0C4DGL3;H0YNJ9;H0YMP1	Matrix	1.38171	0.092162	1.32173	-0.160256	0.118035	0.0542101	0.104241	-0.087866	-0.191637	-0.201266
3100	12	12	12	53.3	28.048	0	SPR	Sepiapterin reductase	P35270;Q9UEC5;B4DSF0;Q93041;REV__Q16649;REV__D9IVD5;REV__A0A024R241	unknown	0.472859	-0.216323	0.729576	-0.216323	-0.559724	-0.0740889	-0.0151572	-0.414277	-0.197693	-0.036998
3109	10	10	10	43	32.247	0	ATP5C1	ATP synthase subunit gamma;ATP synthase subunit gamma, mitochondrial	Q8TAS0;P36542;B4DL14;P36542-2;B4DFE6	MIM	1.8044	0.140192	1.51456	0.120545	0.104673	0.158982	0.156921	0.158772	0.0840854	0.118779
3111	19	19	19	47.6	50.151	0	CPOX	Oxygen-dependent coproporphyrinogen-III oxidase, mitochondrial	P36551;P36551-2;H0YA22;D6RER6	MIM	0.577344	-0.159661	1.44446	-0.357391	-0.352114	-0.131957	0.00508791	-0.494106	-0.265978	-0.312089
3115	19	19	19	64.3	27.843	0	ETFB	Electron transfer flavoprotein subunit beta	P38117;P38117-2;M0QY67	Matrix	0.976216	-0.131617	2.57382	-0.411952	-0.22099	-0.064355	-0.109507	-0.396521	-0.385242	-0.454094
3136	18	18	18	34.7	68.568	0	CRAT	Carnitine O-acetyltransferase	P43155-2;P43155;P43155-3;H0Y4Z7;B7ZBP5;A6PVN3	MIM	0.511742	0.225807	0.237459	-0.0955639	-0.0913413	0.296621	0.47214	-0.278766	0.191869	-0.199795
3142	16	16	16	33.3	81.316	0	MTIF2	Translation initiation factor IF-2, mitochondrial	P46199;Q6P1N2;Q8IWH1;H7C213	Matrix	0.819726	-0.103153	0.191917	-0.0260998	-0.182057	-0.0245018	-0.102901	0.000612732	-0.119779	0.0408673
3149	12	12	12	70	23.277	0	ATP5O	ATP synthase subunit O, mitochondrial	P48047;Q53HH2;A0A494C0K9;H7C0C1;H7C086;H7C068	MIM	0.929446	0.133537	0.481194	0.0420387	0.0373988	0.155608	0.207604	-0.0238415	0.0767577	0.0731998
3153	23	23	22	46.9	50.91	0	IDH2	Isocitrate dehydrogenase [NADP], mitochondrial;Isocitrate dehydrogenase [NADP]	Q53GL5;P48735;P48735-2;Q13584;B4DSZ6;H0YL11;A0A0A0U6N4	Matrix	1.28919	0.113842	1.2934	-0.532173	0.166693	0.0791657	0.0956681	-0.285247	-0.687939	-0.623333
3156	19	19	19	41.5	53.801	0	ALDH9A1	4-trimethylaminobutyraldehyde dehydrogenase	P49189;B4DE91;P49189-3;B4DX14;P49189-2;B4DYY1;A0A3P3YW79;A0A3P3YW38;A0A6C0M8C7;Q3KZ28;A8K6J7;Q93070	Matrix	0.280005	-0.0349401	1.20846	0.104254	-0.00952302	-0.123765	0.0284676	0.0626612	0.0946491	0.155451
3159	27	27	27	66.5	55.366	0	ALDH7A1	Alpha-aminoadipic semialdehyde dehydrogenase	P49419-2;P49419;A0A1B0GW77;A0A1B0GTG2;A0A384MDZ8;A0A1B0GTY9;A0A1B0GW82;A0A1B0GUA1;P49419-4;A0A1B0GTJ4;A0A1B0GV49;A0A0J9YWF7;A0A1B0GUY0;H0YHM6;F8VVF2;F8WDY6;A0A1B0GVU0;A0A0J9YWM6;F8WD33;A0A1B0GW65;A0A0J9YWK1	Matrix	2.4059	0.325367	0.679563	0.128457	0.30167	0.308344	0.366086	0.26899	0.0613121	0.0550682
3166	12	12	12	15	102.69	0	LIG3	DNA ligase 3;DNA ligase	P49916-3;P49916;B7Z6I3;P49916-4;P49916-2;K7ERZ5;K7EQB6;K7ENR9;Q96DF0;C4B7Q3;K7EJR4	Matrix	0.545196	0.290545	0.59023	0.0619772	0.151042	NaN	0.430048	NaN	0.08844	0.0355145
3177	16	16	16	58.5	41.044	0	DAP3	28S ribosomal protein S29, mitochondrial	P51398-2;P51398;P51398-3;V9GZ03;V9GYL9;V9GYJ9;V9GYA7;V9GZ61;V9GYC9;V9GYW1;V9GY11;V9GYJ3;E2JL21;V9GYF7;V9GYR8;V9GYL4	Matrix	0.824314	-0.478689	0.536319	-0.214808	-0.0597112	-0.673984	-0.702372	0.0871915	-0.37	-0.361615
3178	14	14	14	53.2	42.794	0	IDH3G;hCG_2004980	Isocitrate dehydrogenase [NAD] subunit gamma, mitochondrial;Isocitrate dehydrogenase [NAD] subunit, mitochondrial	P51553;D3DWV9;P51553-2;G5E9Q7;E7EQB8;E9PF84;O15384;H7C1W2;Q59GA3;O15385;H0Y5Q7;Q2Q9S4;Q2Q9C5	Matrix	0.400967	-0.0727741	0.306712	-0.0867655	-0.207859	-0.0205298	0.0100661	-0.29534	0.0274155	0.00762791
3181	16	16	16	44.3	57.214	0	ALDH5A1	Succinate-semialdehyde dehydrogenase, mitochondrial	X5DQN2;X5D299;P51649;P51649-2;X5D8T4;A8K435;C9J8Q5;X5DNC0;B4DGP6;A0A5F9ZI23;Q8N3W7;A0A5F9ZH98;A0A5F9ZH05	Matrix	2.00651	0.364305	1.14647	0.181903	0.296553	0.42138	0.374983	0.0814817	0.213158	0.251069
3182	9	9	9	59.3	20.105	0	NDUFA8	NADH dehydrogenase [ubiquinone] 1 alpha subcomplex subunit 8	P51970;B7Z768	MIM	1.5972	-0.907993	0.821961	-0.239372	-0.614967	-1.03032	-1.0787	-0.0332992	-0.305656	-0.379162
3199	38	38	38	56.9	87.088	0	ALDH18A1	Delta-1-pyrroline-5-carboxylate synthase;Glutamate 5-kinase;Gamma-glutamyl phosphate reductase	P54886-2;P54886;A0A2Z4QJC8;A0A2Z4QJH0	Matrix	2.64309	0.177887	0.859279	0.213057	0.163885	0.176543	0.193233	0.0356916	0.298638	0.304841
3203	27	27	27	67	48.879	0	HADHB	Trifunctional enzyme subunit beta, mitochondrial;3-ketoacyl-CoA thiolase	P55084-2;P55084;B4DY96;F5GZQ3;B4DDC9;B5MD38;D6W539;C9JEY0;C9JE81;C9K0M0;Q92799	MIM	0.616362	0.0375623	1.17365	0.143482	0.00306611	0.0807648	0.0288561	0.0677416	0.164171	0.198534
3210	18	18	1	50.1	50.983	0	NDUFV3	NADH dehydrogenase [ubiquinone] flavoprotein 3, mitochondrial	P56181-2	MIM	1.77596	-1.37865	0.796705	-0.509554	-1.03815	-1.65385	-1.44395	-0.071576	-0.593518	-0.863567
3213	5	5	5	62.3	7.9331	0	ATP5I	ATP synthase subunit e, mitochondrial	P56385	MIM	0.672852	0.0857612	0.0177249	-0.00104512	0.175918	0.0663038	0.0150614	0.0358356	-0.0178519	-0.021119
3219	3	3	3	21	19.298	0	YBEY;C21orf57	Putative ribonuclease	P58557;Q8TBC8;P58557-2;P58557-4;P58557-3	Matrix	0.114093	-0.0427597	0.113939	0.050189	0.186193	-0.253801	-0.0606702	0.345469	-0.0552229	-0.13968
3240	6	6	6	54.4	10.333	0	TIMM10	Mitochondrial import inner membrane translocase subunit Tim10	P62072	MIM	1.05579	0.0669847	0.251235	-0.074623	0.0604505	0.0338032	0.1067	0.140671	-0.169045	-0.195495
3288	10	10	10	68.2	20.116	0	MRPS25	28S ribosomal protein S25, mitochondrial	P82663;E7EPW2;P82663-2;P82663-3;Q96Q22	Matrix	0.98796	-0.20025	1.61759	-0.153454	-0.0694892	-0.223779	-0.307482	-0.129334	-0.202003	-0.129026
3289	15	15	15	50.2	36.844	0	MRPS35	28S ribosomal protein S35, mitochondrial	P82673;H0YG82;P82673-2	Matrix	1.22698	-0.334007	1.33628	-0.114836	-0.163692	-0.421422	-0.416909	-0.0722589	-0.160591	-0.111658
3290	16	16	16	33.5	48.006	0	MRPS5	28S ribosomal protein S5, mitochondrial	P82675;B4DIW8;P82675-2	Matrix	1.32798	-0.406293	1.31407	-0.226296	-0.229269	-0.53376	-0.455849	-0.124111	-0.291627	-0.263152
3291	6	6	6	68.9	11.466	0	MRPS36	28S ribosomal protein S36, mitochondrial	P82909;D6R941	Matrix	0.363797	-0.377603	0.746541	-0.804684	0.395482	-0.81395	-0.71434	-0.0207226	-1.09854	-1.29479
3292	6	6	6	37.1	20.665	0	MRPS11	28S ribosomal protein S11, mitochondrial	Q53GJ8;Q53FX9;P82912-2;P82912;H0YL99;P82912-3	Matrix	1.63975	-0.269328	0.671012	-0.129342	-0.191732	-0.333606	-0.282645	0.0112731	-0.174695	-0.224605
3293	7	7	7	25.7	29.842	0	MRPS15	28S ribosomal protein S15, mitochondrial	P82914;B4DYW3;D3DPS9;Q59EA6	Matrix	1.71385	-0.486474	1.03068	-0.263727	-0.349805	-0.543827	-0.565789	-0.162314	-0.436204	-0.192663
3294	3	3	3	39.1	10.688	0	MRPS21	28S ribosomal protein S21, mitochondrial	P82921	Matrix	0.6235	-0.460048	1.08449	-0.391942	-0.279607	-0.640489	NaN	-0.186355	-0.387514	-0.601957
3295	6	6	6	45.6	14.226	0	MRPS6	28S ribosomal protein S6, mitochondrial	P82932	Matrix	2.0523	-0.288852	2.64667	-0.188035	-0.330121	-0.299387	-0.237047	-0.205636	-0.176448	-0.182022
3296	18	18	18	48	45.834	0	MRPS9	28S ribosomal protein S9, mitochondrial	P82933;Q86WV4;H7BZC4	Matrix	0.576821	-0.133398	0.192247	0.0485077	0.0389165	-0.198511	-0.240598	0.225327	-0.0151953	-0.0646082
3299	11	11	11	30.3	60.693	0	LACTB	Serine beta-lactamase-like protein LACTB, mitochondrial	P83111;P83111-2;H0YNN5	IMS	0.0294386	-0.0163772	0.223976	0.118077	-0.368277	0.179253	0.139893	-0.243957	0.397064	0.201123
3313	20	20	20	68.4	42.867	0	DHODH	Dihydroorotate dehydrogenase (quinone), mitochondrial	Q02127;I3NI32;J3QRQ3;I3L449;J3QRJ4	MIM	1.22633	0.339011	0.931823	0.439743	0.166412	0.435889	0.414733	0.109807	0.586958	0.622464
3314	39	39	33	50.9	115.93	0	OGDH	2-oxoglutarate dehydrogenase, mitochondrial	Q02218;E9PCR7;Q02218-2;E9PDF2;A0A0D9SFS3;B4DF00;B4DH65;B4DZ95;B4E3E9;E9PFG7;B4DK55;A2VCT3;A2VCT2;Q02218-3;A0A140VJQ5;C9J4G7;A5XEI1	Matrix	0.0532461	0.00720474	1.37443	-0.360657	0.0940496	-0.0468868	-0.0255485	-0.209182	-0.417052	-0.455738
3321	16	16	16	64.3	34.061	0	SLC25A11	Mitochondrial 2-oxoglutarate/malate carrier protein	Q6IBH0;Q02978;I3L1P8;Q02978-2	MIM	1.49763	0.145875	1.15297	-0.135718	0.199139	0.117496	0.12099	-0.0688633	-0.137761	-0.200531
3331	10	10	10	52.1	31.362	0	C1QBP	Complement component 1 Q subcomponent-binding protein, mitochondrial	Q07021;I3L3Q7;I3L3B0;A8K651	Matrix	0.692275	0.175772	0.715186	0.173375	-0.0103631	0.243355	0.294323	-0.00420658	0.241254	0.283077
3333	8	8	8	45.9	24.22	0	BAX;Bax	Apoptosis regulator BAX	Q07812-2;Q07812;Q07812-5;Q07812-8;Q07812-7;A0A0C4MVT1;A0A0C4MWS3;K4JQN1;A0A0C4MW46;Q07812-4;I6LPK7;Q07812-6;Q5ZPJ1;Q8WXU1;Q07812-3;H0YA56;Q9UEI8	MOM	0.725027	0.462372	1.2181	0.492997	-0.00759126	0.718737	0.675971	0.25074	0.547291	0.68096
3334	5	5	5	19.4	37.337	0	MCL1	Induced myeloid leukemia cell differentiation protein Mcl-1	Q07820;B4E3L8;B4DG83;B4DU51;Q07820-2;C8YZ26;A0A087WT64;B4DLY8	MOM	0.0705887	-0.134612	0.234087	0.0843952	0.42603	NaN	-0.695254	0.298582	-0.150942	0.105546
3338	14	14	14	59.3	35.206	0	CRYZ	Quinone oxidoreductase	Q08257;A0A384P5L2;Q08257-3;A6NP24;C9JH92;Q08257-2	Matrix	0.606626	-0.26306	0.727516	-0.272564	0.0597711	-0.388572	-0.460378	0.00322255	-0.395278	-0.425636
3342	18	18	18	37.2	86.47	0	NSUN2	tRNA (cytosine(34)-C(5))-methyltransferase	Q08J23;Q08J23-2;Q08J23-3;A0A140T9Y7	Matrix	0.430631	-0.151914	0.191901	0.0338723	0.0101327	-0.415101	-0.050775	0.101712	-0.0912517	0.0911568
3350	25	25	25	50.3	58.252	0	PMPCA	Mitochondrial-processing peptidase subunit alpha	Q10713;Q10713-2;B4DRK5;Q9BT52;Q5SXN9;Q6ZP88;Q24JU5	Matrix	2.20398	0.23764	1.84227	0.392938	0.206115	0.235407	0.271398	0.30146	0.415641	0.461714
3365	7	7	7	20.2	62.328	0	COASY	Bifunctional coenzyme A synthase;Phosphopantetheine adenylyltransferase;Dephospho-CoA kinase	Q13057;Q13057-2;K7EP09;K7EPT0;K7EQ60;K7ESK6;K7ES73;B4E1C0;K7EN91	Matrix	4.03062	0.458376	1.63003	0.350515	0.466349	0.451062	0.457717	0.431735	0.246614	0.373196
3366	16	16	16	66.4	30.156	0	MRPL28	39S ribosomal protein L28, mitochondrial	Q13084;A2IDC6;Q4TT37;A2IDC7;Q6FHK1	Matrix	0.59336	-0.304116	0.275508	-0.107144	0.0810281	-0.493581	-0.499794	0.177431	-0.258548	-0.240314
3370	15	15	13	60.5	30.54	0	HEL-S-97n;PRDX4	Peroxiredoxin-4	V9HW63;Q13162;H7C3T4;A6NG45;A6NJJ0	IMS	2.57214	0.261634	0.926708	0.153766	0.237696	0.284669	0.262537	0.0427322	0.178986	0.239579
3373	6	6	6	49	17.296	0	c371H6.2;NME3	Nucleoside diphosphate kinase;Nucleoside diphosphate kinase 3	Q9NUF9;Q13232;H3BPR2;H3BPD9;H3BMQ7;H3BRA8	MOM	1.35423	0.783489	NaN	NaN	0.838018	0.728961	NaN	NaN	NaN	NaN
3389	9	9	9	35.3	35.777	0	MTX1	Metaxin-1	Q13505-3;Q13505;Q13505-2	MOM	2.24183	0.145582	1.39263	0.327601	0.130052	0.139686	0.167007	0.210729	0.446283	0.32579
3397	7	7	7	30.8	42.996	0	ALKBH1	Alkylated DNA repair protein alkB homolog 1	Q5XKL0;Q13686;H0YJF3;G3V4M4	Matrix	0.915804	-0.232398	0.0322074	-0.00894369	-0.0813312	-0.390497	-0.225364	0.159961	-0.137761	-0.0490318
3399	6	6	6	21.8	35.608	0	AUH	Methylglutaconyl-CoA hydratase, mitochondrial	Q13825;Q13825-2;B4DYI6	Matrix	0.77136	-0.443548	0.274204	0.0777068	-0.863289	-0.213703	-0.25365	0.0287755	0.276745	-0.0724007
3402	6	6	6	39.6	26.319	0	IDI1	Isopentenyl-diphosphate Delta-isomerase 1	Q13907;Q13907-2;C9JD53;Q9BXS1	Matrix	0.0141927	-0.00690485	0.612441	-0.14838	-0.309024	0.11859	0.169719	-0.0885253	NaN	-0.208235
3405	3	3	3	57.1	6.9151	0	COX17	Cytochrome c oxidase copper chaperone	Q14061;H7C4E5;C9J8T6	IMS	2.31398	-0.289908	NaN	NaN	-0.307386	-0.312847	-0.249491	NaN	NaN	NaN
3433	33	33	33	47.2	101.97	0	LARS2	Probable leucine--tRNA ligase, mitochondrial	Q15031;E9PHM2;A0A494C1E0;A0A499FJL2;C9JYR8;Q9BQR0;A0A2R8Y581;A0A494C1K2	Matrix	0.343973	-0.0700193	1.41832	0.198817	-0.21738	-0.0268549	0.0341771	0.143748	0.176107	0.276595
3434	18	18	18	33.3	68.047	0	KARS	Lysine--tRNA ligase	Q15046;Q15046-2;Q6ZTI3;H3BVA8;J3KRL2;H3BPV7	Matrix	2.09019	0.249012	1.46355	0.140422	0.29116	0.241998	0.213878	0.155196	0.0885301	0.177541
3437	12	12	12	41.3	49.244	0	PDK1	[Pyruvate dehydrogenase (acetyl-transferring)] kinase isozyme 1, mitochondrial	Q15118;Q53R49;Q15118-2;B7Z7N6;B7Z207;C9IYB4;C9JKT3;F8WEJ6;F8WC75	Matrix	0.496104	0.199853	1.73534	0.227154	0.477585	-0.0460321	0.168006	0.172855	0.28107	0.227537
3438	9	9	9	30.3	46.938	0	PDK3	[Pyruvate dehydrogenase (acetyl-transferring)] kinase isozyme 3, mitochondrial	Q15120;Q15120-2	Matrix	1.01418	-0.0877594	0.0879453	0.017667	-0.0495427	-0.0679678	-0.145768	0.151479	-0.0433308	-0.055147
3467	10	10	10	41.9	30.18	0	CLPP	ATP-dependent Clp protease proteolytic subunit, mitochondrial;ATP-dependent Clp protease proteolytic subunit	Q16740;M0R208;A0A2R8YEF5;M0QYV5	Matrix	0.426639	-0.0380671	1.02227	-0.205876	-0.0929353	0.0228742	-0.0441401	-0.0888864	-0.325883	-0.202859
3469	22	22	22	66.9	38.441	0	NDUFA9	NADH dehydrogenase [ubiquinone] 1 alpha subcomplex subunit 9, mitochondrial	Q9BTT5;Q16795;A8K4V2;A0A3B3ISG8;H3BRM9;F5H0J3;F5GY40	MIM	1.78142	-1.27742	2.22729	-0.47938	-0.945054	-1.45713	-1.43007	-0.405333	-0.519473	-0.513333
3473	41	41	0	65.2	82.624	0	IMMT	MICOS complex subunit MIC60	Q16891-2;B4DS66	MIM	0.865431	0.0713059	0.358184	0.0397353	0.0136609	0.0898603	0.110397	-0.0821586	0.0843704	0.145525
3484	7	7	7	17.1	58.246	0	TRMT5	tRNA (guanine(37)-N1)-methyltransferase	Q32P41;G3V494;G3V5X1	Matrix	0.989841	-0.51917	1.86099	-0.135554	NaN	-0.603378	-0.434961	-0.158551	-0.1046	-0.143511
3485	7	7	7	38.4	32.847	0	NDUFAF6;C8orf38	NADH dehydrogenase (ubiquinone) complex I, assembly factor 6	Q330K2-2;Q330K2;A0A024R9B1;A0A075B6P0;A0A024R9B6;H0YBT9;B4DW83;E5RGD6;E5RFN5;H7C250;H0YB46;E5RHX9;H0YBQ9;H0YC61;Q330K2-3	MIM	1.15541	0.225746	0.0456942	0.0141991	0.30855	0.101987	0.266701	0.172855	0.040419	-0.170676
3487	4	4	4	15.7	34.6	0	UQCC1;UQCC	Ubiquinol-cytochrome-c reductase complex assembly factor 1	Q9NVA1;Q9NVA1-2;Q3KRB6;Q9NVA1-5;B1AKV3;B1AKV6;Q59FR0;B7Z314;B1AKV2;Q9NVA1-4;F6UTR7;B1AKV4;F8WCR2;Q7Z3P9;B7Z6D2;B7Z1C6;Q9NVA1-3;B7Z7J8	MIM	1.34646	0.149649	1.16547	0.208662	0.198591	0.163211	0.0871454	0.317899	0.185341	0.122746
3491	9	9	9	63.9	21.901	0	COQ7	5-demethoxyubiquinone hydroxylase, mitochondrial	Q49A71;Q8NI45;H3BP28;Q99807;Q99807-2;H3BTN8;I3L1T0;H3BSZ3;H3BS11	MIM	0.0622646	-0.0374429	0.022304	0.0217876	-0.42848	0.191151	0.125	-0.254715	0.29829	NaN
3492	4	4	4	44.4	10.394	0	COX19	Cytochrome c oxidase assembly protein COX19	Q49B96;F8WEL9	IMS	0.38135	-0.217876	0.691074	-0.531263	-0.593694	0.147066	-0.207001	-0.355254	NaN	-0.707273
3493	21	20	20	39.7	84.111	0	hfzo1;MFN1;hfzo2;DKFZp762F247	Mitofusin-1	Q4AEJ3;Q8IWA4;Q4AEJ4;Q6AI38;Q8IWA4-3;Q05CV7;Q8IWA4-2;H7C5H5;C9JXQ1;C9JQT7	MOM	0.03854	0.0469543	0.870669	0.202054	0.797205	-0.51023	-0.146112	0.331457	0.226732	0.0479722
3494	14	14	14	41.6	49.432	0	NADK2;FLJ30596	NAD kinase 2, mitochondrial	Q4G0N4;Q4G0N4-2;A0A024R048;Q4G0N4-3;B7Z8V7;A0A0C4DGV3;D6RHI4;H0Y9H7	Matrix	0.815454	0.160249	0.563232	0.0790077	0.0475017	0.291674	0.141572	-0.0022976	0.0612383	0.178082
3497	15	15	6	30	64.129	0	ACSF3	Acyl-CoA synthetase family member 3, mitochondrial	Q4G176;A0A3B3ISK9;F5H5A1;F5H755;F5H2G6;F5H362;F5GX20;H0YGC7;F5H3B2;H0YH37;H0YGJ0	Matrix	0.241808	-0.0418932	0.0671589	-0.0297452	0.0834962	-0.10876	-0.100416	0.259524	-0.15056	-0.1982
3498	3	3	3	9.8	39.039	0	ZADH2	Zinc-binding alcohol dehydrogenase domain-containing protein 2	Q4G1C4;Q8N4Q0;Q8N4Q0-2;J3QQQ7;J3KTQ8	unknown	1.71564	-0.367316	NaN	NaN	NaN	-0.378424	-0.356207	NaN	NaN	NaN
3499	11	11	11	26.2	73.351	0	PREPL	Prolyl endopeptidase-like	Q4J6C6-4;Q4J6C6;Q4J6C6-2;Q4J6C6-3;C9JMT4	Matrix	1.14129	-0.23279	0.80037	0.244121	-0.11752	-0.233999	-0.346853	0.123425	0.465333	0.143605
3505	6	6	6	59	16.62	0	CCDC58	Coiled-coil domain-containing protein 58	Q4VC31;C9JQ41;H7C525;C9JBU9	IMS	0.203114	0.0992853	1.86754	-0.254575	-0.240904	0.335577	0.203182	-0.297951	-0.268681	-0.197094
3520	17	17	17	62.2	44.017	0	NFS1	Cysteine desulfurase, mitochondrial	Q5QP19;Q53FP3;Q9Y697-2;Q9Y697;B2R5S3;Q9Y697-3;B4DNL7;F2Z2E7;A2A2M1;F8WER8;H7C0I5;F8WB23;B4DXH0;H0YGN5;B4DHP7;Q8WV90	Matrix	0.834595	-0.133777	1.24094	0.207513	-0.0252794	-0.222158	-0.153894	0.104187	0.269277	0.249075
3522	15	15	15	42.7	52.286	0	DNAJA3	DnaJ homolog subfamily A member 3, mitochondrial	Q59E88;Q53G26;Q96EY1;Q96EY1-2;B3KM81;Q96EY1-3;I3L1T6	Matrix	0.98365	0.159684	1.17118	0.118167	0.0529288	0.241863	0.18426	0.0725235	0.101295	0.180683
3528	32	32	26	55.3	74.116	0	SLC25A13	Calcium-binding mitochondrial carrier protein Aralar2	Q53GR7;Q9UJS0;Q9UJS0-2;B7Z2E2;Q75KX8;R4GN64;Q75M55	MIM	0.336525	0.0874264	0.331431	0.0732146	-0.105666	0.183685	0.18426	-0.0900803	0.168218	0.141506
3531	11	11	11	32.9	50.004	0	MRPS30	28S ribosomal protein S30, mitochondrial	Q9BUN6;Q53H77;Q9NP92;Q53GN7	Matrix	1.77417	-0.174836	1.31606	-0.169979	-0.188805	-0.205745	-0.129958	-0.119981	-0.246319	-0.143638
3532	8	8	8	65.1	17.214	0	NDUFA12	NADH dehydrogenase [ubiquinone] 1 alpha subcomplex subunit 12	Q53HG1;Q9UI09;F8VRD8;Q9UI09-2;H0YID5;F8VXI1;H0YIT1;Q15706	MIM	2.62031	-1.66371	1.22861	-0.694749	-1.68747	-1.512	-1.79167	-0.348132	-0.807597	-0.928519
3535	10	10	10	39.6	36.864	0	RDH14	Retinol dehydrogenase 14	Q53RX3;Q9HBH5;C9J2C7	Membrane	0.0664103	0.0466376	0.192517	-0.0556507	-0.412888	0.301492	0.251309	-0.228738	-0.0645853	0.126371
3536	3	3	3	32.7	12.114	0	BOLA3	BolA-like protein 3	Q53S33	Matrix	0.0889002	0.0426394	1.2139	-0.253462	-0.197064	-0.0212754	0.346257	-0.129689	-0.27711	-0.353588
3539	6	6	6	76.8	15.521	0	TOMM22;MST065	Mitochondrial import receptor subunit TOM22 homolog	Q9NS69;Q549C5;Q53GB0	MOM	0.463187	0.0980267	1.58717	0.214642	-0.0516783	0.220759	0.125	0.207919	0.157293	0.278713
3549	17	17	16	50.1	55.217	0	TXNRD2;DKFZp781E0833	Thioredoxin reductase 2, mitochondrial	Q59ET7;Q17RE6;Q9NNW7;Q9NNW7-2;A0A182DWF2;A0A182DWF3;D3YTF8;A0A096LPK7;B3KUQ5;Q6M1B7;A0A096LPD9;Q9NNW7-3;E7EWK1;A4FTY4;Q9NNW7-4;A0A096LNY7;A0A0U1RQX0;A0A096LP96;A0A096LPB7;A0A096LPH4	Matrix	0.170122	-0.0371077	0.283715	0.0561262	-0.181396	0.0795652	-0.00949197	-0.0853732	0.155087	0.0986653
3559	8	8	8	31.7	35.093	0	MTX3	Metaxin-3	Q5HYI7;Q5HYI7-4;Q5HYI7-5;Q5HYI7-2	MOM	3.01366	0.245956	0.0860516	0.0292159	0.235425	0.24158	0.260862	-0.136765	-0.0207829	0.245196
3561	10	10	10	39.4	37.14	0	COQ5	2-methoxy-6-polyprenyl-1,4-benzoquinol methylase, mitochondrial	Q5HYK3;F8VVX6;B4DP72;F8VP53;F8VVW7;F8VVD5	MIM	1.19069	-0.487888	0.604843	-0.243755	-0.234889	-0.560593	-0.668182	0.0564275	-0.361218	-0.426475
3563	10	10	10	29.7	35.468	0	DKFZp667O1614;SLC25A19	Mitochondrial thiamine pyrophosphate carrier	Q8NBT6;Q5JPC1;Q9HC21-2;Q9HC21;J3KRY6;J3KTL0;J3KSI7;J3QL84;J3KS44;J3QLV3;J3KSB1	MIM	0.114461	-0.032733	0.314191	0.0986845	-0.225731	0.0837011	0.0438307	-0.117288	0.132491	0.280851
3564	15	15	15	41.5	58.688	0	EARS2	Probable glutamate--tRNA ligase, mitochondrial	Q5JPH6;H3BTB7;Q5JPH6-2;O14563	Matrix	0.613377	-0.0705412	0.968975	-0.0894292	0.0122257	-0.0908778	-0.132972	-0.0426823	-0.0750963	-0.150509
3570	4	2	2	53.2	9.4275	0	COA6	Cytochrome c oxidase assembly factor 6 homolog	Q5JTJ3-3;Q5JTJ3;Q5JTJ3-2	IMS	1.38761	-0.233031	0.173174	-0.054592	-0.30616	-0.252109	-0.140824	-0.25438	-0.0379678	0.128572
3571	35	35	35	51.9	107.34	0	AARS2	Alanine--tRNA ligase, mitochondrial	Q5JTZ9;A2VCL8	Matrix	0.0123538	-0.00584085	0.298061	-0.0907128	0.288456	-0.160325	-0.145653	0.131805	-0.226025	-0.177918
3585	7	7	5	27.5	32.474	0	SLC25A30	Kidney mitochondrial carrier protein 1	Q5SVS4;B3KSR0;Q5SVS4-2;B3KTE8;E5RIW6;A0A087WWR9	MIM	1.60223	0.244393	0.813069	0.518509	0.297834	0.267767	0.167578	0.0935709	0.887424	0.574532
3591	20	20	20	44.8	65.505	0	RARS2;RARSL	Probable arginine--tRNA ligase, mitochondrial	Q5T160;H0UI22;H0Y450	Matrix	0.897453	-0.178721	0.636397	-0.0660934	-0.0383296	-0.259816	-0.238016	-0.127542	0.00581072	-0.0765486
3594	7	7	7	28.2	42.089	0	PDSS1	Decaprenyl-diphosphate synthase subunit 1	Q5T2R2-3;Q5T2R2;Q59EP8;Q5T2R2-2;H0YEE6;B4DJY1	MIM	0.767918	0.353134	1.48218	0.548326	0.679386	0.118864	0.261151	0.34605	0.625651	0.673278
3597	15	15	15	63.2	38.155	0	IBA57	Putative transferase CAF17, mitochondrial	Q5T440;B4E1G9	Matrix	1.32895	-0.0970572	1.63694	-0.199965	-0.0539479	-0.11308	-0.124144	-0.161702	-0.261147	-0.177046
3601	30	30	7	56.6	72.572	0	ATAD3B	ATPase family AAA domain-containing protein 3B	Q5T9A4;Q5T9A4-3;Q9H834;A0A5K1VW56;Q8N3E6	MIM	0.710403	-0.154718	0.181798	0.03089	-0.315571	-0.0659218	-0.0826597	-0.0891219	0.0899145	0.0918775
3610	5	5	5	47.1	11.955	0	LYRM7	Complex III assembly factor LYRM7	Q5U5X0;D6R994	Matrix	0.483536	0.097431	0.349846	0.135498	-0.0539968	0.184831	0.161458	-0.148943	0.235481	0.319957
3614	10	10	9	38.9	37.499	0	2001-03-01	Mitochondrial amidoxime-reducing component 1	Q5VT66;Q5VT66-2;A0A494C1P3;H7BYZ9;Q5VT66-3;X6RIL1;H0YDX4	MOM	2.03081	-0.386984	1.4973	-0.13984	-0.319671	-0.391555	-0.449726	-0.0947713	-0.141484	-0.183263
3617	2	2	2	5.1	80.139	0	GPAM;DKFZp451B1115	Glycerol-3-phosphate acyltransferase 1, mitochondrial	Q5VW52;Q8N1G6;Q86T70;Q6ZMF6;Q9HCL2;Q6ZMG4	Membrane	0.770016	-0.793819	0.481219	0.244777	NaN	-1.01074	-0.576898	0.619501	0.129131	-0.0142996
3620	8	8	8	55.3	26.316	0	LYPLAL1	Lysophospholipase-like protein 1	Q5VWZ2;Q5VWZ2-2;B3KVW3	unknown	0.237138	-0.0344269	1.07399	-0.386571	-0.123578	0.0581427	-0.0378458	-0.198723	-0.609829	-0.35116
3640	12	12	12	68.6	25.497	0	LOC51064;GSTK1	Glutathione S-transferase kappa 1	Q6FII1;Q9Y2Q3;Q9Y2Q3-3;Q9Y2Q3-2;Q2NLC8;E9PFN5;Q9Y2Q3-4;C9JNT3;B3KTA6	Matrix	1.19252	0.231246	0.946227	0.189149	0.108445	0.301103	0.284191	0.050024	0.251253	0.266171
3646	16	16	16	51.6	40.193	0	PECI;ECI2	Enoyl-CoA delta isomerase 2, mitochondrial	Q6IBN4;A0A024QZU5;Q53HG3;Q53GC8;A0A0C4DGA2;O75521-2;O75521;B4DLL3;Q59E94;Q9NYD2;F1LLU7;F8WAW4;C9JB63;F8W6J1	Matrix	1.00341	0.34224	0.311221	0.0710154	0.109627	0.474467	0.442625	-0.097628	0.152569	0.158105
3651	5	5	5	6.9	100.35	0	ACAD10	Acyl-CoA dehydrogenase family member 10	Q6JQN1-2;Q6JQN1;Q6JQN1-5;F8W1I9;F8W179;Q6JQN1-4;Q6JQN1-3;D6RFF6;F8W0Q4	Matrix	1.17135	-0.297645	0.0511609	0.0762746	NaN	-0.266015	-0.329274	0.508781	NaN	-0.356232
3652	14	14	12	39.8	55.397	0	SLC25A25	Calcium-binding mitochondrial carrier protein SCaMC-2	Q6KCM7-2;Q6KCM7-3;Q6KCM7;Q6KCM7-4;Q6KCM7-5;Q6KCM7-6;H7C4Z4;M0QZP9;M0R1W8	MIM	0.331848	0.19351	0.564101	0.174853	-0.238729	0.431989	0.38727	-0.0496492	0.231706	0.342503
3653	18	18	18	44	67.351	0	PDE12	2,5-phosphodiesterase 12	Q6L8Q7;F6T1Q0;Q6L8Q7-2	Matrix	0.832143	-0.199986	0.215552	0.0574656	-0.361689	-0.0654398	-0.172828	-0.133118	0.139859	0.165655
3662	14	14	14	49.3	38.46	0	RPUSD3	RNA pseudouridylate synthase domain-containing protein 3	Q6P087;Q6P087-2;C9JM75;H7C454;H7C1H7;B7Z3P5;H7C0K7;Q6P087-3;A8K773;H7C2C3	Matrix	0.216199	-0.178584	0.202976	-0.0265626	0.412848	-0.504464	-0.444137	0.0545804	-0.0271818	-0.107086
3663	3	3	3	48.6	15.819	0	MRPL54	39S ribosomal protein L54, mitochondrial	Q6P161	Matrix	1.04538	-0.123358	0.335403	0.0699804	-0.06835	-0.200597	-0.101126	0.0251962	-0.0361758	0.220921
3666	6	6	6	42.6	23.889	0	C8orf82	UPF0598 protein C8orf82	Q6P1X6;H0YF29;Q6P1X6-2;J3KNI2	Matrix	0.101545	-0.0662185	0.316167	0.420073	0.36696	-0.219562	-0.346054	0.0220152	0.81813	NaN
3671	9	9	6	32.6	37.998	0	SFXN4	Sideroflexin-4	Q6P4A7;Q6P4A7-2;Q8N1Q4	MIM	2.72359	0.527804	0.645817	0.0919261	0.521232	0.491701	0.570478	-0.00779454	0.10974	0.173833
3673	5	5	5	51.1	19.888	0	FDX1L	Adrenodoxin-like protein, mitochondrial	Q6P4F2;A0A0A0MTS8;E7EQL1;Q6P4F2-2	Matrix	0.102853	0.0269627	0.947684	-0.229304	0.202289	-0.0412618	-0.0801395	-0.0628053	-0.335779	-0.289328
3675	7	7	7	51.8	24.843	0	FAHD1	Acylpyruvase FAHD1, mitochondrial	Q6P587;Q6P587-2;Q6P587-3	Matrix	0.0141876	-0.00529269	0.0907917	-0.0309804	-0.237467	0.0964501	0.125138	-0.252673	0.0334682	0.126264
3677	7	7	7	27.5	25.498	0	TMEM65	Transmembrane protein 65	Q6PI78	MIM	0.948068	0.13694	1.48446	0.270552	0.0364629	0.192447	0.18191	0.171151	0.332771	0.307733
3691	23	23	23	62.4	45.394	0	HSDL2	Hydroxysteroid dehydrogenase-like protein 2	Q6YN16;B2R923;A0A024R159;Q6YN16-2;B4E136;B4DWC7	Matrix	0.126131	0.0137965	0.336328	0.0434703	-0.0212163	0.0886531	-0.0260474	-0.00669646	0.139501	-0.00239321
3700	18	18	18	33.3	87.263	0	ACAD11	Acyl-CoA dehydrogenase family member 11	Q709F0;Q709F0-2;Q709F0-3;D6RDI8;F8WEV0;Q08AE9;B4DQ41;H0Y9C6;Q7Z491;A0A0J9YXS1	MIM	1.14933	1.01461	1.46388	0.36147	0.446619	1.35071	1.24651	0.234392	0.379331	0.470686
3710	8	8	8	26.5	43.835	0	COX15	Cytochrome c oxidase assembly protein COX15 homolog	Q7KZN9-2;Q7KZN9;A0A3B3IRX1;B4DQM2	MIM	0.761423	0.640159	0.337511	0.354772	0.0250606	0.919768	0.97565	-0.425893	0.774894	0.715315
3711	27	27	27	66.3	47.346	0	TRMT10C	Mitochondrial ribonuclease P protein 1	Q7L0Y3;C9JVB6	Matrix	2.8695	-0.227314	2.02814	-0.197844	-0.243529	-0.215659	-0.222755	-0.160233	-0.224089	-0.20921
3712	67	67	67	66.8	136.11	0	DHX30	Putative ATP-dependent RNA helicase DHX30	Q7L2E3-2;H7BXY3;Q7L2E3-3;Q7L2E3;Q6W6M7	Matrix	1.48716	-0.258837	0.932616	0.0869351	-0.164256	-0.293021	-0.319234	0.0282978	0.0914055	0.141102
3714	9	9	9	29.1	53.262	0	PARS2	Probable proline--tRNA ligase, mitochondrial	Q7L3T8	Matrix	0.0435351	-0.00854025	0.014596	0.00581255	0.0937841	0.00404005	-0.123445	0.173378	-0.236988	0.0810471
3718	18	18	18	33.8	86.573	0	FASTKD5	FAST kinase domain-containing protein 5	Q7L8L6;B4DWZ8	Matrix	0.36268	-0.155761	0.517024	0.0826475	-0.0181845	0.0263367	-0.475434	0.167606	-0.033967	0.114304
3725	7	7	7	46.3	22.814	0	MRPL21	39S ribosomal protein L21, mitochondrial	Q7Z2W9;B4DXI4;A0A024R5G7;F5H7V8;Q7Z2W9-2;H3BUY0	Matrix	0.64573	-0.140658	0.203082	-0.0270235	0.0201793	-0.242762	-0.199391	0.0664733	-0.0879287	-0.059615
3728	16	16	16	52.2	56.527	0	MAVS	Mitochondrial antiviral-signaling protein	Q7Z434;Q7Z434-4;Q7Z434-2;Q7Z434-5	MOM	0.24861	0.0833488	0.327362	0.0887322	-0.154885	0.159264	0.245668	-0.112348	0.190561	0.187983
3733	5	5	5	44.3	17.942	0	NDUFB11	NADH dehydrogenase [ubiquinone] 1 beta subcomplex subunit 11, mitochondrial	Q7Z4X2;Q9NX14;Q9NX14-2	MIM	0.87563	-0.465064	0.274944	0.0688715	-0.0877738	-0.677536	-0.629883	0.232382	0.059041	-0.0848085
3734	15	15	2	73.1	25.62	0	AK3	GTP:AMP phosphotransferase AK3, mitochondrial	Q7Z4Y4;Q9UIJ7;Q9UIJ7-3;Q9UIJ7-2;B3KWD9	Matrix	1.90208	0.257517	0.476971	-0.116809	0.312611	0.246208	0.213731	-0.0161166	-0.301301	-0.0330102
3735	13	13	13	28.7	74.658	0	ACSS1;DKFZp666G0810	Acetyl-coenzyme A synthetase;Acetyl-coenzyme A synthetase 2-like, mitochondrial	Q7Z5G3;Q9NUB1-2;Q9NUB1;Q6ZV30;Q9NUB1-3;Q658X4;Q9NUB1-4;Q1RMZ4;Q658R1;Q5TF43;Q8N2B9;Q9H7Q4	MIM	0.687503	0.104326	0.174881	-0.0362748	0.119542	0	0.193436	-0.0148779	-0.172061	0.0781143
3739	5	5	5	17.8	43.957	0	MTERF4	Transcription termination factor 4, mitochondrial;mTERF domain-containing protein 2 processed	Q7Z6M4;C9JNJ7;B4DFP7;B4DKD5;H7C316;C9JX74;B5MBW3;E7EW93;H7C1N9	Matrix	0.672098	-0.221574	0.752092	-0.274913	0.0106172	-0.268739	-0.406601	NaN	-0.196459	-0.353368
3741	4	4	4	43.4	12.49	0	CMC1	COX assembly mitochondrial protein homolog	Q7Z7K0;C9JES7	IMS	1.70088	-0.349163	1.0825	-0.205384	-0.274609	-0.444211	-0.328667	-0.0863761	-0.300956	-0.228819
3752	9	9	9	27.7	59.719	0	ADCK1	Uncharacterized aarF domain-containing protein kinase 1	Q86TW2-2;Q86TW2;G3V426;F8W9Q8;B4DRU7;Q86TW2-3;G3V3J2	unknown	0.382047	0.285119	1.1122	0.335331	0.0675877	NaN	0.50265	0.146152	0.379184	0.480658
3753	5	5	5	40.3	16.476	0	ISCA2	Iron-sulfur cluster assembly 2 homolog, mitochondrial	Q86U28;J3QSS7	Matrix	0.871001	-0.553725	2.00051	-0.572617	-0.128387	-0.630425	-0.902363	-0.465324	-0.662876	-0.589651
3755	5	5	5	21.1	29.328	0	YRDC	YrdC domain-containing protein, mitochondrial	Q86U90	Matrix	0.182374	-0.0699526	NaN	NaN	-0.187012	NaN	0.0471068	NaN	NaN	NaN
3757	12	12	12	15.8	107.61	0	NLRX1	NLR family member X1	Q86UT6;Q86UT6-2;B7Z889;C9JLK8;C9JQE9;C9J0R6	Matrix	1.37963	0.456047	0.00026715	6.09135e-05	0.305496	0.635042	0.427603	-0.138861	0.0539223	0.0851214
3758	18	18	18	41.8	63.419	0	NT5DC3	5-nucleotidase domain-containing protein 3	Q86UY8;Q86UY8-2;H7C3S8;H7C193	Matrix	1.53007	0.496493	0.539413	0.154808	0.669721	0.391983	0.427774	0.359232	-0.00888331	0.114075
3770	5	5	5	56	14.852	0	NDUFA11	NADH dehydrogenase [ubiquinone] 1 alpha subcomplex subunit 11	Q86Y39;K7EQ77;K7EK78;K7EP35;K7EMT4;Q86Y39-2	MIM	1.21531	-2.00734	0.555862	-0.325744	-0.969967	-2.47728	-2.57477	0.112678	-0.499602	-0.590307
3771	9	9	9	34.6	44.128	0	PDSS2	Decaprenyl-diphosphate synthase subunit 2	Q86YH6;B2RE48;B4DKU5;B4DWD3;Q86YH6-2;Q5JRD6	MIM	0.970718	-0.187783	0.00384532	-0.00213591	-0.0950521	-0.15059	-0.317706	0.125187	0.209702	-0.341297
3777	15	15	15	56.9	42.961	0	MCAT	Malonyl-CoA-acyl carrier protein transacylase, mitochondrial	Q8IVS2;Q8IVS2-2	Matrix	1.02944	-0.0775241	0.63768	0.17281	-0.108973	-0.0269787	-0.0966208	-0.0280355	0.249469	0.296996
3779	18	17	17	45.6	68.117	0	RHOT2	Mitochondrial Rho GTPase 2	Q8IXI1;H3BST5;I3L2C6;H3BUX4;Q8IXI1-2;H3BU27;H3BMP9;H3BVI5	MOM	0.372644	0.0713759	0.123944	0.0466796	-0.0610899	0.184831	0.0903862	-0.209711	0.153607	0.196143
3780	19	19	1	39.5	74.751	0	RHOT1	Mitochondrial Rho GTPase 1;Mitochondrial Rho GTPase	Q8IXI2-2;Q8IXI2-3;Q8IXI2-4;Q8IXI2;H7BXZ6;Q8IXI2-6;J3QLG2;A0A494C061;J3KSR5	MOM	1.5835	0.215571	2.62291	0.31901	0.150334	0.272542	0.223839	0.287858	0.336088	0.333083
3781	6	6	6	62.8	15.383	0	MRPL41	39S ribosomal protein L41, mitochondrial	Q8IXM3	Matrix	0.417572	-0.158603	0.276353	0.0451654	0.12407	-0.264756	-0.335124	0.164711	-0.019946	-0.00926889
3787	28	28	28	41.1	87.99	0	SUPV3L1	ATP-dependent RNA helicase SUPV3L1, mitochondrial	Q8IYB8;B7Z611;B1AR60	Matrix	1.17084	0.524375	0.215132	0.0759809	0.240097	0.631307	0.70172	-0.177061	0.19457	0.210434
3789	17	17	17	33.1	83.069	0	THNSL1	Threonine synthase-like 1	Q8IYQ7;Q8N9J5;Q9H6P9	Matrix	1.56767	0.147143	0.329092	0.0800232	0.151042	0.102529	0.187857	-0.100063	0.180139	0.159993
3794	6	6	6	35.6	38.359	0	RBFA	Putative ribosome-binding factor A, mitochondrial	Q8N0V3;Q8N0V3-2;K7EIS1	Matrix	0.56371	0.345635	0.143216	-0.176442	NaN	0.187557	0.503712	-0.550013	0.19713	NaN
3800	10	10	10	51.4	31.079	0	ARMC10	Armadillo repeat-containing protein 10	Q8N2F6-3;Q8N2F6;Q8N2F6-4;Q8N2F6-2;A0A0J9YWR7;A0A0J9YXE4;Q8N2F6-6;Q8N2F6-5;H7C2M7;C9J5N7;H7BXQ8;A0A0J9YXV5;A0A0J9YY38	MOM	0.61496	0.101872	0.163241	0.00836284	0.210339	0.100094	-0.00481708	0.0427322	0	-0.0176437
3808	9	9	9	47	26.115	0	DKFZp451C205;GRPEL2	GrpE protein homolog;GrpE protein homolog 2, mitochondrial	Q8N3S0;Q8TAA5;D6RGI6;Q8TAA5-2	Matrix	0.835094	0.72853	0.554033	0.493501	0.105741	0.968796	1.11105	-0.177311	0.848676	0.809138
3810	17	17	17	36.2	74.327	0	GUF1	Translation factor GUF1, mitochondrial	Q8N442	Matrix	1.00306	-0.304171	0.54778	-0.0831362	-0.100138	-0.373567	-0.438807	0.0252977	-0.105783	-0.168923
3811	4	4	4	12.7	56.415	0	D2HGDH	D-2-hydroxyglutarate dehydrogenase, mitochondrial	Q8N465;B5MCV2;B3KSR6;H7C0N1;G5E9E8;B4E3K7;Q8N465-2;Q8N465-3;H7C290;B3KTU3;B3KP72;H7C021;B2RCN1;F8WCF9;B3KRJ2	Matrix	0.55227	-0.0754231	1.04991	-0.290061	0.0264213	-0.139187	-0.113503	-0.330944	-0.249178	NaN
3813	2	2	2	18.3	15.396	0	PNKD	Probable hydrolase PNKD	Q8N490-2;Q96P23;A0A024R415;Q8N490	MIM	0.0134522	-0.00901589	0.730134	0.681288	-0.420621	0.259126	0.134447	-0.00647394	1.03777	1.01257
3819	11	11	11	55.4	32.772	0	ATPAF2	ATP synthase mitochondrial F1 complex assembly factor 2	Q8N5M1;C9J2Q2;B7Z3V0;K7ELC1;B4DG98	Matrix	0.690495	0.0646521	0.325143	0.0725969	0.133213	0.0204424	0.040301	0.185504	-0.0887269	0.121014
3821	9	9	9	65.2	18.325	0	MRPL50	39S ribosomal protein L50, mitochondrial	Q8N5N7;Q8N5N7-2	Matrix	0.956437	-0.228764	0.933205	-0.0997392	-0.0777718	-0.364488	-0.244033	-0.0472519	-0.079788	-0.172178
3828	2	2	2	8.9	32.062	0	SLC25A29	Mitochondrial basic amino acids transporter	Q8N8R3;Q8N8R3-3;G3V5F4	MIM	0.252018	-0.257088	NaN	NaN	0.0534143	NaN	-0.56759	NaN	NaN	NaN
3829	7	7	7	45.3	17.853	0	MRPL43	39S ribosomal protein L43, mitochondrial	Q8N983-4;H0Y6Y8;B1AL05;Q8N983-3;Q8N983-2;Q8N983;Q8N983-6;Q8N983-7;A8K4V4;Q86XN0;H0YBU8;M0R051	Matrix	0.988752	-0.0670337	0.528645	-0.0103691	-0.062996	-0.0288337	-0.109271	-0.00740864	-0.0244032	0.000704441
3834	16	16	16	60.4	40.744	0	ATAD1	ATPase family AAA domain-containing protein 1	Q8NBU5;Q8NBU5-2;B4E2J1	MOM	1.15137	0.389873	0.286422	0.074792	0.171313	0.488549	0.509756	-0.113098	0.135347	0.202128
3838	30	30	30	42.4	99.363	0	PDPR	Pyruvate dehydrogenase phosphatase regulatory subunit, mitochondrial	Q8NCN5;B4DZL5;A8MT40;H3BQG3;Q9NWE6;B7ZAR9;Q8NCN5-2;B3KU99;H3BUH3;Q6AWD0;H3BV59;H3BU60	Matrix	0.134089	0.0254596	0.230124	0.0483472	0.131633	-0.0935979	0.0383437	0.199843	-0.0253763	-0.0294255
3845	10	10	10	34.8	35.158	0	MCU	Calcium uniporter protein, mitochondrial	Q8NE86-3;Q8NE86;Q8NE86-2;S4R468;B4DWD0	MIM	2.58036	0.367136	0.239846	-0.0485958	0.336867	0.362783	0.401758	0.0742074	-0.0405831	-0.179412
3850	14	14	14	44.7	54.187	0	FLAD1	FAD synthase;Molybdenum cofactor biosynthesis protein-like region;FAD synthase region	Q8NFF5-2;Q8NFF5;Q8NFF5-3;Q5T196;B3KQW9;Q8NFF5-4;Q8NFF5-5;Q5T190;Q5T191	Matrix	1.09708	-0.33844	1.02008	-0.438901	-0.141384	-0.482163	-0.391773	-0.150613	-0.53956	-0.626531
3852	8	8	8	36	33.863	0	ABHD11	Alpha/beta hydrolase domain-containing protein 11	Q8NFV4-4;Q8NFV4;D3DXF2;Q8NFV4-6;H7C396;C9J7Q4;H7BZ58;Q8NFV4-5;H0YC52;Q8NFV4-3;Q8NFV4-2	Matrix	1.07538	0.10964	1.55378	-0.657416	0.0462522	0.162506	0.120162	-0.872649	-0.494491	-0.605109
3861	18	18	18	33.7	71.949	0	ADCK3;CABC1	Atypical kinase ADCK3, mitochondrial	Q8NI60;B4DVB7;Q8NI60-3;Q5T7A2;B4DN23;Q8NI60-4;A1L377;B4DED1;B4DU83;Q8NI60-2	MIM	1.32664	-0.0785957	0.466955	0.114443	-0.0880917	-0.0443215	-0.103374	-0.069483	0.190545	0.222268
3864	8	8	8	46.4	25.384	0	GADD45GIP1	Growth arrest and DNA damage-inducible proteins-interacting protein 1	Q8TAE8;Q7LAX7	Matrix	0.739417	-0.222933	0.515541	-0.15631	-0.00149621	-0.32155	-0.345754	0.0715403	-0.287924	-0.252547
3865	4	4	4	20.7	34.082	0	NUBPL	Iron-sulfur protein NUBPL	X5D2R5;Q8TB37;F8W061;B4DWB0;X5D995;X5DR74;Q8TB37-2;H0YHR7;B3KSK2;F8W0A2	Matrix	2.26746	-0.525196	1.52152	-0.151305	-0.5029	-0.600637	-0.472051	-0.133571	-0.11626	-0.204082
3866	7	7	7	25.7	38.124	0	SLC25A40	Solute carrier family 25 member 40	Q8TBP6	MIM	1.22166	0.323699	0.447236	-0.163891	0.255211	0.48908	0.226807	-0.430025	-0.0945673	0.0329177
3871	38	38	38	60.4	85.95	0	PNPT1	Polyribonucleotide nucleotidyltransferase 1, mitochondrial	Q8TCS8;H7C3C5;H7BXF6;F8WBI3	Matrix|IMS	0.960876	0.189077	1.22032	0.120967	0.052595	0.261467	0.253169	0.0606806	0.164409	0.137812
3877	2	2	2	26.7	25.389	0	MGARP	Protein MGARP	Q8TDB4	Membrane	0.776544	-0.504227	0.281806	-0.278862	NaN	-0.368595	-0.639859	0.440466	-0.553987	-0.723064
3887	8	8	8	44.3	22.843	0	PTPMT1	Phosphatidylglycerophosphatase and protein-tyrosine phosphatase 1	Q8WUK0;Q8WUK0-2;B4DGK8;E9PQM0;Q8WUK0-3	MIM	0.0444896	0.0258784	0.414093	0.131729	-0.331388	0.300544	0.108479	-0.0868464	0.157072	0.32496
3901	9	9	9	58	23.128	0	SPRYD4	SPRY domain-containing protein 4	Q8WW59;B4DUC9	Matrix	1.64454	0.26121	0.234461	-0.0490555	0.182591	0.313459	0.287581	-0.114248	-0.134543	0.101625
3918	14	14	14	46.1	45.318	0	MRPS31	28S ribosomal protein S31, mitochondrial	Q92665	Matrix	1.10985	-0.300079	1.17714	-0.149216	-0.126977	-0.351602	-0.421657	-0.0697308	-0.20274	-0.175176
3931	7	7	7	28.2	33.916	0	TOMM40L	Mitochondrial import receptor subunit TOM40B	Q969M1;Q969M1-2;Q9H9G4;B7Z4T8	MOM	0.769452	0.372925	2.51984	0.121288	0.0553243	0.395411	0.66804	0.120712	0.121863	NaN
3933	8	7	7	24.5	38.023	0	2002-03-01	Mitochondrial amidoxime reducing component 2	Q969Z3;Q969Z3-2;X1WI34;F6V6Z1	MOM	0.070219	0.029141	0.296684	-0.208164	0.29206	-0.0388093	-0.165828	0.23527	-0.200034	-0.659729
3935	10	10	10	44.9	24.915	0	MRPL24	39S ribosomal protein L24, mitochondrial	Q96A35;X6RJ73;X6RHI2;X6RIR5	Matrix	0.450833	-0.209892	0.339616	-0.10188	0.140514	-0.400752	-0.369439	0.115951	-0.169045	-0.252547
3936	8	8	8	74.6	22.337	0	ISOC2	Isochorismatase domain-containing protein 2, mitochondrial	Q96AB3;K7EKW4;Q96AB3-2;K7ENV7;Q96AB3-3	Matrix	0.915825	-0.153471	0.144551	-0.0238426	-0.222495	-0.201804	-0.0361132	0.0828764	-0.112471	-0.0419331
3944	10	10	10	34.1	38.078	0	TAMM41	Phosphatidate cytidylyltransferase, mitochondrial	Q96BW9-3;Q96BW9;Q96BW9-2;A0A0G2JQ92;H7C1A2;G3V0F3;B4E101	MIM	1.75872	-0.521228	0.142601	-0.0305029	-0.381832	-0.58744	-0.594412	0.116905	-0.0931095	-0.115304
3945	8	8	8	63	15.641	0	FAM136A	Protein FAM136A	Q96C01;E7EQY1;B0AZT6;C9J2Y4;C9JF51	IMS	1.29363	-0.17211	0.95417	-0.382554	-0.0926163	-0.224102	-0.199612	-0.104834	-0.499602	-0.543225
3950	9	9	9	27	53.811	0	FOXRED1	FAD-dependent oxidoreductase domain-containing protein 1	Q96CU9;Q96CU9-3;B4DXM1;B4DI59;B4DQI0;Q96CU9-2;B4DNQ2;E9PP78	MIM	1.14412	0.384936	1.37446	0.484706	0.185086	0.560616	0.409107	0.305289	0.661668	0.487161
3951	13	13	13	35.7	60.069	0	ADCK4	AarF domain-containing protein kinase 4	Q96D53;A0A024R0Q9;Q96D53-2;M0R001;M0R011;M0QZZ2;M0R3F7;M0R362;M0R340	MIM	0.752496	-0.280553	0.865146	0.125652	-0.00887349	-0.387994	-0.44479	0.0821792	0.228968	0.0658077
3956	4	4	4	13.1	43.832	0	MTFMT	Methionyl-tRNA formyltransferase, mitochondrial	Q96DP5;H3BTN9;Q96DP5-2	Matrix	0.181269	-0.104335	0.307647	-0.18051	0.19268	-0.0125529	-0.493134	NaN	-0.00423696	-0.356782
3958	14	14	14	43.2	44.596	0	MRPL38	39S ribosomal protein L38, mitochondrial	Q96DV4;B2R894;Q96DV4-2	Matrix	0.645239	-0.189344	0.354324	-0.0969482	0.0230016	-0.24808	-0.342954	0.105697	-0.218872	-0.177669
3961	9	9	9	34.8	34.358	0	MTERF3	Transcription termination factor 3, mitochondrial	Q96E29-3;Q96E29-2;Q96E29;E5RIK9;E5RIY4	Matrix	0.394345	-0.533042	0.024071	0.022684	0.476567	-1.11808	-0.957608	0.610149	-0.347832	-0.194265
3962	10	10	10	23.5	60.12	0	OMA1	Metalloendopeptidase OMA1, mitochondrial	Q96E52;Q96E52-2;H7BZX2;X6RDQ1;X6RD49;X6RL62;X6RIG5	MIM	1.33758	-0.622926	0.247929	0.0634243	-0.347981	-0.733204	-0.787594	-0.0542563	-0.00212004	0.246649
3964	5	5	5	27.8	26.17	0	MALSU1	Mitochondrial assembly of ribosomal large subunit protein 1	Q96EH3	Matrix	0.866335	-0.231327	0.430057	0.118994	-0.0599737	-0.389439	-0.244569	0.246266	-0.0873962	0.198114
3965	7	7	7	50.9	19.015	0	MRPS24	28S ribosomal protein S24, mitochondrial	Q96EL2;F8VYR5	Matrix	0.807727	-0.272612	0.633059	-0.167075	-0.0296271	-0.419066	-0.369144	0.0187543	-0.202003	-0.317978
3966	5	5	5	56.2	12.107	0	MRPL53	39S ribosomal protein L53, mitochondrial	Q96EL3;B9A051	Matrix	0.0924563	-0.0410712	0.0646405	0.017873	0.249926	-0.239242	-0.133898	0.197399	-0.0518156	-0.0919644
3967	15	15	15	44.5	45.811	0	CCDC51	Coiled-coil domain-containing protein 51	Q96ER9;A0A024R2V4;Q96ER9-2;C9JSW8;C9JPZ8	MIM	0.178562	-0.0911799	0.383983	0.157489	-0.438855	0.163917	0.00139736	-0.149663	0.305107	0.317023
3969	26	26	26	46	78.549	0	PTCD3	Pentatricopeptide repeat domain-containing protein 3, mitochondrial	Q96EY7;B2RDU4;Q96EY7-2;B8ZZQ4;B4DF73;F8WE76	Matrix	1.12198	-0.311245	0.656096	-0.0985448	-0.132091	-0.426027	-0.375618	0.00938203	-0.178699	-0.126317
3976	16	16	16	40	66.59	0	MARS2	Methionine--tRNA ligase, mitochondrial	Q96GW9;B4DVV7	Matrix	0.801841	0.226002	0.676588	0.32728	0.0220253	0.31385	0.342131	-0.0326042	0.510558	0.503885
3977	12	12	12	53.6	37.005	0	GTPBP3	tRNA modification GTPase GTPBP3, mitochondrial	Q96H44;Q969Y2-3;Q969Y2;Q969Y2-4;Q969Y2-2;M0R0S9	Matrix	0.669784	-0.0844594	0.153509	-0.0212484	0.0062355	-0.150931	-0.108683	0.0121665	0.0403025	-0.116214
3983	18	18	18	74.4	32.004	0	PGAM5	Serine/threonine-protein phosphatase PGAM5, mitochondrial	Q96HS1;Q96HS1-2;F5GXG4	MOM	0.288228	-0.07584	0.604441	0.106833	0.113633	-0.137125	-0.204028	0.233889	0.0764294	0.0101795
3985	21	21	16	34.9	103.08	0	DHTKD1	Probable 2-oxoglutarate dehydrogenase E1 component DHKTD1, mitochondrial	Q96HY7;H7C1J3;H7C149	Matrix	2.10015	0.461173	0.25832	0.0163405	0.387562	0.465369	0.530588	0.00598954	0.0603974	-0.0173654
3987	15	15	15	48.3	49.996	0	WBSCR16	Williams-Beuren syndrome chromosomal region 16 protein	Q96I51;Q96I51-3;Q96I51-2;A0A087WT38;B2RXG5	Matrix	0.4526	0.0718509	0.575639	0.105402	0.191302	0.0181426	0.00610769	-0.025719	0.207643	0.134282
3988	12	12	1	39.4	54.089	0	NARS2	Probable asparagine--tRNA ligase, mitochondrial	Q96I59;E9PRK2	Matrix	2.77008	0.264344	1.01241	0.24226	0.242893	0.271643	0.278496	0.402209	0.13426	0.190312
3989	20	20	20	49.3	46.51	0	SUCLG2	Succinyl-CoA ligase [GDP-forming] subunit beta, mitochondrial;Succinyl-CoA ligase subunit beta	Q96I99;Q3ZCW5;E9PDQ8;Q96I99-2;B7Z2D5;Q9Y436;H0Y852	Matrix	1.23392	0.148342	1.26119	0.101068	0.0736282	0.18011	0.191289	0.0596893	0.0984298	0.145085
4000	6	6	6	23.4	39.041	0	NUDT9	ADP-ribose pyrophosphatase, mitochondrial	Q96KB3;Q9BW91-2;Q9BW91;Q8NG26;D6RAW2;H7C386;D6R8Z6	Matrix	0.48057	-0.137423	1.40697	-0.308491	-0.0201783	-0.352886	-0.0392058	-0.417271	-0.199295	-0.308908
4004	2	2	2	18.2	20.424	0	FAM210B	Protein FAM210B	Q96KR6	MIM	0.100161	-0.0460764	NaN	NaN	NaN	0.0913369	-0.18349	NaN	NaN	NaN
4011	7	7	7	28.6	36.231	0	SFXN2	Sideroflexin-2	Q96NB2;R4GMR9;R4GN74;R4GNC2;R4GN63;A0A1B0GX61;R4GMW0;A0A0C4DGR6;R4GMS6	MIM	1.75587	0.499799	1.27305	-0.333977	0.449273	0.417418	0.632706	-0.17371	-0.403321	-0.424901
4015	4	4	4	34.1	18.749	0	MCEE	Methylmalonyl-CoA epimerase, mitochondrial	Q96PE7;H7BZS7;F5GZ54;Q59FJ1	Matrix	0.787915	-0.0916471	0.395547	0.079063	-0.103551	-0.0130528	-0.158338	0.167737	0.139438	-0.069987
4028	8	8	8	54.5	19.891	0	HEL-S-67p;PARK7	Protein deglycase DJ-1	V9HWC2;Q99497;K7ELW0;K7EN27	MOM	1.73506	-0.25419	1.29533	-0.255884	-0.198418	-0.24553	-0.318623	-0.168274	-0.370438	-0.228939
4034	15	15	15	29.2	80.64	0	MIPEP	Mitochondrial intermediate peptidase	Q99797	Matrix	0.42994	0.0878963	1.38977	0.295929	0.0167605	0.0053049	0.241623	0.20254	0.272912	0.412335
4035	40	40	6	61.4	85.424	0	ACO2	Aconitate hydratase, mitochondrial	Q99798;B4DZ08;B2RBW5;A0A0K0K1H7;A2A274;B4DJW1;Q71UF1;B4DEC3;O75944	Matrix	1.96532	0.21921	1.11903	-0.0619324	0.179815	0.218336	0.259478	-0.025719	-0.0815268	-0.0785513
4038	10	10	2	46.1	33.31	0	NIPSNAP1	Protein NipSnap homolog 1	Q9BPW8;B4DQI7;A8K4I8;C9JDV8	Matrix	0.468879	0.0500795	1.70045	0.0951046	-0.0304307	0.087983	0.0926862	0.0678825	0.107422	0.110009
4039	9	9	1	33.2	35.505	0	MACROD1	O-acetyl-ADP-ribose deacetylase MACROD1	Q9BQ69	Matrix	1.9639	0.778784	1.84049	0.358199	0.618045	0.886011	0.832294	0.392569	0.410255	0.271773
4040	10	10	10	39.4	49.148	0	ECSIT	Evolutionarily conserved signaling intermediate in Toll pathway, mitochondrial	Q9BQ95;Q9BQ95-4;Q9BQ95-2;J3KTF5;K7EPL5;K7EN32;K7EJI1;Q9BQ95-3;K7EJG5;K7EIK2	MIM	2.02183	-0.368663	0.433999	-0.0582409	-0.307114	-0.432488	-0.366388	0.00970471	-0.0274594	-0.156968
4041	19	19	19	64	39.42	0	MGME1	Mitochondrial genome maintenance exonuclease 1	Q9BQP7;Q5QPE8;Q5QPE7	Matrix	1.12604	-0.278304	0.490607	-0.118977	-0.118545	-0.378327	-0.33804	0.0619542	-0.233142	-0.185743
4042	8	8	8	32.6	33.116	0	SLC25A21	Mitochondrial 2-oxodicarboxylate carrier	Q9BQT8-2;Q9BQT8	MIM	1.61203	0.230342	0.656868	0.305345	0.300264	0.214601	0.17616	0.647859	0.181438	0.0867363
4046	7	7	7	55.6	14.875	0	UQCC2	Ubiquinol-cytochrome-c reductase complex assembly factor 2	Q9BRT2;V5IRT4;Q5TAQ0	MIM	1.91839	0.171618	1.28275	0.238976	0.209658	0.153363	0.151834	0.245892	0.333751	0.137285
4047	6	6	6	29.4	24.462	0	FAM213A	Redox-regulatory protein FAM213A	Q9BRX8-2;Q9BRX8	Membrane	1.84012	0.575607	0.127764	0.0248623	0.695027	0.45277	0.579026	0.146685	-0.0831299	0.0110313
4048	7	7	7	36.2	29.233	0	C19orf52	Uncharacterized protein C19orf52	Q9BSF4;K7ENF5	MIM	1.3134	0.089266	0.192668	0.0176579	0.0600277	0.0791657	0.128605	0.0821792	-0.0218976	-0.00730777
4049	13	13	13	56.6	32.477	0	TACO1	Translational activator of cytochrome c oxidase 1	Q9BSH4;Q8N9Q7	Matrix	0.877646	0.115647	0.0441055	0.00827302	0.0554	0.208032	0.0835082	-0.108921	0.0422675	0.0914721
4050	8	8	7	30.2	35.375	0	SLC25A33	Solute carrier family 25 member 33	Q9BSK2	MIM	1.25703	0.629172	NaN	NaN	0.342589	0.67247	0.872458	NaN	NaN	NaN
4059	10	10	6	38.5	29.537	0	DHRS4;DHRS4L2	Dehydrogenase/reductase SDR family member 4;Dehydrogenase/reductase SDR family member 4-like 2	Q9BTZ2;Q9BTZ2-4;Q9BTZ2-8;D5KJA1;D5KJA2;Q6PKH6-2;Q6PKH6;Q9BTZ2-5;Q9BTZ2-2;Q9BTZ2-7;H0YN69;F5GWZ1;E9PFL3;A0A087WXI8;P0CG22;B7Z6Z5;F6TD35;F5H660;A0A087WSZ6;H0YKN3;H0YLE1;B4DW53;H0YNP7	Matrix	1.08939	0.502973	0.9705	0.270929	0.204477	0.710564	0.593878	0.0923249	0.296587	0.423875
4060	6	6	2	50.5	20.35	0	NDUFAF3	NADH dehydrogenase [ubiquinone] 1 alpha subcomplex assembly factor 3	Q9BU61	MIM	0.929908	-0.0485784	1.33895	0.0170716	-0.0153976	-0.0517603	-0.0785772	0.0205604	0.00950789	0.0211465
4061	5	5	5	24.6	28.969	0	TMEM70	Transmembrane protein 70, mitochondrial	Q9BUB7;L0R5D5;Q9BUB7-2;D4PHA6;Q9BUB7-3	MIM	0.234115	-0.069652	0.61046	-0.0402058	-0.282629	0.0615594	0.0121133	-0.074356	0.00780025	-0.0540618
4062	5	5	5	43.4	14.179	0	ISCA1	Iron-sulfur cluster assembly 1 homolog, mitochondrial	Q9BUE6;Q9BUE6-2;A0A1B0GTK6;Q5TBE2;Q5TBE9	Matrix	0.100499	-0.0266528	NaN	NaN	-0.119451	0.151821	-0.112329	NaN	NaN	NaN
4065	9	9	9	38.8	30.13	0	HTATIP2	Oxidoreductase HTATIP2	Q9BUP3-3;Q9BUP3;E9PI87;Q9BUP3-2	Membrane	2.35488	0.291914	1.86094	-0.114343	0.253363	0.315889	0.306488	-0.141318	-0.103284	-0.0984271
4068	9	9	5	28.4	40.461	0	MECR	Trans-2-enoyl-CoA reductase, mitochondrial	Q9BV79;Q9BV79-2;B4DV18	Matrix	1.82449	0.467337	0.260757	-0.074232	0.574737	0.450907	0.376367	0.116769	-0.239985	-0.0994796
4072	8	8	8	26.2	52.965	0	TRMT61B	tRNA (adenine(58)-N(1))-methyltransferase, mitochondrial	Q9BVS5;H7C2E8;F8WDR2	Matrix	0.321138	0.253032	0.368382	0.221893	NaN	0.488691	0.0173728	0.045167	NaN	0.398619
4074	26	26	26	50.1	81.035	0	TARS2	Threonine--tRNA ligase, mitochondrial	Q9BW92;U3KQG0;Q9BW92-2;Q6ST48;F6S7Q7;Q9H045;B4DQF3;U3KQ50;Q5T5E9	Matrix	1.48916	-0.442112	0.399083	0.0585565	-0.309121	-0.590541	-0.426672	-0.0390219	0.0631579	0.151533
4075	9	9	9	49.7	20.675	0	FUNDC2	FUN14 domain-containing protein 2	Q9BWH2;H7C0K8	MOM	0.641044	-0.0938576	0.746822	-0.0296247	-0.20189	-0.0245018	-0.0551814	-0.0381877	-0.0210616	NaN
4078	7	7	7	59.5	17.162	0	HINT2	Histidine triad nucleotide-binding protein 2, mitochondrial	Q9BX68;Q8WYJ5;Q53HJ8	Matrix	1.36527	0.364754	0.289382	-0.129286	0.521342	0.288468	0.284453	0.198943	-0.303365	-0.283436
4080	18	18	18	55.3	52.723	0	BCL2L13	Bcl-2-like protein 13	Q9BXK5;A0A087WX97;A0A087WTL4;B2RB43;B7Z238;A8K5Y4;Q9BXK5-2;Q9BXK5-4;B7Z737;E9PDD6;Q86T62;F2Z2C3;A0A087WW80;Q8IZP5;A0A0A0MR90;F6VJB4	MOM	0.101314	0.0181048	0.24502	0.0291931	-0.0990759	0.1005	0.0528907	-0.055913	0.058879	0.0846134
4081	14	14	14	59.3	43.588	0	CECR5	Cat eye syndrome critical region protein 5	Q9BXW7-2;Q9BXW7;B3KVW8;A8MYZ9	Matrix	2.38371	0.203751	1.59368	0.158935	0.182175	0.227533	0.201546	0.107342	0.188126	0.181338
4085	9	9	9	45.6	17.442	0	MRPL20	39S ribosomal protein L20, mitochondrial	Q9BYC9;I3L2X1;Q9BYC9-2	Matrix	0.483649	-0.20126	0.0801215	-0.0101974	0.109379	-0.396065	-0.317095	0.0702752	-0.0724085	-0.0284588
4086	11	11	11	65.7	20.692	0	MRPL13	39S ribosomal protein L13, mitochondrial	Q9BYD1;E5RJI7;H0YAX3;E5RFI2	Matrix	1.2701	-0.324095	0.784234	-0.214916	-0.18404	-0.333506	-0.454737	-0.0161018	-0.297393	-0.331253
4087	11	11	11	43.8	30.243	0	MRPL9	39S ribosomal protein L9, mitochondrial	Q9BYD2;Q5SZR1;A0A1W2PQB6;A0A1W2PS92;B4DUJ1;A0A1W2PPE5;B4DDZ7;A0A1W2PPK1;A0A1W2PRK9	Matrix	0.678774	-0.186612	0.676484	-0.217711	0.0178647	-0.287247	-0.290453	0.0193372	-0.306914	-0.365557
4091	5	5	5	23.4	24.211	0	MRPS26	28S ribosomal protein S26, mitochondrial	Q9BYN8	Matrix	1.19922	-0.222278	0.267247	-0.0598974	-0.115114	-0.23432	-0.317401	0.101024	-0.114302	-0.166414
4092	20	20	11	57.2	48.117	0	MRPL37	39S ribosomal protein L37, mitochondrial	Q9BZE1;S4R369;H0Y4J2	Matrix	1.10045	-0.327719	0.656699	-0.128243	-0.133023	-0.401897	-0.448238	0.00901528	-0.154504	-0.239241
4100	7	7	7	72.9	12.122	0	SLIRP	SRA stem-loop-interacting RNA-binding protein, mitochondrial	Q9GZT3-2;Q9GZT3;A0A087WUN7;H0YJ40;G3V4X6;G3V2S9;H0YJW7;H0YJ07;H0YJU7;H0YJI1	Matrix	2.15643	0.176923	0.521334	-0.0167957	0.153734	0.2046	0.172435	-0.0206927	-0.0356239	0.0059294
4101	11	11	11	61.9	32.973	0	MFF	Mitochondrial fission factor	Q9GZY8-2;A1MAC2;Q9GZY8;A0A0A0MS29;Q9GZY8-5;Q9GZY8-4;Q9GZY8-3;C9JHF5;H7C433;E9PQX8;C9JU19;C9JI76;E9PPR7;C9JAF1;E9PPW6	MOM	0.272002	0.156659	0.348843	0.217715	0.548178	0.0956416	-0.173842	0.485348	-0.245364	0.41316
4103	7	7	4	34.4	21.527	0	TMEM126A	Transmembrane protein 126A	Q9H061;E9PI90;E9PIH8	MIM	1.37091	0.215357	2.46799	0.280917	0.194745	0.303155	0.148171	0.298702	0.248091	0.295958
4105	25	25	25	46.8	75.448	0	CLPB	Caseinolytic peptidase B protein homolog	Q9H078-2;A0A140VK11;Q9H078;A0A2U3TZY2;H0YGM0;Q9H078-4;Q9H078-5;Q9H078-3;A0A2R8Y602;Q7Z777;F5H7A5;A0A2R8YDH5;F5H392;A0A2R8Y6R5;A0A2R8Y7E8	IMS	1.70581	0.265202	1.48128	0.338297	0.339482	0.216153	0.239973	0.213406	0.415717	0.385769
4115	6	6	6	44.3	17.999	0	ISCU;NIFUN	Iron-sulfur cluster assembly enzyme ISCU, mitochondrial	Q9H1K1;A0A024RBI3;F5H5N2;B4DNC9;B4DDI1;B3KQ30;Q9H1K1-2;B1P7G3	Matrix	0.341256	-0.0754663	1.21277	0.268307	0.044498	-0.0379499	-0.232947	0.154002	0.394422	0.256495
4117	7	7	2	32.7	35.407	0	SLC25A32	Mitochondrial folate transporter/carrier	Q9H2D1;B3KWP3;A0A3B3IRK5;E5RGK5;E5RFL3;E5RGT9	MIM	0.734362	0.11263	1.73733	0.429678	0.173129	-0.000252217	0.165013	0.31351	0.505228	0.470296
4122	15	15	3	54.5	37.92	0	PPA2	Inorganic pyrophosphatase 2, mitochondrial	Q9H2U2;Q9H2U2-2;B4DR66;D6R967;H0Y9D8;B4DFH3;D6RGV9;D6RGI1	Matrix	0.744734	0.191698	0.713406	-0.176637	0.379961	0.0810315	0.114102	0.0020436	-0.300612	-0.231341
4123	12	12	12	55.9	31.705	0	MRPL46	39S ribosomal protein L46, mitochondrial	Q9H2W6;A0A087WT90;Q8TER9;A0A087WT51;H0YN64	Matrix	0.772626	-0.0410609	0.217977	0.0317521	-0.0652341	-0.00264515	-0.0553036	-0.0226112	-0.0184108	0.136278
4131	6	6	6	23.4	45.122	0	OSGEPL1	Probable tRNA N6-adenosine threonylcarbamoyltransferase, mitochondrial	Q9H4B0;Q9H4B0-2;E5RGZ1;Q9H4B0-3;E5RIL9;E7EVL7;B4DGY7	Matrix	2.44205	-0.332685	0.524225	-0.329632	-0.30918	-0.316294	-0.37258	0.143347	-0.597356	-0.534887
4134	16	16	16	46.5	45.348	0	TFB2M	Dimethyladenosine transferase 2, mitochondrial	Q9H5Q4;A0A024R5R8;B4DTJ4	Matrix	1.17343	0.0438818	1.34098	0.482037	0.0616877	0.0488531	0.0211045	0.269847	0.606508	0.569756
4139	4	4	4	28.5	19.996	0	OPA3	Optic atrophy 3 protein	Q9H6K4;B4DK77;Q9H6K4-2	MOM	0.888096	0.207706	0.178173	0.0440598	0.126596	0.12284	0.373683	0.02782	0.202523	-0.0981638
4143	9	9	9	31	41.943	0	PTGES2	Prostaglandin E synthase 2;Prostaglandin E synthase 2 truncated form	Q9H7Z7;B3KPZ2;X6RJ95;A6NHH0;B4DWP1	MIM	0.93595	0.197362	1.81013	0.303876	0.107349	0.343586	0.141152	0.275835	0.379552	0.256243
4145	26	26	26	50.6	68.76	0	ACAD9	Acyl-CoA dehydrogenase family member 9, mitochondrial	Q9H845;Q9H9W4;H0Y8Z9;Q9BUX5;Q59FN3;B4DGH4;D6RCD8	MIM	0.6369	0.0496215	0.752703	-0.0599317	0.10334	0.0423469	0.00317782	-0.0254486	-0.0363137	-0.118033
4146	23	23	23	54.9	64.144	0	NT5DC2	5-nucleotidase domain-containing protein 2	Q9H857-2;Q9H857;Q9H857-3;Q9H857-4;H7C519;H7C4G8;C9J036	Matrix	0.885014	-0.428272	0.288677	0.0723418	-0.0850163	-0.615937	-0.583862	0.255942	-0.03217	-0.00674704
4148	13	13	13	55.4	34.47	0	SLC25A22	Mitochondrial glutamate carrier 1	Q9H936;E9PJH7;A0A0D9SFE1;A0A024RCA6;A0A0D9SEI9;K4DIA8;K4DIB8;E9PS95;K4DIB6;K4DIB3;E9PQ36;E9PI74;A0A0D9SG84;K4DIA2;K4DIB0;A0A0D9SFA8;Q9H1K4;A0A024R0W0;E9PJY0;A0A0A6YYN8;K4DIB4	MIM	0.972941	0.213337	1.45054	0.184883	0.0677679	0.3227	0.249542	0.114043	0.211765	0.228841
4151	15	15	14	66.5	35.619	0	SFXN1	Sideroflexin-1	Q9H9B4;D6RFI0;S4R2X2;D6RDG7;D6RAE9	MIM	0.848449	0.0117515	0.293913	-0.0442031	0.00579655	0.00783797	0.02162	0.0663323	-0.1046	-0.0943418
4152	20	20	20	61.1	50.315	0	L2HGDH	L-2-hydroxyglutarate dehydrogenase, mitochondrial	Q9H9P8;A8K9B2;C9JVN9;Q9H9P8-2;G3V272;G3V5S1	MIM	0.205712	-0.0693993	1.5307	-0.204506	-0.308712	0.0742461	0.0262676	-0.274027	-0.185307	-0.154185
4153	15	15	15	32.1	62.223	0	CARS2	Probable cysteine--tRNA ligase, mitochondrial	Q9HA77;B7Z7E6;Q6AW83;H0YFF0;A0A087WWV1;H0YFV1;F5H623;F5H579	Matrix	0.00849928	0.00306908	0.284833	-0.043262	-0.216868	0.0766372	0.149438	-0.105056	0.0680277	-0.0927573
4157	12	12	12	55.8	24.279	0	GRPEL1	GrpE protein homolog 1, mitochondrial;GrpE protein homolog	Q9HAV7;B4DWV5	Matrix	0.208181	0.0520175	0.453245	0.112498	-0.121744	0.10307	0.174726	-0.0741695	0.195039	0.216625
4161	4	4	4	21.8	17.201	0	PLGRKT	Plasminogen receptor (KT)	Q9HBL7	Membrane	0.385503	0.158608	0.532579	0.098822	-0.125105	0.196082	0.404848	0.147885	0.0497586	NaN
4164	15	15	15	45.7	47.019	0	RNMTL1	rRNA methyltransferase 3, mitochondrial	Q9HC36;I3L443;I3L0T6	Matrix	0.31223	0.0798686	0.478696	0.124255	-0.108362	0.157997	0.18997	0.00848695	0.0453584	0.31892
4172	9	9	9	31.9	46.491	0	MRS2	Magnesium transporter MRS2 homolog, mitochondrial	Q9HD23-2;Q9HD23;B4DSN2;A0A0A0MQX2;Q9HD23-4;H7BZ29;B4DMD9;Q9HD23-3	MIM	0.753051	0.179176	0.727767	0.34533	0.0487348	0.143859	0.344934	-0.00175059	0.557808	0.479931
4173	9	9	9	32	29.45	0	MRPL47	39S ribosomal protein L47, mitochondrial	Q9HD33;Q9HD33-2;Q9HD33-3	Matrix	1.28007	-0.208064	0.751774	-0.0461296	-0.108803	-0.258973	-0.256417	-0.0240667	-0.023151	-0.0911711
4174	3	3	3	28.6	10.758	0	LYRM4	LYR motif-containing protein 4	Q9HD34;C9JY28;H7C4Q5;C9JRX8;F5H189	Matrix	0.326566	-0.0646586	1.49477	-0.0500357	0.0819059	-0.14604	-0.129842	-0.0646726	-0.0331379	-0.0522965
4178	8	8	8	17.5	93.884	0	ABCB6	ATP-binding cassette sub-family B member 6, mitochondrial	Q9NP58;Q9NP58-4;A0A024R436	MOM	1.30513	0.957854	0.418521	0.265396	0.523752	1.0985	1.25131	-0.0818998	0.156095	0.721992
4181	6	6	6	67.9	14.96	0	ACOT13	Acyl-coenzyme A thioesterase 13;Acyl-coenzyme A thioesterase 13, N-terminally processed	Q9NPJ3;Q9NPJ3-2	Matrix	1.22746	-0.15494	1.59142	-0.366477	-0.227388	-0.145926	-0.0915055	-0.289698	-0.484315	-0.325418
4182	10	10	10	40.7	32.177	0	TIMMDC1	Complex I assembly factor TIMMDC1, mitochondrial	Q9NPL8;C9JU35;G3XA94;C9JR82;H7C5U1;F8WAU6;F8WB00;F8WC42	MIM	1.17586	-0.228061	1.2735	0.309643	-0.129558	-0.342682	-0.211943	0.163393	0.358291	0.407244
4184	7	7	7	41.3	24.49	0	MRPL40	39S ribosomal protein L40, mitochondrial	Q9NQ50	Matrix	0.621273	-0.135767	0.169938	0.0448562	0.0268693	-0.233784	-0.200386	0.228481	-0.068772	-0.0251398
4187	8	8	8	62.1	20.361	0	HINT3	Histidine triad nucleotide-binding protein 3	Q9NQE9	unknown	0.853505	0.120644	0.538567	0.0331708	0.208705	0.11996	0.0332673	0.00735625	0.0126433	0.0795129
4189	15	15	15	47.3	54.671	0	XPNPEP3	Probable Xaa-Pro aminopeptidase 3	Q9NQH7-4;Q9NQH7;Q9NQH7-2;Q9NQH7-3;Q9NQH7-5	Matrix	1.30318	-0.107438	1.87583	0.147674	-0.121761	-0.14159	-0.0589648	0.158639	0.170445	0.113937
4190	6	6	6	34.1	30.608	0	HEL-S-8a;NIT2	Omega-amidase NIT2	V9HW91;Q9NQR4;H7C579;B7Z3F9;B4DFB1;F8WF70	unknown	0.662973	-0.414158	NaN	NaN	0.0111796	-0.462534	-0.79112	NaN	NaN	NaN
4196	3	3	3	13.8	22.252	0	PXMP2	Peroxisomal membrane protein 2	Q9NR77;F5H4N4;F5GXM0;F5GZF7;A0A087X249	MIM	0.86454	0.540099	NaN	NaN	0.105097	0.844149	0.671049	NaN	NaN	NaN
4197	5	5	5	21.8	31.076	0	SDR39U1	Epimerase family protein SDR39U1	Q9NRG7;G3V4N6;G3V5T1;G3V4Z0;Q86TZ5;F6RWC2;Q9NRG7-3;G3V451;H0YJ71	unknown	0.363613	-0.185406	0.758252	0.131314	-0.565886	0.018781	-0.00911337	0.0336736	0.250411	0.109857
4198	22	22	21	34.3	79.147	0	ABCB10	ATP-binding cassette sub-family B member 10, mitochondrial	Q9NRK6;Q6ZMF8	MIM	0.667728	0.268179	0.773874	0.404826	-0.0304307	0.434014	0.400953	0.0245431	0.62825	0.561686
4200	3	3	3	53.2	9.4598	0	CMC2	COX assembly mitochondrial protein 2 homolog	Q9NRP2;H3BPP2;H3BNN8;H3BTB6;A0A494C0Z3;H3BN28;A0A494C090;H3BRC3;H3BP68;H3BQQ1	IMS	2.38117	-0.303315	1.2738	-0.139727	-0.270996	-0.300206	-0.338743	-0.0984655	-0.114432	-0.206282
4201	3	3	3	28	14.651	0	SDHAF3	Succinate dehydrogenase assembly factor 3, mitochondrial	Q9NRP4	Matrix	0.785767	-0.616892	NaN	NaN	-0.454601	-0.779183	NaN	NaN	NaN	NaN
4204	9	9	9	48	20.05	0	MRPL17	39S ribosomal protein L17, mitochondrial	Q9NRX2;E9PKV2	Matrix	0.459575	-0.205924	0.332638	-0.110936	0.127172	-0.323667	-0.421278	0.125322	-0.293474	-0.164656
4207	8	8	8	23.5	44.021	0	AGPAT4	1-acyl-sn-glycerol-3-phosphate acyltransferase delta	Q9NRZ5;B4DHC0;Q9NRZ5-2;B4DMU6;G3XAF1;B4DIE2;Q5TEE8;H0Y5R3;B4DIY1;Q6AI25	MOM	0.567265	0.155191	0.383555	-0.280612	0.357777	0.0215938	0.0862015	0.264326	-0.502999	-0.603163
4209	37	37	37	48.3	113.79	0	IARS2	Isoleucine--tRNA ligase, mitochondrial	Q9NSE4;A8K5W7	Matrix	1.46755	0.0779218	2.35774	0.13785	0.0500429	0.083434	0.100289	0.126269	0.131344	0.155937
4214	10	10	1	45.4	31.089	0	ECHDC1	Ethylmalonyl-CoA decarboxylase	Q9NTX5-6;Q9NTX5-2;Q9NTX5;H0Y5L2;J3KP84;E9PPG7;E9PRU6;F2Z2D6;E9PJS8;E9PLY6;Q9NTX5-5;H0Y525;H0YCS9;E9PIU8	unknown	0.0303537	-0.00859161	0.375187	0.12764	-0.162828	0.148184	-0.0111308	-0.119035	0.196643	0.305311
4215	12	12	12	52.9	33.932	0	ABHD10	Mycophenolic acid acyl-glucuronide esterase, mitochondrial	Q9NUJ1;Q9NUJ1-2;Q9NUJ1-3	Matrix	0.447525	-0.0610205	1.63986	-0.168099	-0.156358	-0.0465206	0.0198167	-0.178564	-0.20679	-0.118941
4216	10	10	10	25.7	59.58	0	DDX28	Probable ATP-dependent RNA helicase DDX28	Q9NUL7	Matrix	0.470974	-0.710085	0.0756707	-0.0679967	0.421453	-1.3741	-1.17761	0.525597	-0.358573	-0.371015
4222	21	21	21	48.9	57.196	0	DNAJC11	DnaJ homolog subfamily C member 11	Q9NVH1-3;Q9NVH1;B4DPK2;Q9NVH1-2;B4DGD5;B1AK20;Q5TH61;Q9UMU8;B3KTC6	MOM	1.05466	0.289994	1.22046	0.246253	0.105434	0.387671	0.376878	0.120169	0.299195	0.319394
4223	10	10	10	28	49.517	0	TMLHE	Trimethyllysine dioxygenase, mitochondrial	Q9NVH6;Q9NVH6-8;Q9NVH6-7;Q9NVH6-5;Q9NVH6-4;Q9NVH6-2;Q9NVH6-3;Q9NVH6-6	Matrix	1.09779	-0.991222	1.23707	-0.686438	-0.40651	-1.38568	-1.18148	-0.355348	-0.937935	-0.766032
4224	29	12	3	56.1	66.217	0	ATAD3A	ATPase family AAA domain-containing protein 3A	Q9NVI7-2;Q9NVI7;Q9NVI7-3;H0Y2W2;Q5T9A4-2	MIM	0.0840156	0.0206968	0.254477	0.0469173	-0.140308	0.0750427	0.127356	-0.0860939	0.0985358	0.12831
4225	7	7	7	34.7	22.184	0	MRPS18A	28S ribosomal protein S18a, mitochondrial	Q9NVS2;Q5QPA5;Q9NVS2-2;Q9NVS2-3	Matrix	1.27838	-0.23154	1.19668	-0.159664	-0.123286	-0.265596	-0.305737	-0.0775931	-0.218508	-0.182891
4228	20	20	20	44.5	66.171	0	MTPAP	Poly(A) RNA polymerase, mitochondrial	Q9NVV4;Q9NVV4-2;Q5T852;Q5T851	Matrix	2.53851	0.518746	1.46089	0.362162	0.462813	0.547013	0.546412	0.241778	0.363304	0.481406
4232	4	4	4	13.7	39.082	0	CCDC109B	Calcium uniporter regulatory subunit MCUb, mitochondrial	Q9NWR8	MIM	0.81699	0.193565	0.541301	-0.203404	0.298858	0.258025	0.0238129	-0.302077	NaN	-0.10473
4233	11	11	11	46	48.842	0	OXSM	3-oxoacyl-[acyl-carrier-protein] synthase, mitochondrial	Q9NWU1;Q9NWU1-2;C9J2G3;C9JQQ2;B4E3Q7;F8VNS3	Matrix	1.49155	-0.398625	0.918432	-0.175817	-0.322168	-0.328394	-0.545314	-0.0881957	-0.308171	-0.131085
4234	4	4	4	18.5	34.83	0	THG1L	Probable tRNA(His) guanylyltransferase	Q9NWX6;Q9H8R6;B4E366;E5RIQ8	Matrix	0.0322504	-0.0144142	1.59392	-0.325223	NaN	0.113262	-0.142091	NaN	-0.338243	-0.312202
4238	9	9	9	36.3	28.449	0	MRPL16	39S ribosomal protein L16, mitochondrial	Q9NX20;E9PI14	Matrix	1.03302	-0.332463	0.440297	-0.144059	-0.114841	-0.450314	-0.432235	0.0851052	-0.337123	-0.180158
4240	10	10	10	47.5	31.231	0	2005-03-01	E3 ubiquitin-protein ligase MARCH5	Q9NX47;B4DGV8	MOM	0.285931	0.140382	0.0451927	0.0135123	0.499573	-0.0118028	-0.0666236	0.199843	-0.121211	-0.038096
4248	16	16	16	52.7	40.457	0	MRPL39	39S ribosomal protein L39, mitochondrial	Q9NYK5-2;Q9NYK5;C9JG87	Matrix	0.393994	-0.117082	0.0512747	0.00947097	0.102827	-0.258446	-0.195626	0.128972	-0.0481268	-0.0524324
4255	7	7	7	20.8	58.454	0	MOCS1	Molybdenum cofactor biosynthesis protein 1;Cyclic pyranopterin monophosphate synthase;Cyclic pyranopterin monophosphate synthase accessory protein	Q9NZB8-7;Q9NZB8-2;Q9NZB8-8;Q9NZB8;A0A024RD17;Q9NZB8-4;Q9NZB8-3;Q9NZB8-6;Q9NZB8-5	Matrix	0.279688	-0.58385	0.450514	-0.644204	0.940814	-1.23116	-1.46121	NaN	-1.04511	-0.243293
4256	3	3	3	12.8	21.514	0	MRPL35	39S ribosomal protein L35, mitochondrial	Q9NZE8;D3YTC1;Q9NZE8-2	Matrix	0.824156	-0.213203	1.06964	-0.0952165	-0.0356971	-0.251579	-0.352334	-0.0451025	-0.0925789	-0.147968
4265	9	9	9	48.6	20.266	0	NDUFAF4	NADH dehydrogenase [ubiquinone] 1 alpha subcomplex assembly factor 4	Q9P032	MIM	2.30883	-0.321383	1.50212	-0.110899	-0.278842	-0.329398	-0.35591	-0.080697	-0.102889	-0.149112
4269	8	8	8	52.8	16.698	0	NDUFA13	NADH dehydrogenase [ubiquinone] 1 alpha subcomplex subunit 13	Q9P0J0;Q9P0J0-2;B4DEZ3;K7EJE1;E7ENQ6;B4DQP1;U3KQP3;K7EP87	MIM	1.36954	-0.816574	0.736095	-0.253662	-0.46782	-0.992415	-0.989486	-0.000612732	-0.396675	-0.363697
4276	8	8	8	24	59.977	0	PDP2	[Pyruvate dehydrogenase [acetyl-transferring]]-phosphatase 2, mitochondrial	Q9P2J9;H3BTU5;H3BSA5;H3BQX2;H3BV50	Matrix	0.327985	0.0535228	NaN	NaN	0.102534	0.124901	-0.066866	NaN	NaN	NaN
4284	2	2	2	38.1	7.3084	0	UQCR10	Cytochrome b-c1 complex subunit 9	Q9UDW1;Q9P012;Q9NZY4;Q9UDW1-2	MIM	0.901385	-0.163719	NaN	NaN	-0.03531	-0.227337	-0.228511	NaN	NaN	NaN
4289	11	11	11	30.1	46.671	0	PISD	Phosphatidylserine decarboxylase proenzyme;Phosphatidylserine decarboxylase alpha chain;Phosphatidylserine decarboxylase beta chain	Q9UG56;A0A024R1K5;Q9UG56-2;H0Y7P7;B4DPS3;B1AKM8;B1AKM6	MIM	1.14662	-0.350516	1.13182	0.538051	-0.162951	-0.389343	-0.499255	0.230747	0.657713	0.725692
4291	12	12	12	55	40.146	0	WARS2	Tryptophan--tRNA ligase, mitochondrial	Q9UGM6;B7Z5X7;B7Z6G7;Q9UGM6-2;B7Z448;B7Z3L8	Matrix	0.757464	-0.106694	1.72486	-0.311684	-0.00793943	-0.129884	-0.182259	-0.224885	-0.354817	-0.355351
4305	18	18	18	65.4	38.534	0	STOML2	Stomatin-like protein 2, mitochondrial	Q9UJZ1;A0A087WYB4;Q9UJZ1-2;Q6ZNW0;F2Z2I8	MIM	2.21183	0.371984	0.582055	0.160884	0.428839	0.331383	0.355731	0.368411	0.0462344	0.0680067
4306	4	4	4	16	48.195	0	CCRN4L	Nocturnin	Q9UK39	Matrix	0.222336	0.278464	NaN	NaN	0.660887	-0.103958	NaN	NaN	NaN	NaN
4311	7	7	7	25.3	45.069	0	ACAD8	Isobutyryl-CoA dehydrogenase, mitochondrial	Q9UKU7;Q59FC2;Q9UKU7-2;Q9UKU7-3;B7Z7F1;B7Z644;B7Z767	Matrix	1.15234	-0.533164	1.11551	0.376139	-0.234556	-0.695475	-0.66946	0.57787	0.353837	0.196708
4316	12	6	6	15.5	114.48	0	OGDHL	2-oxoglutarate dehydrogenase-like, mitochondrial	Q9ULD0;Q9ULD0-3;Q9ULD0-2	Matrix	0.568047	0.357714	NaN	NaN	0.519476	0.195952	NaN	NaN	NaN	NaN
4319	6	6	6	33.5	25.923	0	NFU1	NFU1 iron-sulfur cluster scaffold homolog, mitochondrial	Q9UMS0-3;Q9UMS0;C9J8Q1;F8W9P7;H7C537;Q9UMS0-2	Matrix	0.748414	-0.146196	0.179878	-0.0153358	-0.00444575	-0.197742	-0.2364	0.000878368	-0.0736187	0.0267329
4335	13	13	13	53.7	30.658	0	VDAC3	Voltage-dependent anion-selective channel protein 3	Q9Y277;Q9Y277-2;E5RJN6;E5RHZ6;E5RHE1;E5RFP6;E5RK27;E5RFL1	MOM	0.437931	-0.0783589	1.62518	0.115635	-0.212757	-0.00277105	-0.0195482	0.0802253	0.140077	0.126602
4344	15	15	15	57.6	42.033	0	POLDIP2	Polymerase delta-interacting protein 2	Q9Y2S7;B4DEM9;Q9UG21	Matrix	1.40548	0.125552	0.712513	0.205413	0.0768405	0.135941	0.163875	-0.00745313	0.301041	0.32265
4346	12	12	12	27.5	77.3	0	MTO1	Protein MTO1 homolog, mitochondrial	Q9Y2Z2-4;Q9Y2Z2-6;Q9Y2Z2;Q9Y2Z2-2;Q9Y2Z2-5;Q9Y2Z2-3;E7EWI1;H7C2S9;E7EWX0;E9PHR8;Q4G1Y7;H0YC00;E5RFF7;H0YB81	Matrix	0.517614	-0.173348	0.25703	0.167212	0.0707235	-0.351997	-0.23877	0.617482	-0.185183	0.0693365
4347	16	16	16	52.4	53.198	0	YARS2	Tyrosine--tRNA ligase, mitochondrial;Tyrosine--tRNA ligase	Q9Y2Z4;H0YHS6	Matrix	0.532822	0.151505	1.08329	0.0791728	-0.0619441	0.276171	0.240288	0.0420154	0.0706844	0.124819
4348	8	8	8	27.1	48.593	0	COQ6	Ubiquinone biosynthesis monooxygenase COQ6, mitochondrial	Q9Y2Z9-3;Q9Y2Z9;A0A0D9SFJ1;Q9Y2Z9-2;G3V434;B7Z357;B7Z3V2;G3V3A1;B7Z8E9;G3V2L5;G3V4A6;B7Z8G1;B7Z262	MIM	2.59523	-0.435184	0.813943	-0.239416	-0.411464	-0.415006	-0.479082	-0.0283216	-0.369124	-0.320801
4349	18	18	18	51.2	46.354	0	ACOT9	Acyl-coenzyme A thioesterase 9, mitochondrial	Q9Y305-2;Q9Y305;Q9Y305-4;Q9Y305-3;H7C5Q2;Q9H2R8;Q96EA2;C9J7L8	MIM	0.541437	0.180134	0.044939	0.0131816	-0.0671292	0.340326	0.267205	-0.155374	0.0239598	0.170959
4356	11	11	11	56.8	20.683	0	MRPL11	39S ribosomal protein L11, mitochondrial	Q9Y3B7;Q53G19;Q9Y3B7-2;Q9Y3B7-3;E9PQB6;H0YCD5	Matrix	0.381664	-0.0810222	0.193794	0.050133	0.076333	-0.179266	-0.140133	0.228481	-0.0773771	-0.000704441
4358	6	6	6	54.9	19.536	0	MSRB2	Methionine-R-sulfoxide reductase B2, mitochondrial	Q9Y3D2;A6NCQ5;H0YE51	Matrix	1.8666	0.297837	0.85075	0.111363	0.337864	0.327739	0.227907	0.0914937	0.0418451	0.200751
4359	5	5	5	42.3	15.345	0	MRPS16	28S ribosomal protein S16, mitochondrial	Q9Y3D3;A6ND22;Q9Y3D3-2	Matrix	1.0111	-0.141428	0.105046	-0.0327747	-0.129816	-0.0651988	-0.229269	-0.231162	0.0049589	0.127879
4360	4	4	4	34.2	16.937	0	FIS1	Mitochondrial fission 1 protein	Q9Y3D6	MOM	3.72665	0.218028	0.0525101	-0.0641097	0.212378	0.219173	0.222534	-0.418652	0.290433	NaN
4361	10	10	10	53.2	21.77	0	MRPS23	28S ribosomal protein S23, mitochondrial	Q9Y3D9;J3QLR8	Matrix	0.898601	-0.176936	0.824647	0.109955	-0.0398013	-0.22421	-0.266797	0.194692	0.107148	0.0280253
4371	23	23	11	52.2	51.976	0	SAMM50	Sorting and assembly machinery component 50 homolog	Q9Y512	MOM	2.68794	0.114154	1.21486	0.0689714	0.10599	0.112717	0.123754	0.0475975	0.054877	0.10444
4378	7	7	7	78.9	10.5	0	TIMM13	Mitochondrial import inner membrane translocase subunit Tim13	Q9Y5L4;K7EIT2	MIM	1.22733	-0.603694	1.62927	-0.515505	-0.296423	-0.771965	-0.742694	-0.361993	-0.550708	-0.633813
4384	15	15	5	59.4	33.331	0	MTCH2	Mitochondrial carrier homolog 2	Q9Y6C9;Q53G34;B4DHQ0	MOM	0.291952	0.120476	0.81129	0.277259	-0.183057	0.268436	0.276049	0.0305257	0.418058	0.383194
4386	4	4	4	33.8	15.512	0	CHCHD2;CHCHD2P9	Coiled-coil-helix-coiled-coil-helix domain-containing protein 2;Putative coiled-coil-helix-coiled-coil-helix domain-containing protein CHCHD2P9, mitochondrial	Q9Y6H1;Q5T1J5	IMS	0.774542	0.639728	0.484834	0.728523	0.0364936	0.953406	0.929284	-0.391593	1.13681	1.44036
4390	8	8	8	56.4	21.831	0	NDUFB9	NADH dehydrogenase [ubiquinone] 1 beta subcomplex subunit 9	Q9Y6M9;A0A3B3IT57;E9PH64;B7Z7N1;E7EWZ0;E9PF49;Q5JVG7;Q9UQS5	MIM	2.59462	-1.0634	1.0853	-0.320768	-0.956433	-1.12579	-1.10798	-0.127058	-0.390646	-0.444601

## Sheet: Column definitions
id	MaxQuant protein group identifier unique to each experiment
Peptides	Number of peptide sequences associated with the protein group
Unique peptides	Number of unique peptides associated with the protein group
Razor+unique peptides	Number of unique peptides that have been assigned to the protein group with the largest number of total peptides identified
Sequence coverage [%]	Percentage of the protein sequence covered by identified peptides
Mol. weight [kDa]	Molecular weight of the leading protein sequence
Gene names	Gene symbols
Protein names	Protein name
Protein IDs	Identifier(s) of protein(s) contained in the protein group.
Sub-localisation	Categorical column specifying the mitochondrial sub-loaclisation of the protein as defined in the MitoCarta3.0 datase
Uniprot TMDs	Number of protein transmembrane domains annotated in the Uniprot database
Mean Log2 Ratio ___	Mean of the Log2-transformed KO:HEK293T ratio
-Log T-test p-value	-Log10 p-value
Log2 H/L Ratio ___	Log2-transformed KO:HEK293T ratio for specified replicate
