# Supplementary material for: Applying Sodium Carbonate Extraction Mass Spectrometry to Investigate Defects in the Mitochondrial Respiratory Chain
Source: Front Cell Dev Biol. 2022 Mar 1;10:786268. doi: 10.3389/fcell.2022.786268 (PMC8921082; doi:10.3389/fcell.2022.786268)
Supplement: Supplementary file 4 [file Table4.xlsx]

## Sheet: Supplementary Table 4-Raw Ratio
id	Peptides	Razor + unique peptides	Unique peptides	Sequence coverage [%]	Mol. weight [kDa]	Q-value	Gene names	Protein names	Protein IDs	Mito Sub-localization	Uniprot TMDS	-Log T-test p-value UQCR10 pH 9.5 Pellet	Mean Log2 Ratio UQCR10 pH 9.5 Pellet	-Log T-test p-value UQCR10 pH 9.5 S/N	Mean Log2 Ratio UQCR10 9S	-Log T-test p-value UQCR10 pH 9.5 Total	Mean Log2 Ratio UQCR10 pH 9.5 Total	-Log T-test p-value UQCR10 pH 11.5 Pellet	Mean Log2 Ratio UQCR10 pH 11.5 Pellet	-Log T-test p-value UQCR10 pH 11.5 S/N	Mean Log2 Ratio UQCR10 pH 11.5 S/N	-Log T-test p-value UQCR10 pH 11.5 Total	Mean Log2 Ratio UQCR10 pH 11.5 Total	-Log T-test p-value UQCRC1 pH 9.5 Pellet	Mean Log2 Ratio UQCRC1 pH 9.5 Pellet	-Log T-test p-value UQCRC1 pH 9.5 S/N	Mean Log2 Ratio UQCRC1 pH 9.5 S/N	-Log T-test p-value UQCRC1 pH 9.5 Total	Mean Log2 Ratio UQCRC1 pH 9.5 Total	-Log T-test p-value UQCRC1 pH 11.5 Pellet	Mean Log2 Ratio UQCRC1 pH 11.5 Pellet	-Log T-test p-value UQCRC1 pH 11.5 S/N	Mean Log2 Ratio UQCRC1 pH 11.5 S/N	-Log T-test p-value UQCRC1 pH 11.5 Total	Mean Log2 Ratio UQCRC1 pH 11.5 Total	Log2 Ratio UQCR10 pH 9.5 Pellet HL	Log2 Ratio UQCR10 pH 9.5 Pellet LH1	Log2 Ratio UQCR10 pH 9.5 Pellet LH2	Log2 Ratio UQCR10 pH 9.5 S/N HL	Log2 Ratio UQCR10 pH 9.5 S/N LH1	Log2 Ratio UQCR10 pH 9.5 S/N LH2	Log2 Ratio UQCR10 pH 9.5 Total HL	Log2 Ratio UQCR10 pH 9.5 Total LH1	Log2 Ratio UQCR10 pH 9.5 Total LH2	Log2 Ratio UQCR10 pH 11.5 Pellet HL	Log2 Ratio UQCR10 pH 11.5 Pellet LH1	Log2 Ratio UQCR10 pH 11.5 Pellet LH2	Log2 Ratio UQCR10 pH 11.5 S/N HL	Log2 Ratio UQCR10 pH 11.5 S/N LH1
1	5	5	0	24.8	38.96	0	MT-ND2;ND2;NADH2;ndh2	NADH-ubiquinone oxidoreductase chain 2	P03891;A0A023QBA5;A0A059QQ67;V5JRL7;A0A059QRK8;A0A059QSS4;A0A059QSV5;A0A059QTG0;A0A059QUH8;A0A059QFL0;D9MWW2;A0A059RYW7;A0A059S383;A0A1L1XZ34;A0A1P8VXV5;A0A1S6LZD4;A0A343E8C2;A0A0N7J0V9;A0A1S6NPN2;A0A1S6NPX8;A0A1S6NUK9;A0A1S6NZ70;A0A1W6EKG8;A0A1W6EPG1;A0A1X7RBG6;A0A342LGJ7;A0A342Y2C5;A0A342YB82;A0A343DTM9;A0A343E116;A0A1S6NCX1;A0A059RHX1;A0A059QJT8;A0A343E945;A0A059QJD2;A0A059RRF2;A0A059RHW8;A6YZ…	MIM	10	1.0758	-0.393428	0	NaN	0.614823	-0.218035	1.12442	-0.421498	0	NaN	0	NaN	1.97436	-1.12008	0	NaN	3.05465	-1.29704	2.11095	-1.06429	0	NaN	1.20724	-0.961824	-0.152869	-0.480162	-0.547252	NaN	NaN	NaN	-0.150545	-0.474566	-0.0289935	-0.18774	-0.474773	-0.601982	NaN	NaN
2	3	3	3	13	29.95	0	MT-CO3;COX3;COIII;coxIII;CO3	Cytochrome c oxidase subunit 3	P00414;X5CKC7;V9JBV1;V9J277;V5LA48;V5JMB0;U5ZAB9;U5Z242;U5YV97;U3L8W6;U3L7D7;U3L3K7;S4WYR4;S4UQJ2;R9YA13;R9Y6C9;V9JJC5;W0C1D3;R9Y2C7;V9JEP3;V9N9G5;B8RFL3;A0A059RQG8;A0A343GK98;A0A343GLQ5;A0A343GQG8;A0A343GRA4;X5C9X5;A0A059RR81;A0A059RR60;A0A059RPC5;F2WHZ5;A0A059RP63;A0A343GRJ5;A0A059RNY9;A0A059RNV0;A0A059RNN3;A0A343GRT6;A0A342Y5A7;W8DE98;X5CAY7;Q4GV60;X5CAG3;B8X4N0;Q2HJS3;Q4GMA4;Q6VLN4;Q4GSY0;Q6V…	MIM	7	1.63195	-0.747228	0	NaN	0.556176	-0.710706	1.01161	-0.624988	0	NaN	0.442317	-0.22118	1.29159	-1.22909	0	NaN	1.42909	-1.19072	1.32816	-1.24486	0	NaN	1.5464	-1.19506	-0.515047	-0.854794	-0.871844	NaN	NaN	NaN	-0.379188	-1.04222	NaN	-0.204366	-0.85814	-0.812457	NaN	NaN
22	36	36	36	69.1	72.691	0	SDHA	Succinate dehydrogenase [ubiquinone] flavoprotein subunit, mitochondrial	P31040;A0A024QZ30;D6RFM5;B3KT34;Q0QF12;A0A087X1I3;B4DYN5;B3KYA5;A0A494C1T6;H0Y8X1;B4DNB2;B7Z668;B7Z6J5	MIM	0	0.580384	0.159143	0.0552505	0.00351302	0.600963	0.0855857	0.228573	0.166507	0.436126	0.07365	0.171548	0.0470877	0.271062	0.0857041	1.87844	-0.350252	1.31949	-0.135145	0.39361	-0.0562914	0.799035	-0.133565	0.997104	-0.120493	-0.0471297	0.261414	0.263144	0.0436244	-0.00805654	-0.0250288	-0.0194335	0.120576	0.155614	-0.168998	0.684016	-0.0154976	-0.0507564	0.113068
29	12	12	12	48.5	46.36	0	BCKDK	[3-methyl-2-oxobutanoate dehydrogenase [lipoamide]] kinase, mitochondrial	O14874;A0A024QZA9;H3BTL2;H3BS02;B4DGN9;H3BNP3;H3BQP2;H3BUV3	Matrix	0	0.214257	-0.0759697	0.271679	0.138531	0.136595	0.0691672	0	NaN	0.0107911	0.00662882	0.544098	-0.135505	0.572372	0.0597837	0.225139	0.0184659	1.54011	0.146204	0	NaN	0.209812	0.0236761	0.267974	0.0390444	-0.324979	0.092417	0.00465305	-0.229585	0.27073	0.374449	-0.227354	0.0579922	0.376864	NaN	NaN	NaN	-0.352768	0.298123
47	5	5	5	44.4	12.199	0	CISD1;C10orf70	CDGSH iron-sulfur domain-containing protein 1	Q9NZ45;A0A024QZN7	MOM	1	1.25408	-0.363645	0	NaN	1.51412	-0.409454	1.25457	-0.439816	0	NaN	0.630748	-0.377198	0.643136	-0.0793735	0	NaN	0.0898992	-0.0168338	0.535781	-0.0981688	0	NaN	0.0611436	-0.0124732	-0.185015	-0.465713	-0.440208	NaN	NaN	NaN	-0.269686	-0.51783	-0.440846	-0.235688	-0.479024	-0.604736	NaN	NaN
56	9	9	8	57	22.04	0	PPIF	Peptidyl-prolyl cis-trans isomerase F, mitochondrial;Peptidyl-prolyl cis-trans isomerase	P30405;B2R6X6;A0A024QZS4;R4GN99;H0Y548	Matrix	0	0.642278	-0.134179	0.239622	0.0821703	0.0943983	0.0371536	0.0549666	-0.0552104	0.0506154	-0.0112546	0.0262853	-0.0175099	0.980479	0.315356	0.430928	0.106545	0.594938	0.147629	0.537677	0.223141	0.597831	0.164613	0.701359	0.215102	-0.279809	-0.0124972	-0.11023	-0.142481	0.103162	0.285829	-0.226223	0.156322	0.181362	-0.347417	NaN	0.236996	-0.142752	0.00408859
57	21	21	8	74.5	31.566	0	VDAC2	Voltage-dependent anion-selective channel protein 2	P45880;A0A024QZT0;A0A024QZN9;A0A0A0MR02;B4DKM5;Q5JSD1;A2A3S1	MOM	19	0.774979	0.228118	0.900901	0.66799	1.20632	0.21275	0.995411	0.156772	1.08149	0.23271	0.475436	0.131109	1.05661	0.356444	0.401612	0.171326	1.05553	0.352404	1.06876	0.333593	1.21106	0.373793	1.13985	0.388321	0.0275787	0.395568	0.261206	0.154194	1.01526	0.834519	0.101381	0.268591	0.268278	0.0514416	0.230279	0.188595	0.0938305	0.331845
64	16	16	16	64.6	32.542	0	BPHL	Valacyclovir hydrolase	Q86WA6;A0A024QZY0;Q49AI2;B4DML3;H7C0M3	Matrix	0	1.26313	-0.507365	1.00792	-0.119248	1.34114	-0.0982096	0	NaN	1.16788	-0.201532	0.720757	-0.20183	0.345628	0.0756753	2.13597	-0.290798	1.55266	-0.304923	0	NaN	0.96612	-0.197649	1.58099	-0.128316	-0.288805	-0.516519	-0.716771	-0.0411647	-0.140255	-0.176323	-0.13272	-0.1038	-0.0581087	NaN	NaN	NaN	-0.0912332	-0.247684
67	3	3	3	50	11.564	0	TMEM14C	Transmembrane protein 14C	A0A024R001;Q53F27;Q9P0S9	MIM	4	1.33408	0.276832	0	NaN	0	NaN	1.40365	0.178024	0	NaN	0	NaN	0.639015	0.165926	0	NaN	0.906538	0.321257	1.98279	0.247153	0	NaN	1.18234	0.469467	0.337997	0.153318	0.339181	NaN	NaN	NaN	NaN	NaN	NaN	0.222186	0.206196	0.105691	NaN	NaN
69	4	4	4	22.6	33.881	0	SIRT5	NAD-dependent protein deacylase sirtuin-5, mitochondrial	Q9NXA8;A0A024R012	Matrix	0	0	NaN	0.389091	0.335898	0	NaN	0	NaN	0.988778	-0.804237	0	NaN	0	NaN	0.0681996	-0.0550294	0	NaN	0	NaN	0	NaN	0	NaN	NaN	NaN	NaN	0.0851526	NaN	0.586644	NaN	NaN	NaN	NaN	NaN	NaN	NaN	-0.935007
70	23	23	23	63.7	56.157	0	OXCT1;OXCT	Succinyl-CoA:3-ketoacid coenzyme A transferase 1, mitochondrial;Succinyl-CoA:3-ketoacid-coenzyme A transferase	P55809;A0A024R040;Q6IAV5;E9PDW2;B7Z609;A1E286;Q9BYC2;Q9H7N8;B3KS89	Matrix	0	2.0406	-0.363619	1.53802	-0.180254	1.41149	-0.243852	0.726421	-0.340817	2.08844	-0.229049	0.732067	-0.199708	1.39453	-0.121609	2.12005	-0.347108	2.35191	-0.346531	0	NaN	2.33551	-0.28919	2.31815	-0.287178	-0.296545	-0.380175	-0.414136	-0.123607	-0.231924	-0.185232	-0.144935	-0.294782	-0.291839	-0.237286	NaN	-0.444349	-0.193734	-0.265797
78	16	16	2	41.5	58.951	0	AHCYL1	Putative adenosylhomocysteinase 2;Adenosylhomocysteinase	O43865;A0A024R0A8;Q2NKW8;Q6ZMM9;Q9BTL0;O43210;Q6ZMI1	MOM	0	0.313291	-0.0975841	0.940797	-0.197054	0.489344	-0.201932	0	NaN	0.378008	-0.241369	0.121972	-0.0537701	0.298072	-0.149113	0.149514	0.0902405	0.465184	-0.18153	0	NaN	0.396544	-0.253374	0.0443513	-0.0435971	0.0742315	-0.0506062	-0.316377	-0.177816	-0.081067	-0.332278	-0.0389398	-0.513187	-0.0536674	NaN	NaN	NaN	0.147437	-0.676448
80	48	48	7	46.2	113.89	0	NNT	NAD(P) transhydrogenase, mitochondrial	Q13423;Q2TB59;A0A024R0C3;A0A590UK15;A0A590UJM2;A0A590UK29;D6RAI5;B4DS88;B4DMN9;D6RHU2;A0A590UJA4;A0A590UKC7;Q8N5H5	MIM	14	0.742167	-0.12572	0.677776	0.455786	1.051	-0.175771	1.22758	-0.170244	1.77556	0.223875	0.640427	-0.166084	0.0856799	0.0218825	0.650261	0.294984	0.133317	0.0344857	0.384505	0.0583763	1.0511	0.146501	0.199999	0.0649061	-0.249805	-0.0734089	-0.0539454	0.0278618	0.445362	0.894134	-0.281895	-0.090447	-0.154972	-0.256683	-0.133432	-0.120617	0.177216	0.216334
86	5	5	5	39.1	15.173	0	MRPS12	28S ribosomal protein S12, mitochondrial	O15235;A0A024R0H2	Matrix	0	1.51963	-0.211866	0.342261	0.0955444	2.1229	-0.23807	1.82644	-0.446251	1.34132	-0.287575	1.32514	-0.214593	1.00981	-0.51639	1.65043	-0.562582	1.21019	-0.461793	1.21332	-0.832274	2.25743	-0.499761	1.06017	-0.567774	-0.197286	-0.155102	-0.283211	-0.108316	0.162977	0.231972	-0.262521	-0.196733	-0.254957	-0.375534	-0.554834	-0.408386	-0.161411	-0.36446
89	21	21	21	66.1	50.47	0	BCKDHA;DKFZp313C0640	2-oxoisovalerate dehydrogenase subunit alpha, mitochondrial	P12694;Q59EI3;A0A024R0K3;Q6ZSA3;F5H5P2;B2R8A9;F5GXU9;Q658P7;H0YH31;Q9UMB3;A0A0M5IJ90	MIM	0	0.720819	-0.114438	0.215333	0.015837	0.326673	-0.0462325	0	NaN	0.245544	-0.0226876	0.909161	-0.0652004	1.72507	-0.164101	2.0563	-0.213729	1.25471	-0.260684	0	NaN	1.11796	-0.153534	2.30407	-0.139725	-0.211648	-0.0090604	-0.122607	-0.0195798	-0.00028853	0.0673794	-0.139474	0.0421597	-0.0413831	NaN	NaN	NaN	-0.0830801	0.0326543
90	6	6	6	26.1	29.267	0	ATP5SL;FLJ10241	ATP synthase subunit s-like protein	Q9NW81;A0A024R0K4;B4DNR0;M0QZP7;M0QZC4;K7EIV4;B4DFT4;B7ZAJ8;K7ESN5;M0R078	MIM	0	1.58222	0.747476	0	NaN	2.55307	0.572159	0	NaN	3.86679	0.572291	0.860456	0.501635	2.98695	0.680173	0.991167	0.233942	2.00649	0.503144	0	NaN	1.52801	0.509266	1.49665	0.438991	0.516116	0.937326	0.788988	NaN	NaN	NaN	0.515309	0.618916	0.582253	NaN	NaN	NaN	0.577344	0.559069
92	10	10	10	29.2	50.478	0	TIMM50	Mitochondrial import inner membrane translocase subunit TIM50	Q0VAB1;A0A024R0M6;Q3ZCQ8;M0R0C3;M0R2F8;M0R003;M0R1Y4;M0QXC3;M0R2Z3;M0R303;M0R2D2;M0R047;M0R2Q2	MIM	1	0.847384	0.339179	0.274554	0.445191	0.743572	0.254152	0.317968	0.18333	1.11659	0.332269	0.340743	0.226485	0.107573	-0.0222124	0.123174	-0.0487916	0.0766511	0.0227734	0.229742	0.105627	1.20758	-0.0455354	0.0404942	-0.0112373	0.0528332	0.502566	0.462137	-0.0462804	0.936663	NaN	0.00460933	0.404821	0.353026	-0.222313	0.501259	0.271043	0.141825	0.464266
125	11	11	11	65.7	18.01	0	MTFP1;MTP18	Mitochondrial fission process protein 1	Q9UDX5;A0A024R1E4;H7C417;B5MC22;L0R6K6;F8WEN7	Membrane	3	0.384921	0.0781766	0	NaN	0.35312	-0.053833	0.379131	-0.0429679	0	NaN	0.436376	-0.110304	1.4461	-0.358321	0	NaN	1.31645	-0.20707	1.26506	-0.271496	0	NaN	0.194086	-0.0491637	-0.0413577	0.0564161	0.219472	NaN	NaN	NaN	-0.0321231	-0.161307	0.0319313	0.0418037	-0.0882773	-0.0824301	NaN	NaN
131	8	8	8	25.1	51.293	0	MIEF1;RP5-1104E15.5;DKFZp434F0116	Mitochondrial dynamics protein MID51	Q9NQG6;A0A024R1L3;Q9H0J7;B0QY95;B0QY94	MOM|Matrix	1	0.484642	0.22468	0	NaN	0.0681772	-0.173534	1.91435	0.31315	0	NaN	0	NaN	0	NaN	0	NaN	0	NaN	0	NaN	0	NaN	0	NaN	-0.0482779	0.171726	0.550592	NaN	NaN	NaN	-0.920707	0.573639	NaN	0.379843	0.262088	0.29752	NaN	NaN
141	33	33	33	37.8	120.84	0	ACLY;ACLY variant protein	ATP-citrate synthase	P53396;A0A024R1Y2;A0A024R1T9;Q4LE36;Q8N9C4;K7ESG8;K7EIE7	Matrix	0	0.915704	0.458187	0.7825	0.538448	0.602325	0.420992	0.282867	0.320676	1.04712	0.313546	0.342917	0.305693	0.338041	0.0941208	0.368099	0.0827425	0.211674	0.0502932	0.0630034	0.0775249	0.523791	0.145247	0.408021	0.14286	0.105946	0.634285	0.63433	0.0408223	0.73123	0.843293	-0.0940177	0.591006	0.765989	-0.496488	0.594313	0.864202	0.143655	0.492586
146	18	18	18	38.3	64.244	0	FKBP10;DKFZp666D193	Peptidyl-prolyl cis-trans isomerase FKBP10	Q96AY3;A0A024R1W3;Q658U4;B4DJJ5;Q6ZME7;Q8NAG5;H0Y827;K7ESG6;K7ELI6;C9JPC3;K7EM43	IMS	0	1.46269	0.331842	0.850772	0.361211	0.649593	0.199577	0	NaN	0.926266	0.419952	0.486468	0.333713	0.414603	0.24854	0.290556	-0.214735	0.0849532	-0.0707907	0	NaN	0.0746249	0.0643947	0.0048079	0.00524992	0.458067	0.261569	0.275891	0.615416	0.088991	0.379226	0.42191	0.137584	0.0392364	NaN	NaN	NaN	0.697863	0.146898
149	6	6	6	49.1	11.731	0	COA3;hCG_16955	Cytochrome c oxidase assembly factor 3 homolog, mitochondrial	Q9Y2R0;A0A024R1X4;K7EPV0	MIM	1	0.683647	0.328072	0	NaN	0.969594	0.323267	0.785279	0.327366	0	NaN	0.744524	0.440299	1.72991	-0.343095	0	NaN	1.93156	-0.217474	1.66339	-0.361555	0	NaN	1.20681	-0.354721	-0.0283516	0.517544	0.495024	NaN	NaN	NaN	0.095587	0.46947	0.404745	0.0237522	0.488937	0.46941	NaN	NaN
167	2	2	2	18.7	17.623	0	RFK	Riboflavin kinase	Q969G6;A0A024R275;B2RDZ2	Matrix	0	0	NaN	0	NaN	0	NaN	0	NaN	0	NaN	0	NaN	0	NaN	0.562206	1.03877	0	NaN	0	NaN	0	NaN	0	NaN	NaN	NaN	NaN	NaN	NaN	NaN	NaN	NaN	NaN	NaN	NaN	NaN	NaN	NaN
175	4	4	4	29.6	15.996	0	CHCHD4	Mitochondrial intermembrane space import and assembly protein 40	Q8N4Q1;A0A024R2F8;A0A024R2I5	IMS	0	0.613208	-0.39501	0.680549	-0.321913	1.34106	-0.454307	0	NaN	0	NaN	0.680204	-0.507693	0.285703	-0.235713	0.215751	-0.191067	0.295858	-0.206701	0	NaN	0	NaN	0.69377	-0.340072	-0.84744	-0.0219061	-0.315682	-0.539016	0.0262933	-0.453017	-0.502158	-0.26135	-0.599413	NaN	NaN	NaN	NaN	NaN
179	9	9	9	42	34.854	0	OXNAD1	Oxidoreductase NAD-binding domain-containing protein 1	Q96HP4;A0A024R2G9;C9JLB7;B4DQJ7;U3KQU8	Matrix	0	0	NaN	1.71232	0.204723	0.350078	-0.0732106	0	NaN	0.439467	0.180042	0.163431	0.0331037	0.912062	-0.088606	1.60249	-0.263303	1.92686	-0.283755	0	NaN	1.04451	-0.283349	1.14732	-0.430557	NaN	NaN	NaN	0.146916	0.231363	0.235892	0.0681893	-0.20063	-0.0871912	NaN	NaN	NaN	-0.0262933	0.481888
180	14	14	14	41.2	50.127	0	TRNT1	CCA tRNA nucleotidyltransferase 1, mitochondrial	Q96Q11;A0A024R2H7;A0A494C181;A0A494C1D4;F8W8C3;A0A494C0A0;A0A494C0Y2;C9JRS7;A0A494C1L4;A0A494C1P4;A0A494BZV5;A0A494C0N8	Matrix	0	1.98419	-0.226586	0.616655	-0.110085	0.436596	-0.115334	0	NaN	0.710459	-0.269995	0.360298	-0.0988794	1.16573	-0.285514	2.91488	-0.448146	0.72566	-0.255032	0	NaN	1.88588	-0.345865	2.06585	-0.38113	-0.232413	-0.263635	-0.183709	-0.227253	0.00455156	-0.107554	-0.314051	-0.0082	-0.0237521	NaN	NaN	NaN	-0.533034	-0.0524159
187	17	17	17	62.3	44.292	0	ACAA1	3-ketoacyl-CoA thiolase, peroxisomal	P09110;A0A024R2M6;B4DEN6;Q8NCW8;C9JDE9;H7C131;A0A140VJX0;H0Y4D4;B4E072;O43203;B4DVF4;F2Z2Q6;F2Z3P7	unknown	0	0.548046	0.422562	1.22883	0.703524	0.925487	0.611452	0	NaN	1.15341	0.707062	0.403465	0.461793	0.251912	0.245824	0.0237829	0.0197035	0.112304	0.0636955	0.0597517	0.0523897	0.137541	0.082604	0.00534649	-0.00274657	-0.158027	0.735283	0.690428	0.346304	0.862392	0.901877	0.14991	0.881002	0.803443	NaN	NaN	NaN	0.320196	0.827436
202	19	19	19	49.5	65.358	0	CHDH	Choline dehydrogenase, mitochondrial	Q8NE62;A0A024R301;B4DMQ4;C9JYW4;C9J7D8	MIM	0	0.645763	0.220778	0.501585	0.344917	0.697936	0.292133	0.506569	-0.401271	0.519957	0.281803	0.208159	0.241424	0.288462	0.0962633	0.0677692	0.0403849	0.242848	0.112205	0.191587	-0.127617	0.0330399	0.0270729	0.00341449	-0.00236993	-0.0344706	0.339017	0.357788	-0.173043	0.576841	0.630952	-0.0151555	0.483541	0.408014	0.194087	-0.745022	-0.652876	-0.12378	0.529552
210	3	3	3	27.9	16.858	0.00027049	FHIT	Bis(5-adenosyl)-triphosphatase	P49789;A0A024R366;Q194V0;Q194U8;A0A0A0MRB0;E9PBZ0	Matrix	0	0	NaN	0.569169	-0.263575	0	NaN	0	NaN	0	NaN	0	NaN	0	NaN	0.647218	-0.435399	0	NaN	0	NaN	0	NaN	0	NaN	NaN	NaN	NaN	-0.159879	-0.603692	-0.0271541	NaN	NaN	NaN	NaN	NaN	NaN	NaN	NaN
218	26	26	26	48.8	68.996	0	DLAT	Dihydrolipoyllysine-residue acetyltransferase component of pyruvate dehydrogenase complex, mitochondrial;Acetyltransferase component of pyruvate dehydrogenase complex	P10515;B4DJX1;Q86YI5;A0A024R3D8;E9PEJ4;H0YDD4;B4DLQ2;B4DS43;Q01991;Q16791;B4E1P6	Matrix	0	0.179615	0.0473496	0.961934	0.398186	0.266384	0.0595599	0.0187874	0.0126344	1.17304	0.161968	0.425163	0.142127	0.23176	-0.0510221	0.532779	0.0703101	0.00150496	0.000273099	0.28195	0.130046	0.50028	-0.0496879	0.180051	0.0331004	0.232661	-0.0592169	-0.0313952	0.113434	0.50826	0.572866	0.221568	-0.00388998	-0.038998	0.434241	-0.192573	-0.203765	0.191942	0.074912
225	12	12	12	36.1	42.205	0	RPUSD4	RNA pseudouridylate synthase domain-containing protein 4	Q96CM3;A0A024R3K2;B4DUN4;E9PJV3	Matrix	0	0	NaN	0.245979	0.250957	0.260165	0.209774	0	NaN	0.0713061	-0.0453352	1.07261	0.0461124	0.0842408	0.137135	1.03817	-1.17278	0.307603	-0.453859	0	NaN	0.195034	-0.454651	0.687999	-0.82437	NaN	NaN	NaN	0.982802	-0.210015	-0.0199154	0.767231	-0.229957	0.092048	NaN	NaN	NaN	0.320889	-0.0529723
233	5	5	5	37.5	15.128	0	MRPL55	39S ribosomal protein L55, mitochondrial	Q7Z7F7;A0A024R3U3;X6R631;X6RIW1	Matrix	0	0.0114933	0.00261602	0.764721	0.0861937	0.430348	0.113206	0.0478314	0.0162795	0.0518467	0.00874678	0.225046	0.112128	0.939029	-0.308694	1.42702	-0.41593	1.21623	-0.276096	0.748955	-0.307472	1.17627	-0.287772	0.973408	-0.298865	0.132511	-0.013498	-0.111165	0.137241	0.00452275	0.116817	0.311038	0.00733307	0.0212479	-0.160266	0.217591	-0.00848689	0.0333701	0.0885922
234	12	12	12	76.1	21.725	0	GUK1;DKFZp666D023	Guanylate kinase	Q16774;Q6IBG8;B1ANH0;A0A024R3U5;Q96IN2;B1ANH5;B1ANG9;B1ANH2;B1ANH6;Q658U3;B1ANH3	Matrix	0	1.50293	-0.581083	1.42561	-0.390933	1.50859	-0.491531	0	NaN	1.31171	-0.424163	0.725541	-0.460908	0.0767048	-0.0601695	1.07758	-0.491147	2.08521	-0.475305	0	NaN	1.34175	-0.358522	0.710608	-0.362141	-0.488836	-0.46289	-0.791522	-0.384866	-0.528871	-0.259062	-0.321027	-0.534858	-0.618709	NaN	NaN	NaN	-0.246567	-0.444137
235	7	7	7	26.1	32.544	0	C2orf47;FLJ22555	Uncharacterized protein C2orf47, mitochondrial	Q8WWC4;A0A024R3U8;H7C0V0	Matrix	0	0.677345	0.189435	0.0491969	-0.0580908	0.3837	0.0552767	0.688809	-0.1032	0.605746	0.165283	0.487269	0.135941	0.0470199	0.0164797	0.018021	-0.0119418	0.293819	0.0790517	0.0224702	0.00692388	0.45891	0.173245	0.710034	0.067425	0.0275787	0.157142	0.383586	-0.40013	0.283948	NaN	-0.0291169	0.155711	0.0392364	-0.171742	0.00697062	-0.14483	0.0183493	0.362325
238	8	8	8	27.3	41.968	0	NIF3L1;DKFZp762L015	NIF3-like protein 1	Q9GZT8;Q658J0;A0A024R3V5;A0A024R3V7;E7EXA3;Q6X734;H7C1A8;B8ZZI0;C9JN42	Matrix	0	0.463431	0.101091	1.17155	0.276933	0.520156	0.283848	0	NaN	1.71819	0.179842	1.90786	0.26947	1.07067	0.153092	0.311013	0.0321452	0.544749	0.152382	0	NaN	0.160812	0.0820838	0.333003	0.161849	0.244887	0.0983664	-0.0399806	0.133958	0.304968	0.391872	0.138159	0.429537	NaN	NaN	NaN	NaN	0.135666	0.180773
241	6	6	6	64.8	16.298	0	TOMM20	Mitochondrial import receptor subunit TOM20 homolog	Q15388;A0A024R3W2	MOM	1	1.05376	0.436868	1.53832	0.384535	2.48468	0.268859	1.17121	0.264544	1.67426	0.373859	1.25474	0.313256	0.0660482	0.0710849	0	NaN	0	NaN	0	NaN	0	NaN	0	NaN	0.158725	0.563326	0.588552	0.367036	0.402035	NaN	0.267476	0.270243	NaN	0.366476	0.302653	0.124503	0.465609	0.381404
244	69	69	9	87.3	61.054	0	HSPD1	60 kDa heat shock protein, mitochondrial	P10809;A0A024R3X4;B3GQS7;B7Z597;B7Z5E7;Q53SE2;E7EXB4;E7ESH4;B9VPB4;B9VP19;A0A0S2Z415;C9JL25;Q53QD5;B9VP24;C9JCQ4;C9JL19;C9J0S9	Matrix	0	2.06885	0.167651	2.02019	0.199543	2.02134	0.207034	0.408149	0.232206	1.8541	0.153922	0.826178	0.172175	0.710779	-0.0806964	2.05744	-0.220291	1.39757	-0.139204	0.742761	-0.0804321	1.82037	-0.145958	1.73177	-0.143774	0.182057	0.184392	0.136506	0.160275	0.219707	0.218649	0.166587	0.223391	0.231126	0.0392789	0.658925	-0.00158604	0.190425	0.139728
245	29	29	29	50.8	81.462	0	FASTKD2	FAST kinase domain-containing protein 2	Q9NYY8;A0A024R3X5;B3KMB8	Matrix	0	0.319424	0.0656385	2.18018	0.266941	1.59605	0.267533	0.0081886	-0.00589883	2.05117	0.254119	0.751848	0.21188	0.66028	-0.312394	1.1747	-0.28493	0.707974	-0.32793	1.06677	-0.280036	1.01292	-0.298855	0.936531	-0.311375	0.215368	0.0143537	-0.0328061	0.243547	0.246772	0.310504	0.352646	0.210012	0.239941	0.195096	NaN	-0.206893	0.297485	0.21414
250	4	4	4	35.7	11.402	0	NDUFB3	NADH dehydrogenase [ubiquinone] 1 beta subcomplex subunit 3	O43676;A0A024R413;C9JKQ2	MIM	1	1.03939	-0.149145	0	NaN	1.06963	-0.187917	1.26068	-0.52363	1.61194	0.91457	0.333962	-0.100412	1.50395	-0.995413	0	NaN	1.49987	-0.983877	1.9505	-1.32731	0.254169	0.274115	1.69853	-1.0149	-0.0576469	-0.222557	-0.167229	NaN	NaN	NaN	-0.0708453	-0.239765	-0.253142	-0.271966	-0.608998	-0.689925	0.624335	1.03807
252	2	2	2	6.8	42.875	0	PNKD	Probable hydrolase PNKD	Q8N490;A0A024R415;Q96P23	MIM	0	0.470653	0.622155	0	NaN	0	NaN	0	NaN	0	NaN	0	NaN	0.162506	-0.106212	0	NaN	0	NaN	0.150786	-0.424845	0	NaN	0	NaN	0.256407	0.987903	NaN	NaN	NaN	NaN	NaN	NaN	NaN	NaN	NaN	NaN	NaN	NaN
254	28	28	28	88.8	47.534	0	BCS1L	Mitochondrial chaperone BCS1	Q9Y276;A0A024R445;Q53EX1;A8JZZ8;Q53RT4;C9J8G3;A0A2R8Y7T3;C9JAS4;C9J1S9;H7C492;A0A0S2Z3G6;C9J4Q9;H7BZF6;A8BSR7	MIM	1	0.409024	1.46491	0	NaN	0.39115	1.12643	0.387043	1.28723	0	NaN	0.311324	1.99509	0.327116	1.01279	0	NaN	0.32436	0.90261	0.328435	1.40118	1.40096	0.507439	0.305138	0.888897	4.15551	0.111461	0.127762	NaN	NaN	NaN	3.28542	0.0704666	0.0234163	3.77936	0.019185	0.0631378	NaN	NaN
255	64	64	62	50.8	164.94	0	CPS1	Carbamoyl-phosphate synthase [ammonia], mitochondrial	P31327;A0A024R454;Q5R210;Q5R208;Q5R206;A8K134;Q5R209;Q5R207;A0A669KBF2;Q5R211;B7ZAW0;Q05CV6	Matrix	0	1.41079	0.253914	1.69276	0.398627	1.32164	0.391488	0.0758036	0.0742464	1.68914	0.356372	1.36947	0.4094	2.29682	0.616642	3.26985	0.712547	3.17212	0.669929	1.12353	0.725997	3.14208	0.688582	2.48526	0.689311	0.353097	0.179939	0.228706	0.505891	0.381667	0.308323	0.532666	0.413903	0.227895	0.363115	NaN	-0.214622	0.45628	0.282877
260	4	4	2	19.2	26.927	0.0030952	EFHD1;FLJ13612	EF-hand domain-containing protein D1	Q9BUP0;A0A024R493;Q59EU6;Q53S38;H7C0I0	MIM	0	0.250081	0.122277	0	NaN	0.0137905	-0.0102867	0	NaN	0.490992	-0.214489	0.675861	0.235139	0.221686	-0.160191	0.54742	0.189294	0.178288	-0.165867	0	NaN	0.184679	-0.148888	0.831387	-0.461918	0.437015	-0.177599	0.107415	NaN	NaN	NaN	0.275245	0.16503	-0.471135	NaN	NaN	NaN	-0.333662	NaN
264	11	11	11	55.6	28.431	0	PEX11B	Peroxisomal membrane protein 11B	O96011;A0A024R4E7;B3KSS3;H7C3V6	Membrane	1	1.3979	0.162741	0	NaN	0.581875	0.0568407	0.660557	0.186381	0	NaN	0.220349	0.144032	1.07122	0.555344	0	NaN	1.38184	0.52643	1.19666	0.600675	0	NaN	1.04777	0.53065	0.123136	0.229484	0.135602	NaN	NaN	NaN	-0.00429115	0.122711	0.052102	-0.0208526	0.258373	0.321622	NaN	NaN
267	20	20	20	65.1	35.503	0	MDH2	Malate dehydrogenase, mitochondrial;Malate dehydrogenase	P40926;Q75MT9;Q6FHZ0;A0A024R4K3;Q0QF37;G3XAL0;B3KTM1	Matrix	0	1.31498	-0.311655	0.0117346	-0.00316237	0.593138	-0.112024	0.0522008	-0.0413176	0.284952	-0.059635	0.618872	-0.201519	1.03736	-0.113051	2.78196	-0.369786	2.38699	-0.260011	1.27701	-0.195724	2.11035	-0.292618	2.38105	-0.269868	-0.375197	-0.16954	-0.390227	-0.165612	0.114129	0.0419963	-0.250697	-0.0688771	-0.0164963	-0.30244	0.471269	-0.292782	-0.212986	0.0255
270	11	11	11	40.2	35.932	0	RDH13	Retinol dehydrogenase 13	Q8NBN7;A0A024R4M8;G8JLA1;B3KVA3;A8K6B4;B2RDH1;K7EQB5;K7ERV1;K7EMY5	MIM	0	1.50085	-0.448801	1.33822	-0.352334	0.84331	-0.343925	0	NaN	2.36776	-0.351597	0	NaN	1.45821	-0.752801	1.09619	-0.319119	1.36468	-0.553454	0	NaN	2.12355	-0.665974	0.129329	-0.149819	-0.471069	-0.426533	NaN	-0.24756	-0.304161	-0.505281	-0.349383	-0.0874628	-0.594931	NaN	NaN	NaN	-0.36602	-0.306379
278	24	24	24	80.1	34.234	0	CYB5R3	NADH-cytochrome b5 reductase 3;NADH-cytochrome b5 reductase 3 membrane-bound form;NADH-cytochrome b5 reductase 3 soluble form;NADH-cytochrome b5 reductase	P00387;A0A024R4X0;Q6ZVI6;B1AHF3;Q6TGM5	MOM	0	0.781267	0.143711	0.890244	0.217391	1.41684	0.123547	0.715424	0.133144	0.0995767	-0.0457759	0.848496	0.07404	0.475985	-0.102317	0.642555	-0.118172	0.0516831	-0.00892527	0.233996	-0.0391666	0.427679	-0.0907217	0.00383658	-0.000598613	0.0187766	0.163785	0.248571	0.0485151	0.335153	0.268504	0.0742315	0.142226	0.154185	0.0192037	0.25689	0.12334	0.0561673	0.156097
282	9	9	9	61.2	21.225	0	FTH1	Ferritin heavy chain;Ferritin heavy chain, N-terminally processed;Ferritin	P02794;A0A024R525;Q6NS36;G3V192;Q6NZ44;B3KXC3;G3V1D1;Q8TD27;E9PRK8;E9PKY7;A9JQE1;E9PPQ4;E9PQR3;E9PKM5;E9PK45	unknown	0	0.203921	-0.212869	0	NaN	0.251311	-0.297492	0.329454	-0.361679	0	NaN	0.0742194	0.11488	0.274686	0.193815	0	NaN	0.288835	0.450709	0.170281	0.099547	0	NaN	0.185468	0.174715	0.524064	-0.487486	-0.675184	NaN	NaN	NaN	0.555914	-0.630685	-0.817705	0.449007	-0.837782	-0.696261	NaN	NaN
292	9	9	9	54.8	19.198	0	MRPL49	39S ribosomal protein L49, mitochondrial	Q13405;A0A024R578;H0YDP7;Q59GE9;E9PNF1;E9PI78	Matrix	0	0.906376	-0.18254	0	NaN	0.6556	-0.189555	0.254591	-0.162082	1.77868	-0.260749	0.196454	-0.0611667	1.31549	-0.497993	0.286461	-0.491517	1.47689	-0.448034	0.318925	-0.247428	1.32757	-0.460777	1.36556	-0.347169	-0.0410756	-0.240986	-0.265557	NaN	NaN	NaN	0.0211954	-0.335026	-0.254836	0.213876	-0.115832	-0.584289	-0.237711	-0.327802
298	48	48	48	58.1	129.63	0	PC	Pyruvate carboxylase, mitochondrial;Pyruvate carboxylase	P11498;A0A024R5C5;A0A494C016;A0A494C101;A0A494C0T2;E9PRE7;A0A494BZT5	Matrix	0	0.706492	-0.47734	0.272106	-0.0494474	0.665839	-0.333806	0.721422	-0.709645	0.729689	-0.279135	0.282153	-0.279249	0.576902	-0.375338	0.590732	-0.292357	0.659011	-0.350392	0.145573	-0.117013	0.635255	-0.333581	0.570199	-0.35	0.0226164	-0.742437	-0.7122	0.0402613	-0.0093472	-0.179256	0.0204844	-0.408277	-0.613626	-0.0411647	-0.79776	-1.29001	0.00100953	-0.390888
308	11	11	11	47.1	14.187	0	NDUFC2;KCTD14;NDUFC2-KCTD14	NADH dehydrogenase [ubiquinone] 1 subunit C2;NADH dehydrogenase [ubiquinone] 1 subunit C2, isoform 2	O95298;A0A024R5K6;E9PM14;A0A087WUM3;E9PQ53;Q8NI46;E9PRJ5;E9PRQ4;A0A087WY27	MIM	1	1.28625	-0.141573	0	NaN	0.793574	-0.223256	1.9115	-0.378034	1.39964	0.239668	0.485704	-0.13828	2.90919	-1.06458	0	NaN	2.76663	-1.04094	2.72559	-1.26114	0.986578	-0.337571	2.53286	-0.870401	-0.0790208	-0.151989	-0.193709	NaN	NaN	NaN	-0.0664576	-0.187768	-0.415542	-0.343787	-0.462052	-0.328262	0.271306	0.142927
323	31	31	31	58.5	69.223	0	CLPX;DKFZp586J151	ATP-dependent Clp protease ATP-binding subunit clpX-like, mitochondrial	O76031;A0A024R5X7;Q9H072;H0YM48;H0YK07	Matrix	0	0.906615	0.204241	1.10063	0.342128	0.988784	0.318103	0.500734	0.266708	1.03549	0.261139	0.384197	0.225664	0.849985	-0.160696	1.37193	-0.326989	0.923104	-0.202096	1.5586	0.154628	1.31771	-0.252374	1.19197	-0.252583	0.0453032	0.288206	0.279214	0.137241	0.436119	0.453024	0.110363	0.356162	0.487783	0.321928	0.583874	-0.105678	0.0927488	0.321802
329	12	12	12	38.5	42.072	0	AGPAT5	1-acyl-sn-glycerol-3-phosphate acyltransferase epsilon	Q9NUQ2;Q6NUM7;A0A024R640;H0YC22;E5RH21	MOM	3	0.640057	0.193731	0	NaN	1.4153	0.29794	0.769374	0.195903	0	NaN	0.249219	0.27567	0.0143981	0.00839116	0	NaN	0.0473447	0.0225597	0.207206	-0.0830442	0	NaN	0.261941	-0.0596661	0.358171	-0.0231843	0.246207	NaN	NaN	NaN	0.393526	0.186869	0.313423	0.379843	0.129134	0.0787313	NaN	NaN
331	5	5	5	65.2	10.378	0	TIMM9	Mitochondrial import inner membrane translocase subunit Tim9	Q9Y5J7;A0A024R648;A0A1W2PRH9;A0A1W2PQS5;G3V502;G3V2F3	MIM	0	0.652347	-0.221758	0	NaN	0	NaN	0	NaN	0	NaN	1.42738	-0.112918	0.636462	-0.0920458	0	NaN	0	NaN	0	NaN	0	NaN	0	NaN	-0.00317744	-0.219339	-0.442758	NaN	NaN	NaN	NaN	NaN	NaN	NaN	NaN	NaN	NaN	NaN
335	7	1	1	66.2	15.928	0.001224	SYNJ2BP	Synaptojanin-2-binding protein	P57105;A0A024R670;A0A087WTA2	MOM	1	0.025795	-0.0262331	0	NaN	0.628369	0.265678	0.271365	-0.0611979	0	NaN	0	NaN	0.397562	-0.16768	0	NaN	0.988385	-0.30423	1.88285	-0.304281	0	NaN	0.410644	-0.174518	0.22848	0.35703	-0.66421	NaN	NaN	NaN	0.0866479	0.12904	0.581346	0.0476779	-0.222928	-0.00834348	NaN	NaN
340	16	16	16	66.7	38.577	0	ARG2	Arginase-2, mitochondrial;Arginase	P78540;A0A024R6A0	Matrix	0	0.372427	0.362714	0.449583	0.477002	0.443936	0.431876	0.128949	0.0988478	0.391234	0.451369	0.123628	0.232	0.621715	0.407148	0.433684	0.236112	0.483222	0.286921	0.122559	0.0425032	0.489031	0.322421	0.533926	0.309859	-0.362937	0.779893	0.671187	-0.322343	0.860661	0.892687	-0.29846	0.850012	0.744076	-0.426451	0.339729	0.383266	-0.412366	0.842568
345	22	22	16	58.1	48.755	0	DLST	Dihydrolipoyllysine-residue succinyltransferase component of 2-oxoglutarate dehydrogenase complex, mitochondrial	P36957;A0A024R6C9;Q6IBS5;Q86TQ8;Q86TW7;Q86SW4;B7Z6J1;H0YJF9;G3V3F0;Q6LEQ7;G3V5M3	Matrix	0	0.61175	-0.058082	0.215527	0.0523156	1.5815	-0.0781666	0.50058	-0.13961	1.02341	-0.0767871	1.10356	-0.0706312	1.28515	0.0991441	0.0609999	0.0406915	0.939472	0.135791	1.08524	0.337642	0.474294	0.0650484	1.41498	0.119062	-0.0648571	-0.116099	0.00670958	-0.11641	0.173677	0.0996799	-0.0528051	-0.0866479	-0.0950467	-0.343568	0.00730416	-0.0825664	-0.0607283	-0.126709
347	27	27	20	59.8	57.839	0	ALDH6A1	Methylmalonate-semialdehyde dehydrogenase [acylating], mitochondrial	Q02252;A0A024R6G4;Q53FN8;Q53H94;G3V4Z4	MIM	0	1.94785	-0.339373	5.50154	-0.254786	1.9863	-0.261633	0.845697	-0.255481	2.78895	-0.259186	1.49196	-0.226333	0.664883	-0.0930588	4.23307	-0.215769	0.961835	-0.160371	0.45268	0.105178	1.14574	-0.188965	0.903032	-0.123041	-0.27181	-0.396379	-0.349931	-0.254444	-0.254231	-0.255682	-0.304327	-0.268315	-0.212258	-0.197253	NaN	-0.31371	-0.279529	-0.244765
348	3	3	3	34.5	6.9611	0.00029223	NDUFB1	NADH dehydrogenase [ubiquinone] 1 beta subcomplex subunit 1	O75438;A0A024R6G6;Q3MHU6	MIM	1	1.06174	-0.240718	0	NaN	0.435825	-0.207749	0.864445	-0.190674	0	NaN	0.136606	-0.0682439	1.81073	-0.843059	0	NaN	1.08479	-0.747643	4.59066	-0.717635	0	NaN	1.26833	-0.756363	-0.0900503	-0.332507	-0.299596	NaN	NaN	NaN	0.141694	-0.311503	-0.453439	-0.0331266	-0.27274	-0.266157	NaN	NaN
349	18	18	18	45	62.924	0	SPTLC2	Serine palmitoyltransferase 2	O15270;A0A024R6H1;H0YJV2	Membrane	1	1.47359	0.275108	0	NaN	1.6757	0.367891	1.87681	0.370431	0.430687	0.550655	1.82322	0.381283	0.878035	0.187679	0	NaN	0.253339	0.0659746	0.154474	0.03675	1.05758	-0.161099	1.14103	-0.0528914	0.336169	0.172213	0.316941	NaN	NaN	NaN	0.355693	0.380089	NaN	0.286526	0.395132	0.429634	0.187768	NaN
355	24	24	23	61	57.903	0	GPT2	Alanine aminotransferase 2	Q8TD30;A0A024R6R2;H3BU54;B3KR40;P24298;B4DPT5	Matrix	0	1.09488	0.20615	0.996541	0.51724	1.04103	0.378238	0.394649	-0.198026	1.12829	0.378164	0.58921	0.402522	2.50138	0.535135	1.98485	0.367162	2.09808	0.527814	0	NaN	1.81706	0.357855	1.59362	0.426412	0.125387	0.328616	0.164448	0.166458	0.640389	0.744874	0.137504	0.458069	0.539142	-0.0527004	NaN	-0.343351	0.159629	0.495532
360	8	8	8	39.3	35.509	0	COQ9;hCG_2025883	Ubiquinone biosynthesis protein COQ9, mitochondrial	O75208;A0A024R6U3;H3BSJ5;H3BNT2;H3BRC0;B4DIV2;H3BPY0;B4DEE3;H3BPC6;B4E0U3;H3BPW3;H3BVA5	MIM	0	1.3797	-0.499444	0.42978	0.101872	2.33573	-0.292396	0	NaN	0.887759	-0.359573	0.926096	-0.227137	1.13722	-0.412179	1.79006	-0.464963	0.700116	-0.313785	0	NaN	0.55046	-0.334996	1.04175	-0.338716	-0.705029	-0.35682	-0.436482	-0.050129	0.0969926	0.258753	-0.302778	-0.253868	-0.320542	NaN	NaN	NaN	-0.562517	-0.0817486
361	33	33	33	76	47.517	0	GOT2	Aspartate aminotransferase, mitochondrial;Aspartate aminotransferase	P00505;A0A024R6W0;B3KUZ8;A8K482;B4DY39	MIM	0	1.10101	-0.221557	0.42202	0.0478473	0.500192	-0.0408839	0.154613	0.152715	0.596743	-0.0566719	1.03783	-0.0693719	2.63333	-0.178475	2.23377	-0.292574	2.48823	-0.279379	0.650716	-0.153151	2.45866	-0.254393	1.69095	-0.272319	-0.142337	-0.168899	-0.353436	-0.036008	0.103209	0.0763412	-0.0938328	-0.0418037	0.0129849	-0.0939098	0.83218	-0.280125	-0.127652	-0.0274372
365	11	11	11	60.5	27.013	0	hCG_2027080;PDF	Peptide deformylase, mitochondrial	A0A024R6Y3;Q9HBH1	Matrix	0	0.0289878	0.00631221	0	NaN	0.14713	-0.0306792	0.651739	-0.092852	0	NaN	0.557102	0.157016	1.03281	0.0937029	0	NaN	0.421943	0.157593	1.15665	0.0999389	0	NaN	0.991862	0.220317	0.119821	-0.11836	0.0174755	NaN	NaN	NaN	0.0867838	-0.162468	-0.0163536	0.00949053	-0.169155	-0.118891	NaN	NaN
368	20	20	20	58.9	54.177	0	DLD	Dihydrolipoyl dehydrogenase, mitochondrial;Dihydrolipoyl dehydrogenase	P09622;B4DFL1;A0A024R713;E9PEX6;B4DMK9;F8WDM5;A0A1W2PR83;F2Z2E3	Matrix	0	0.86279	-0.777513	0.853332	-0.971763	0.877927	-0.863632	0.40254	-0.345409	0.88672	-0.868268	0.39469	-0.644314	0.656001	-0.587472	0.697263	-0.800567	0.673863	-0.652655	0.66998	-0.510209	0.719547	-0.705486	0.714846	-0.674648	-0.133495	-1.11056	-1.08848	-0.157013	-1.41954	-1.33874	-0.175354	-1.31921	-1.09633	-0.296137	0.186213	-0.926303	-0.177637	-1.2828
373	8	8	8	67.2	13.459	0	NDUFA5	NADH dehydrogenase [ubiquinone] 1 alpha subcomplex subunit 5	Q16718;A0A024R745;A0A087X1G1;H7BYD0;F8WAS3;A0A024R772;A0A087WXR5;C9IZN5;A0A024R736	MIM	0	1.68762	-0.316937	0.173645	0.271508	1.163	-0.223735	0.438562	-0.123094	1.40763	-0.197343	1.61969	-0.238461	1.80725	-1.01337	0.461994	0.0754934	1.73474	-0.77075	0.0610339	-0.076091	2.66059	-0.770642	1.83446	-0.839282	-0.22705	-0.379843	-0.343919	-0.205247	0.748263	NaN	-0.111945	-0.233643	-0.325617	0.0871912	-0.20964	-0.246834	-0.16524	-0.277271
374	17	16	16	30.1	88.476	0	PNPLA8;IPLA2(GAMMA)	Calcium-independent phospholipase A2-gamma	Q9NP80;A0A024R746;A8K6U0;A0A0C4DG51;C9JAX4;C9J9W9	MIM	1	0.366088	-0.090528	0	NaN	0.427955	-0.338298	0.0567566	-0.0290092	1.69181	-0.227707	0	NaN	0.298494	-0.0810621	0	NaN	0.109306	0.060345	0.388468	-0.0245574	0.00646852	0.00493918	0.191485	-0.0630273	-0.257356	-0.0758749	0.0616464	NaN	NaN	NaN	-0.563028	-0.113567	NaN	-0.340331	0.227422	0.0258818	-0.292387	-0.184217
382	14	14	14	61.7	34.919	0	MRPL4	39S ribosomal protein L4, mitochondrial	Q9BYD3;A0A024R7C5;K7ES61;X6RAY8;K7ELQ0;K7EKI4;K7ELF1;K7EJ73	Matrix	0	0.597489	-0.12951	1.00899	0.225536	0.690651	-0.152878	0.770864	-0.185411	0.271665	-0.10694	0.120629	0.0706931	1.36493	-0.502064	2.27539	-0.214198	1.26869	-0.469455	1.0953	-0.456923	1.41873	-0.443633	1.26688	-0.423017	0.0332292	-0.215617	-0.206143	0.0732718	0.310701	0.292634	0.00705191	-0.200128	-0.265557	-0.0359489	-0.179893	-0.340391	0.179256	-0.222805
384	4	4	4	27	21.198	0	TMEM205;UNQ501	Transmembrane protein 205	Q6UW68;K7ELQ9;A0A024R7D3;K7ER05;K7EJQ9;K7EM09;K7EPR0;K7EMV9	Membrane	4	0.333466	-0.34012	0	NaN	0.225279	-0.123939	1.08112	-0.358264	0	NaN	0	NaN	0.236779	-0.13547	0	NaN	0.863365	-0.236932	0.74159	-0.224641	0	NaN	0	NaN	0.388686	-0.883777	-0.525267	NaN	NaN	NaN	-0.137838	-0.459746	0.225768	-0.168804	-0.550408	-0.35558	NaN	NaN
390	11	11	11	42.2	48.127	0	GCDH	Glutaryl-CoA dehydrogenase, mitochondrial	Q92947;A0A2H4G235;A0A024R7F9;A0A2L2DH25;A0A2L2DH19;A0A2L2DH10;A0A2H4G1S8;A0A2H4G0V0;A0A2H4FX81;A0A2L2DH39;A0A2H4FX55;A0A2H4FWZ7;A0A2H4FX70;A0A2H4FX57;A0A1L3A5U7;A0A2H4G245;A0A2L2DH21;A0A2H4FX52;B4DK85;A0A1L3A5T2;A0A1D6XXQ4;B4DUY0;B4DQF2;K7EKT3;K7ESA6;K7EKH1;K7ES74;A0A2L2DH18;K7EQ99;K7ERX1	Matrix	0	0.468354	-0.142149	0.949838	-0.196723	0.774089	-0.168456	0.0109167	-0.0121015	0.368984	-0.121364	0.204449	-0.174705	0.122343	-0.0284416	1.40682	-0.26793	1.04193	-0.128637	0.417515	0.28641	1.06801	-0.168768	0.422401	-0.0764957	-0.363884	0.0179575	-0.0805212	-0.336373	-0.158208	-0.095587	-0.324545	-0.0641931	-0.116631	-0.700685	0.306555	0.357825	-0.360786	-0.0500489
398	6	6	3	16.2	40.589	0	PRKACA;KIN27	cAMP-dependent protein kinase catalytic subunit alpha	P17612;A8K8B9;A0A024R7J0;Q15136;K7ERP6;B7Z708	MIM	0	0.0934991	0.0214255	1.5971	-0.296644	1.45716	-0.220715	0	NaN	1.01743	-0.170102	1.12064	-0.398473	2.11475	-0.085007	0.0233466	-0.00706947	0.0593512	-0.0275612	0	NaN	0.17789	-0.0405143	0.0442491	0.0248809	0.063779	-0.127501	0.127999	-0.201012	-0.353323	-0.335598	-0.136347	-0.269392	-0.256407	NaN	NaN	NaN	-0.194245	-0.061707
399	3	3	3	25	10.165	0	MRPL34	39S ribosomal protein L34, mitochondrial;Ribosomal protein L34	Q9BQ48;M0R226;A0A024R7J4	Matrix	0	0.389861	-0.0478504	0	NaN	0.788498	0.131338	0.714883	-0.0968629	0.0913024	0.0401804	0.867389	-0.161208	1.36952	-0.500107	0	NaN	1.05976	-0.366247	1.17622	-0.437544	0	NaN	1.42761	-0.330533	-0.00610107	-0.139731	0.00228127	NaN	NaN	NaN	0.251568	0.0572565	0.0851906	-0.0581726	-0.0361869	-0.196229	0.171079	NaN
400	6	6	6	31.4	35.409	0	SLC25A42;MGC26694	Mitochondrial coenzyme A transporter SLC25A42	Q86VD7;A0A024R7K2;B7Z8R5	MIM	6	0.214325	-0.359629	0	NaN	0	NaN	3.04903	-0.308461	0	NaN	0	NaN	1.16004	-0.349816	0	NaN	0	NaN	1.23247	-0.324903	0	NaN	0	NaN	NaN	0.152901	-0.872159	NaN	NaN	NaN	NaN	NaN	NaN	-0.323209	-0.291486	-0.310689	NaN	NaN
401	5	5	5	32.5	23.18	0	MPV17L2;FKSG24	Mpv17-like protein 2	Q567V2;A0A024R7K6;B3KSQ2	MIM	3	1.81598	1.34031	0	NaN	0.392758	0.918386	2.37304	1.27562	0	NaN	0.34209	0.592082	0.109052	0.195187	0	NaN	0.405255	-0.4701	0.204823	-0.422946	0	NaN	0.142691	0.080895	1.03323	1.61017	1.37752	NaN	NaN	NaN	0.240497	1.59627	NaN	1.13494	1.26871	1.42322	NaN	NaN
410	3	3	3	70.8	11.528	0	HIGD2A	HIG1 domain family member 2A, mitochondrial	Q9BW72;A0A024R7Q3	MIM	2	0.407779	0.590851	0	NaN	0	NaN	1.98409	0.654399	0	NaN	0	NaN	1.05661	0.0933388	0	NaN	0	NaN	0.262997	-0.0724698	0	NaN	0	NaN	0.174151	1.00755	NaN	NaN	NaN	NaN	NaN	NaN	NaN	0.540722	0.649231	0.773245	NaN	NaN
424	12	12	12	56.2	32.805	0	LACTB2	Beta-lactamase-like protein 2	Q53H82;A0A024R811	Matrix	0	0.669377	-0.561812	0.839553	-0.392211	0.337846	-0.150309	0	NaN	1.33835	-0.444917	0.0233058	-0.0134518	1.44902	-0.5083	0.718172	-0.208842	0.190295	-0.0747847	0	NaN	0.927285	-0.202226	0.559125	-0.275213	-0.365407	NaN	-0.758218	-0.0602168	-0.51339	-0.603027	0.063779	-0.038998	-0.475707	NaN	NaN	NaN	-0.248211	-0.528271
429	13	13	13	74.1	28.072	0	HDHD3	Haloacid dehalogenase-like hydrolase domain-containing protein 3	A0A024R837;Q9BSH5;B3KUF6	Matrix	0	1.2823	-0.224545	0.672082	0.0917506	1.01188	-0.051482	0	NaN	1.34421	-0.0845243	0.484493	-0.130594	0.00430371	0.000247885	1.02733	-0.188098	3.22357	-0.195578	0	NaN	1.24809	-0.12589	0.9415	-0.179127	-0.180136	-0.162597	-0.330903	0.0705267	0.0162785	0.188447	-0.0308845	-0.0859685	-0.0375931	NaN	NaN	NaN	-0.0948339	-0.110363
432	10	10	10	46.2	29.277	0	MRRF	Ribosome-recycling factor, mitochondrial	Q96E11;A0A024R850;X6RDS5;A0A024R855	Matrix	0	1.55902	-0.216628	0.291855	-0.0845039	0.809633	-0.0894379	0	NaN	0.389269	-0.117045	0.285559	-0.107973	0.116718	-0.0543271	1.14206	-0.246783	0.722158	-0.176399	0	NaN	0.654612	-0.261109	1.03476	-0.209039	-0.28951	-0.171847	-0.188528	-0.267948	-0.086512	0.100948	-0.167669	-0.0356239	-0.0650208	NaN	NaN	NaN	-0.326823	-0.0835198
439	10	10	10	47.9	31.73	0	STOM	Erythrocyte band 7 integral membrane protein	P27105;B4E2V5;B4DZK8;A0A024R882;F8VSL7;B4E310	Membrane	0	1.36951	0.836502	0	NaN	1.32113	0.775037	1.12312	0.752572	0	NaN	0.90093	0.849431	2.13764	0.622426	0	NaN	2.24754	0.699886	1.85719	0.481043	0	NaN	2.22689	0.540792	0.480989	1.04501	0.983504	NaN	NaN	NaN	0.429107	0.89459	1.00141	0.314523	0.982107	0.961086	NaN	NaN
442	7	7	7	26.9	36.694	0	TRUB2	Probable tRNA pseudouridine synthase 2	O95900;A0A024R886	Matrix	0	0.043286	0.064379	0.228221	0.162366	0.0938651	0.0982003	0.00504134	-0.012203	0.0617149	0.0615176	0	NaN	0.826734	-0.575931	0	NaN	0	NaN	0.436451	0.257081	0.142958	-0.493307	0	NaN	1.01735	-0.352871	-0.471344	0.37951	NaN	-0.054779	0.598651	0.272907	-0.576957	-0.685269	0.660863	NaN	0.711935	-0.24062
452	12	12	12	43.9	33.249	0	MRPS2	28S ribosomal protein S2, mitochondrial	Q9Y399;A0A024R8D4;Q5T8A0	Matrix	0	0.651262	-0.123952	1.21136	0.595756	0.185128	0.0282135	0.134582	0.0259366	0.305067	0.038433	0.172567	0.0503155	0.858461	-0.429805	1.38602	0.269354	0.871549	-0.268938	0.457345	-0.229089	1.0964	-0.298112	1.02366	-0.199613	0.017922	-0.187641	-0.202136	0.292193	0.693644	0.80143	0.135009	-0.0380147	-0.0123541	0.0419438	0.131993	-0.0961269	0.10916	0.0553515
458	15	15	15	55.4	28.134	0	MRPS7	28S ribosomal protein S7, mitochondrial	Q9Y2R9;A0A024R8L0;J3QLS3;J3QKW2;J3QQS1;J3KSI8;Q96Q63	Matrix	0	0.434287	-0.181618	0.51306	0.0759775	0.329384	-0.153495	0.546223	-0.210233	0.30198	-0.135319	0.0676544	-0.0643075	0.895287	-0.704129	1.02309	-0.637352	0.844218	-0.669678	0.803119	-0.665524	0.895736	-0.705879	0.809344	-0.657142	0.127765	-0.386921	-0.285698	0.184217	0.0458781	-0.00216241	0.189666	-0.287709	-0.362442	0.0650208	-0.268434	-0.427284	0.189919	-0.247077
475	14	13	13	56.1	33.36	0	PYCR1;PIG45	Pyrroline-5-carboxylate reductase 1, mitochondrial;Pyrroline-5-carboxylate reductase	P32322;A0A024R8U9;E7D7X9;A0A1B2JLU7;E7D7Y0;E2QRB3;J3KQ22;Q2TU78;Q8TBX0;J3QKT4;B7Z8T1;J3QL24;J3QL32;J3QL23;J3QLK9;J3QR88;J3QRZ0;J3KSA9;J3KTA8;J3QKT3;D6QXZ5	Matrix	0	0.913966	0.080122	0.459323	0.0892059	1.43759	0.12814	1.38135	0.0625271	0.335047	0.0634834	0.352113	0.111193	2.21476	0.527617	1.80128	0.400841	3.03172	0.481587	1.26647	0.830483	2.6816	0.470478	2.00102	0.545431	0.136585	0.0735298	0.0302509	0.206143	0.107057	-0.0455827	0.177599	0.0952038	0.111617	0.0508847	0.0887916	0.047905	0.204266	-0.00805654
477	13	13	13	34	62.73	0	PGS1;hCG_1642326	CDP-diacylglycerol--glycerol-3-phosphate 3-phosphatidyltransferase, mitochondrial	Q32NB8;B4DL81;A0A024R8V5;B4DLU3;K7EL44;K7ELT9;K7EJP6;B7ZAU0;K7EPX0	MIM	0	0.760931	0.296857	0	NaN	0.946522	0.427745	0.463841	0.124287	1.08662	0.433879	0.568501	0.242386	0.185991	-0.168593	0	NaN	1.05367	-0.340312	0.307298	-0.103165	0.234683	-0.135939	0.368603	-0.278577	0.0116388	0.42312	0.455811	NaN	NaN	NaN	0.121944	0.514862	0.646428	0.277509	0.16175	-0.0663991	0.182565	0.486934
481	7	7	7	68.4	16.516	0	MGST3	Microsomal glutathione S-transferase 3	O14880;Q53GB9;A0A024R8Z1;Q5VV89;Q5VV87	MOM	3	0.547839	0.151692	0	NaN	0.545511	0.14113	0.648934	0.227815	0	NaN	0.203706	0.131197	0.012098	-0.0062264	0.013753	0.0112574	0.122803	0.0564519	0.0798555	-0.0378288	0	NaN	0.0708882	0.0319059	-0.0570164	0.255684	0.256408	NaN	NaN	NaN	-0.0476515	0.193123	0.277919	-0.034116	0.369539	0.348023	NaN	NaN
482	8	8	8	57.5	14.279	0	MPC2;BRP44	Mitochondrial pyruvate carrier 2	O95563;Q5R3B4;A0A024R8Z5;B2R4Q7	MIM	3	0.389517	0.0778074	0	NaN	0.12161	0.0269721	0.717879	-0.0622545	0	NaN	0.0108454	-0.00458004	0.490828	-0.0757186	0	NaN	0.332163	-0.0830522	0.501949	-0.0670157	0	NaN	0.102221	-0.0260873	-0.0710423	0.166325	0.13814	NaN	NaN	NaN	-0.124251	0.0953734	0.109794	-0.102636	0.00102465	-0.0851526	NaN	NaN
498	10	10	10	52	8.7813	0	COX6C	Cytochrome c oxidase subunit 6C	P09669;A0A024R9B7	MIM	1	1.07391	-0.275129	0	NaN	0.900413	-0.382479	1.06784	-0.220367	0	NaN	0.367742	-0.219898	1.29755	-1.0091	0.167887	-0.553005	1.24355	-0.820937	1.21267	-0.994105	0	NaN	1.34127	-0.859777	-0.104868	-0.372172	-0.348346	NaN	NaN	NaN	-0.0936327	-0.455439	-0.598365	-0.0824995	-0.28629	-0.29231	NaN	NaN
499	19	19	19	55.9	61.053	0	PDP1;PPM2C	[Pyruvate dehydrogenase [acetyl-transferring]]-phosphatase 1, mitochondrial	Q9P0J1;B3KPZ7;A0A024R9C0;B4DYX8;Q6P1N1;E5RIV4;E5RIE5;E5RI96	MIM	0	0.287783	0.0550707	1.07532	0.159666	1.72968	0.157638	0	NaN	1.06942	0.20846	3.37674	0.201626	2.21049	0.337749	1.31664	0.263912	1.64253	0.275464	0	NaN	1.45761	0.276797	1.98628	0.26541	0.107018	0.142258	-0.0840642	0.16954	0.069467	0.239992	0.189413	0.115832	0.167669	NaN	NaN	NaN	0.245982	0.0817358
504	16	16	16	54.6	36.067	0	DECR1;DECR	2,4-dienoyl-CoA reductase, mitochondrial	Q16698;A0A024R9D7;E5RFV2;E5RJG7;Q7LDK6;E5RJD2;E5RID6;H0YAW3	Matrix	0	2.63253	-0.840025	3.75725	-0.802593	3.28914	-0.811402	1.85105	-0.602392	1.96967	-0.831338	1.55335	-0.861684	1.49412	-0.257277	2.07505	-0.406538	2.35386	-0.329973	1.86039	-0.363959	2.13274	-0.363717	1.64416	-0.371866	-0.832616	-0.913799	-0.773659	-0.781554	-0.810649	-0.815575	-0.785179	-0.846874	-0.802152	-0.687823	-0.458697	-0.660655	-0.696003	-0.80488
511	6	6	6	58.4	14.494	0	HRSP12	Ribonuclease UK114	P52758;A0A024R9H2;H0YBX3;H0YB34	Matrix	0	1.19884	-0.453257	0.98082	-0.361653	1.21797	-0.358377	0	NaN	0.921355	-0.444725	0.552566	-0.258388	1.32216	-0.410471	1.31647	-0.812609	1.30237	-0.623789	0	NaN	1.56371	-0.739846	1.54413	-0.606051	-0.217944	-0.532167	-0.60966	-0.109359	-0.514804	-0.460795	-0.176136	-0.422664	-0.47633	NaN	NaN	NaN	-0.111305	-0.665484
517	13	13	13	47.4	37.763	0	NDUFAF1	Complex I intermediate-associated protein 30, mitochondrial	Q9Y375;A0A024R9L0;H0YL22;H0YNN4;H0YNB7	MIM	0	0.825513	-0.149759	0	NaN	0.345589	-0.135955	0.546615	-0.242779	0.527228	-0.151616	0.442841	-0.191732	2.57177	-0.726551	0	NaN	2.55665	-0.63695	2.04756	-1.11581	2.15637	-0.579189	2.50847	-0.554046	-0.0315185	-0.160146	-0.257614	NaN	NaN	NaN	0.10742	-0.116498	-0.398788	0.0766959	-0.489235	-0.315798	-0.0735754	-0.0153549
524	22	22	22	58.5	52.118	0	RMDN3;FAM82C	Regulator of microtubule dynamics protein 3	Q96TC7;A0A024R9P6;B3KUI4;H0YMB1;H0YLG5;H0YNE5;H0YLV7	MOM	1	0.158694	0.0587412	0	NaN	0.0277707	0.0117994	0.168011	0.0569	0.207252	0.1487	0.028429	-0.0195369	0	NaN	0.0219137	0.0578025	0	NaN	0	NaN	0	NaN	0	NaN	-0.198974	0.171596	0.203602	NaN	NaN	NaN	-0.252003	0.0986909	0.18871	-0.180544	0.182279	0.168966	-0.0704817	0.367881
525	13	13	6	44.9	27.626	0	OCIAD1	OCIA domain-containing protein 1	Q9NX40;A0A024R9U3;D6RG39;D6RIT9;D6R918;D6RBC5;D6RDI5;D6RA54;D6RC55;D6RBN5;D6RF07;D6R9T5	MOM	0	2.42558	0.165261	0.18706	0.260705	1.42818	0.154165	1.48476	0.169238	1.0692	0.307181	0.954957	0.146547	0.720278	-0.371275	0	NaN	0.533083	-0.196221	0.563556	-0.324165	0	NaN	0.546063	-0.267505	0.179638	0.145653	0.170491	-0.164787	0.686197	NaN	0.133169	0.214525	0.114801	0.135535	0.231989	0.140189	0.497434	0.23377
527	6	6	6	23.1	41.911	0	LIAS	Lipoyl synthase, mitochondrial	O43766;D6RCP8;A0A1X7SBR7;A0A024R9W0;A0A1W2PPM2;A0A1W2PQE9;A0A1W2PNQ5;A0A1W2PRE7;A0A1W2PR40;B4E0L7;A0A1W2PQ87;Q6P5Q6;A0A1W2PQS9	Matrix	0	0	NaN	0.657894	-0.615244	0	NaN	0	NaN	0.715324	-0.422655	0	NaN	0	NaN	1.59555	-0.900083	0	NaN	0	NaN	0.807025	-0.536287	0	NaN	NaN	NaN	NaN	-0.393918	-0.836571	NaN	NaN	NaN	NaN	NaN	NaN	NaN	-0.858149	-0.234133
531	4	4	4	46.9	9.3697	0	NDUFA4	Cytochrome c oxidase subunit NDUFA4	O00483;A0A024R9Z0	MIM	1	0.599272	-0.925135	0	NaN	0.561915	-0.915882	0.621573	-0.833694	0	NaN	0.271905	-0.722869	0.760554	-1.28548	0	NaN	0.743995	-1.09089	0.739245	-1.32737	0	NaN	1.36552	-1.82069	0.232292	-1.56404	-1.44366	NaN	NaN	NaN	0.310107	-1.58443	-1.47332	0.168514	-1.40152	-1.26808	NaN	NaN
537	7	7	7	54.8	16.694	0	COA1;FLJ10803	Cytochrome c oxidase assembly factor 1 homolog	Q9GZY4;A0A024RA60;B3KUH1;C9JA07;C9J6J1	MIM	1	2.42378	-0.202695	0	NaN	1.66641	-0.340961	1.30485	-0.337501	0	NaN	0	NaN	1.41381	-0.12286	0	NaN	1.90049	-0.107192	2.75583	-0.309517	0	NaN	0.923178	-0.41149	-0.226628	-0.196859	-0.184598	NaN	NaN	NaN	-0.352511	-0.329411	NaN	-0.474272	-0.20389	-0.334339	NaN	NaN
538	16	16	16	64.9	35.329	0	HIBADH	3-hydroxyisobutyrate dehydrogenase, mitochondrial;3-hydroxyisobutyrate dehydrogenase	P31937;A0A024RA75;H7BZL2	Matrix	0	1.39196	-0.357006	1.8382	-0.235371	2.93834	-0.283736	0	NaN	3.13183	-0.263483	0.851266	-0.201446	1.12695	0.0642067	2.39739	-0.111587	0.181954	-0.0180172	0.384054	0.138594	1.16227	-0.0946077	0.78012	-0.0411411	-0.260999	-0.307079	-0.502941	-0.291521	-0.217355	-0.197236	-0.268904	-0.280481	-0.301822	NaN	NaN	NaN	-0.276328	-0.251568
545	23	23	23	62.5	61.719	0	ALDH4A1	Delta-1-pyrroline-5-carboxylate dehydrogenase, mitochondrial	P30038;A0A024RAC7;Q5TF55	Matrix	0	1.41686	-0.0137323	0.0134622	0.00219872	0.304293	-0.0485599	0	NaN	0.297882	-0.0418109	1.06564	-0.0532298	0.104647	0.0137921	1.41422	-0.124332	0.227493	-0.0473629	0	NaN	0.220845	-0.0353814	0.972047	-0.0787508	-0.0166434	-0.0163536	-0.0082	-0.0619476	-0.0342158	0.10276	-0.13741	0.0628062	-0.0710762	NaN	NaN	NaN	-0.145222	0.010614
548	9	9	9	45	33.76	0	TMEM177;MGC10993	Transmembrane protein 177	Q53S58;B3KUD0;A0A024RAE5;B4DR32	MIM	3	1.13094	0.399884	0	NaN	1.08175	0.422332	0.835032	0.348987	0	NaN	0.620173	0.174831	0.475338	0.245543	0	NaN	0.64677	0.37023	0.519466	0.315808	0	NaN	0.716725	0.326143	0.175684	0.558368	0.4656	NaN	NaN	NaN	0.182947	0.628831	0.455218	0.0650208	0.404668	0.577272	NaN	NaN
550	2	2	2	27.6	10.044	0.0023987	DBI	Acyl-CoA-binding protein	P07108;B8ZWD1;A0A024RAF2;A0A0A0MTI5;B8ZWD9;B8ZWD8	unknown	0	0	NaN	0	NaN	0	NaN	0	NaN	0	NaN	0	NaN	0	NaN	0	NaN	0.0347702	-0.0950161	0	NaN	0	NaN	0	NaN	NaN	NaN	NaN	NaN	NaN	NaN	NaN	NaN	NaN	NaN	NaN	NaN	NaN	NaN
553	25	25	25	66.2	47.611	0	MRPS27	28S ribosomal protein S27, mitochondrial	Q92552;A0A024RAJ1;G5EA06;D6RH20;B4DT94;Q6PKB3;D6RJC7;B4DKI9;Q8N6F2;E5RJ73	Matrix	0	0.500689	0.0301451	1.06868	0.456913	0.742534	0.0643976	0.203858	0.171268	0.658363	0.0416746	2.14585	0.0954428	0.983083	-0.391912	0.172813	0.0453994	1.10543	-0.271795	0.846139	-0.147813	1.30133	-0.228219	1.05495	-0.227407	0.0432045	0.0613002	-0.0140695	0.181929	0.527491	0.661319	0.021764	0.0446277	0.126801	-0.197716	0.76491	-0.0533895	-0.00553615	0.0661856
556	28	28	28	45.4	86.6	0	GFM2	Ribosome-releasing factor 2, mitochondrial	Q969S9;A0A024RAK1;A0A024RAJ7;A0A6M4C975;D6RAL1;D6RF75	Matrix	0	0.82082	-0.0880873	0.860443	0.179709	0.29117	0.074922	1.02446	-0.276656	0.326609	0.0288428	0.420032	-0.0274153	1.48989	-0.185366	1.36477	-0.419907	1.27597	-0.321647	0.112322	0.0751154	1.82904	-0.309173	1.438	-0.294362	-0.136934	-0.0114957	-0.115832	0.0308304	0.26479	0.243506	-0.0923094	0.0818122	0.235263	-0.295429	-0.109294	-0.425244	-0.00830491	0.00069258
559	6	6	6	16.2	43.967	0.00028027	PTCD2	Pentatricopeptide repeat-containing protein 2, mitochondrial	Q8WV60;A0A024RAM6;F6S289;D6RGK0;B3KPU6;B7Z8R2;E5RHU2;D6RIZ0	Matrix	0	0	NaN	0.0530803	0.0183668	0	NaN	0	NaN	0.438141	-0.00341402	0	NaN	0	NaN	0.934397	-0.381201	0	NaN	0	NaN	0	NaN	0	NaN	NaN	NaN	NaN	0.118891	-0.0821575	NaN	NaN	NaN	NaN	NaN	NaN	NaN	-0.00121239	-0.00561566
565	6	6	6	45.5	21.097	0	HEBP1	Heme-binding protein 1	Q9NRV9;A0A024RAS8;A0A3B3IRV5;F5GWX2;H0YG71	IMS	0	0	NaN	2.14841	-1.17829	0.979929	-1.06979	0	NaN	0.658086	-1.02029	0	NaN	0.981451	0.383987	0.0411024	0.0302669	2.25491	0.355264	0	NaN	0.162633	-0.224797	0.110041	-0.132892	NaN	NaN	NaN	-1.37801	-1.07806	-1.07881	-1.24739	-0.892197	NaN	NaN	NaN	NaN	-1.38715	-0.653427
571	5	5	5	43.9	17.598	0	MGST1	Microsomal glutathione S-transferase 1	P10620;Q6LET6;A0A024RAX2;F5H7F6;F5H6X2;F5GX73;F5H613;F5H760	Membrane	4	1.18617	-1.06712	0	NaN	1.34602	-1.02944	1.61744	-0.993365	0	NaN	0.629328	-0.60075	0.350043	-0.263107	0	NaN	0.0926315	-0.0838087	0.190473	-0.11952	0	NaN	0.251593	-0.221869	-0.512061	-1.46817	-1.22113	NaN	NaN	NaN	-0.577057	-1.24379	-1.26748	-0.687683	-1.08277	-1.20964	NaN	NaN
585	22	22	13	58.2	51.712	0	CS	Citrate synthase, mitochondrial;Citrate synthase	O75390;A0A024RB75;B4DJV2;B3KTN4;A0A0C4DGI3;Q0QEL2;B7Z1E1;H0YIC4;F8VPA1;F8W4S1;F8VRI6;F8VTT8;F8W1S4;F8VPF9;F8VX68;F8VRP1;F8VZK9;F8VWQ5;F8W642;F8VU34	Matrix	0	0.464668	-0.0608857	0.798573	0.189198	0.485344	0.0957584	0.325173	0.234418	0.796444	0.0677474	0.463753	0.0906793	0.694681	0.0239893	2.30942	-0.176672	1.37126	-0.110387	0.20099	-0.0350949	1.33695	-0.113572	1.18531	-0.0825492	-0.111415	0.0379174	-0.10916	0.0170667	0.276712	0.273814	-0.0443152	0.122146	0.209445	-0.0547668	0.768371	-0.0103502	0.0100636	0.115879
587	10	10	10	32.1	60.282	0	SUOX	Sulfite oxidase, mitochondrial	P51687;B2R6Y2;A0A024RB79;D6QX84	IMS	0	0	NaN	0.734994	-0.443761	0.67932	-0.371645	0	NaN	0.332499	-0.355454	0	NaN	0	NaN	0.773682	-0.297193	1.27447	-0.296215	0	NaN	0.702142	-0.258989	1.30506	-0.401309	NaN	NaN	NaN	-0.627739	-0.00115369	-0.702392	-0.498403	-0.244887	NaN	NaN	NaN	NaN	-0.673877	-0.0370308
590	36	36	9	78.6	55.992	0	SHMT2;HEL-S-51e;DKFZp686P09201	Serine hydroxymethyltransferase, mitochondrial;Serine hydroxymethyltransferase	P34897;V9HW06;A0A024RB99;Q5HYG8;Q53ET4;B4DJQ3;Q5BJF5;B4E1G2;B4DWA7;B4DP88;B4DW25;B4DLV4;H0YIZ0;G3V4W5;G3V5L0;G3V540;G3V2W0;G3V2E4;G3V4X0;G3V4T0;G3V3Y8;G3V241;P34896;G3V3C6;D3DXC9;Q53ET7;G3V2Y1	Matrix	0	0.677531	0.30425	0.801846	0.452711	0.787495	0.396269	0.572293	0.423111	0.785277	0.41501	0.388616	0.345968	0.846219	0.480348	0.643561	0.397288	0.741555	0.410454	0.834256	0.588742	0.716356	0.42338	0.730784	0.432391	-0.0266753	0.509286	0.430139	0.0429245	0.665775	0.649435	0.0299829	0.56734	0.591484	-0.0666842	0.896791	0.439226	0.0305479	0.627382
601	24	24	24	81.4	39.958	0	SLC25A3	Phosphate carrier protein, mitochondrial	A0A024RBE8;Q8NCF7;B2RE88;Q00325;A0A024RBH9;Q53HC3;F8VVM2;F8VWQ0;F8VZL5;F8VWR4;Q6MZF9;F8VY00;F8VYH5	MIM	6	1.88064	0.342292	1.45694	0.671213	2.34656	0.267848	1.93648	0.318775	1.37984	0.395868	1.28452	0.270107	0.676677	-0.133659	0.667631	-0.367854	1.17842	-0.135348	1.26348	-0.159752	0.869325	-0.129123	2.03426	-0.134648	0.266157	0.399654	0.361064	0.804467	0.795559	0.413615	0.255803	0.303312	0.244429	0.262553	0.311954	0.381818	0.386149	0.545066
602	5	5	5	55.6	16.661	0	MRPL42	39S ribosomal protein L42, mitochondrial	Q9Y6G3;S4R360;J3KPP0;A0A024RBG3;S4R2Z7	Matrix	0	0.80717	-0.130628	0.596162	0.552273	0.667025	0.0533716	1.43562	-0.0847475	0.565218	-0.147585	0.79621	0.149526	1.39813	-0.348138	0.137485	0.0892407	1.06837	-0.39369	1.71528	-0.330903	0.910444	-0.312648	0.308116	-0.134597	-0.23863	-0.0368901	-0.116365	-0.0779545	0.611623	1.12315	0.0219061	0.112958	0.0252504	-0.0602318	-0.116631	-0.0773797	-0.0867525	-0.339935
604	5	5	5	38.9	17.999	0	ISCU;NIFUN	Iron-sulfur cluster assembly enzyme ISCU, mitochondrial	Q9H1K1;A0A024RBI3;B1P7G3;F5H5N2;B4DNC9;B4DDI1;B3KQ30	Matrix	0	0.941155	0.119624	0.0625781	0.0112742	0.748011	0.306065	0	NaN	0.332855	0.0946949	0	NaN	0.368376	-0.129258	1.30423	-0.378329	0.143554	-0.0615877	0	NaN	0.618139	-0.085624	0.0519492	-0.00666467	0.208143	0.0695427	0.0811863	-0.106312	0.064827	0.0753071	0.217851	0.394278	NaN	NaN	NaN	NaN	0.132379	-0.104202
609	5	4	4	13.9	70.905	0	TXNRD1	Thioredoxin reductase 1, cytoplasmic	Q16881;B2R5P6;A0A087WSY9;A0A140VKC9;A0A024RBK9;A0A182DWI3;A0A087WSW9;B7Z2S5;F8W809;E9PIR7;E2QRB9;Q6ZR44;E9PLT3;E9PKD3;E9PIZ5;A0A0B4J225;E9PKI4;E9PQI3	unknown	0	0.638105	0.306164	0	NaN	0	NaN	0	NaN	0.0120198	0.00934217	0	NaN	0	NaN	2.43263	0.684574	0	NaN	0	NaN	1.54065	0.528249	0	NaN	0.190425	0.421902	NaN	NaN	NaN	NaN	NaN	NaN	NaN	NaN	NaN	NaN	-0.473671	0.226662
610	12	12	11	39.1	58.502	0	USP30	Ubiquitin carboxyl-terminal hydrolase 30;Ubiquitin carboxyl-terminal hydrolase	Q70CQ3;B3KUS5;A0A024RBM3;F5H8D3;F5H3L3;S4R3D1	MOM	1	0.492224	-0.326194	0	NaN	0.245056	-0.293848	0.348622	-0.162067	0	NaN	0.127942	-0.0988972	1.18319	-0.142856	0	NaN	0.359789	-0.27839	0.473973	-0.0927886	0	NaN	0.408833	-0.237691	-0.810283	-0.192699	0.0243991	NaN	NaN	NaN	0.435735	-0.249021	-1.06826	0.0885487	-0.0803848	-0.494364	NaN	NaN
621	26	26	7	65.4	43.295	0	PDHA1	Pyruvate dehydrogenase E1 component subunit alpha, somatic form, mitochondrial;Pyruvate dehydrogenase E1 component subunit alpha	P08559;A0A024RBX9;Q53GE3;A5YPB6;Q5JPU3;Q6LCA3;Q5JPU0;Q5JPT9;Q5JPU1;Q9UNV7;Q99725;P78557;Q99724;P29803;Q5JPU2;Q36750	Matrix	0	2.35967	0.0766432	0.973535	0.0824722	1.17948	0.11748	0.225436	-0.0183298	1.38511	0.097067	0.824915	0.108927	1.93305	-0.3207	1.71883	-0.206455	1.52534	-0.238754	0.922262	-0.285028	2.23338	-0.267935	1.4894	-0.253138	0.0867838	0.0709665	0.0721794	0.033793	0.134984	0.0786398	0.0558898	0.162121	0.13443	0.0292761	-0.0126402	-0.0716254	0.0858326	0.0688312
622	19	19	19	68.3	30.601	0	HCCS;DKFZp779I1858	Cytochrome c-type heme lyase	P53701;A0A024RBY9;Q68D50	IMS	0	0.000286048	-5.50194e-05	0	NaN	0.146301	0.0250898	0.245152	-0.0324638	0.205509	0.0371114	0.0839475	-0.0166727	2.01845	-0.302874	0	NaN	2.72226	-0.276123	1.78644	-0.29708	2.23574	-0.396619	2.11665	-0.321796	-0.112459	0.0245606	0.0877335	NaN	NaN	NaN	-0.0375324	0.143915	-0.0311129	-0.124189	0.0380063	-0.0112093	0.0106367	0.159637
639	9	9	9	58.2	17.781	0	MRPL23	39S ribosomal protein L23, mitochondrial	Q16540;B2R9J4;A0A024RCB2;A6NJD9;A8MVT4;A8MYK1;H7C2P7	Matrix	0	0.392387	-0.0762415	0.281921	0.143868	0.505662	-0.093747	0.568617	-0.126697	0.268942	-0.0970845	0.173264	-0.0374175	0.881525	-0.403304	0.227453	-0.03799	0.923355	-0.304828	0.628727	-0.29588	1.0586	-0.288923	0.785038	-0.332104	0.00388999	-0.221692	-0.0109229	0.386259	0.269756	-0.224411	0.0461418	-0.164915	-0.162468	0.0330882	-0.162339	-0.25084	0.138159	-0.111298
643	8	8	8	23	56.476	0	TRMT2B;CXorf34	tRNA (uracil(54)-C(5))-methyltransferase homolog	Q96GJ1;A0A024RCF5;B2RE31;A0A024RCG1	Matrix	0	0	NaN	0	NaN	0	NaN	0	NaN	0	NaN	0	NaN	0	NaN	1.77611	-0.626021	0	NaN	0	NaN	1.09811	-0.84777	0	NaN	NaN	NaN	NaN	NaN	NaN	NaN	NaN	NaN	NaN	NaN	NaN	NaN	NaN	NaN
644	17	17	17	62	42.5	0	ARMCX3	Armadillo repeat-containing X-linked protein 3	Q9UH62;A0A024RCF9;A8K5B0;H3BV87;H3BM63	MOM	1	2.99437	-1.19288	0	NaN	3.09677	-1.18069	3.85164	-1.34173	2.94064	-0.921496	2.07563	-1.24323	1.89304	-1.293	1.1133	-1.05696	1.03415	-0.805045	1.18678	-1.001	1.36271	-1.13423	1.22025	-0.937331	-1.24718	-1.11969	-1.21176	NaN	NaN	NaN	-1.14902	-1.14555	-1.2475	-1.37307	-1.33096	-1.32118	-0.972761	-0.926758
658	16	16	16	51.7	41.544	0	MTCH1;PIG60	Mitochondrial carrier homolog 1	Q9NZJ7;A0A024RD08;A0A024RCX4;A8YXX5;A4FVA6;H0Y8C3;Q9Y374;Q8IW90;B4E0C5;H7C196	MOM	2	0.970665	0.244948	0.0109643	-0.015761	1.97028	0.30181	1.1806	0.171537	0	NaN	1.0806	0.249754	0.109364	0.00448556	0	NaN	0.333103	0.0424374	0.367602	0.0186783	0	NaN	0.402349	-0.0330497	0.0703893	0.334134	0.33032	NaN	0.386506	-0.418028	0.253142	0.360749	0.291539	0.0862402	0.245797	0.182573	NaN	NaN
665	11	11	11	55.2	22.999	0	MRPS10	28S ribosomal protein S10, mitochondrial	P82664;B4DP77;A0A024RD03;Q9BZS5	Matrix	0	0.90042	-0.286102	0.13885	-0.0431706	0.680486	-0.089101	0	NaN	0.610053	-0.18411	1.95657	-0.100576	1.09398	-0.615561	0.2997	-0.0765391	1.81221	-0.498977	0	NaN	1.35114	-0.558033	2.28055	-0.428013	-0.0765389	-0.461109	-0.320658	0.152118	-0.063779	-0.217851	0.00662125	-0.152378	-0.121546	NaN	NaN	NaN	0.0264459	-0.217231
667	7	7	7	16.5	70.104	0	MOCS1	Molybdenum cofactor biosynthesis protein 1;Cyclic pyranopterin monophosphate synthase;Cyclic pyranopterin monophosphate synthase accessory protein	Q9NZB8;A0A024RD17;Q9NP27	Matrix	0	0.219402	0.211374	0.630239	-0.607777	0.578657	-0.447587	0	NaN	0.497471	-0.281984	0.0923332	-0.197253	0.0960237	-0.28093	1.22941	-1.68129	1.65659	-1.41309	0	NaN	0.534134	-0.902882	0.141743	-0.227234	0.505586	NaN	-0.0828388	-0.373421	-0.842134	NaN	0.134089	-0.722903	-0.753947	NaN	NaN	NaN	0.13606	-0.412619
671	5	5	5	41.4	15.947	0	MRPL14	39S ribosomal protein L14, mitochondrial	Q6P1L8;A0A024RD78	Matrix	0	1.14219	-0.23072	0.245028	-0.0689601	0.791525	-0.158299	0.104993	-0.0305882	0.460802	-0.140377	0.162779	-0.0546233	1.01821	-0.507079	1.07204	-0.533264	0.905285	-0.533908	1.37116	-0.484478	0.89605	-0.546276	0.638699	-0.429513	-0.102512	-0.271187	-0.318461	0.0890913	-0.259785	-0.0361869	-0.0215701	-0.183455	-0.269871	0.0905825	0.0430512	-0.225398	0.0852886	-0.290306
673	15	15	15	40.3	42.456	0	TTC19	Tetratricopeptide repeat protein 19, mitochondrial	Q6DKK2;A0A024RD83;B3KT23;K7EKH7;K7ERR1;K7EJA1	MIM	0	3.70388	0.903511	0.707709	-0.629832	0.595262	0.267214	0	NaN	0.87954	0.291667	1.70228	0.374341	0.986692	0.439781	0.281073	0.0790074	1.33512	0.178107	0	NaN	0.194341	0.110624	0.241112	0.0216743	0.922655	0.908415	0.879462	-0.25972	-0.342896	-1.28688	0.379843	0.154586	NaN	NaN	NaN	NaN	0.230326	0.353008
686	4	4	4	38.2	12.266	0	MRPL57;MRP63	Ribosomal protein 63, mitochondrial	Q9BQC6;A0A024RDM4	Matrix	0	1.42044	-0.257592	0	NaN	0.665464	-0.131992	1.10226	-0.22206	0	NaN	0.0938724	0.0355527	1.82015	-0.517521	0	NaN	0.614464	-0.391056	1.41615	-0.433495	0	NaN	1.14588	-0.37839	NaN	-0.272979	-0.242206	NaN	NaN	NaN	0.0102069	-0.168129	-0.238053	-0.0956507	-0.24987	-0.320658	NaN	NaN
688	8	8	8	33.5	31.725	0	MTIF3	Translation initiation factor IF-3, mitochondrial	Q9H2K0;A0A024RDQ7	Matrix	0	0.860442	-0.486448	1.48551	-0.195999	1.4469	-0.340894	0	NaN	1.25804	-0.176477	0.950639	-0.139427	0.633701	-0.276405	0.303355	-0.0744655	1.06064	-0.320804	0	NaN	1.25209	-0.290575	0.8778	-0.163986	NaN	-0.379399	-0.593497	-0.253171	-0.128557	-0.206268	-0.256218	-0.471448	-0.295018	NaN	NaN	NaN	-0.258253	-0.111031
693	7	7	7	22	52.305	0.00025747	MTRF1	Peptide chain release factor 1, mitochondrial	O75570;B3KNV2;A0A024RDT1;A0A087WZ41;X6RFD4	Matrix	0	0	NaN	0	NaN	0	NaN	0	NaN	0	NaN	0	NaN	0	NaN	0.379285	-0.371739	0	NaN	0	NaN	0	NaN	0	NaN	NaN	NaN	NaN	NaN	NaN	NaN	NaN	NaN	NaN	NaN	NaN	NaN	NaN	NaN
708	11	11	11	48.8	37.359	0	CLYBL	Citrate lyase subunit beta-like protein, mitochondrial	Q8N0X4;A0A024RE03;B4DU60;Q5JVC0;Q5JVC2;Q5JVC1;Q5JVB9	Matrix	0	0.33594	-0.585965	0.145313	0.116529	0.0494068	-0.023276	0	NaN	0.293996	0.138215	0	NaN	0.188417	-0.272279	0.0745528	-0.0329465	0.34674	0.206419	0	NaN	0.170575	0.0914637	0.922468	0.398788	0.038998	0.0850834	-1.88198	0.672018	-0.152378	-0.170053	0.113434	-0.327113	0.143851	NaN	NaN	NaN	0.189287	-0.183709
709	13	13	3	57.6	34.596	0	FAHD2A	Fumarylacetoacetate hydrolase domain-containing protein 2A	Q96GK7;A0A024RE24;C9JGM0;B4DHE4;C9J5B6	Matrix	0	0.0770703	-0.0271517	0.925752	0.169018	0.881465	0.165658	0	NaN	0.550536	0.186085	0.0833179	0.0213648	1.71795	0.3007	0.633272	0.166548	0.822762	0.286183	0	NaN	0.567001	0.131605	0.2674	0.071468	-0.0621585	0.189845	-0.209141	0.0454429	0.201477	0.260135	0.0475383	0.170589	0.278846	NaN	NaN	NaN	-0.064676	0.272611
710	8	8	0	44.9	25.565	0	MT-CO2;COX2;COII;cox2	Cytochrome c oxidase subunit 2	P00403;A0A059RI53;A0A343RU73;T1SWS8;A0A343UE68;A0A059RKP1;A0A1J0QL53;A0A1I9S095;H9RJL3;A0A1B1PEN9;A0A059QPE9;A0A059QQA7;A0A059QS59;A0A059QTW9;A0A059R1T0;A0A059RIQ8;X5C6M5;A0A059RIZ2;A0A059RKX5;A0A1B1LLS4;A0A059RLH3;A0A059RNV8;A0A059RQT0;A0A059RTZ6;A0A059RVU8;A0A059S242;A0A059SAH5;A0A068IXK4;A0A0D4WSL8;A0A0R6NEC0;A0A343R0N9;A0A343R0H2;A0A343L1C9;A0A343H8N6;U5Z9R9;U3LSI8;U5Z487;V9J3S1;V9JPM6;V9K571…	MIM	2	1.23658	-0.617105	0	NaN	1.2494	-0.721747	1.2559	-0.64873	0	NaN	0.77479	-0.493834	2.25831	-1.13035	0	NaN	2.74968	-1.14708	2.24309	-1.08774	0	NaN	2.44787	-1.0504	-0.329305	-0.862908	-0.659103	NaN	NaN	NaN	-0.363976	-0.906506	-0.89476	-0.344538	-0.717561	-0.88409	NaN	NaN
722	7	7	7	44.7	22.174	0	GPX4	Phospholipid hydroperoxide glutathione peroxidase, mitochondrial;Glutathione peroxidase	P36969;K7ERP4;A0A087X2I2;A0A087WT12;Q6PI42;K7EJ20;K7EKX7;K7ENB4;A0A0A0MTT1;R4GNE4;Q6PJX4;A0A087X247;A0A384MTT0	MIM	0	0.0653152	0.0512034	0.0733521	-0.0271408	0.20041	-0.0176079	0	NaN	0.37621	-0.0576701	0.336827	-0.0577427	1.48947	0.761156	1.55992	0.91629	1.69038	0.809816	0	NaN	1.0845	0.783918	1.0378	0.419332	-0.405337	0.483077	0.0758697	-0.255253	0.0119517	0.161879	-0.0410311	-0.0561673	0.0443748	NaN	NaN	NaN	-0.171937	-0.0092038
732	2	2	2	51.3	8.8081	0.00025913	MINOS1;MINOS1-NBL1	MICOS complex subunit MIC10	Q5TGZ0;A0A087WU07;R4GNA1;A0A3B3IRY5;R4GMM1;R4GMY4	MIM	1	0	NaN	0	NaN	0	NaN	0.534827	0.202401	0	NaN	0	NaN	0	NaN	0	NaN	0	NaN	1.02275	-0.472788	0	NaN	0	NaN	NaN	NaN	NaN	NaN	NaN	NaN	NaN	NaN	NaN	0.30229	0.102512	NaN	NaN	NaN
735	12	12	12	61.6	22.088	0	GPX1	Glutathione peroxidase 1;Glutathione peroxidase	P07203;A0A087WUQ6;Q7L4Q3;A0A2R8Y6B6;Q6NSD4	Matrix	0	1.50011	-0.333602	1.56458	-0.50892	2.37924	-0.573867	0	NaN	1.8156	-0.45281	1.14792	-0.560591	0.27284	0.073496	0.118083	-0.0357046	1.28111	0.186043	0	NaN	0.269211	-0.0679781	0.365624	-0.00801419	-0.454882	-0.279768	-0.266157	-0.406579	-0.679334	-0.440846	-0.504858	-0.632454	-0.584289	NaN	NaN	NaN	-0.368141	-0.429964
744	47	47	47	69.4	99.31	0	MTHFD1L	Monofunctional C1-tetrahydrofolate synthase, mitochondrial	A0A087WVM4;B7ZM99;Q6UB35;B2RD24;H0Y327;Q4VXM0;Q5JYA8;Q5JYA3;Q4VXV2;Q8WX68;Q4VXM1	Matrix	0	1.81241	0.221086	1.4557	0.315313	1.60627	0.311888	0.356968	0.173599	1.4836	0.282137	1.42483	0.297603	2.31593	0.244855	1.91078	0.125636	1.71439	0.156577	1.60455	0.445901	2.41387	0.166323	1.99984	0.175714	0.174279	0.270347	0.218632	0.201383	0.336428	0.408129	0.211884	0.363364	0.360416	0.191689	0.478366	-0.149259	0.177599	0.341482
755	18	18	18	57.2	40.75	0	NDUFA10	NADH dehydrogenase [ubiquinone] 1 alpha subcomplex subunit 10, mitochondrial	O95299;Q7Z518;A0A087WXC5;E7ESZ7;A8K413;Q53SW4;Q59FM0;C9J6X0;Q8N1B9;H7C2W5;H7C1Y7;H7C2X4;Q53QE8	MIM	0	1.25234	-0.428085	0.178755	0.0427146	1.26906	-0.35433	1.5554	-0.304063	1.56308	-0.431532	0.667621	-0.295315	1.69957	-1.17723	1.68284	-0.450385	2.64623	-0.995794	1.04136	-0.587819	2.59229	-1.08102	2.14974	-0.967621	-0.219438	-0.502636	-0.562181	-0.120545	0.0881166	0.160572	-0.184048	-0.422556	-0.456386	-0.272472	-0.234379	-0.405339	-0.308412	-0.560617
757	16	16	16	38.1	51.603	0	RMND1	Required for meiotic nuclear division protein 1 homolog	Q9NWS8;A0A087WXU0;A0A2R8Y4J4;Q9H5X7;A0A2R8Y4P5;A0A2R8YFC3	MIM	0	0.372373	0.0341427	0	NaN	0.277289	0.0543929	1.05044	-0.0410058	0	NaN	0.44362	-0.115607	0.613288	-0.196792	0	NaN	2.39177	-0.254002	1.6789	-0.193172	0	NaN	2.34891	-0.240409	0.0600474	0.0761738	-0.033793	NaN	NaN	NaN	0.0446039	-0.0648829	0.183458	-0.0420111	-0.0177795	-0.0632268	NaN	NaN
765	16	16	16	70.5	29.159	0	APOOL;DKFZp779P1227	MICOS complex subunit MIC27	Q6UXV4;A0A087WYF7;A0A087WUX8;Q68DW4	MIM	2	0.256683	-0.0969695	0	NaN	0.166938	-0.0730709	0.652132	-0.214731	0.175999	-0.0582432	0.146041	-0.130141	0.560797	-0.242582	0	NaN	0.858052	-0.242694	0.556985	-0.270783	0.840118	-0.276956	0.853325	-0.308406	0.177599	-0.247806	-0.220701	NaN	NaN	NaN	0.232538	-0.249991	-0.201759	0.0311129	-0.339023	-0.336284	0.093425	-0.287354
776	19	19	19	56.6	42.183	0	IDH3B	Isocitrate dehydrogenase [NAD] subunit beta, mitochondrial;Isocitrate dehydrogenase [NAD] subunit, mitochondrial	O43837;A0A087WZN1;A0A087X2E5;L0R875;B4DU38;A0A0D9SG66;Q9UIC5;Q99855	Matrix	0	0.757283	0.089276	0.45837	0.0807851	1.12686	0.124758	0.99289	0.209582	0.710704	0.120852	0.509479	0.0820742	1.14746	-0.208341	2.8498	-0.245461	1.53348	-0.218161	0.725634	-0.086195	1.10684	-0.246458	1.26054	-0.204172	0.00388999	0.143644	0.120294	-0.0477112	0.115738	0.174328	0.0542234	0.173759	0.146292	0.110497	0.350725	0.167523	0.0182068	0.109172
784	23	2	1	77.4	46.292	0	ACOT2	Acyl-coenzyme A thioesterase 2, mitochondrial	A0A087X0W7;P49753;A0A087WT95;B3KSA0;A0A2R8Y7H3	Matrix	0	0	NaN	0.854786	0.281826	0	NaN	0	NaN	0	NaN	0	NaN	0	NaN	1.05481	0.302854	0	NaN	0	NaN	0.355338	0.282223	0	NaN	NaN	NaN	NaN	0.218967	0.344685	NaN	NaN	NaN	NaN	NaN	NaN	NaN	NaN	NaN
793	17	17	17	69	35.351	0	MRPL45	39S ribosomal protein L45, mitochondrial	Q9BRJ2;A0A087X2D5;B4DEF8;A0A0G2JMS5;A0A087WU62;Q3MHC5	Matrix	0	0.569246	-0.17404	0.287386	0.0826175	0.812613	-0.179104	0.10159	0.0930631	0.732494	-0.188906	0.213783	-0.116068	1.24647	-0.540198	0.731699	-0.127791	1.53361	-0.49413	0.501236	-0.402611	1.26159	-0.436887	1.22481	-0.425524	0.0538064	-0.259664	-0.316262	0.141956	-0.122607	0.228503	-0.0231671	-0.286526	-0.227618	-0.0222878	0.675766	-0.374288	-0.00300396	-0.31603
844	2	2	2	13.7	9.1135	0.00050289	PET100	Protein PET100 homolog, mitochondrial	P0DJ07;A0A0A0MSK2	MIM	1	0.0664146	-0.0402155	0	NaN	0.277306	-0.630888	0.698036	-0.297802	0	NaN	0.238569	-0.526364	1.02139	-0.642874	0	NaN	1.28531	-0.413719	0.244849	0.238333	0	NaN	0	NaN	0.291132	-0.0164963	-0.395282	NaN	NaN	NaN	0.0582473	-1.32002	NaN	-0.59719	-0.236584	-0.0596321	NaN	NaN
853	15	15	15	49.5	46.65	0	IVD	Isovaleryl-CoA dehydrogenase, mitochondrial	P26440;A0A384MR53;A0A0A0MT83;A0A2L0RI93;A0A2L0RI88;A0A0S2Z4K7;A0A2L0RIE3;A0A2L0RI76;H7C4G6;H0YLC3;H0YKV0;H0YN10;A0A087WVD3;A0A2L0RIB1;A0A0S2Z3Z7	Matrix	0	0.00612268	0.00172142	0.103997	-0.0141845	0.679347	0.0192566	0	NaN	0.756824	-0.0802868	0.150505	0.0565323	0.855585	0.123628	0.0232949	-0.0107198	0.885145	-0.103751	0	NaN	0.341652	-0.0596028	0.0957125	0.0263667	0.174279	-0.0659859	-0.103128	0.0583859	-0.00144202	-0.0994973	-0.00179007	0.0287342	0.0308256	NaN	NaN	NaN	-0.0408382	-0.0419438
861	2	2	2	32.8	6.662	0.00025278	MP68;C14orf2	6.8 kDa mitochondrial proteolipid	P56378;A0A0A0MTQ5;G3V556;A0A024R6N3	MIM	1	1.29795	0.225754	0	NaN	0.897201	0.112287	0.810429	0.088416	0	NaN	0.470651	0.0234981	1.14175	-0.0736033	0	NaN	0.353306	-0.107563	1.30298	-0.148441	0	NaN	0.0521242	0.00748061	0.162081	0.330266	0.184916	NaN	NaN	NaN	0.0924781	0.0474128	0.196971	0.102322	0.148849	0.014077	NaN	NaN
870	6	6	6	39.4	23.255	0	MTHFS;ST20-MTHFS	5-formyltetrahydrofolate cyclo-ligase	P49914;A0A0A6YYL1;Q96EE9;A0A0U1RQM3;A0A0U1RR23;H3BMB9	Matrix	0	0	NaN	1.16586	-0.783784	0.273815	-0.33783	0	NaN	1.10828	-0.857484	0.511839	-0.737831	1.19401	-1.25899	1.25822	-1.24745	1.36484	-1.41961	0	NaN	1.28845	-0.821086	1.29813	-0.642073	NaN	NaN	NaN	-0.355682	-1.04782	-0.947853	0.0361869	-0.711847	NaN	NaN	NaN	NaN	-0.353082	-1.16883
871	8	8	8	11.5	114.16	0	CORO7-PAM16;PAM16	Coronin;Mitochondrial import inner membrane translocase subunit TIM16	A0A0A6YYL4;Q9Y3D7;I3L0X9;I3L3T0;I3L1U7;P57737;B3KUH7;B3KSY4;B4DKU9;A0A0B4J298	MIM	0	0.701895	0.134305	0	NaN	0.868258	0.15728	0.512989	0.128534	0.701155	0.115772	0.369622	0.151218	0.802626	0.03861	0	NaN	0.303456	0.0209023	0.000269296	3.189e-05	0.0300812	0.00623175	0.270021	-0.0627993	0.0294175	0.269373	0.104124	NaN	NaN	NaN	0.0280033	0.223273	0.220564	-0.0599461	0.235535	0.210012	0.0980152	0.0197991
874	7	7	7	53.8	15.004	0	URLC5;CCSMST1	Protein CCSMST1	A0A0A8K8N9;Q4G0I0	IMS	1	1.25793	0.291101	0	NaN	2.09935	0.366384	2.12878	0.182638	0	NaN	0.582079	0.210581	0.251167	-0.0525598	0	NaN	0.0268273	-0.0115746	0.920298	-0.109446	0	NaN	0.43644	-0.0974851	0.160275	0.406063	0.306966	NaN	NaN	NaN	0.414677	0.303597	0.380878	0.207643	0.186968	0.153302	NaN	NaN
875	18	18	17	41.2	74.591	0	ACSS3	Acyl-CoA synthetase short-chain family member 3, mitochondrial	A0A0B4J1R2;Q9H6R3;F8VZB4	Matrix	0	1.2101	-1.02789	1.60218	-0.860986	2.00314	-0.823677	0	NaN	1.24914	-1.23837	0.233639	-0.0878831	0.0361792	0.02381	0.283737	-0.136559	1.61691	-0.305742	0	NaN	0.0894158	-0.0306612	0.00165459	-0.00111511	-0.625333	-0.923339	-1.53501	-0.633143	-1.11203	-0.837782	-0.780165	-0.70726	-0.983605	NaN	NaN	NaN	-0.624221	-1.55016
884	6	6	1	35.6	22.61	0	GSTZ1	Maleylacetoacetate isomerase	G3V5T0;A0A0C4DFM0;G3V4T6;O43708;A0A0A0MR33;G3V267;Q59FU9;G3V3B9;H0YJN8	Matrix	0	0.801887	-0.195302	0.00481397	0.0028894	0.431915	-0.325124	0	NaN	0.1075	-0.0303142	0.143117	-0.149013	0.100352	-0.0420025	0.818972	-0.300704	0.400282	-0.223666	0	NaN	1.11855	-0.252984	0.724282	-0.230212	-0.28207	-0.0184918	-0.285343	-0.365109	0.148449	0.225329	-0.349456	0.177311	-0.803227	NaN	NaN	NaN	-0.135348	-0.115699
897	8	8	8	63.1	16.188	0	NME6	Nucleoside diphosphate kinase;Nucleoside diphosphate kinase 6	C9JQB1;A0A0C4DG91;O75414;A0A2R8Y7V2;C9J9V6;A0A2R8Y547;C9J1J2	Matrix	0	0.736018	-0.0816127	0.0869072	0.0171855	0.056478	0.0135571	0.657739	-0.121148	1.07017	-0.0726674	0.586483	-0.125905	0.808142	-0.240639	1.14046	-0.297201	1.32492	-0.27167	0.701273	-0.260986	0.915264	-0.326689	0.565191	-0.345277	-0.127132	-0.000144301	-0.117562	-0.11377	0.0698606	0.0954658	-0.14221	0.0995871	0.0832941	0.0144981	-0.208018	-0.169925	-0.0556962	-0.117562
907	10	10	10	38.5	35.119	0	DHRS7B	Dehydrogenase/reductase SDR family member 7B	Q6IAN0;A0A0C4DGQ8;J3KRS1;J3QLJ8;J3QKT1;J3QLK1	Membrane	1	0.00706839	-0.00114365	0	NaN	0.135243	-0.0405611	0.282989	-0.0103541	0	NaN	0.0615039	-0.0341599	0.717281	-0.158415	0	NaN	0.339039	-0.219927	0.384859	-0.116591	0	NaN	0.903617	-0.238962	0.0543624	0.0433189	-0.101112	NaN	NaN	NaN	0.101784	0.0178844	-0.241352	0.012068	-0.0343565	-0.00877375	NaN	NaN
911	4	4	4	25.4	27.941	0	C6orf203	Uncharacterized protein C6orf203	Q9P0P8;A0A0D9SEI0	Matrix	0	0	NaN	0.253019	0.0589498	0	NaN	0	NaN	0	NaN	0	NaN	0	NaN	0.632911	0.120404	1.18217	0.187126	0	NaN	0.00696562	-0.00782641	0	NaN	NaN	NaN	NaN	-0.0910795	0.0658383	0.20209	NaN	NaN	NaN	NaN	NaN	NaN	NaN	NaN
926	34	34	3	41.5	118.5	0	VARS2	Valine--tRNA ligase, mitochondrial	B4E0K6;A0A0G2JL52;A0A1U9X9B9;A0A0G2JIA5;A0A140TA36;B7ZL25;A0A1U9X9A2;A0A140TA35;A0A1U9X9B3;A0A140T8Y0;Q5ST30;A0A140TA45;A0A0A0MTG1;A0A140TA40;B2RDZ1;B7ZCJ6;B4DG77;Q9H6B7;A2ABL6	Matrix	0	0.280616	0.0272367	1.04708	0.220059	0.677399	0.0620171	0	NaN	1.0403	0.102725	0.221974	0.0753667	1.10065	0.349818	1.46467	0.187591	1.84994	0.331618	0	NaN	1.47705	0.283279	1.32498	0.314475	-0.0138148	-0.00259445	0.0981195	0.081067	0.312724	0.266385	0.0124972	0.0462804	0.127274	NaN	NaN	NaN	0.0404014	0.11338
932	5	5	4	14.2	35.646	0	MT-ND1;ND1;NADH1;NDI;ndh1	NADH-ubiquinone oxidoreductase chain 1	A0A0G2UNI1;P03886;A0A342LFY8;A0A343FRN1;A0A343F7R9;A0A343F404;A0A343EQJ5;A0A343E9E8;A0A6B9RB71;H9MSR8;A0A343JWI0;A0A342LFW2;A0A343JVE0;A0A059QN62;A0A343GRF0;A0A059QJF0;A0A343GRI9;A0A059QJL5;A0A343KLU2;A0A059QKS9;A0A343KKH4;A0A343KKG1;A0A059QP35;A0A343G2Q6;A0A343G6P7;A0A343G753;A0A344AK36;A0A343GHC8;A0A344AJR9;A0A344AJ87;A0A343YSP7;A0A343YS78;A0A343WNZ8;A0A343VGQ5;A0A343L5E3;A0A343KV55;A0A1W6ELZ8;…	MIM	8	0.982944	-0.477355	0	NaN	0.629628	-0.243303	1.36164	-0.487105	0	NaN	0.625478	-0.675358	2.14401	-0.431076	0	NaN	0.364017	-0.659286	2.80388	-1.16106	0	NaN	1.21297	-0.686583	-0.20558	-0.782241	-0.444243	NaN	NaN	NaN	-0.125431	-0.53107	-0.0734089	-0.284915	-0.538836	-0.637564	NaN	NaN
944	20	20	20	41.1	82.64	0	ABCB7	ATP-binding cassette sub-family B member 7, mitochondrial	O75027;A0A0S2Z2Z3;A0A5F9ZA98;A0A590UJS8;B4DGL8;A0A087WW65;B3KM98;A0A2R8Y473;A0A0S2Z2W5;A0A0S2Z367;E9PJR8;E9PNQ5;A0A2R8Y3N2;A0A2R8YF35;Q7Z3K5	MIM	6	0.662681	0.203045	0	NaN	0.550624	0.18393	0.50671	0.130825	0	NaN	0.235382	0.137376	0.446015	-0.112772	0	NaN	0.328957	-0.103959	0.412844	-0.108876	0	NaN	0.442641	-0.124562	-0.0250155	0.305717	0.328435	NaN	NaN	NaN	-0.0498004	0.381799	0.219791	-0.0589538	0.187576	0.263854	NaN	NaN
946	23	23	23	58	46.588	0	ACADM;DKFZp686M24262	Medium-chain specific acyl-CoA dehydrogenase, mitochondrial	P11310;A0A0S2Z366;Q5T4U5;Q5HYG7;B7Z9I1;B4DWX6;B4DVB1;B4DVE0;B4DJE7;A0A0S2Z3A5;E9PJM9;E9PRX4;H0YDT5	Matrix	0	0.467606	-0.0669628	0.00298868	0.000547013	0.397028	-0.0378676	0.149718	-0.076095	0.250508	0.0390915	0.323154	-0.0728386	0.1938	0.0250108	2.94993	-0.178372	1.06372	-0.092606	0.876157	0.281739	1.21882	-0.109316	2.3824	-0.0790401	-0.166486	0.0191265	-0.0535284	-0.0912332	-0.0103502	0.103224	-0.108752	-0.0109229	0.00607212	-0.331917	0.262486	-0.158854	-0.0741221	0.100794
948	15	2	2	64.5	31.282	0	SLC25A10	Mitochondrial dicarboxylate carrier	Q9UBX3;A0A0S2Z382;A0A0S2Z3G3;B4E1E9;A0A0S2Z3I3;F6RGN5;I3L1E8;I3L3N9	MIM	6	0.748995	-0.099015	0	NaN	0.275963	-0.114482	0.823859	-0.282038	0	NaN	0.393534	-0.11872	1.64762	-0.125556	0	NaN	0.679498	-0.101262	0.242102	-0.0676219	0	NaN	0.530032	-0.415111	-0.196112	-0.0497701	-0.0511633	NaN	NaN	NaN	-0.396954	-0.0701146	0.123623	-0.524562	-0.11929	-0.202261	NaN	NaN
949	3	3	3	14.2	26.049	0.00026717	BCL2L1	Bcl-2-like protein 1	Q07817;A0A0S2Z3D2;Q5TE63;Q5QP56;Q9H1R6;Q5TE64;A0A0S2Z3C5;Q5QP59	MOM	1	0.189643	0.0853359	0	NaN	0	NaN	0.095766	0.0498308	0	NaN	0	NaN	0	NaN	0	NaN	0	NaN	0	NaN	0	NaN	0	NaN	0.300417	-0.226262	0.181853	NaN	NaN	NaN	NaN	NaN	NaN	0.193204	-0.297485	0.253773	NaN	NaN
950	5	5	5	34.8	23.135	0	FXN	Frataxin, mitochondrial;Frataxin intermediate form;Frataxin(56-210);Frataxin(78-210);Frataxin mature form	Q16595;C9JAX1;A0A0S2Z3G4;A0A2R8Y5A1;A0A2R8Y4G3;A0A2R8Y577	Matrix	0	0.771219	-0.259482	0	NaN	0.185215	-0.0465506	0	NaN	0	NaN	0.0747544	-0.0140235	1.11022	0.211499	0.065773	-0.0588344	1.00642	-0.142159	0	NaN	0	NaN	0.472802	-0.135279	-0.11984	-0.504671	-0.153935	NaN	NaN	NaN	-0.224334	0.0453867	0.0392956	NaN	NaN	NaN	NaN	NaN
953	19	5	5	62.1	33.064	0	SLC25A4	ADP/ATP translocase 1	P12235;A0A0S2Z3H3;A8K787;V9GYG0;A0A0S2Z359;A0A0S2Z3C4;Q59EP7;Q9H0C2	MIM	6	1.03416	-0.398732	0	NaN	0.880485	-0.387609	0.927453	-0.431735	0	NaN	0.4171	-0.327995	0.537402	-0.156721	0	NaN	0.472648	-0.134342	0.293123	-0.102595	0	NaN	0.353971	-0.114501	-0.143468	-0.573084	-0.479644	NaN	NaN	NaN	-0.0757481	-0.51924	-0.567838	-0.105846	-0.577054	-0.612305	NaN	NaN
958	18	18	18	69.1	35.079	0	ETFA	Electron transfer flavoprotein subunit alpha, mitochondrial	P13804;A0A0S2Z3L0;A0A0S2Z3M4;H0YLU7;H0YK49;H0YNX6;H0YL12;H0YKF0;H0YL83;H0YM12;J3KN60	Matrix	0	1.66576	-0.545172	3.35656	-0.364993	1.95038	-0.418225	0.319668	-0.206603	4.23382	-0.418029	1.24576	-0.399278	1.45084	-0.191245	2.61788	-0.404522	2.31745	-0.356181	1.40222	-0.219157	2.72652	-0.369528	2.13157	-0.326174	-0.402531	-0.548437	-0.68455	-0.37977	-0.361095	-0.354114	-0.371758	-0.507516	-0.375401	-0.303045	0.247662	-0.564427	-0.421071	-0.421371
960	18	18	18	62.3	47.485	0	ACADSB	Short/branched chain specific acyl-CoA dehydrogenase, mitochondrial	P45954;A0A0S2Z3P9	Matrix	0	0.796021	-0.347879	0.825938	-0.335133	0.860828	-0.400458	0	NaN	0.790462	-0.31962	0.554983	-0.397754	0.652438	0.350784	0.175222	0.05654	0.357903	0.128974	0	NaN	0.22542	0.095408	0.276332	0.108103	-0.659768	-0.13947	-0.2444	-0.626513	-0.164014	-0.214871	-0.711535	-0.347099	-0.14274	NaN	NaN	NaN	-0.604674	-0.113567
965	4	4	2	33.5	19.733	0	MPV17	Protein Mpv17	P39210;A0A0S2Z469;B5MC53;B5MCF8;A0A0S2Z3Z9;E7EX18;G5E9F5;H0Y6M5;A0A0S2Z466;F8WEL3;B5MC10;A8MTD3;A8MPV4	MIM	4	0.524196	0.283081	0	NaN	0.0653132	0.0563931	0.339467	0.119582	0	NaN	1.04028	0.309794	0.32736	0.142876	0	NaN	0.611266	0.247039	0.409281	0.194188	0	NaN	0.609011	0.319299	-0.10231	0.361416	0.590137	NaN	NaN	NaN	-0.196591	0.309377	NaN	-0.134002	0.189417	0.30333	NaN	NaN
966	18	18	18	89.3	26.923	0	HSD17B10	3-hydroxyacyl-CoA dehydrogenase type-2	Q99714;A0A0S2Z410;Q5H928;A0A0S2Z434	Matrix	0	0.14508	-0.0662111	0.0716502	-0.0294994	0.140581	-0.056803	0.0895996	0.0734046	0.0200389	-0.00986567	0.121105	-0.101171	0.601025	-0.276049	1.44113	-0.395275	1.06506	-0.32323	0.204848	-0.173438	1.00814	-0.398599	0.947301	-0.324982	-0.382231	0.099448	0.0841502	-0.28379	0.0162348	0.179057	-0.333189	0.0473385	0.115441	-0.420028	0.52477	0.115472	-0.318632	0.132198
968	5	5	5	39.4	20.108	0	NDUFS4	NADH dehydrogenase [ubiquinone] iron-sulfur protein 4, mitochondrial	O43181;A0A0S2Z433;H0Y9M8	MIM	0	1.72008	-0.74618	0	NaN	1.68574	-0.762792	0	NaN	1.39906	-0.846513	1.02389	-0.539873	2.01694	-2.11495	0	NaN	1.6541	-2.47598	0	NaN	2.14687	-2.20263	0	NaN	-0.537278	-0.855591	-0.845671	NaN	NaN	NaN	-0.557624	-0.790772	-0.939979	NaN	NaN	NaN	-0.516367	-0.914411
975	4	4	4	36.7	18.61	0	SDHC	Succinate dehydrogenase cytochrome b560 subunit, mitochondrial	Q99643;D3DVH1;A0A0S2Z4C9;B4DEL5;A0A0S2Z4B7;Q6IAQ2	MIM	3	1.32037	0.135941	0	NaN	0.872443	0.103898	0.091457	-0.0265557	0	NaN	2.01205	0.125062	0.701228	-0.137914	0	NaN	1.9536	-0.217379	0.466521	-0.18238	0	NaN	0.948879	-0.110793	0.197488	0.108814	0.101521	NaN	NaN	NaN	0.188528	0.0674096	0.0557562	0.124461	-0.207768	0.00364023	NaN	NaN
976	23	23	23	62.7	54.636	0	FH	Fumarate hydratase, mitochondrial	P07954;A0A0S2Z4C3;A0A0S2Z3X6;A0A0S2Z4H0;A0A0S2Z3S9;A0A0S2Z3W2;A0A0S2Z408	Matrix	0	1.08735	-0.0898166	0.783954	-0.0714099	1.74978	-0.0941382	0.378013	-0.141424	2.13491	-0.0978989	0.823769	-0.0965104	0.581028	-0.0759148	1.14913	-0.198823	1.14111	-0.180541	1.03541	-0.196809	1.46409	-0.189784	1.08205	-0.159216	-0.0994327	-0.0382958	-0.131721	-0.0746385	-0.127237	-0.0123541	-0.0917097	-0.0734089	-0.117296	-0.126848	0.0934633	-0.390888	-0.0998346	-0.0824301
979	41	41	9	63.5	79.685	0	HSD17B4	Peroxisomal multifunctional enzyme type 2;(3R)-hydroxyacyl-CoA dehydrogenase;Enoyl-CoA hydratase 2	P51659;A0A0S2Z4J1;B2R659;A0A2R8YD50;B4DSD0;B4DDM5;E7ET17;A0A2R8Y7L2;B3KSP2;Q59H27;E7ER27;E7EPL9;A0A2R8YF45;A0A2R8YDT8;A0A0S2Z460;A0A2R8Y7W2;A0A0S2Z4Q6;A0A2R8YEG2;Q9UBA4;A0A2R8YF39	unknown	0	0.75876	0.230968	1.22263	0.524033	1.11328	0.394381	0.841271	0.48366	0.961248	0.465731	0.499149	0.333953	1.93753	0.148329	0.655477	0.403779	1.06283	0.4053	0.658269	0.386447	1.00144	0.387093	1.09219	0.383436	0.0182068	0.395587	0.279109	0.25532	0.659609	0.657172	0.16221	0.498383	0.522551	0.0920721	0.564926	0.793982	0.143132	0.545003
980	3	3	3	27	17.043	0	SDHD;UNQ5809	Succinate dehydrogenase [ubiquinone] cytochrome b small subunit, mitochondrial	A0A0S2Z4J3;O14521;Q6UWH2;H0YD96;H0YD41;G3V173;E9PK73;H3BRW5	MIM	3	1.44846	0.0971909	0	NaN	1.42746	0.142148	0.499756	0.119839	0	NaN	0.0563217	0.0235355	1.63483	-0.229056	0	NaN	0.475781	-0.0948976	1.52462	-0.174394	0	NaN	0.73926	-0.148893	0.0791561	0.134873	0.0775433	NaN	NaN	NaN	0.138552	0.192826	0.095065	-0.0558762	0.245113	0.17028	NaN	NaN
994	19	19	19	34.2	63.514	0	SLC30A9	Zinc transporter 9	Q6PML9;A0A0S2Z514;A0A024R9W8;B2R745;B4DSU2;A0A0S2Z512;D6R9M6	MIM	5	0.405867	-0.0359014	0	NaN	0.678286	-0.164504	1.27643	-0.161231	0	NaN	0.944859	-0.146655	2.28134	-0.460189	0	NaN	1.45969	-0.492592	2.65487	-0.432999	0	NaN	0.839665	-0.277358	0.0082	-0.0149266	-0.100978	NaN	NaN	NaN	-0.204266	-0.297015	0.00776814	-0.0941408	-0.227988	-0.161565	NaN	NaN
995	10	10	10	46.3	33.331	0	SURF1	Surfeit locus protein 1	Q15526;A0A0S2Z523;E5KRX5;A0A087WYS9	MIM	2	0.263655	0.108003	0	NaN	0.106223	0.0529145	0.110364	-0.0531922	0	NaN	0.18692	-0.180388	0.271682	0.0865474	0	NaN	0.474298	0.161983	0.434642	0.0715035	0	NaN	0.536953	0.247187	-0.189993	0.237149	0.276852	NaN	NaN	NaN	-0.273256	0.288276	0.143723	-0.370005	0.174198	0.03623	NaN	NaN
997	6	6	3	42.8	20.843	0	MRPS28	28S ribosomal protein S28, mitochondrial	Q9Y2Q9;A0A0S2Z5D2;Q53G62;A0A0S2Z563;A0A0S2Z5H0;H0YAT2;E5RGC7;H7C5V3;E5RFH3;U3KQQ8;E5RK86;E5RFT8	Matrix	0	0.63301	-0.12057	1.1111	0.478823	0.35945	0.0352634	0.198725	0.114278	0.0627171	-0.0100267	0.49389	0.0504123	0.933799	-0.45978	1.32962	0.281307	1.44597	-0.18055	0.811986	-0.267283	0.985009	-0.325547	0.895379	-0.258062	0.00791302	-0.131326	-0.238298	0.441802	0.254186	0.74048	0.106616	0.0138149	-0.014641	-0.0976408	-0.0831112	0.523587	0.059909	0.0222439
1000	9	9	9	55.9	27.873	0	ETHE1	Persulfide dioxygenase ETHE1, mitochondrial	O95571;A0A0S2Z580;A0A0S2Z5B3;B2RCZ7;M0QXB5;A0A0S2Z5N8;M0QY80;M0QX80	Matrix	0	1.44413	-0.743641	2.31731	-0.515481	1.85091	-0.673372	0	NaN	1.87695	-0.621966	0.721122	-0.737995	1.02924	-0.269186	2.87013	-0.365795	2.26212	-0.390988	0	NaN	1.25066	-0.406051	1.07165	-0.489409	-0.527491	-0.68437	-1.01906	-0.4444	-0.542208	-0.559834	-0.575379	-0.833659	-0.611078	NaN	NaN	NaN	-0.551332	-0.766722
1010	5	5	5	27.4	31.957	0	MTFR1L	Mitochondrial fission regulator 1-like	Q9H019;A0A0S2Z5H6;B4DRE5;B2RAQ5;C9JF50;E9PLU1;E9PRK5;E9PLD2;B3KPT5;E9PRW1;E9PSD6;E9PPF9;E9PPQ0	unknown	0	0.169057	0.104625	0.10581	0.07771	0	NaN	0	NaN	0.197951	0.445541	0.26373	0.364394	0	NaN	0	NaN	0	NaN	0	NaN	0	NaN	0	NaN	-0.0839668	0.293217	NaN	0.173255	0.451642	-0.391768	NaN	NaN	NaN	NaN	NaN	NaN	-0.24197	NaN
1013	15	15	15	30.6	67.688	0	CDK5RAP1	CDK5 regulatory subunit-associated protein 1	Q96SZ6;Q53H36;A0A0S2Z5J9;B4DI01;A0A0S2Z592;H0Y721	Matrix	0	1.37704	0.185191	1.65611	0.243824	1.44779	0.265524	0	NaN	1.52875	0.249117	0.661295	0.259429	0.368211	-0.233546	0.79001	-0.519335	0.335225	-0.260612	0	NaN	0.58637	-0.33843	0.115823	-0.0781874	0.220206	0.228402	0.106964	0.315102	0.224334	0.192035	0.357383	0.260066	0.179123	NaN	NaN	NaN	0.336626	0.210012
1014	10	10	10	26.8	50.733	0	METTL17	Methyltransferase-like protein 17, mitochondrial	Q9H7H0;A0A0S2Z5L8;A0A0S2Z5V5;G3V353;G3V4P2;G3V3X6;G3V4H5;H0YJW1;B4E298;B4E0Q8	Matrix	0	0.493285	-0.495626	0.594595	-0.263636	0.992358	-0.387788	0	NaN	0.338117	-0.269442	0.179983	-0.131258	0.596559	-0.683708	0.865101	-0.924562	1.90867	-0.964684	0	NaN	0.771941	-0.749069	0.648515	-1.01379	0.238909	-1.02552	-0.700262	0.0340749	-0.282973	-0.54201	-0.138203	-0.427177	-0.597984	NaN	NaN	NaN	0.322851	-0.552672
1016	32	32	3	58	92.218	0	ELAC2	Zinc phosphodiesterase ELAC protein 2	Q9BQ52;B4DT15;A0A0S2Z5M8;G5E9D5;E7ES68;B3KSU9;V9GYS7;H7C2I4;J3QRS2;V9GYU5;J3QL08;V9GZ72;J3QLK4;Q9HAS7;J3QQT1	Matrix	0	1.57964	0.300919	1.99917	0.386858	1.95982	0.450771	0	NaN	2.97817	0.370428	1.40849	0.387114	0.314207	-0.188439	0.666935	-0.24351	0.275352	-0.16199	0.359036	0.384185	0.526424	-0.181534	0.271385	-0.101846	0.400538	0.250131	0.252088	0.35208	0.343751	0.464743	0.444243	0.371777	0.536294	NaN	NaN	NaN	0.346645	0.379263
1019	12	12	12	62.1	19.856	0	NDUFAF2	Mimitin, mitochondrial	Q8N183;A0A0S2Z5U1;A0A0S2Z5U2;D6RA56;A0PJB9;A0A0S2Z5T4;H0YA50	MIM	0	0.260782	0.0874608	0.853742	-0.334843	0.216903	0.0910288	0.044457	-0.014189	0.271931	0.0869013	0.00576218	0.00446457	0.631705	-0.172604	0.724505	-0.256993	0.634912	-0.182713	0.679342	-0.146659	0.685086	-0.243052	1.25631	-0.186204	-0.156756	0.199885	0.219253	-0.0799659	-0.564817	-0.359746	-0.209912	0.249839	0.233159	-0.219102	0.0984437	0.0780915	-0.141176	0.245301
1020	17	17	2	54.4	33.637	0	PYCR2;DKFZp434J218	Pyrroline-5-carboxylate reductase 2;Pyrroline-5-carboxylate reductase	Q96C36;A0A0S2Z5U6;A0A024R3Q9;A0A087WZR9;Q8NCZ0;A0A087WX69;A0A087WZF0	Matrix	0	1.06079	0.283978	1.63287	0.175191	1.0893	0.223109	0.75317	0.219751	1.04186	0.249538	0.454939	0.224082	1.55494	0.132926	1.32537	0.113972	1.64009	0.142887	0.917485	0.388683	1.24582	0.140331	2.13958	0.152761	0.105678	0.356125	0.390132	0.128953	0.223172	0.173449	0.0878702	0.280492	0.300964	0.013498	0.372692	0.273064	0.0882773	0.339473
1021	9	9	9	36.8	27.131	0	DIABLO	Diablo homolog, mitochondrial	Q9NR28;Q502X2;A0A0S2Z5U7;A0A024RBT2;A0A0S2Z5P6;K7X1S0;Q53HB7;H7BZK7;A0A2U3TZH2;H7BZQ7	IMS	0	0.842685	-0.435045	0.805921	-0.528292	0.903359	-0.375797	0.0130715	0.0392945	0.639664	-0.444925	0.776471	-0.497683	0.114109	0.0724874	0.0435046	-0.0412571	0.0916122	0.0615647	0.971257	0.906559	0.240128	-0.168844	0.0178979	0.012143	-0.802336	-0.206018	-0.29678	-0.403046	-0.193709	-0.988121	-0.626068	-0.117163	-0.38416	-0.803796	0.882385	NaN	-0.612461	-0.27739
1023	8	8	8	64.7	12.498	0	DNAJC19	Mitochondrial import inner membrane translocase subunit TIM14	Q96DA6;A0A0S2Z5X1;F2Z3A7;G5E9V2;A0A2R8Y817;A0A2R8Y839	MIM	1	0.72	0.066747	0	NaN	0.4398	0.124607	0.0582933	-0.0137999	0	NaN	0.124119	0.0901484	0.500035	0.104956	0.682586	0.295413	0.374264	0.0966224	0.321481	0.074043	1.65417	0.29998	0.0888179	0.0399208	-0.00166007	0.103581	0.0983202	NaN	NaN	NaN	-0.087718	0.249222	0.212317	-0.10276	-0.0783365	0.139697	NaN	NaN
1025	22	22	22	49.1	80.472	0	MCCC1;DKFZp686B20267	Methylcrotonoyl-CoA carboxylase subunit alpha, mitochondrial	Q96RQ3;A0A0S2Z693;E9PHF7;Q68D27;F5GYT8;E9PG35;G5E9X5;B4DH16;B4DHW5;B7ZAW3;F8WDI3	Matrix	0	0.00906877	0.00180736	0.476257	0.271377	0.374042	0.146581	0.127047	0.170538	0.610635	0.119847	0.323563	0.0753552	0.450187	-0.0886296	0.597523	-0.236755	1.06018	-0.127234	0	NaN	0.207236	-0.0517212	0.738237	-0.132663	-0.11868	0.037947	0.086155	-0.158188	0.472489	0.49983	-0.143341	0.253997	0.329087	0.5757	NaN	-0.234624	-0.0253532	0.213671
1028	16	16	16	47.7	49.666	0	MICU2	Calcium uptake protein 2, mitochondrial	Q8IYU8;A0A0S2Z6V5;A0A0A0MTD5;A0A0S2Z6B0	MIM	0	0.0220968	0.00794315	0.428603	0.193655	0.277543	0.12119	1.23165	0.245868	0.281467	0.146372	0.443851	-0.0850869	0.895242	0.295169	0.481749	0.0885027	0.633289	0.221783	1.29536	0.213216	0.9488	0.175913	0.2674	0.123654	-0.191491	0.200034	0.0152868	-0.1376	0.425753	0.292811	-0.163284	0.390207	0.136648	0.224411	0.362937	0.150257	-0.228267	0.395853
1030	64	64	64	38.2	273.42	0	FASN	Fatty acid synthase;[Acyl-carrier-protein] S-acetyltransferase;[Acyl-carrier-protein] S-malonyltransferase;3-oxoacyl-[acyl-carrier-protein] synthase;3-oxoacyl-[acyl-carrier-protein] reductase;3-hydroxyacyl-[acyl-carrier-protein] dehydratase;Enoyl-[acyl-carrier-protein] reductase;Oleoyl-[acyl-carrier-protein] hydrolase	P49327;A0A0U1RQF0;Q6PJJ3;A0A0U1RRG3	IMS	0	1.20216	0.209808	0.350946	0.0837891	1.71754	0.242347	0.684815	0.473784	1.22672	0.287412	0.658531	0.19091	0.304342	-0.033435	1.04901	0.117591	0.532981	0.0383108	0.416793	0.261157	0.571389	-0.0955566	0.477902	0.0328735	0.111298	0.215881	0.302244	-0.0805455	0.225042	0.106871	0.177089	0.291769	0.258184	-0.0357123	0.787966	0.669097	0.141564	0.347307
1038	15	15	15	38.2	54.351	0	MICU1	Calcium uptake protein 1, mitochondrial	Q9BPX6;F6XEV2;A0A0U1RRK1;A0A286YF11;E9PQV6;S4R3V1;S4R3W3;S4R3D7	MIM	1	0.21247	0.14714	0.407672	0.264934	0.540071	0.240474	0.472977	0.208799	0.293345	0.195576	0.0204689	0.0168486	0.488502	0.189064	0.960224	0.18448	0.6022	0.204645	0.940057	0.208542	0.256787	0.094595	0.477892	0.150161	-0.348629	0.406445	0.383605	-0.206628	0.609993	0.391437	-0.0933403	0.376358	0.438405	-0.114847	0.30276	0.438483	-0.27073	0.29658
1048	4	4	4	68.6	13.087	0	QIL1;C19orf70	Protein QIL1	Q5XKP0;A0A140TA86;K7EIR2;A0A140TA84	MIM	1	2.28158	0.219043	0	NaN	0.859199	0.167195	1.12463	0.127537	1.35029	0.0890029	0.53841	0.147238	0.737999	-0.430495	0	NaN	0.841507	-0.355701	0.793541	-0.450222	0.674331	-0.312922	0.680829	-0.4513	0.24245	0.188693	0.225987	NaN	NaN	NaN	0.286645	0.16942	0.0455207	0.162726	0.166438	0.0534488	0.126709	0.061782
1058	16	16	2	71.2	30.037	0	COMT	Catechol O-methyltransferase	P21964;A0A140VJG8;E7EMS6;E7EUU8;F8WBW9;H7BZ45;A0A4D6GI41;A0A286SD53;A3F6Y9;A0A4D6GKQ6;A0A4D6GIK3;A0A4D6GL81;A0A4D6GKX6;A0A4D6GIW7;A0A4D6GIL3;F2WW53;A0A4D6GIA3;A0A4D6GI32;A0A1S6YJG6;A0A4D6GI63;F2WW55;A0A4D6GL01;A0A4D6GI82;A0A4D6GI75;A0A4D6GI65;A0A4D6GI39;A0A4D6GI07;A0A4D6GI48	Membrane	1	1.36682	0.22281	0.00845858	-0.010905	1.22401	0.200551	1.64441	0.194313	0	NaN	0.69878	0.21971	1.54383	0.345065	0.862845	0.267193	1.39313	0.313769	1.71163	0.358819	0.415565	0.342426	3.06558	0.247742	0.307778	0.142608	0.218044	0.348912	-0.370722	NaN	0.302524	0.139283	0.159847	0.222681	0.134794	0.225464	NaN	NaN
1064	38	38	38	61.1	80.852	0	GPD2	Glycerol-3-phosphate dehydrogenase, mitochondrial;Glycerol-3-phosphate dehydrogenase	P43304;A0A140VJK2;Q53T76;A8K1Z2;B7Z601;Q8WUQ0;F5GYK7;A0A0S2Z3S0;E7EM56	MIM	0	2.11463	-0.366363	0	NaN	3.22719	-0.362163	1.8841	-0.421571	1.47958	-0.390724	1.36813	-0.37852	2.93792	-0.828812	0.593384	0.255239	2.51783	-0.737504	2.02863	-0.940134	2.04573	-0.568691	2.38423	-0.700907	-0.317121	-0.354791	-0.427177	NaN	NaN	NaN	-0.372393	-0.369494	-0.344601	-0.328254	-0.444349	-0.49211	-0.485297	-0.247198
1067	20	20	20	59.1	43.482	0	HIBCH	3-hydroxyisobutyryl-CoA hydrolase, mitochondrial	Q6NVY1;A0A140VJL0;B8ZZZ0;B9A058;F8W8A6;H7C1A5;H7C126;H7C400;H7BYI7	Matrix	0	0.734335	-0.319506	0.100764	-0.0171884	0.635367	-0.126514	0.0338293	-0.020504	0.604295	-0.131195	0.104774	-0.0532218	0.558528	-0.124272	0.906702	-0.325793	0.829159	-0.225367	0.301092	-0.100444	0.814406	-0.304008	0.94881	-0.28555	-0.0306339	-0.343692	-0.584193	0.0761487	-0.121811	-0.0059029	0.0190613	-0.226755	-0.171847	-0.0999583	0.346225	-0.307778	0.0295589	-0.234869
1072	29	29	29	76.5	48.534	0	OAT	Ornithine aminotransferase, mitochondrial;Ornithine aminotransferase, hepatic form;Ornithine aminotransferase, renal form	P04181;A0A140VJQ4;Q59HE2	Matrix	0	0.0579916	-0.0511633	0.0965236	0.0858578	0.00365209	0.00323186	0.26701	0.38005	0.0192621	0.0180885	0.0755713	-0.11354	0.856584	0.50197	0.682979	0.323069	0.692297	0.380998	0.915086	0.487444	0.790354	0.358307	0.796929	0.374912	-0.623198	0.279074	0.190635	-0.507665	0.326462	0.438776	-0.541597	0.303579	0.247714	-0.434676	1.34663	0.228199	-0.570871	0.323498
1081	26	26	6	80.1	45.199	0	ACAT1	Acetyl-CoA acetyltransferase, mitochondrial	P24752;A0A140VJX1;A0A5F9ZHL1;A0A5F9ZHJ7;A0A5F9ZHD4;A0A5F9ZI66;A0A5F9ZHH9;H0YEL7;A0A5F9ZHL7;E9PRQ6	Matrix	0	0.318372	-0.0799057	0.858264	0.0958698	0.173458	0.0377918	0.0535746	0.020204	0.5414	0.0646892	0.195763	0.0515004	0.139364	0.0393637	0.362013	-0.0937356	0.184064	-0.0600643	0.173104	-0.061017	0.143419	-0.0381704	0.270511	-0.0693865	0.0962619	-0.116764	-0.219215	0.175812	0.0558462	0.0559511	0.190931	-0.0440444	-0.0335111	0.0691523	0.20322	-0.21176	0.154454	0.0264108
1082	14	14	14	63.6	33.178	0	MPST	3-mercaptopyruvate sulfurtransferase;Sulfurtransferase	P25325;A0A140VJX3;Q2VEU1;B1AH49;Q59HD5;Q2VEU0	MIM	0	1.04096	-0.530507	1.10614	-0.30229	1.57936	-0.469088	0.634431	-0.447184	1.23414	-0.395695	0.718282	-0.302523	0.978735	-0.382478	1.82084	-0.619549	1.33622	-0.405627	1.59015	-0.387006	1.41169	-0.4748	0.869271	-0.313467	-0.216719	-0.565305	-0.809497	-0.249428	-0.477677	-0.179766	-0.48746	-0.326307	-0.593497	-0.20312	-0.164271	-0.974162	-0.216267	-0.408929
1084	40	40	40	63.8	80.109	0	TRAP1	Heat shock protein 75 kDa, mitochondrial	Q12931;Q59EK6;A0A140VJY2;Q9BV61;Q53G55;Q53FS6;K0A7K7;Q5CAQ4;I3L0K7;Q8N9Z3;I3L239;I3L253;I3L2D5	Matrix	0	0.896972	-0.100913	0.399894	-0.0274098	1.04256	-0.0593662	0.173333	0.121236	0.753004	-0.0542105	0.372392	-0.0481241	1.11837	-0.0884039	1.19846	-0.247709	1.13489	-0.189622	0.839842	-0.0860987	1.30774	-0.19356	1.21403	-0.173281	-0.0816443	-0.0436245	-0.177471	-0.0135527	-0.0772429	0.00856608	-0.024003	-0.0900404	-0.0640551	-0.140794	0.612858	-0.108357	-0.00879832	-0.100305
1089	34	34	34	46.2	97.34	0	AKAP1	A-kinase anchor protein 1, mitochondrial	Q92667;A0A140VK05;B4DN86;I3L2A2;I3L2N7;I3L0W0;I3L0K6;I3L364;I3NI36;I3L3K1;O15113;I3L0V5;I3L3V6	MOM	0	0.000144846	-2.87278e-05	0	NaN	0.147769	-0.0117987	0.0367061	-0.00204222	0	NaN	0.200892	0.0377079	0.207929	0.156071	0	NaN	0	NaN	0.27319	-0.0522079	0	NaN	0	NaN	0.107018	-0.103934	-0.00317046	NaN	NaN	NaN	-0.0670015	0.0198138	0.0117917	0.0180643	0.0132615	-0.0374525	NaN	NaN
1090	24	24	8	42.7	78.728	0	CLPB	Caseinolytic peptidase B protein homolog	Q9H078;A0A140VK11;A0A2U3TZY2;H0YGM0;Q7Z777;F5H392;A0A2R8Y6R5;A0A2R8Y7E8	IMS	0	0.929285	0.143808	0.967068	0.303787	0.779838	0.146048	0.0819394	-0.0310363	0.96326	0.238681	0.554706	0.0505344	1.3339	0.213687	1.39754	0.419502	1.44909	0.275959	2.07564	0.465655	1.54206	0.247718	2.11041	0.244019	0.0543624	0.241697	0.135364	0.102994	0.476739	0.331627	0.0482362	0.277604	0.112303	-0.27673	0.0454016	0.138219	0.0769695	0.369856
1092	33	33	7	60.8	73.776	0	CPT2	Carnitine O-palmitoyltransferase 2, mitochondrial	P23786;A0A140VK13;A0A1B0GVF3;A0A1B0GTB8;A0A1B0GWC0;A0A1B0GV75;A0A1B0GTM0;A0A1B0GUD9;A0A1B0GTL9;A0A1B0GUB8	MIM	0	0.800668	-0.115936	1.67362	-0.178155	1.29166	-0.166755	0.0869832	-0.0282831	1.18151	-0.182646	1.40212	-0.183415	1.56527	-0.188207	1.2678	-0.310113	0.971027	-0.191505	1.21581	-0.151569	1.36555	-0.227467	1.0752	-0.223239	-0.102419	-0.032383	-0.213005	-0.125431	-0.204266	-0.204767	-0.101227	-0.236829	-0.16221	-0.0786856	0.179449	-0.185613	-0.132404	-0.281312
1094	28	28	28	69.4	61.332	0	MCCC2	Methylcrotonoyl-CoA carboxylase beta chain, mitochondrial	Q9HCC0;A0A140VK29;D6RD67;D6RDF7;A0A0S2Z5R4;D6R9R1;B3KR24;A0A0G2JM88	Matrix	0	1.09916	-0.311934	1.06236	-0.218212	0.987811	-0.316208	0.253461	-0.169502	1.15012	-0.244018	0.503266	-0.196261	1.18475	-0.607078	1.59842	-0.733009	1.18636	-0.632585	0.271944	-0.229046	1.45328	-0.65917	1.11386	-0.646712	-0.124991	-0.394404	-0.416407	-0.0811863	-0.297133	-0.276318	-0.0969463	-0.408494	-0.443182	-0.0464293	0.176414	-0.638491	-0.113333	-0.345623
1103	40	40	16	58.1	102	0	SND1	Staphylococcal nuclease domain-containing protein 1	Q7KZF4;A0A140VK49;B2R5U1;Q59FF0;B3KU67;B4E299;H7C597	unknown	0	0.0465259	0.0114548	1.00623	-0.0864215	0.327602	0.0303598	0.337239	0.432115	0.79346	-0.0544471	0.0599738	-0.0117848	0.216304	-0.112602	0.868733	-0.191443	1.31032	-0.179365	0	NaN	1.58298	-0.236022	2.43748	-0.168759	-0.0550966	0.169436	-0.0799754	-0.0277338	-0.116764	-0.114767	0.0708015	-0.0380147	0.0582927	-0.307662	1.3216	0.282404	-0.00836294	-0.0941009
1111	17	17	17	70.4	34.293	0	HADH	Hydroxyacyl-coenzyme A dehydrogenase, mitochondrial	Q16836;A0A140VK76;E9PF18;A0A0A0MSE2;B3KTT6;A0A0D9SFP2;B2RB06;A0A1W2PQV5;A0A1W2PNM1;A0A1W2PQC2;A0A1W2PRT2;A0A1W2PQ78;A0A1W2PP40;A0A1W2PQ55	Matrix	0	1.08489	-0.462951	0.739877	-0.153732	0.997222	-0.230485	1.45511	-0.324312	0.916002	-0.286505	0.566223	-0.26551	0.149244	-0.0398263	0.409875	-0.0993622	0.285292	-0.0577316	0.36602	-0.0769138	0.436028	-0.0822741	0.267075	-0.0610465	-0.201178	-0.499986	-0.687688	-0.0508013	-0.303109	-0.107286	-0.0812169	-0.351176	-0.259062	-0.223374	-0.311271	-0.438293	-0.078457	-0.328147
1113	16	16	16	74.5	26.477	0	AK2	Adenylate kinase 2, mitochondrial;Adenylate kinase 2, mitochondrial, N-terminally processed;Adenylate kinase 2, mitochondrial	P54819;F8W1A4;A0A140VK93;F8VY04;A0A5K1VW67;F8VZG5;A0A5F9ZHP2;B4DLK2;G3V213;F8VPP1	IMS	0	1.91746	-0.564162	1.00507	-0.476393	1.54871	-0.426765	1.02297	-0.304651	1.12936	-0.441849	0.928433	-0.488923	0.0040021	-0.00180859	0.284129	0.105455	0.205882	0.0706373	0.826818	0.432617	0.0393203	0.017961	0.0558306	0.00999559	-0.682673	-0.539928	-0.469886	-0.251539	-0.386701	-0.790939	-0.335171	-0.373398	-0.571725	-0.506209	-0.219215	-0.188528	-0.376995	-0.260508
1117	8	8	8	52	25.789	0	QDPR	Dihydropteridine reductase	P09417;A0A140VKA9;H0Y8F7;B7Z415;D6RGG7	Matrix	0	0.0620138	0.0583167	0.333645	-0.0658261	0.430697	0.507693	0	NaN	0.155588	0.0885421	0	NaN	0	NaN	0.083359	-0.0232317	2.21149	0.557688	0	NaN	0.469464	0.0866243	0	NaN	NaN	-0.21661	0.333243	0.00733906	-0.212383	0.00756508	0.173128	0.842258	NaN	NaN	NaN	NaN	-0.302582	0.227439
1118	9	9	9	37	43.122	0	BCKDHB	2-oxoisovalerate dehydrogenase subunit beta, mitochondrial	P21953;B7ZB80;A0A140VKB3;B4E2N3;A0A0K2GN21;Q6LCK9	MIM	0	0.149931	-0.0596208	0.27475	-0.225044	0.214831	0.0713335	0	NaN	0.0961193	-0.02598	0.913777	-0.0880617	1.16089	-0.149122	1.25896	-0.211743	0.34915	-0.0453968	0	NaN	1.28626	-0.102152	0.00377802	-0.00417558	0.0321009	-0.331132	0.120169	-0.00364022	0.146867	-0.81836	-0.0378138	-0.057277	0.309091	NaN	NaN	NaN	0.0694271	-0.207268
1139	26	2	2	59.6	58.486	0	ALDH7A1	Alpha-aminoadipic semialdehyde dehydrogenase	P49419;A0A1B0GW77;A0A1B0GTG2;A0A1B0GW82;A0A1B0GUA1;A0A1B0GTY9;A0A1B0GTJ4;A0A1B0GV49;A0A0J9YWF7;A0A1B0GUY0;H0YHM6;F8VVF2;F8WDY6;A0A1B0GVU0;A0A0J9YWM6;F8WD33;A0A1B0GW65;A0A0J9YWK1	Matrix	0	0.278323	-0.0446125	0.0537052	-0.0242391	0.114004	-0.0557212	0	NaN	0.0042299	0.0016982	0.0745147	0.0484384	0.450807	0.260714	0.220757	0.0708647	0.545221	0.110702	0	NaN	0.728678	0.129014	0.208412	0.0573159	NaN	-0.0931544	0.00392943	0.192699	0.0374583	-0.302875	0.252537	-0.316841	-0.10286	NaN	NaN	NaN	0.245252	-0.1595
1157	4	4	4	10.8	40.489	0	COQ2	4-hydroxybenzoate polyprenyltransferase, mitochondrial	Q96H96;E2QRG7;A0A1D8H0A6;E7EPM7;B4DV83;H0YAI0	MIM	9	0.207488	-0.144741	0	NaN	0	NaN	1.19402	-0.453833	0	NaN	0	NaN	0.53175	-0.384442	0	NaN	0	NaN	0.4421	-0.186719	0	NaN	0	NaN	-0.357844	0.0683624	NaN	NaN	NaN	NaN	NaN	NaN	NaN	-0.695115	-0.330329	-0.336055	NaN	NaN
1158	23	23	10	84.8	30.772	0	VDAC1	Voltage-dependent anion-selective channel protein 1	P21796;A0A1L1UHR1;B3KTS5;B4DEI3	MOM	19	0.972288	0.167658	0.878715	0.624182	0.905815	0.158752	1.0969	0.139038	0.449492	0.186673	0.340328	0.0857154	0.960281	-0.109459	1.07449	-0.275446	0.454206	-0.0891384	0.675039	-0.0827757	0.87153	-0.210998	0.347413	-0.0671201	0.0508847	0.246875	0.205214	0.121413	0.921008	0.830126	0.0361869	0.20528	0.234788	0.0553346	0.183654	0.178127	0.00619029	0.498342
1162	8	7	7	34.3	35.503	0	SFXN3	Sideroflexin-3;Sideroflexin	Q9BWM7;A0A1P0AYU5;B4DRS6;S4R3N9	MIM	4	0	NaN	0	NaN	0	NaN	0.726187	-0.278149	0	NaN	0	NaN	0.67944	-0.134673	0	NaN	0	NaN	0.459616	-0.0665762	0	NaN	0	NaN	NaN	NaN	NaN	NaN	NaN	NaN	NaN	NaN	NaN	-0.557603	-0.102053	-0.17479	NaN	NaN
1170	7	7	7	51.8	18.383	0	TXN2	Thioredoxin, mitochondrial	Q99757;B4DX69;A0A1S5UZH5;M0QXH0;F8WDN2	Matrix	0	0.157138	-0.0587794	0.57582	0.274875	0.419955	0.211004	0.119964	0.109674	0.274088	0.372872	0.147525	0.0957788	0.839907	0.210545	0.820355	-0.0718855	0.518932	-0.0829897	0.220499	-0.0413649	0.295267	-0.0430664	0.180831	-0.038821	-0.300342	0.14733	-0.0233263	-0.0843491	0.455633	0.45334	-0.139474	0.263958	0.508527	-0.165612	0.38496	NaN	-0.501831	0.398151
1174	6	6	1	31	26.973	0	HSD17B8	Estradiol 17-beta-dehydrogenase 8	Q92506;A0A1U9X7U3	Matrix	0	0.63411	-1.584	0.538761	-1.09688	1.68272	-1.9469	0	NaN	0.666283	-0.991426	0	NaN	1.03085	-1.26198	0.597835	-0.485749	0.954217	-1.07166	0	NaN	0.331457	-0.451416	1.59885	-1.09854	NaN	-0.979147	-2.18884	0.430821	-1.99179	-1.72966	NaN	-2.01042	-1.88339	NaN	NaN	NaN	0.0973411	-1.35406
1186	7	7	7	25.1	42.19	0	PARL	Presenilins-associated rhomboid-like protein, mitochondrial;P-beta	Q9H300;A0A1W2PP11;C9JNP8;F8WCQ4;A0A1W2PS40;H7C0U0;A0A1W2PP66;H7C122;H7C045	MIM	7	0.395807	0.178334	0	NaN	0.315288	0.110136	0.20671	0.10814	0	NaN	0.047926	0.0270434	0.490334	0.252806	0	NaN	0.657744	0.224599	0.480865	0.21816	0	NaN	0.197948	0.0734632	-0.156418	0.305236	0.386185	NaN	NaN	NaN	-0.141112	0.183245	0.288276	-0.264253	0.321802	0.266871	NaN	NaN
1188	31	31	2	70	65.443	0	ME2	NAD-dependent malic enzyme, mitochondrial	P23368;A0A1W2PPH1;A0A1W2PQT3;A0A1W2PQY8;A0A1W2PR68;A0A1W2PQF8;A0A1W2PRS2;A0A1W2PRY9;A0A1W2PQH4;A0A1W2PRH1;A0A1W2PPY2;Q12835	Matrix	0	0.72838	-0.0863175	0.123697	0.0144163	0.212845	-0.0182104	0.376195	0.386332	0.21807	0.0244599	0.0440424	0.0133837	0.284697	-0.0149485	1.73669	-0.0703428	0.923983	-0.0732265	0.0616717	0.0314428	0.368684	-0.0188462	0.62413	-0.0207219	-0.163106	-0.0117819	-0.0840642	-0.0318576	-0.0186342	0.0937406	-0.0787008	0.0205307	0.00353884	-0.000476127	1.15476	0.00471082	-0.0456995	0.0937406
1193	3	3	3	38.7	18.884	0	GCSH	Glycine cleavage system H protein, mitochondrial	P23434;A0A1W2PQV2;Q6QN92;Q53XL7;H3BUH9;Q6IAT2;H3BNV1;A0A1W2PRH4;A0A1W2PPE4;A0A1W2PNX3;A0A1W2PPQ1;A0A1W2PS29	Matrix	0	1.06396	-0.320164	1.14825	-0.0780176	0.783003	-0.0718011	1.42413	0.0782072	0.769886	-0.0765255	2.38318	-0.0809497	0.462442	-0.0665601	1.09858	-0.481437	1.65522	-0.304658	0	NaN	1.8733	-0.319207	1.06154	-0.29511	-0.213889	-0.225152	-0.521453	-0.121863	-0.0590783	-0.0531114	-0.073788	-0.0129261	-0.128689	0.0828389	0.0735754	NaN	-0.00405968	-0.107822
1213	23	23	23	56.1	68.495	0	ETFDH	Electron transfer flavoprotein-ubiquinone oxidoreductase, mitochondrial	Q16134;Q547S8;A0A2I6U1K5;A7UNU5;A0A2I6U1Q3;B4DEQ0;D6RAD5;A0A3G6ZET5	MIM	0	1.43727	-0.639757	0	NaN	1.4334	-0.661132	0.762955	-0.32123	1.27354	-0.738529	0.658403	-0.617944	1.46309	-0.843157	0	NaN	1.39901	-0.791749	2.32346	-0.602218	1.09554	-0.915663	1.39645	-0.699433	-0.397334	-0.819014	-0.702924	NaN	NaN	NaN	-0.41702	-0.863542	-0.702835	-0.401768	-0.0231843	-0.538737	-0.386374	-0.874049
1219	6	6	6	11.2	74.147	0	SERAC1	Protein SERAC1	Q96JX3;A0A2R8YCL0;A0A2R8Y511;A0A2R8YFH3;A0A2R8Y3S0;A0A2R8YD19;Q5JVM6;U3KQE4	MOM	1	1.75787	-0.483211	0	NaN	0.500278	-0.318543	1.02768	-0.444493	0.833355	-0.249722	0	NaN	1.85709	-0.690665	2.83558	-0.615698	1.86092	-0.51226	1.39266	-0.539758	2.63803	-0.635979	1.56586	-0.6667	-0.408838	-0.428678	-0.612117	NaN	NaN	NaN	NaN	-0.146003	-0.491083	-0.730703	-0.357158	-0.245617	-0.454289	-0.207143
1226	30	30	16	52.1	88.234	0	SPG7	Paraplegin	Q9UQ90;A0A2R8Y4Y7;A0A2R8Y726;A0A2U3TZH1;A0A2R8YFW4;A0A2R8Y7B8;A0A2R8YDQ1;A0A2R8Y3M4;A0A2R8Y7E2;A0A2R8Y6K2;A0A2R8YGZ0;A0A2R8YEH4;A0A2R8YFJ7;A0A2R8Y6E8;A0A2R8Y4M8;A0A2R8Y4M0;A0A2R8Y729;A0A2R8Y632;A0A2R8YFF4;A0A2R8YG79;A0A2R8Y7N2;B3KSY6;A0A2R8Y6Z7;A0A2R8Y4Z7;H3BTY6;H3BTR8;A0A2R8Y617;A0A2R8YFN9;A0A2R8Y4L0;A0A2R8YGV4;A0A2R8Y4L7;A0A2R8Y856;Q9UI71;H3BMP1;H3BNE4;A0A2R8YFQ9;A0A087X0F5;A0A2R8YDW8	MIM	2	0.666241	0.222294	0	NaN	0.374215	0.1763	0.848339	0.308727	0	NaN	0.145055	0.157456	0.182548	0.069275	0	NaN	0.0464543	-0.00958511	0.557837	0.155732	0	NaN	0.16934	-0.0656533	-0.0189219	0.395094	0.290709	NaN	NaN	NaN	-0.17275	0.30868	0.39297	0.0483758	0.421322	0.456484	NaN	NaN
1231	24	24	17	53	56.888	0	HARS2	Probable histidine--tRNA ligase, mitochondrial	P49590;B2R7G6;A0A2R8Y5P7;A0A2R8Y3N3;A0A2R8Y6I1;D6RB22;B4DDN8;B4DSY5;B4DQ67;D6RJE6;A0A2R8Y5E8;A0A2R8Y4X6	Matrix	0	0.729404	0.223757	1.60618	0.292997	1.27882	0.353743	0	NaN	1.83953	0.363308	0.590421	0.138064	1.26618	0.148674	1.28366	0.0730145	2.15463	0.120915	0	NaN	1.2338	0.172842	1.13937	0.278444	0.287709	0.379676	0.00388604	0.200253	0.326263	0.352474	0.188021	0.46548	0.407727	NaN	NaN	NaN	0.275841	0.396138
1248	10	10	10	26.8	67.738	0	FAM73A	Protein FAM73A	A0A2R8YF99;A0A2R8YE40;Q8NAN2;B4DK63;A0A2R8YGK2;F8W7S1;B7ZLZ8;A0A2R8YFQ8;A0A2R8YDC7	MOM	1	0.0133305	-0.0101203	0	NaN	0	NaN	0.171137	-0.0900724	0	NaN	0	NaN	0	NaN	0	NaN	0	NaN	0.209211	-0.580224	0	NaN	0	NaN	0.462995	-0.256648	-0.236707	NaN	NaN	NaN	NaN	NaN	NaN	0.27965	-0.268554	-0.281312	NaN	NaN
1253	27	1	1	47.6	83.119	0	MUT	Methylmalonyl-CoA mutase, mitochondrial	A0A2S1PH20;P22033;A0A024RD82;A0A2S1PH34;A0A2S1PH16;T1WHH0;A0A2S1PH09;B2R6K1;A0A2S1PH23;A0A2S1PH13;A0A0S2Z4X4;A0A2S1PH46;S4UML7;A0A0K0PWN6;S4UML3;A0A0G3IFT0;Q59HB4;S4UM43;S4UNR5;A0A0B4U8R5	Matrix	0	0	NaN	0.381938	-0.0859075	0	NaN	0	NaN	0.939059	-0.132959	0	NaN	0	NaN	1.07212	-0.534776	0.921551	-0.596256	0	NaN	0.846462	-0.430478	0	NaN	NaN	NaN	NaN	-0.243233	-0.0593554	0.0448657	NaN	NaN	NaN	NaN	NaN	NaN	-0.201958	-0.0370308
1265	6	6	6	35.2	15.136	0	NDUFA6	NADH dehydrogenase [ubiquinone] 1 alpha subcomplex subunit 6	P56556;A0A2Y9D025;R4GN43	MIM	0	1.10471	-0.385333	0.374492	0.150963	1.06522	-0.397423	1.18968	-0.320767	0.761534	-0.398682	0.384115	-0.35016	1.94958	-1.19071	0.159292	-0.159484	1.18261	-1.07564	0.971472	-0.88809	0.790972	-1.00923	1.03931	-0.961456	-0.159122	-0.463413	-0.533464	0.451646	-0.019346	0.0205892	-0.148129	-0.511772	-0.532367	-0.156611	-0.445833	-0.359859	-0.0239004	-0.515511
1270	7	7	7	18.5	51.55	0	MT-ND4;ND4;NADH4;ndh4	NADH-ubiquinone oxidoreductase chain 4	A0A343UCQ4;P03905;A0A1Z1G8I2;A0A343DZ22;A0A343DVU1;A0A1S6N2R9;A0A1S6N5C1;A0A1S6NFS6;A0A343GD03;A0A1S6NTQ9;A0A1S6P1Y4;A0A1S7C5U9;A0A1W6EQE0;A0A1W6ER11;A0A1X7RBN5;A0A342Y255;A0A343GID8;A0A342Y607;A0A342Y9G6;A0A342YDT7;A0A343GSV3;A0A342YP51;A0A343GTY0;A0A1S6KPB0;A0A343I0A8;A0A343IDZ2;A0A343SU75;A0A343SUV9;A0A343SZI6;A0A1W6EPH4;A0A343E7Y7;A0A343GTG1;A0A059R8T0;H6TX00;L7XPG1;Q4EWT1;Q4F2K9;Q4F6A9;Q4G82…	MIM	11	1.49305	-0.166716	0	NaN	1.40138	-0.170417	1.26185	-0.311054	0	NaN	0.728736	-0.243604	2.88244	-0.948718	0	NaN	2.34544	-0.823167	2.09344	-0.862318	0	NaN	2.22225	-0.68968	-0.108643	-0.178874	-0.212632	NaN	NaN	NaN	-0.104511	-0.182946	-0.223793	-0.17158	-0.328836	-0.432746	NaN	NaN
1277	19	19	19	66.9	39.233	0	PDHB	Pyruvate dehydrogenase E1 component subunit beta, mitochondrial	P11177;A0A384MDR8;C9J634;F8WF02;Q59G68	Matrix	0	0.655197	0.0561187	0.613408	0.0660099	0.987913	0.0576874	0.338285	0.12808	1.10401	0.0745894	0.262081	0.0225959	2.10035	-0.270161	1.03186	-0.19582	2.81421	-0.226018	0.265333	-0.0219392	2.56264	-0.245274	2.90938	-0.24631	0.117828	0.0397106	0.0108175	-0.0106285	0.126266	0.0823926	0.0187766	0.0857569	0.0685287	-0.0707089	0.400092	0.0548568	0.0328061	0.108799
1279	4	4	4	33.1	16.628	0	GLRX5	Glutaredoxin-related protein 5, mitochondrial	Q86SX6;A0A384MDT9	Matrix	0	0.660288	-0.33121	0.323055	0.114429	0.497998	-0.125712	0.100426	-0.447676	0.769789	-0.364173	0.0569145	-0.0282534	1.06565	-0.32711	1.33395	-0.494376	0.735806	-0.28611	0.149685	0.432746	0.601895	-0.388066	1.65374	-0.479474	0.0368901	-0.573084	-0.457437	0.285698	-0.143524	0.201112	0.0592169	-0.178619	-0.257735	2.28824	-2.88272	-0.748547	-0.0210283	-0.497536
1282	21	21	21	72.8	31.399	0	ECHS1	Enoyl-CoA hydratase, mitochondrial	A0A384MDW7;P30084	Matrix	0	1.34201	-0.51582	0.940713	-0.398118	1.18713	-0.452623	0.096326	-0.137053	1.4148	-0.500087	0.679013	-0.485775	0.595137	0.157195	0.0298545	0.00696541	0.481213	0.0996892	0.620295	0.132302	0.450375	0.0836425	0.552248	0.0838563	-0.743666	-0.397474	-0.406319	-0.693574	-0.241718	-0.259062	-0.694741	-0.347099	-0.31603	-0.742217	0.805207	-0.47415	-0.702139	-0.396927
1283	12	12	12	36	48.84	0	HTRA2	Serine protease HTRA2, mitochondrial	O43464;A0A384MDW9;A8K7G2;A0A0C4DG44;B2BKJ3;P83110	MIM	1	0.984074	-0.563821	0.99316	-0.414724	1.20239	-0.572484	0.503481	-0.757598	1.77083	-0.584309	0.796864	-0.498083	0.752906	0.0920315	0.36757	0.185052	0.374868	0.122369	0.547784	-0.456132	0.283589	0.139643	0.160941	-0.0985497	-0.894	-0.585828	-0.211635	-0.491551	-0.13711	-0.61551	-0.350633	-0.507008	-0.859811	0.0961269	-0.536152	-1.83277	-0.713048	-0.446574
1289	37	37	37	71.5	49.541	0	TUFM	Elongation factor Tu, mitochondrial	P49411;A0A384ME17;H3BNU3	Matrix	0	0.83555	-0.0788942	0.496743	0.186161	0.0432738	0.0103275	1.42176	-0.498292	0.0108025	0.00228725	0.41548	-0.0850926	2.84329	-0.372756	2.15307	-0.401776	3.00135	-0.346669	0.727134	-0.059542	3.67102	-0.4068	3.38417	-0.362815	-0.141287	-0.0243196	-0.0710762	-0.0965606	0.322	0.333043	-0.13733	0.0484421	0.119871	-0.358251	-0.445091	-0.691534	-0.127258	0.0468614
1294	11	10	10	53.1	34.282	0	SLC25A36	Solute carrier family 25 member 36	Q96CQ1;A0A384MEA9;J3KQA4;B4DL01;F6SDC8;A0A3B3ISS3;D6R8Y3;D6RB26;D6RCF5	MIM	6	0.531219	-0.0584432	0	NaN	1.08798	-0.0695746	1.46041	-0.181198	0.17405	0.067091	0.422722	-0.17772	1.57338	-0.355269	0	NaN	0.828985	-0.232262	2.73162	-0.3517	0.168934	0.180175	0.264018	-0.159771	0.0243196	-0.0946416	-0.105008	NaN	NaN	NaN	-0.0785485	-0.0606008	NaN	-0.116801	-0.235482	-0.19131	-0.199355	0.15637
1306	18	18	12	69.2	35.816	0	ECH1	Delta(3,5)-Delta(2,4)-dienoyl-CoA isomerase, mitochondrial	Q13011;A0A384MR44;M0R248;M0QZW4;B4DVS4;M0R280;M0QXS7	Matrix	0	1.02339	-0.0912303	0.013123	0.0018815	1.04946	-0.0983184	0.334911	0.201294	0.110657	0.020917	0.214915	-0.0308268	1.52389	-0.0856199	0.377579	-0.0309656	1.43518	-0.0628407	0.569071	0.170778	1.47828	-0.0724014	0.769018	-0.07318	-0.120263	-0.0306892	-0.122739	-0.0683018	0.0848692	-0.0109229	-0.0567463	-0.0780633	-0.160146	-0.170053	0.601803	0.172132	-0.104651	0.105846
1313	14	14	14	68.4	27.692	0	PRDX3	Thioredoxin-dependent peroxide reductase, mitochondrial	P30048;A0A384MTR2;Q53HC2;A4UCS5	Matrix	0	0.155547	-0.0626183	0.432908	0.108905	0.109279	0.033848	0.206656	0.205384	0.170943	0.0635809	0.0457835	-0.0286484	1.25846	0.381712	0.915747	0.153886	0.789527	0.206026	0.924194	0.25811	0.734522	0.178504	0.813513	0.204475	-0.282333	0.198278	-0.1038	-0.0778326	0.174963	0.229585	-0.175876	0.142974	0.134445	-0.21927	0.910475	-0.0750534	-0.193833	0.231193
1315	32	32	32	63.3	70.698	0	PCK2	Phosphoenolpyruvate carboxykinase [GTP], mitochondrial	Q16822;A0A384MTT2;A0A0S2Z430;Q6IB91;H0YML5;H0YM31;A0A0S2Z451;A0A0S2Z4C0;H0YNG4;H0YMA5;H0YMU6;P35558;H0YMY3;B4E1E8	Matrix	0	0.683504	-0.400146	0.311091	-0.11887	0.464173	-0.205045	0.656638	-0.616562	0.488051	-0.220578	0.140604	-0.121756	2.16049	0.982877	1.93669	0.82128	1.86702	0.858798	2.05826	1.1022	1.93698	0.845917	1.92819	0.899272	0.0328061	-0.579084	-0.65416	0.155749	-0.313362	-0.198997	0.127765	-0.359071	-0.383829	0.0669503	-0.824971	-1.09167	0.119821	-0.408603
1318	12	12	12	55.1	29.668	0	UQCRFS1;UQCRFS1P1	Cytochrome b-c1 complex subunit Rieske, mitochondrial;Cytochrome b-c1 complex subunit 11;Putative cytochrome b-c1 complex subunit Rieske-like protein 1	P47985;A0A384NPX8;A0A384MTZ1;P0C7P4	MIM	1	0.451566	-0.808277	0.748209	0.768668	0.509942	-0.637369	0.365453	-1.32282	0.445477	-0.398704	0.158133	-0.389469	0.773898	-1.89654	0.322796	0.263	0.934695	-1.38791	1.67778	-2.89508	0.993843	-0.901284	0.883887	-1.23673	0.538439	-1.41311	-1.55016	0.015212	1.18311	1.10768	0.305679	-1.11863	-1.09916	1.35947	-2.96123	-2.3667	0.190425	-0.409147
1319	9	9	9	46.3	25.709	0	COA7	Cytochrome c oxidase assembly factor 7	Q96BR5;A0A384MTZ4	IMS	0	2.46271	-0.292497	1.12094	-0.441126	0.857097	-0.420308	0	NaN	0.514712	-0.270772	1.52639	-0.428841	0.54237	-0.232162	1.41998	-0.303242	0.537611	-0.221092	0	NaN	0.612923	-0.19207	0.611257	-0.207493	-0.273814	-0.276794	-0.326882	-0.374842	-0.2587	-0.689836	-0.333807	-0.168899	-0.758218	NaN	NaN	NaN	-0.422346	0.122711
1321	16	16	16	61.9	35.668	0	GRHPR	Glyoxylate reductase/hydroxypyruvate reductase	Q9UBQ7;A0A384N605;Q5M7Z5;U3KQ56	Matrix	0	0.51281	-0.236031	0.180723	-0.078283	0.519681	-0.20981	0.192882	0.0777485	0.300425	-0.137583	0.00872174	-0.0061654	0.434334	-0.165572	0.710225	-0.381178	0.592634	-0.324492	0.657017	-0.324211	0.472803	-0.305468	0.600924	-0.299685	0.100843	-0.331361	-0.477574	0.173383	-0.354565	-0.0536674	0.0947765	-0.364012	-0.360196	0.363788	-0.0738202	-0.0567222	0.199625	-0.320889
1322	13	13	13	70	25.268	0	AK4	Adenylate kinase 4, mitochondrial	P27144;A0A384N647;F8VS11;K4Q5R3	Matrix	0	2.46316	-0.323791	0.439637	-0.0661293	0.825805	-0.164187	0.256364	-0.173225	0.634978	-0.0986146	0.83493	-0.195834	0.0550458	0.00717637	1.87348	-0.241718	0.809973	-0.111124	0.121736	0.0163719	1.87199	-0.140223	1.59983	-0.117316	-0.311274	-0.298893	-0.361207	-0.178241	-0.0241777	0.00403063	-0.305967	-0.0740944	-0.1125	-0.295358	0.300448	-0.524766	-0.209628	-0.013355
1323	16	16	7	85.3	10.932	0	HSPE1;EPFP1	10 kDa heat shock protein, mitochondrial	P61604;A0A384N6A4;Q9UNM1;B8ZZL8;A0A024R3X7;B8ZZ54	Matrix	0	1.37401	0.211899	1.56311	0.382499	1.23348	0.376385	0.682397	0.244212	1.64757	0.323063	0.865343	0.335231	0.848026	-0.118916	1.79194	-0.323293	1.69871	-0.234129	0.443695	-0.133701	1.7628	-0.208911	1.66102	-0.227111	0.123666	0.271409	0.240623	0.266277	0.489423	0.391796	0.190678	0.505554	0.432922	0.0451634	0.49659	0.190882	0.234379	0.404764
1329	12	12	12	52.3	32.816	0	ECI1;DCI	Enoyl-CoA delta isomerase 1, mitochondrial	P42126;A0A384NKJ3;Q96DC0;H3BS70	Matrix	0	0.541343	-0.232053	0.376207	-0.137559	0.462993	-0.182968	0.806767	-0.269868	0.671289	-0.209842	0.218259	-0.186262	1.08245	0.334413	0.424586	0.133827	0.750547	0.211837	0.308026	0.121319	0.663337	0.173026	0.585371	0.152405	0.0147838	-0.17479	-0.536152	0.121148	-0.344033	-0.189793	0.106348	-0.265797	-0.389457	-0.191689	-0.110096	-0.50782	0.0216219	-0.346872
1330	16	16	16	66.7	33.429	0	TST	Thiosulfate sulfurtransferase;Sulfurtransferase	Q16762;Q53EW8;A0A384NKQ2;B4DVZ4;B1AH48	Matrix	0	0.760015	-0.512015	0.74965	-0.233273	0.681683	-0.296005	0.774271	-0.2447	0.628845	-0.278404	0.334341	-0.274053	0.632172	-0.388592	1.03751	-0.531057	1.18294	-0.531496	1.94839	-0.426141	0.966094	-0.547438	0.9199	-0.498508	-0.0214968	-0.708761	-0.805788	-0.00871128	-0.38228	-0.308827	0.0254541	-0.482435	-0.431034	-0.0463697	-0.241474	-0.446256	0.0515809	-0.415867
1336	12	12	3	68.5	24.75	0	SOD2	Superoxide dismutase [Mn], mitochondrial;Superoxide dismutase	P04179;A0A384NL29;Q7Z7M4;Q7Z7M7;Q4ZJI1;Q7Z7M6;Q7Z7M5;F5H4R2;F5GYZ5;G8JLJ2;A0A4Y1U0K4;Q96AM7;G5E9P6;Q6LE88;A0A4Y1U5Z3;A0A4Y1U1P4;A0A4Y1U4I2;F5GXZ9	Matrix	0	2.11361	-0.229608	0.893522	-0.0625283	3.02216	-0.176799	0.0432918	-0.0438911	1.5929	-0.131428	0.477628	-0.120492	0.830161	-0.121793	1.25938	-0.279399	0.938119	-0.229462	1.33235	-0.272223	1.36444	-0.213028	1.0814	-0.221483	-0.193635	-0.231432	-0.263756	-0.069573	-0.101516	-0.0164963	-0.165904	-0.182692	-0.181802	-0.43376	0.602854	-0.300768	-0.167685	-0.0935602
1339	10	10	10	66.7	13.696	0	COX5B	Cytochrome c oxidase subunit 5B, mitochondrial	P10606;A0A384NL93;Q6FHM4;Q6FHJ9	MIM	0	1.08325	-0.337951	0	NaN	1.03733	-0.309504	1.28122	-0.735508	0	NaN	0.358293	-0.192491	1.63004	-0.94519	0.50928	-0.279956	1.33917	-0.781962	1.64606	-1.24201	0.792713	0.0258019	1.81062	-0.745175	-0.131076	-0.430392	-0.452385	NaN	NaN	NaN	-0.108239	-0.399116	-0.421156	-0.386732	-0.939302	-0.88049	NaN	NaN
1342	29	29	25	62.1	56.381	0	ALDH2	Aldehyde dehydrogenase, mitochondrial	P05091;A0A384NPN7;Q53FB6;B4YAH7;F8VP50;S4R3S4;V9HW83;V9HVX6;B4DDF8;P00352;Q59EJ0;B4DXX3;Q7Z3A2;B4DYU3;H0Y2X5;Q5SYQ7;Q5SYQ8;Q5SYQ9	Matrix	0	0.427961	0.126312	0.6745	0.218285	0.543187	0.18563	0.348556	0.163763	0.583208	0.183948	0.194664	0.125181	0.810099	0.332463	0.743287	0.277847	0.791658	0.313362	0.761817	0.28826	0.782772	0.302731	0.786908	0.286507	-0.0932325	0.265223	0.206945	-0.0212186	0.315899	0.360175	-0.0694973	0.3443	0.282088	-0.111321	0.488714	0.113895	-0.05291	0.313746
1344	4	4	4	50.8	13.802	0.0024207	HINT1	Histidine triad nucleotide-binding protein 1	P49773;A0A384NPU2;D6RC06;D6REP8;D6RE99;H0YC49;D6RD60;A0A6Q8PGQ8	unknown	0	0.857297	0.264777	0.0780943	-0.0434399	0.0104777	-0.00484682	0	NaN	0.368653	-0.184065	0	NaN	0.512687	0.339071	0.0802401	0.0971602	0.721444	0.276955	0	NaN	0.466689	0.25363	0	NaN	0.0662615	0.448331	0.279739	-0.329613	0.300271	-0.100978	-0.285653	0.0822551	0.188858	NaN	NaN	NaN	-0.330538	-0.0375931
1347	9	9	9	24.8	39.694	0	MCUR1	Mitochondrial calcium uniporter regulator 1	Q96AQ8;A0A384NPW7;U3KQP8	MIM	2	0.167231	0.0384347	0	NaN	0.383829	0.123646	0.547023	-0.211728	1.35595	0.195209	0.0173903	0.0185639	0.272662	0.0991844	0	NaN	1.19472	0.0595529	0.220074	-0.0547042	0.467709	0.201658	1.35166	0.217192	0.0684644	-0.1137	0.16054	NaN	NaN	NaN	-0.0850069	0.12301	0.332934	-0.110558	-0.312898	NaN	0.271904	0.188151
1352	12	12	12	67.6	25.913	0	DCXR	L-xylulose reductase	Q7Z4W1;J3KS22;A0A384NY14;J3QS36;J3QL34;J3KRZ4;J3KSZ5;J3QS45;J3QRQ2	Matrix	0	0.763216	-0.0909509	0.060168	0.0187671	0.046914	0.0177541	0.327428	0.136529	0.0422586	0.011389	0.0798944	-0.0132694	0.928565	0.108864	1.02259	-0.0712656	0.262216	-0.0141903	1.00093	0.156259	0.372311	0.0584036	0.178109	0.0162537	-0.163284	-0.0124972	-0.0970714	-0.156547	0.0170667	0.195781	-0.226139	0.136363	0.143038	0.118094	0.413173	-0.121679	-0.160556	0.113583
1353	22	22	22	44.2	58.993	0	SCP2	Non-specific lipid-transfer protein	P22307;B2R761;A0A384NY87;E9PLD1;Q59HG9;B4E0J3;H0YF61;H0YCB0;H0YD06	MIM	0	0.0227942	0.0238703	0.692459	0.320672	0.514671	0.360699	0.17423	0.446982	0.538234	0.394525	0.143414	0.191385	0.307597	0.271837	0.666148	0.370513	0.621405	0.430131	0.514703	0.490755	0.635502	0.399373	0.636902	0.435527	-0.634621	0.324076	0.382156	-0.0204721	0.45506	0.527429	-0.163963	0.680151	0.565908	-0.335317	1.22928	NaN	-0.118743	0.473551
1355	10	10	10	41.3	27.422	0	HSCB	Iron-sulfur cluster co-chaperone protein HscB, mitochondrial	Q8IWL3;A0A384NYJ4;B0QYH2;F8WBY7	Matrix	0	0.0741838	-0.0324513	0.13811	0.0111847	0.105493	-0.0505263	0	NaN	0.213323	0.0885644	0.632538	-0.151995	0.418115	0.203544	1.55478	-0.338136	1.11594	-0.160456	0	NaN	0.493467	-0.246992	0.796898	-0.143261	0.224534	-0.274769	-0.0471196	0.0553346	-0.0405417	0.0187612	0.249263	-0.0950467	-0.305795	NaN	NaN	NaN	0.381505	-0.013355
1358	13	13	13	44.4	41.79	0	LETMD1	LETM1 domain-containing protein 1	Q6P1Q0;A0A384P5D7;B2RCH7;B7Z7F8;F8VP71;F8VZA2;H0YIV5;F8VVQ3;B7Z7E4;F8W1Z2;F8VR33;F8VS60;F8W0R0;H0YHF4;F8VPY5;F8VTR1;F8VQE7	Membrane	1	0.597455	0.252435	0	NaN	0.0648998	0.0306168	0.571225	0.184233	0	NaN	0	NaN	0.544167	-0.239751	0	NaN	0.0157158	0.0107698	0.390414	-0.174293	0	NaN	0.167653	0.179603	-0.0580523	0.464743	0.350614	NaN	NaN	NaN	-0.10757	0.168804	NaN	-0.0573166	0.283843	0.326172	NaN	NaN
1360	50	50	50	77.3	73.68	0	HSPA9;HEL-S-124m	Stress-70 protein, mitochondrial	P38646;B7Z4V2;V9HW84;A0A384P5G6;Q8N1C8;B7Z4T3;B7Z1V7;A1XP52;A0A3B3ITI4;Q2F839;D6RJI2;H0Y8S0;H0YBG6;D6RA73;A0A3B3ITN1;H0Y8K0	Matrix	0	1.97663	0.117999	1.33833	0.239262	1.81688	0.178052	0.276701	0.246736	1.24131	0.168687	0.61514	0.116521	0.958753	0.119326	0.16825	0.0152241	0.804398	0.056077	1.37116	0.162242	1.44711	0.057577	0.848434	0.0611753	0.141825	0.110791	0.101382	0.133432	0.284581	0.299773	0.133827	0.196062	0.204266	0.0301242	0.888702	-0.178619	0.11703	0.252415
1361	26	26	26	54.3	59.755	0	CAT	Catalase	P04040;A0A384P5Q0;B4DWK8;Q8TAK2;A0A1C9J7V9	IMS	0	0.576434	0.343579	1.17391	0.577804	0.738651	0.419457	0.234403	0.219817	0.9322	0.544482	0.533129	0.486136	1.19284	0.526591	0.796431	0.554306	0.939709	0.527604	0.0839908	-0.198734	0.997471	0.481834	0.711524	0.496462	-0.10493	0.565695	0.569972	0.264597	0.764984	0.70383	0.024036	0.499891	0.734443	-0.398741	0.289968	0.768224	0.147046	0.659221
1376	17	17	17	20.6	117.97	0	IDE	Insulin-degrading enzyme	P14735;A0A3B3ISG5;Q59GA5;B3KSB8;B7Z7W6;Q5T5N3	Matrix	0	0.0282868	-0.0112886	4.28431	0.181381	0.160146	0.150389	0	NaN	0.352603	0.071636	0	NaN	0.298772	0.16188	0.213528	0.0660935	1.01771	0.328397	0	NaN	0.477987	0.0844443	0.456812	0.213852	-0.263594	0.126644	0.103085	0.183201	0.178845	0.182098	-0.13538	0.436159	NaN	NaN	NaN	NaN	0.199248	-0.0628124
1386	14	14	14	38.8	52.356	0	FARS2	Phenylalanine--tRNA ligase, mitochondrial	O95363;A0A3B3ITR6;Q5JRF7	Matrix	0	0.448511	0.0559341	0.240248	0.0335689	0.205215	-0.0519939	0	NaN	0.166861	-0.0234903	0.545674	-0.131545	0.948571	0.110517	0.544445	-0.16523	1.2877	-0.24075	0	NaN	0.21682	0.0261502	1.69251	-0.141676	-0.00382825	0.148625	0.0230059	-0.0438243	0.0158701	0.128661	0.128029	-0.126709	-0.157303	NaN	NaN	NaN	-0.0416547	-0.0984196
1413	18	18	18	53.7	50.765	0	PPOX	Protoporphyrinogen oxidase	P50336;A0A494C146;B4DY76;A0A494C0D4;Q96TC9;H0YFP3;F5GZT7;B3KT30;D3DVG2;A0A1W2PRF9;A0A494C0M9;A0A1W2PQM0;Q96SE3;B4DQQ7;A0A1W2PPA5;H0YFE1;A0A494C134;F5H1I5;A0A494C0L4;A0A1W2PNH4;A0A494C1M8;F5H825;Q9H2U8	MIM	0	0.35172	-0.13679	0.06069	-0.0370839	0.00474713	0.00475745	0.383132	-0.15542	0.365361	-0.104178	0.1562	-0.0488824	0.95714	0.180338	0.421536	0.0804223	1.05868	0.260104	0.822289	0.230115	0.539874	0.136527	0.420427	0.142947	0.0843364	-0.40969	-0.0850168	0.176706	-0.435415	0.147458	0.283329	-0.273814	NaN	0.0862402	-0.116764	-0.435735	0.0959919	-0.141171
1415	49	49	44	67.2	101.74	0	ALDH1L2	Mitochondrial 10-formyltetrahydrofolate dehydrogenase;10-formyltetrahydrofolate dehydrogenase	Q3SY69;B4DTU7;A0A494C1M4;H0YHN9	Matrix	0	1.20955	-0.433477	1.75703	-0.144218	1.68991	-0.322769	0.916078	-0.688401	1.0189	-0.262239	0.763188	-0.260665	1.3419	0.209441	0.792203	0.14487	0.967187	0.205229	1.92509	0.449655	1.32109	0.203811	0.896276	0.226361	-0.208544	-0.564817	-0.52707	-0.143118	-0.178237	-0.111298	-0.235637	-0.336512	-0.396159	-0.235059	-0.679063	-1.15108	-0.0872122	-0.344829
1425	3	3	3	9.9	48.91	0	COX10	Protoheme IX farnesyltransferase, mitochondrial	Q12887;J3KSJ3;H7C101;A0A590UJJ5	MIM	7	0	NaN	0	NaN	0	NaN	0.695572	0.348655	0	NaN	0	NaN	0	NaN	0	NaN	0	NaN	0.0284659	-0.0078422	0	NaN	0	NaN	NaN	NaN	NaN	NaN	NaN	NaN	NaN	NaN	NaN	0.10809	0.714468	0.223407	NaN	NaN
1439	16	15	15	54.8	36.638	0	LDHB	L-lactate dehydrogenase B chain;L-lactate dehydrogenase	P07195;Q5U077;A0A5F9ZHM4;A0A3B3IS95;A8MW50;C9J7H8;F5H793;F5H155;F5H5G7;A0A087WUM2;P07864;G3XAP5;F5H245;Q59G78;G9BCY7;D6NKH9;A0A140VKA7;G9BCY8;Q6ZMR3;Q96L19	unknown	0	1.15234	-0.491721	1.15249	-0.440576	1.4063	-0.486651	0.152905	-0.13115	1.57109	-0.496176	0.918342	-0.583387	0.933364	-0.143815	0.0562112	0.0157388	0.58483	-0.075319	0.0204338	-0.0124969	0.890772	-0.122088	0.533096	-0.0596267	-0.765474	-0.326192	-0.383497	-0.682603	-0.36233	-0.276794	-0.685338	-0.388465	-0.386149	-0.674107	0.354889	-0.0742314	-0.661456	-0.426533
1441	14	14	14	34.5	58.681	0	ALDH3A2;DKFZp686E23276	Fatty aldehyde dehydrogenase	A0A5F9ZHN9;P51648;Q59H65;A0A5F9ZGX4;Q68D64;A0A5F9ZHI5;J3QRD1;A0A5F9ZI12;I3L1M4;A0A5K1VW72;A0A5F9ZHZ9;J3QS00;A0A5F9ZHP6;J3KTG1;J3QKK9;I3L0X1;K7EN73;B4DSX1;P43353;Q6PKA6;A0A024R5D8;P48448;Q59F10;A0A024R5K0;B3KSJ6;C9JMC5;E9PNN6;C9JKT2;I3L3I9;J3KTD9;A8MYB8;Q8N9T9;E9PJV0;P30838	Membrane	1	0.133806	-0.023981	0	NaN	0.359436	-0.207583	0.0351935	-0.00677598	0.0165368	0.0203853	0.252525	0.0643719	0.684718	-0.0889355	0	NaN	0.29615	-0.122131	0.0191996	-0.0087548	0.366556	0.0446555	0.497774	0.0799733	0.0946415	-0.1125	-0.0540844	NaN	NaN	NaN	0.0698396	-0.0606008	-0.631989	0.100709	-0.0092038	-0.111833	-0.32657	0.367341
1450	4	4	4	26.5	24.866	0	ATP5S	ATP synthase subunit s, mitochondrial	Q99766;A0A5K1VW60;A0A2R8YDJ1;G3V467;Q8WXQ4	MIM	0	1.31189	-0.273006	0.107854	-0.0420373	1.37789	-0.216932	0	NaN	0	NaN	0	NaN	0.356898	0.451071	0.862389	-0.350537	1.02288	-0.449887	0	NaN	0	NaN	0	NaN	NaN	-0.252052	-0.293959	0.0747794	-0.158854	NaN	-0.231227	-0.202637	NaN	NaN	NaN	NaN	NaN	NaN
1483	33	33	33	67	66.9	0	AIFM1	Apoptosis-inducing factor 1, mitochondrial	O95831;A0A6Q8PFE1;A0A6Q8PG15;A0A6Q8PFM5;A0A6Q8PHJ9;A0A6Q8PHC0;A0A6Q8PFQ8;A0A6Q8PFS4;A0A6Q8PFA7;E9PMA0;A0A6Q8PFW2;A0A140VK04;A0A6Q8PHJ4;Q5RZA0;Q5RZ99;A0A6Q8PF87;A0A6Q8PFN1	MIM	0	3.27931	-0.575311	0.133105	-0.0572808	2.86578	-0.462243	0.188825	-0.172712	2.18309	-0.423916	1.88059	-0.463445	1.26897	-0.612974	1.85122	-0.341574	1.61691	-0.566116	0.238438	-0.179454	1.54426	-0.559755	1.62828	-0.549595	-0.561665	-0.562572	-0.601696	-0.350798	0.12257	0.0563862	-0.494698	-0.455229	-0.436802	-0.765867	0.35032	-0.102591	-0.491916	-0.379732
1484	15	15	2	52.8	41.345	0	GDAP1	Ganglioside-induced differentiation-associated protein 1	Q8TB36;A0A6Q8PFG4;A0A6Q8PH79;A0A6Q8PGL3;A0A6Q8PGS2;A0A6Q8PHC1;A0A6Q8PH97;A0A6Q8PEX8;A0A6Q8PH88;A0A6Q8PEZ4;A0A6Q8PHN7;A0A6Q8PGU0;A0A6Q8PFF4;A0A6Q8PGQ9;A0A6Q8PGB8	MOM	2	0.778242	0.452773	0	NaN	0.964027	0.482138	0.779081	0.364278	0	NaN	0.473412	0.357303	0.248213	-0.151712	0	NaN	0.261459	-0.187808	0.316614	-0.200522	0	NaN	0.279173	-0.212245	0.0312541	0.708326	0.618739	NaN	NaN	NaN	0.136979	0.683368	0.626068	0.0246034	0.505799	0.562431	NaN	NaN
1499	15	15	15	46.8	36.908	0	MRPL1	39S ribosomal protein L1, mitochondrial	Q9BYD6;A0PJ79;H0Y8N7	Matrix	0	0.760477	-0.315547	1.00385	-0.272236	0.874246	-0.361126	0	NaN	0.674807	-0.297907	0.232608	-0.185997	0.677829	-0.387158	1.02694	0.326798	0.185621	-0.101593	0	NaN	0.209769	-0.109776	0.243846	-0.14921	-0.011588	-0.473943	-0.461109	-0.0890065	-0.388906	-0.338795	-0.0685892	-0.479334	-0.535456	NaN	NaN	NaN	0.0291349	-0.434134
1513	10	10	10	41.1	33.565	0	SLC25A38	Solute carrier family 25 member 38	Q96DW6;A1LP07;A0A2R8Y823;A0A2R8Y553;A0A2R8YE85;A0A3B3IT77;A0A2R8Y427;C9JT44;A0A2R8YD83	MIM	6	0.931491	0.416325	0	NaN	0.824731	0.6859	1.58724	0.58346	0	NaN	0	NaN	0.379131	-0.139166	0	NaN	0	NaN	0.920257	-0.256682	0	NaN	0	NaN	0.246955	0.272942	0.729076	NaN	NaN	NaN	0.521553	0.850246	NaN	0.471031	0.773837	0.505513	NaN	NaN
1517	16	16	16	53.3	37.535	0	MRPL44	39S ribosomal protein L44, mitochondrial	Q9H9J2;A1MA90	Matrix	0	1.1409	-0.0675699	0.615589	0.534319	1.04468	-0.0173597	0.767506	-0.125826	0.564582	-0.029116	1.97154	-0.106117	1.42312	-0.38007	0.262342	0.200693	1.572	-0.277195	1.25839	-0.382282	2.06067	-0.291221	1.57045	-0.310287	-0.0294261	-0.0824301	-0.0908535	-0.116176	0.839803	0.87933	-0.014587	-0.0281449	-0.0093472	-0.0632735	-0.0684644	-0.245739	0.0054719	-0.061707
1518	13	13	2	53.2	38.464	0	MFF	Mitochondrial fission factor	Q9GZY8;A1MAC2;C9JHF5;C9JU19;C9JI76;E9PPR7;C9JAF1	MOM	1	0.570581	0.244788	0	NaN	0.181403	-0.168621	0.677065	0.188841	0	NaN	0.158165	0.0910463	0	NaN	0	NaN	0	NaN	0.199089	-0.123413	0	NaN	0	NaN	0.544189	-0.00977716	0.199951	NaN	NaN	NaN	0.461214	-0.643764	-0.323312	0.38405	0.152179	0.0302952	NaN	NaN
1524	15	15	15	58	39.8	0	MUL1	Mitochondrial ubiquitin ligase activator of NFKB 1	Q969V5;A1PUM0;B4DE24;B7Z8S4	MOM	2	1.29677	0.193013	0	NaN	0.426308	0.33055	1.03465	0.125968	0	NaN	0.305495	0.259266	0.141769	0.0324553	0	NaN	0.00854234	0.00674827	0.276809	-0.107168	0	NaN	1.00029	-0.259973	0.1121	0.198957	0.267983	NaN	NaN	NaN	0.551196	0.109904	NaN	0.174023	0.0440028	0.159879	NaN	NaN
1537	73	73	26	47.7	214.82	0	VWA8	von Willebrand factor A domain-containing protein 8	A3KMH1	Matrix	0	0.629262	-0.270847	0.6486	-0.196496	0.672954	-0.242312	0.733937	-0.435885	0.760737	-0.272596	0.257166	-0.176567	0.998586	-0.338272	1.07433	-0.453385	1.23222	-0.392277	0.774678	0.0842076	1.05015	-0.351999	0.76354	-0.297113	0.0513026	-0.423847	-0.439995	0.0241777	-0.350271	-0.263395	0.0254541	-0.365469	-0.386921	-0.0372956	-0.47892	-0.791439	-0.0151409	-0.445939
1543	2	2	2	21.1	19.717	0	IMMP2L	Mitochondrial inner membrane protease subunit 2	Q96T52;A4D0S9;C9JVB0;A0A0C4DG32;C9JQE1	MIM	1	0.441908	-0.105779	0	NaN	0	NaN	0.330394	-0.244408	0	NaN	0	NaN	0	NaN	0	NaN	0	NaN	0.21068	-0.0300705	0	NaN	0	NaN	-0.0383026	NaN	-0.173255	NaN	NaN	NaN	NaN	NaN	NaN	-0.464922	NaN	-0.0238941	NaN	NaN
1545	36	36	36	51.4	102.13	0	AASS	Alpha-aminoadipic semialdehyde synthase, mitochondrial;Lysine ketoglutarate reductase;Saccharopine dehydrogenase	Q9UDR5;A4D0W4;F8WAH1;B4DFY7;F8WE53;B3KN33	Matrix	0	0.133154	-0.00663012	0.719864	-0.057427	0.159932	0.0290684	0.47685	-0.191962	0.0907487	0.00856034	0.15546	0.0161619	1.89686	-0.239567	2.94053	-0.300417	1.94402	-0.310183	0	NaN	1.8472	-0.238465	1.41797	-0.266095	-0.00945167	0.0243404	-0.0347791	-0.0661555	-0.103531	-0.00259445	-0.00653576	-0.0586628	0.152404	-0.081049	NaN	-0.302875	-0.032492	-0.0123541
1551	22	22	22	60.2	42.932	0	GTPBP10	GTP-binding protein 10	A4D1E9;C9J8R7;C9JEQ8;C9JNI1;F8WBB5;F8WBY0;F8WCN4	Matrix	0	0.516708	-0.483851	0.59929	-0.486994	0.491245	-0.465369	0	NaN	0.415932	-0.49105	0.271071	-0.397196	0.639413	-1.2168	0.734265	-1.38487	0.69352	-1.29784	0	NaN	0.738974	-1.41296	0.720251	-1.3941	0.208392	-0.952334	-0.707613	0.123004	-0.773996	-0.809991	0.247806	-0.863939	-0.779974	NaN	NaN	NaN	0.395611	-0.900413
1553	12	12	12	41.9	26.152	0	CHCHD3	MICOS complex subunit MIC19	Q9NX63;A4D1N4;C9JRZ6;F8WAR4;B7Z1X9;A0A286YEX5	MIM	0	0.803749	0.0820413	0	NaN	0.309346	-0.0233512	0.230499	0.0201411	0.328047	-0.0263522	0.331486	0.0697517	1.60142	-0.117995	0	NaN	0.218977	-0.0397246	0.149031	-0.0235381	0.767401	-0.174685	0.023647	0.00212913	0.00834347	0.125337	0.112444	NaN	NaN	NaN	-0.0579773	-0.0439044	0.0318282	-0.0368662	0.0253679	0.0719215	-0.0731504	-0.03492
1555	6	6	6	58.5	12.629	0	MRPS33	28S ribosomal protein S33, mitochondrial	Q9Y291;A4D1T3;Q3KRB4;C9JBY7	Matrix	0	1.17337	-0.248741	0.454374	0.0927579	0.888254	-0.223546	0	NaN	1.31576	-0.272083	0.424223	-0.235811	1.17736	-0.817094	3.23113	-0.939343	1.32011	-0.769334	0.758153	-0.871592	1.40687	-0.825981	1.32649	-0.83235	-0.131866	-0.24732	-0.367036	0.0199154	0.246567	0.0117917	-0.0553214	-0.255682	-0.359634	NaN	NaN	NaN	-0.151458	-0.306846
1556	3	3	3	48.6	12.058	0	NDUFB2;WUGSC:H_DJ0726N20.gs.b	NADH dehydrogenase [ubiquinone] 1 beta subcomplex subunit 2, mitochondrial	O95178;H7C5B8;A4D1T5;C9IZW8;C9JXM4;Q9Y6T4;C9IZZ2	MIM	0	0	NaN	0	NaN	0	NaN	0.15966	0.190446	0	NaN	0	NaN	0	NaN	0	NaN	0	NaN	0	NaN	0	NaN	0	NaN	NaN	NaN	NaN	NaN	NaN	NaN	NaN	NaN	NaN	1.01892	-0.299362	-0.148218	NaN	NaN
1558	10	10	10	60.8	17.259	0	SSBP1	Single-stranded DNA-binding protein, mitochondrial;Single-stranded DNA-binding protein	Q04837;Q567R6;A4D1U3;A0A0G2JLD8;E7EUY5;B7Z268;C9K0U8	Matrix	0	0.423482	0.157301	0.0518584	-0.00740079	0.330055	0.0975777	0.269198	0.138201	0.480348	0.138348	0.0564618	0.0411713	0.171636	-0.0428375	1.0703	-0.246516	0.698063	-0.135543	0.101169	-0.0159855	0.399043	-0.10556	0.889115	-0.145392	-0.111929	0.227152	0.356679	-0.0763716	-0.0261627	0.0803319	-0.116129	0.247628	0.161234	-0.169988	0.477643	0.106948	-0.0769193	0.271618
1559	26	26	12	76.1	47.137	0	AGK;FLJ10842	Acylglycerol kinase, mitochondrial	Q53H12;A4D1U5;E9PC15;B4E2Z8;A0A3B3ITD0;A0A3B3ISZ0;A0A3B3ISY9;A0A0G2JLG5;B4DR72;A0A3B3ITX7;A0A3B3IS09;A0A3B3ITV0;A0A0G2JLD0;A0A3B3IUC9;A0A3B3IRM6;F8WDD1	MIM	0	0.451328	0.120032	0	NaN	0.175206	0.0346791	0.432667	0.0556206	0.0876269	0.0370808	0.107255	0.0404097	0.295608	-0.0784859	0.0765907	0.0197374	0.0639235	-0.0248737	0.00150995	-0.000429578	0.102596	-0.0380358	0.357178	-0.0625982	-0.0738487	0.172929	0.261016	NaN	NaN	NaN	-0.104201	0.114082	0.0941563	-0.0409273	0.109623	0.0981658	-0.24489	0.187296
1560	5	5	5	29.3	21.405	0	MRPL32	39S ribosomal protein L32, mitochondrial	Q9BYC8;A4D1V4	Matrix	0	0.68195	-0.0603755	0.430061	-0.226108	1.18119	-0.168753	0	NaN	2.32325	-0.205732	0.915078	-0.127683	1.90235	-0.552878	0.195499	-0.148095	1.48245	-0.408271	0	NaN	2.31699	-0.447691	2.54536	-0.401516	-0.0313268	-0.0237521	-0.126048	-0.576626	-0.20989	0.108192	-0.173287	-0.245374	-0.0875986	NaN	NaN	NaN	-0.218162	-0.177344
1581	5	5	5	37	24.327	0	NUDT5	ADP-sugar pyrophosphatase	Q9UKK9;A6NFX8;A6NJU6;A6NCQ0;H0YEY4;C9JYY9	unknown	0	0	NaN	0	NaN	0	NaN	0	NaN	0	NaN	0	NaN	0.400059	0.474208	0	NaN	0	NaN	0	NaN	0.327848	0.463435	0	NaN	NaN	NaN	NaN	NaN	NaN	NaN	NaN	NaN	NaN	NaN	NaN	NaN	NaN	NaN
1591	14	14	14	53.3	46.121	0	METTL15	Probable methyltransferase-like protein 15	A6NJ78;A0A0U1RR76;P0C7V9;A0A0U1RRF2;B5MC64;A0A0U1RR64;A0A0U1RRD2;F8WD83	Matrix	0	0.0169221	-0.0072958	2.04206	-0.371636	0.768576	-0.547194	1.24562	-0.395834	1.79735	-0.257053	0.75464	-0.148055	0.896924	-0.1717	1.80696	-0.516668	0.96467	-0.246344	0.402596	-0.205012	0.965907	-0.318644	2.29135	-0.363119	NaN	-0.128689	0.114098	-0.417174	-0.301354	-0.396379	-0.697242	-0.397146	NaN	-0.431248	-0.36042	NaN	-0.32063	-0.239642
1593	6	6	6	44.2	25.195	0	LIPT2	Putative lipoyltransferase 2, mitochondrial	A6NK58;H0YD50;H0YC96	Matrix	0	0	NaN	0.214821	0.0737531	0.276585	-1.09656	0	NaN	0	NaN	0	NaN	0	NaN	0.21128	-0.034296	0	NaN	0	NaN	0.703017	0.224648	0.0686947	0.193261	NaN	NaN	NaN	0.178619	NaN	-0.0311129	-2.29768	0.104558	NaN	NaN	NaN	NaN	NaN	NaN
1596	4	4	4	28.7	18.091	0.0002867	C15orf61	Uncharacterized protein C15orf61	A6NNL5;H0YN13	Matrix	0	0	NaN	0	NaN	0	NaN	0.137756	0.179103	0	NaN	0	NaN	0	NaN	0	NaN	0	NaN	0.201841	0.0672777	0	NaN	0	NaN	NaN	NaN	NaN	NaN	NaN	NaN	NaN	NaN	NaN	-0.214575	0.57278	NaN	NaN	NaN
1604	4	4	4	34.9	21.994	0	BID	BH3-interacting domain death agonist;BH3-interacting domain death agonist p15;BH3-interacting domain death agonist p13;BH3-interacting domain death agonist p11	P55957;A8ASI8;B3KT21;B2ZP79;B1PL87;B2ZP78	MOM	0	1.09277	0.659627	0	NaN	0	NaN	0.965057	0.491526	0	NaN	0	NaN	0.429329	0.389447	0	NaN	0	NaN	0.283165	0.267745	0	NaN	0	NaN	0.263996	0.905764	0.80912	NaN	NaN	NaN	NaN	NaN	NaN	0.148479	0.735115	0.590984	NaN	NaN
1614	28	28	14	57.4	73.46	0	GLS	Glutaminase kidney isoform, mitochondrial	O94925;A8K132;Q53TX0;Q53S89;H7BZD1;B7Z509;H7C201;Q9UI32;Q53RX0;A0A087X004;E5G743	MIM	0	0.182448	0.0428016	0.437052	0.0606541	0.0791082	0.01895	0.0735362	0.0450972	0.225587	0.0495517	0.060282	0.0318259	0.571079	-0.180152	0.642542	-0.340385	0.557466	-0.289597	1.47742	-0.252461	0.684696	-0.308424	0.692678	-0.340854	0.204266	-0.00547193	-0.0703892	0.160404	0.0377693	-0.016211	0.177471	-0.0540844	-0.066537	0.0116388	0.410889	-0.287236	0.206268	-0.0104934
1618	7	7	7	25.8	28.202	0	TIMM21;C18orf55	Mitochondrial import inner membrane translocase subunit Tim21	Q9BVV7;A8K1K8;J3QRI1	MIM	1	1.10111	0.259391	0	NaN	0.611043	0.250115	1.50131	0.19017	0	NaN	0.345839	0.130089	2.26243	-0.562661	0	NaN	1.8957	-0.493048	2.54091	-0.460548	0	NaN	1.80355	-0.453794	0.124725	0.393918	0.25953	NaN	NaN	NaN	0.0593554	0.553913	0.137077	0.122209	0.235348	0.212952	NaN	NaN
1644	26	26	26	88.2	29.804	0	PHB;HEL-S-54e	Prohibitin	P35232;A8K401;Q6FHP5;Q53FV0;Q6PUJ7;C9JW96;E9PCW0;C9JZ20;E7ESE2;D6RBK0;Q9BSE8;A8K9G2	MIM	0	0.571611	-0.194337	1.7036	0.655817	0.560019	-0.195206	0.443619	-0.160387	0.599093	-0.143119	0.418481	-0.27428	0.211473	0.0764288	0.652972	-0.231628	0.257158	0.0986456	0.0650885	0.0263364	0.516721	0.155914	0.273226	0.113249	-0.450222	-0.0628124	-0.0699771	0.71079	0.78339	0.47327	-0.456049	-0.0387171	-0.0908535	-0.407038	0.0629872	-0.13711	-0.318938	-0.0241777
1655	17	17	17	54.7	28.908	0	ATP5F1;hCG_39985	ATP synthase F(0) complex subunit B1, mitochondrial	P24539;Q08ET0;A8K4W2;Q5QNZ2;Q53GB3	MIM	0	0.691086	0.119857	0	NaN	0.653626	0.0542292	0.452788	0.0940096	1.46122	0.288553	0.876103	0.0402015	0.659786	-0.0667655	0	NaN	0.424335	-0.0714561	0.515443	-0.0496321	0.750509	-0.239902	0.262466	-0.04498	-0.00888545	0.185015	0.183441	NaN	NaN	NaN	0.0082	0.0413577	0.11313	-0.0424271	0.228605	0.0958512	0.358171	0.179776
1657	10	10	10	35	36.249	0	SUCLG1	Succinyl-CoA ligase [ADP/GDP-forming] subunit alpha, mitochondrial	P53597;Q6IAL5;A8K4W7;B2R8A1;A0A494C0D1;B7Z438;H7C233	Matrix	0	1.21804	-0.184506	0.529457	-0.0501008	1.0427	-0.106757	0.269243	-0.125001	2.4775	-0.0651973	0.507834	-0.0896633	1.3918	-0.12107	2.25123	-0.222582	1.28299	-0.233426	0.993589	-0.121984	1.6739	-0.243323	1.15407	-0.242512	-0.135317	-0.138552	-0.27965	-0.00349557	-0.120219	-0.0265876	-0.0390732	-0.128689	-0.152508	-0.0892673	0.149361	-0.435095	-0.0592244	-0.0641931
1661	4	4	4	14.9	43.113	0.00028802	STARD7	StAR-related lipid transfer protein 7, mitochondrial	Q9NQZ5;B3KNN8;A8K575;C9JTD3	IMS	0	0	NaN	0	NaN	0	NaN	0	NaN	0	NaN	0	NaN	0	NaN	0	NaN	0	NaN	0	NaN	0.0538348	0.060996	0	NaN	NaN	NaN	NaN	NaN	NaN	NaN	NaN	NaN	NaN	NaN	NaN	NaN	NaN	NaN
1664	15	15	15	51.4	33.535	0	MRPL19	39S ribosomal protein L19, mitochondrial	P49406;A8K5D5;B4DIG4;S4R3W9;A0A0A0MRF4;S4R455;H7C2J0	Matrix	0	0.538664	-0.158241	1.21475	0.158198	0.706491	-0.16768	0.273472	-0.235714	0.445319	-0.140795	0.0965471	-0.0500809	0.932803	-0.536696	1.81477	-0.22386	1.23796	-0.495818	0.375412	-0.243079	1.2528	-0.399124	1.1068	-0.425819	0.0621218	-0.287945	-0.248899	0.240131	0.117318	0.117146	0.000576886	-0.207893	-0.295723	0.0255958	NaN	-0.497025	0.0959919	-0.281669
1665	28	28	28	44.1	86.454	0	YME1L1;FTSH	ATP-dependent zinc metalloprotease YME1L1	Q96TA2;A8K5H7;Q96I63;Q9Y2Q2;Q9NQ51;R4GNA5;Q5T8D1;Q5T8D2	MIM	1	1.2064	0.359013	0.27144	0.28324	1.54774	0.34787	1.27204	0.291603	0	NaN	0.489296	0.216363	0.505153	-0.0704009	0.0676465	-0.0117413	0.150274	-0.0287403	0.225506	-0.0328406	0.520029	-0.249807	0.434657	-0.0813223	0.171719	0.465879	0.439441	-0.0332447	0.599724	NaN	0.233888	0.373308	0.436412	0.152638	0.342964	0.379207	NaN	NaN
1691	14	14	14	65.7	20.776	0	NDUFB10	NADH dehydrogenase [ubiquinone] 1 beta subcomplex subunit 10	O96000;A8K761;H3BV16;H3BPJ9;Q96RX5	MIM	0	0.656958	0.0562783	0	NaN	0.166825	0.0332347	1.62855	-0.570364	1.34237	0.695758	0.394382	0.0195246	1.27705	-0.754283	0	NaN	1.16851	-0.645348	1.27157	-0.978136	0.260824	0.208629	1.31925	-0.534596	0.0870554	-0.00762614	0.0894055	NaN	NaN	NaN	0.172103	-0.0233263	-0.0490732	-0.39895	-0.614192	-0.697952	0.412077	0.939842
1696	3	3	3	41.5	13.664	0	MRPL52	39S ribosomal protein L52, mitochondrial	Q86TS9;A8K7J6;G5E9P5;G3V3U6	Matrix	0	0.735208	-0.136183	0	NaN	1.25557	-0.135599	0	NaN	0.429356	-0.0958704	1.41976	-0.2045	1.98618	-0.546737	0	NaN	1.28412	-0.26439	0	NaN	0	NaN	0	NaN	-0.262434	-0.0282861	-0.117828	NaN	NaN	NaN	-0.198891	-0.122209	-0.0856966	NaN	NaN	NaN	-0.0261022	0.00164562
1702	10	10	10	72	23.392	0	BAK1;BAK;DKFZp686D0345	Bcl-2 homologous antagonist/killer	A8K7S8;Q16611;A0A0S2Z391;A0A0S2Z319;Q8NFF3;B4DEB4;A0A0A0MRG8;B3KRK7;Q5HCI0;B4E0L2	MOM	1	0.62478	0.0823192	0	NaN	1.1384	0.0878465	0.845589	0.0620272	0	NaN	0.145171	0.0538784	0.165496	-0.0466286	0	NaN	0.0661063	-0.0216514	0.200034	0.02596	0	NaN	0.511734	-0.107689	-0.0146453	0.146787	0.114816	NaN	NaN	NaN	0.0388575	0.103038	0.121644	0.0137839	0.067833	0.104465	NaN	NaN
1703	4	4	4	13	46.992	0.00029257	METTL8	Methyltransferase-like protein 8	B3KW44;Q9H825;B5ME25;B4DLT0;E7ETE0;A8K7U3;C9JE69;H7C2P8	Matrix	0	0	NaN	0.512894	0.321079	0	NaN	0	NaN	0.341411	-0.546088	0	NaN	0	NaN	0.656882	-0.551036	0	NaN	0	NaN	1.1083	-0.667386	0	NaN	NaN	NaN	NaN	-0.133052	0.660657	0.435632	NaN	NaN	NaN	NaN	NaN	NaN	0.300299	-0.244887
1721	5	5	5	28.3	20.576	0	MRPL18	39S ribosomal protein L18, mitochondrial	Q9H0U6;A8K9D2	Matrix	0	0.888554	-0.103522	0	NaN	0.347422	-0.0953214	0.735648	-0.174888	0.727444	-0.0852962	0.309412	-0.00487788	0.938536	-0.427857	0.28778	-0.136248	1.14783	-0.370338	1.25841	-0.361529	0.512104	-0.223814	1.07619	-0.374737	-0.0214822	-0.135666	-0.153416	NaN	NaN	NaN	0.104068	-0.233765	-0.156267	-0.0159868	-0.317999	-0.190678	-0.0683169	-0.167229
1723	27	27	26	46.6	77.942	0	ACSL1	Long-chain-fatty-acid--CoA ligase 1	P33121;A8K9T3;E7EPM6;B4E0R0;B7Z3Z9;D6RER0;Q108N1;H0Y9U7;Q108N2;H0Y9Z9;D6RG07;Q9ULC5;B4DX30	MOM	1	0.995423	-0.242056	0	NaN	2.2636	-0.451098	1.77709	-0.482875	1.09782	-0.210094	0.957021	-0.270874	1.29535	0.247598	1.84691	0.366012	1.0436	0.218987	1.10627	0.248739	0.981782	0.340156	1.62813	0.208032	-0.2002	-0.402831	-0.123136	NaN	NaN	NaN	-0.40442	-0.432959	-0.515914	-0.390453	-0.454387	-0.603787	-0.165742	-0.129745
1750	15	15	15	49.9	42.233	0	NUDT19	Nucleoside diphosphate-linked moiety X motif 19, mitochondrial	A8MXV4	Matrix	0	1.23046	-0.398627	0.894582	-0.0663538	1.71425	-0.201365	0.00375085	0.00646168	1.36444	-0.118118	0.576705	-0.0376953	1.46302	-0.335926	1.34305	-0.394308	1.56088	-0.441748	0.236242	-0.568428	1.83732	-0.518683	0.552294	-0.322579	-0.575078	-0.224534	-0.396269	-0.0692097	-0.0194885	-0.110363	-0.19899	-0.153416	-0.251689	-0.471869	0.484792	NaN	-0.0754136	-0.115699
1759	11	11	11	61.2	29.395	0	MRPS18B	28S ribosomal protein S18b, mitochondrial	Q9Y676;B0S7P4;A0A1U9X819;A0A0G2JIC6;B4DFG6	Matrix	0	0.828726	-0.213489	0.247552	0.0799283	0.881217	-0.232481	0	NaN	0.877355	-0.134448	0.384008	-0.200559	0.891522	-0.580481	0.68134	-0.243894	1.3161	-0.528741	0.308721	-0.0583096	1.40415	-0.503073	0.866636	-0.531926	-0.0282928	-0.31904	-0.293135	-0.152821	0.172815	0.219791	-0.0480989	-0.354678	-0.294665	NaN	NaN	NaN	-0.0329495	-0.15056
1762	4	4	2	43	11.896	0	TSPO;PBR	Translocator protein	B1AH87;Q13850;P30536;Q8N730	MOM	5	0.254888	0.105071	0	NaN	0.0966885	0.0414247	0.337501	0.152598	0	NaN	0.202197	0.0539187	0.564102	0.371324	0	NaN	0.777824	0.577959	0.542632	0.417055	0	NaN	0.602817	0.675389	-0.192612	0.222296	0.28553	NaN	NaN	NaN	-0.218347	0.0644045	0.278216	-0.18236	0.344282	0.295872	NaN	NaN
1765	10	10	10	39.7	34.36	0	HMGCL	Hydroxymethylglutaryl-CoA lyase, mitochondrial	P35914;B1AK13;H0Y2L7;Q8TB92;G8FGB4;G5E9S9;Q9NT06;B7Z4D4;B7Z212	Matrix	0	0.881046	-0.492051	0.260316	-0.090533	0.0386028	0.0222736	0	NaN	0.891398	-0.294786	0.364935	-0.152074	1.07904	-0.330983	0.819186	-0.288164	0.490954	-0.270319	0	NaN	0.480995	-0.197189	0.0185871	-0.0231765	-0.100175	-0.743989	-0.631989	0.161823	-0.237319	-0.196103	0.390998	-0.149259	-0.174918	NaN	NaN	NaN	-0.114738	-0.514905
1770	7	7	1	30.7	23.431	0	MRPL43	39S ribosomal protein L43, mitochondrial	Q8N983;H0Y6Y8;B1AL05;H0YBU8;M0R051	Matrix	0	0.210006	0.00754227	0.769988	0.634858	0.615427	-0.11832	0.833742	-0.0483053	0.510557	-0.153217	0.0194558	0.00730573	1.79727	-0.489275	0.890262	0.343714	1.68837	-0.271345	1.28389	-0.375298	0.697593	-0.3021	0.804984	-0.228387	0.0271541	-0.0166389	0.0121116	0.032524	0.959486	0.912564	-0.0346036	-0.0585243	-0.261832	-0.00718809	-0.0750534	-0.0626743	0.0663992	-0.215244
1772	7	7	7	23.4	38.538	0	PHYH	Phytanoyl-CoA dioxygenase, peroxisomal	O14832;B1ALH6;Q6FGQ2;C9IYS5;C9JR86	Matrix	0	0	NaN	0.659677	0.396116	0.461963	0.713529	0	NaN	0.378969	0.263838	0.2532	0.102916	0	NaN	1.15825	1.16215	1.22179	1.11579	0	NaN	1.19611	1.17494	0.425454	0.897842	NaN	NaN	NaN	0.121679	0.226814	0.839854	0.283685	1.14337	NaN	NaN	NaN	NaN	0.0606008	0.467075
1780	4	4	4	8.7	42.729	0.00029146	CYTB;cytb;CytB;CYB;Cytb;MT-CYB	Cytochrome b	H9PBP8;B2KLH3;A0A343YUF8;A0A3G5ATA1;A0A3Q8A468;A0A3G5CES9;A0A3G5C8M4;A0A3G5C150;H9E7F3;A0A3G5BY18;A0A3G5BVM4;A0A3G5ASV1;A0A344AU78;A0A3Q8A541;A0A346M0J1;A0A346LZR8;A0A345WHX4;A0A345ALM6;A0A345AKH6;A0A345AJ84;A0A3G5ASN7;A0A411IIY0;A0A343LMX2;A0A3Q8A6E7;A0A343T2V9;A0A343T0M9;A0A343SX70;A0A343SWL3;A0A343SWI7;A0A343SVK9;A0A343SQK9;A0A343SDM3;A0A6B7GMN5;A0A343UFT6;A0A343RWU2;A0A343T692;A0A344ARU6;A0A3…	MIM	8	2.23253	-0.556358	0	NaN	2.51288	-0.5565	1.85501	-0.466326	0	NaN	0	NaN	2.05727	-0.748048	0	NaN	1.17616	-0.534757	1.77186	-0.75756	0	NaN	0.741422	-0.455424	-0.471549	-0.589284	-0.608242	NaN	NaN	NaN	-0.503875	-0.554736	-0.610889	-0.376583	-0.568324	-0.454071	NaN	NaN
1783	3	3	3	37.9	11.586	0.00028604	TIMM10B;FXC1	Mitochondrial import inner membrane translocase subunit Tim10 B	Q9Y5J6;B2R4A9;F2Z2B0	MIM	0	0.255205	-0.0645695	0	NaN	0	NaN	0	NaN	0	NaN	0	NaN	0.524336	-0.137814	0	NaN	0	NaN	0	NaN	0	NaN	0	NaN	-0.141542	0.0124026	NaN	NaN	NaN	NaN	NaN	NaN	NaN	NaN	NaN	NaN	NaN	NaN
1787	3	3	3	52.7	10.143	0	HIGD1A	HIG1 domain family member 1A, mitochondrial	Q9Y241;C9JAW5;B2R4G1;C9JNU6;A8MV81	MIM	2	0.964191	0.506684	0	NaN	0.591301	0.508665	0.889664	0.523242	1.21653	0.766967	0.347303	0.335834	1.93651	-0.406424	0	NaN	2.48064	-0.410703	1.65528	-0.425688	0.547617	-0.382123	1.23768	-0.558745	0.145873	0.643451	0.730727	NaN	NaN	NaN	0.292075	0.725255	NaN	0.107956	0.76572	0.69605	0.468323	1.14194
1812	11	11	11	60.4	27.388	0	MMAB	Cob(I)yrinic acid a,c-diamide adenosyltransferase, mitochondrial	Q96EY8;B2R6J3;B4DHP4;S4R3P5;F5H4Z7;A0A087X114;S4R3Z1;F5H079	Matrix	0	0.629841	-0.0410241	0.714943	0.0762704	0.240149	0.0427595	0.239766	-0.264756	0.870188	-0.0841002	1.0173	-0.032526	1.21243	-0.267558	2.39879	-0.382487	2.61353	-0.304106	0	NaN	5.42481	-0.299934	1.81762	-0.29947	0.00475299	-0.049352	-0.0784732	0.0478175	0.0267929	0.154201	0.112633	0.101614	-0.0859685	0.0719	NaN	-0.601411	-0.028852	-0.147437
1832	22	22	22	72.9	37.895	0	MTHFD2	Bifunctional methylenetetrahydrofolate dehydrogenase/cyclohydrolase, mitochondrial;NAD-dependent methylenetetrahydrofolate dehydrogenase;Methenyltetrahydrofolate cyclohydrolase	P13995;B2R7W0;B8ZZU9;B4DY35;B9A062	Matrix	0	0.562519	0.273598	0.91223	0.450417	0.709504	0.332025	0.455672	0.0951383	0.851852	0.374782	0.368776	0.378961	0.904227	0.394394	0.683523	0.245392	0.584694	0.280494	0.782704	0.213817	0.562676	0.26935	0.773924	0.228076	-0.0803167	0.532449	0.368663	0.105544	0.582858	0.662848	0.0184917	0.616149	0.361435	-0.0515636	0.21786	0.119119	0.0652966	0.476819
1843	15	15	15	68.1	32.789	0	SLC25A15	Mitochondrial ornithine transporter 1	B2R921;Q9Y619;B4DL63;Q5VZD9;F2Z354;Q9BXI2	MIM	6	1.28	0.168328	0	NaN	1.63514	0.191299	0.60383	0.109102	0	NaN	0.462208	0.143216	0.456084	0.131031	0	NaN	0.922296	0.178877	0.68197	0.162968	0	NaN	1.79459	0.201327	0.088413	0.201311	0.215261	NaN	NaN	NaN	0.149129	0.248451	0.176316	-0.0234458	0.150385	0.200366	NaN	NaN
1845	7	7	7	17.8	45.778	0.00028409	MTERF1	Transcription termination factor 1, mitochondrial	Q99551;B4DPR9;B2R952;C9JNM8;C9JE25	Matrix	0	0	NaN	1.07069	0.0939147	0.132657	0.168063	0	NaN	0.606071	-0.147968	0	NaN	0.773913	0.106639	1.01074	-0.26361	0	NaN	0	NaN	0	NaN	0	NaN	NaN	NaN	NaN	0.054779	0.151202	0.0757633	NaN	-0.214995	0.55112	NaN	NaN	NaN	-0.316546	-0.125916
1848	6	6	6	25.4	21.75	0	NDUFB5	NADH dehydrogenase [ubiquinone] 1 beta subcomplex subunit 5, mitochondrial	O43674;D3DNS1;B2R9L0;H0Y886;E7EWP0;Q05D62;H7C568;A0A087WYD0	MIM	1	0.706263	-0.132928	0	NaN	0.938545	-0.0882381	0.886404	-0.180829	0	NaN	0.435831	-0.100542	1.71016	-0.939929	0	NaN	1.56417	-0.821149	1.46187	-0.63038	0	NaN	1.49672	-0.836329	-0.000952496	-0.160146	-0.237686	NaN	NaN	NaN	-0.0249715	-0.104471	-0.135272	-0.0578271	-0.176067	-0.308594	NaN	NaN
1850	11	11	11	39.4	43.589	0	RTN4IP1;NIMP	Reticulon-4-interacting protein 1, mitochondrial	Q8WWV3;B2R9Y1;Q96RL8;G3V1R2	Matrix	0	0.546802	-0.317967	0.239635	0.105154	0.865235	-0.323451	0	NaN	0.235876	-0.107237	0.283871	-0.247881	0.237666	-0.0822977	0.726114	-0.702427	0.738676	-0.457875	0	NaN	1.69826	-0.346155	1.04952	-0.365777	NaN	-0.46999	-0.165944	0.408277	0.0356088	-0.128425	-0.0734236	-0.529671	-0.367259	NaN	NaN	NaN	0.177344	-0.107286
1858	28	28	28	40.9	88.339	0	CPT1A	Carnitine O-palmitoyltransferase 1, liver isoform	B2RAQ8;P50416;A0A024R5F4;H3BP22;H3BUV7;H3BUJ0;H3BMD2;Q92523;Q8WZ48;A2RRE8;Q53FV7;A8K5K1;A5PLL0;A0A024R4W7	MOM	2	1.89563	-0.138754	0	NaN	0.590533	-0.218502	1.25664	-0.24059	0	NaN	0.735376	-0.0777477	1.76801	0.626322	0	NaN	1.57396	0.633473	1.44538	0.614448	0	NaN	1.77875	0.546077	-0.116442	-0.169284	-0.130535	NaN	NaN	NaN	0.0565835	-0.320542	-0.391548	-0.127936	-0.265917	-0.327917	NaN	NaN
1860	9	9	9	37.2	44.047	0	QTRT1	Queuine tRNA-ribosyltransferase	Q9BXR0;B2RAR3;K7ESP6;K7EJ21;K7EL95;Q71RF8;K7EPI1	Matrix	0	0	NaN	0.67517	-0.471092	0	NaN	0	NaN	0.613443	-1.34594	0	NaN	0	NaN	1.07951	-0.873798	0	NaN	0	NaN	0.67943	-0.487977	0.543178	-0.352434	NaN	NaN	NaN	0.0475383	-0.752406	-0.708408	NaN	NaN	NaN	NaN	NaN	NaN	NaN	-0.804384
1862	23	23	21	78.8	41.924	0	ACAA2	3-ketoacyl-CoA thiolase, mitochondrial	P42765;B2RB23;A0A0B4J2A4;B3KNP8;K7EME0;K7EJ68;K7EJB1	Matrix	0	0.100209	-0.0363641	0.115316	0.0341336	0.0611963	0.017729	0.441361	0.578302	0.280344	0.051138	0.124996	-0.0481191	0.0406513	-0.010464	0.453083	-0.0543479	0.0987233	-0.0190625	0.25911	0.189235	0.19578	-0.0388884	0.00786521	-0.00223865	-0.277377	0.11832	0.0499647	-0.153848	0.065778	0.19047	-0.15859	0.165095	0.0466826	0.0871912	1.56525	0.0824689	-0.0807591	0.0978261
1882	11	11	11	47.6	29.505	0	CCDC90B	Coiled-coil domain-containing protein 90B, mitochondrial	Q9GZT6;B2RE36;H0YF06;J3KN19;E9PKQ5;E9PPJ7	MIM	1	0.100127	0.0604074	0	NaN	0.0961283	0.144397	0.198587	-0.322647	0.204591	0.0803894	0.269261	0.345896	0.431971	0.163162	0	NaN	0.685303	0.184238	0.063704	-0.0258006	0.677325	0.303084	1.1612	0.38874	0.466236	-0.132116	-0.152897	NaN	NaN	NaN	0.592254	-0.303459	NaN	0.173639	-0.818932	NaN	0.349365	-0.122871
1896	5	5	5	33.9	13.291	0	COX20;FAM36A	Cytochrome c oxidase protein 20 homolog	Q5RI15;B3KM21	MIM	2	0.399089	-0.132675	0	NaN	2.20599	-0.163182	0.399128	-0.15098	0	NaN	0.605781	-0.413411	0.289376	-0.201587	0	NaN	1.66372	-0.337198	2.59799	-0.320037	0	NaN	0	NaN	-0.380446	-0.0340748	0.0164973	NaN	NaN	NaN	-0.187937	-0.144307	-0.157303	-0.433954	0.0101489	-0.0291349	NaN	NaN
1897	24	24	24	58.3	54.366	0	PMPCB;DKFZp586I1223	Mitochondrial-processing peptidase subunit beta	O75439;B3KM34;Q96CP5;A8K1E9;G3V0E4;Q9UG64;B3KQ85;B4DM90;F8WAZ6;F8WEA6;F8WBE1	Matrix	0	0.82176	0.108791	2.24826	0.266683	1.78322	0.262328	0.356486	0.272729	3.33102	0.207536	0.964753	0.184038	0.358425	0.0973929	0.236014	-0.0774311	0.0392782	-0.0121555	0.431103	0.172222	0.136139	-0.034591	0.068591	0.0211365	0.123799	0.183097	0.0194774	0.246347	0.246772	0.30693	0.232292	0.224334	0.330356	0.116232	0.826284	-0.124328	0.212383	0.211648
1905	36	28	28	67.1	74.761	0	SLC25A12	Calcium-binding mitochondrial carrier protein Aralar1	O75746;B3KMV8;F8W9J0;H0YFB2;B4DGK6	MIM	6	0.819467	-0.18323	0	NaN	0.444845	-0.153504	0.603687	-0.221824	0	NaN	0.261996	-0.108575	2.29924	-0.323391	0	NaN	0.999017	-0.254286	1.2983	-0.304119	0	NaN	1.00601	-0.284891	-0.0220094	-0.273934	-0.253747	NaN	NaN	NaN	0.106348	-0.276437	-0.290424	0.0522768	-0.33182	-0.385928	NaN	NaN
1911	6	6	6	28	41.084	0	EXOG	Nuclease EXOG, mitochondrial	Q9Y2C4;B3KN09;H7C0W6;A0A024R2T8;F8WE28;F8WE38	MIM	0	1.00417	-0.189682	0	NaN	0.732272	-0.256977	0.636758	-0.144785	0	NaN	1.56938	-0.097558	1.52513	-0.546621	0	NaN	0.904393	-0.426829	1.11934	-0.497309	0	NaN	1.73803	-0.451009	-0.317876	-0.111699	-0.13947	NaN	NaN	NaN	-0.333934	-0.180021	NaN	-0.302084	-0.122209	-0.0100637	NaN	NaN
1924	25	25	25	59.4	53.126	0	GRSF1	G-rich sequence factor 1	Q12849;B7Z5F9;B3KP14;H0Y8R1;F5H5I6;B7Z3R7;H0YAK1;B3KW50;B7Z2D8;A0A024RD99;H0YAM1	Matrix	0	0.823719	0.172522	0.757447	0.206022	0.596031	0.176563	0.846476	0.140664	0.702726	0.208694	0.266356	0.156605	1.09161	-0.13112	0.83724	-0.273073	1.02704	-0.164602	0.505798	-0.19293	0.872107	-0.17866	1.0888	-0.205227	0.0371714	0.181738	0.298655	0.00805652	0.325937	0.284071	-0.0453272	0.272541	0.302475	0.2587	0.0666238	0.0966685	-0.0113117	0.321531
1927	16	16	16	46	62.045	0	TDRKH	Tudor and KH domain-containing protein	Q9Y2W6;Q5SZR4;B3KPI5;B4DZR8;F6TB26;B4DJ68;E9PKN8;B7ZAG4;Q9NYV3;E9PQX4	Membrane	0	1.09897	-0.430806	0	NaN	1.68377	-0.418667	1.13554	-0.47258	0	NaN	0.278323	-0.260001	0.989787	-0.586661	0	NaN	0.9405	-0.460278	0.817479	-0.589539	0	NaN	0.97055	-0.627008	-0.176772	-0.600841	-0.514804	NaN	NaN	NaN	-0.419102	-0.524465	-0.312433	-0.202107	-0.619366	-0.596267	NaN	NaN
1934	2	2	2	10.4	33.81	0.00028629	GOLPH3;GOLPH3L	Golgi phosphoprotein 3;Golgi phosphoprotein 3-like	Q9H4A6;B3KS18;B4DDX1;B3KQ71;B4DWL6;Q9H4A5	IMS	0	0	NaN	1.0864	0.371833	0	NaN	0	NaN	0	NaN	0	NaN	0	NaN	0	NaN	0	NaN	0	NaN	0	NaN	0	NaN	NaN	NaN	NaN	0.41997	0.323696	NaN	NaN	NaN	NaN	NaN	NaN	NaN	NaN	NaN
1949	20	19	19	34.7	79.988	0	ABCB8	ATP-binding cassette sub-family B member 8, mitochondrial	Q9NUT2;B3KSN3;Q8N1X3;C9JYI3;C9JTY4;Q6ZRM3;H7C5K9	MIM	3	0.182842	-0.114092	0	NaN	0.36832	-0.152337	0.385064	-0.224424	0	NaN	0	NaN	0.442485	0.543503	0	NaN	0.383238	0.325681	0.552258	0.334252	0	NaN	0.917411	0.461233	-0.528885	-0.0363276	0.222936	NaN	NaN	NaN	-0.44491	0.0803776	-0.0924781	-0.652448	-0.0851526	0.064329	NaN	NaN
1950	5	5	5	31	25.961	0	DNAJC30	DnaJ homolog subfamily C member 30	Q96LL9;B3KSU4;B4E1U4	MIM	1	0.390339	0.489441	0	NaN	0.204548	0.300885	0.542258	0.647364	0	NaN	0	NaN	0.184859	0.108749	0	NaN	0.0101956	-0.00765019	0.260443	0.214838	0	NaN	0.10796	0.101937	-0.446443	0.881109	1.03366	NaN	NaN	NaN	-0.148481	0.750251	NaN	-0.252656	1.08868	1.10606	NaN	NaN
1971	13	13	13	30.4	66.436	0	C14orf159;C14orf159 variant protein	UPF0317 protein C14orf159, mitochondrial	Q7Z3D6;Q4LE40;B3KVU6;Q6IA66;H0YB09;Q8NB88;Q53HP9;A0A0C4DGD4;H0YB62;H0YB11;E5RIU5;E5RJ62;A0A0C4DGD8;E5RIL4;E5RFT5;E5RJ87;E5RGN8;E5RFZ6;E5RGP9;E5RK56	Matrix	0	0	NaN	0.574392	-0.329507	0	NaN	0	NaN	0.142177	-0.132693	0	NaN	0	NaN	0.559686	-0.407716	0	NaN	0	NaN	0.349197	-0.173102	0	NaN	NaN	NaN	NaN	0.10044	-0.578504	-0.510456	NaN	NaN	NaN	NaN	NaN	NaN	-0.669556	-0.174534
1985	18	18	18	36.4	78.457	0	NOA1	Nitric oxide-associated protein 1	B3KY51;Q8NC60	MIM	0	0.0441255	-0.0178601	0.103112	-0.0687452	0.297214	-0.117135	0	NaN	0.0133059	-0.00830782	0.157936	-0.150046	0.752193	-0.867818	0.547579	-0.668204	0.594059	-0.780884	0	NaN	0.588316	-0.704886	0.627207	-0.760691	0.242328	-0.151209	-0.144699	0.363227	-0.176706	-0.392757	0.161436	-0.327228	-0.185613	NaN	NaN	NaN	0.376624	-0.150949
1997	19	19	19	48.2	53.801	0	ALDH9A1	4-trimethylaminobutyraldehyde dehydrogenase	P49189;B4DE91;B4DX14;B4DYY1	Matrix	0	0.499675	-0.0594827	0.528638	0.0436837	0.0571176	0.00642196	0	NaN	0.0941087	0.0123273	1.66205	0.0882405	1.03363	-0.0985907	1.1357	-0.274496	1.45547	-0.258228	0.272336	-0.117368	1.45163	-0.236327	0.998246	-0.192939	-0.0626104	0.0198284	-0.135666	0.0294175	-0.00173015	0.103364	0.0787465	-0.0391385	-0.0203421	NaN	NaN	NaN	0.0136409	-0.0643311
2004	8	8	8	43.8	31.43	0	COX11	Cytochrome c oxidase assembly protein COX11, mitochondrial	Q9Y6N1;B4DEY8;B4DI26;I3L4E7	MIM	1	0.821253	-0.217459	0	NaN	0.915345	-0.127469	2.35853	-0.772441	0.323123	0.0902163	0.223206	-0.161509	1.93131	-0.593211	0	NaN	3.49401	-0.532342	1.94541	-1.1744	1.28044	-0.382032	1.10703	-0.475321	-0.398342	-0.181039	-0.0729976	NaN	NaN	NaN	-0.200614	-0.0343565	-0.147437	-0.773615	-0.860685	-0.683023	-0.102527	0.251831
2032	28	28	26	47.5	84.109	0	ATP5J2-PTCD1;PTCD1	Pentatricopeptide repeat-containing protein 1, mitochondrial	G3V325;B4DJ38;O75127;Q3ZB84;A4D273;Q3SYP6;B3KMD7;C9JJT5;C9JGL8;C9JU26;C9JQN9;C9JWL7	Matrix;unknown	0	0.131627	0.0347881	0.0600481	0.0080904	1.23385	0.0795109	0.552947	0.0398305	0.0371205	-0.0135306	0.0415494	0.0173236	0.332872	-0.114318	0.597446	-0.44119	0.319196	-0.138258	0.450887	0.0502414	0.698974	-0.395889	0.414774	-0.18941	0.215741	-0.0422242	-0.0691522	-0.0278809	-0.0433446	0.0954967	0.0842003	0.111742	0.0425905	-0.0133634	0.0757936	0.0570613	0.119423	0.0854814
2036	16	16	16	44.3	39.591	0	IDH3A	Isocitrate dehydrogenase [NAD] subunit alpha, mitochondrial;Isocitrate dehydrogenase [NAD] subunit, mitochondrial	P50213;B4DJB4;Q53GF8;B7Z9J8;H0YL72;B4DSY4;H0YLI6;H0YMU3;H0YKD0;H0YNF5;H0YM64;H0YM46	Matrix	0	0.814167	-0.118241	0.0958386	0.0213151	0.132279	-0.0279651	0.0426834	0.0316296	0.150868	0.0358646	0.731026	-0.0937256	1.04544	-0.177864	2.32738	-0.281859	1.80968	-0.225372	0.203372	-0.12236	1.25925	-0.263447	1.51875	-0.224013	-0.210463	-0.0284277	-0.115832	-0.0920326	-0.00604658	0.162024	-0.170816	0.0666389	0.0202819	-0.24035	0.505677	-0.170438	-0.0938944	0.189318
2037	6	6	6	18.7	48.461	0	SUGCT;C7orf10	Succinate--hydroxymethylglutarate CoA-transferase	Q9HAC7;B4DJF0;H0Y4N1;Q9Y6U8;B7Z568;Q75MS9	Matrix	0	0	NaN	0.915528	-0.104101	0	NaN	0	NaN	0.317298	0.0446669	0	NaN	0	NaN	0.826398	-0.453287	0	NaN	0	NaN	0	NaN	0.218445	-0.109234	NaN	NaN	NaN	-0.168447	-0.0306892	-0.113167	NaN	NaN	NaN	NaN	NaN	NaN	0.0803847	0.111586
2043	9	9	2	77.8	24.669	0	LYPLA1	Acyl-protein thioesterase 1	O75608;Q6IAQ1;B4DJV9;E5RGR0;B4DP64	unknown	0	0.824249	-0.179738	0.0480667	0.0136089	0.67562	-0.0773372	0.136528	-0.0261035	0.429114	-0.116797	0.761231	-0.0474645	1.26685	-0.24491	1.65802	-0.484779	0.904485	-0.311503	0.442229	-0.268014	1.71691	-0.387655	1.52529	-0.464871	-0.0266165	-0.224534	-0.288063	-0.0470701	-0.105276	0.193173	-0.0837374	-0.147697	-0.000576859	0.0871912	-0.0244615	-0.14104	-0.311345	-0.0750534
2044	17	17	17	44	38.632	0	MRPL3	39S ribosomal protein L3, mitochondrial	P09001;H0Y9G6;E7ETU7;B4DKM0;E9PF06;D6RC14;B4DW56;D6RBQ5;Q96Q75	Matrix	0	0.181533	-0.0420982	0.616439	0.205665	0.26145	-0.1207	0.47366	-0.158526	0.24774	-0.0779525	0.0885491	0.0605731	0.85233	-0.467972	0.865977	-0.200547	0.901994	-0.474267	0.451416	-0.336568	1.22018	-0.488381	0.838013	-0.403776	0.109962	-0.170822	-0.0654344	0.0835197	0.0776651	0.455811	0.197991	-0.186247	-0.373843	-0.0530297	-0.0126402	-0.409907	0.133827	-0.257855
2062	33	33	33	65.1	61.397	0	GLUD1;GLUD2	Glutamate dehydrogenase 1, mitochondrial;Glutamate dehydrogenase;Glutamate dehydrogenase 2, mitochondrial	P00367;B4DMF5;E9KL48;B4DMG8;Q53GW3;B4E0N9;B3KT18;P49448;A0A140VK14;Q59FQ4;Q14400;Q9BSD0;Q9UQV0	Matrix	0	0.470001	-0.0289734	0.0565447	0.00552981	0.257051	0.0237368	0.0350275	-0.0153668	0.249802	0.0380237	0.680448	-0.0262955	1.75037	0.291813	1.42488	0.233831	1.90049	0.274365	1.60263	0.225001	1.31435	0.25324	2.16362	0.273068	-0.0737728	0.00420435	-0.0173518	-0.0561012	0.0228155	0.0498751	-0.0409421	0.071967	0.0401854	-0.0674398	0.248588	-0.227248	-0.0716486	0.10493
2077	8	8	2	49.6	25.943	0	TMEM126B	Complex I assembly factor TMEM126B, mitochondrial	Q8IUX1;B4DP48;Q9H2Q3;H0YD74;E9PKZ9;E9PJQ6;E9PKZ7;H0YEG5	MIM	4	0.716452	-0.0808943	0	NaN	1.1904	-0.166048	0.38256	-0.128356	0	NaN	0.09843	-0.0402914	1.86827	-0.778323	0	NaN	1.65525	-0.769059	1.09468	-0.678702	0	NaN	1.30555	-0.85521	-0.0121843	-0.0742314	-0.156267	NaN	NaN	NaN	-0.168285	-0.241718	-0.0881416	0.120617	-0.223423	-0.282262	NaN	NaN
2079	12	12	12	52.8	31.674	0	APOA1BP	NAD(P)H-hydrate epimerase	Q8NCW5;B4DP80;Q5T3I4;Q6PGN4;Q5T3I3;B7Z9W8	Matrix	0	0.450557	-0.220417	1.61411	-0.179065	0.77064	-0.335885	0	NaN	0.246937	-0.0749458	0.60969	-0.277579	0.286209	0.296331	1.41656	-0.263493	0.0713472	0.0202878	0	NaN	0.0177492	0.00630925	0.35861	-0.45063	0.146264	-0.437015	-0.370499	-0.171173	-0.231801	-0.134221	-0.14757	-0.207393	-0.652693	NaN	NaN	NaN	-0.210312	0.143166
2083	9	9	9	30.7	37.205	0	GHITM	Growth hormone-inducible transmembrane protein	Q9H3K2;B4DSV8;B4DPG9;Q6FIA7;B4DNL0;Q9Y6G2;Q658I8;Q9P099	MIM	7	0.459659	0.606065	0	NaN	0.428175	0.509782	0.423362	0.465153	0	NaN	0.110054	0.207565	0.586118	0.602795	0	NaN	0.712393	0.687811	0.639931	0.63399	0	NaN	0.667774	0.748341	-0.386714	1.14695	1.05796	NaN	NaN	NaN	-0.377407	1.06175	0.845002	-0.357511	0.807553	0.945415	NaN	NaN
2102	9	9	9	43.5	33.805	0	HAGH	Hydroxyacylglutathione hydrolase, mitochondrial	Q16775;B4DT01;H3BPK3;H3BPQ4;H3BQW8;H3BV79	Matrix	0	1.0407	-0.555497	2.5635	-0.299833	0.59557	-0.591266	0	NaN	0.909926	-0.256946	0.678151	-0.175554	0.269022	0.0810172	1.13251	-0.519463	0.727801	-0.545358	0	NaN	1.20007	-0.536313	0	NaN	-0.635495	NaN	-0.4755	-0.286463	-0.331132	-0.281906	-0.34225	-0.840282	NaN	NaN	NaN	NaN	-0.0581726	-0.3667
2107	23	23	23	52.1	70.737	0	TBRG4	Protein TBRG4	Q969Z0;D3DVL7;B4DU42;B3KM73;B3KRS4;B3KMT3;C9J7P5;C9IZN7;H7C4R5;C9J5A2;C9J347;C9J618	Matrix	0	1.52152	-0.150206	0.384722	0.0878357	0.0192207	-0.00630796	1.59215	0.192596	0.121037	0.0326842	0.243267	0.116019	0.663066	-0.074362	2.22691	-0.122451	0.755981	-0.112731	0.05447	0.080349	1.86214	-0.124567	1.70389	-0.123368	-0.180675	-0.0970714	-0.172872	-0.0797829	0.142178	0.201112	-0.211331	0.112334	0.0800727	0.147958	0.176642	0.253188	-0.145829	0.0821635
2117	20	20	20	44	71.949	0	ADCK3;CABC1	Atypical kinase ADCK3, mitochondrial	Q8NI60;B4DVB7;Q5T7A2;B4DN23;B4DED1;B4DU83;A1L377	MIM	1	0.33639	-0.0362227	0.380589	0.0848247	0.599683	0.12738	0.0507133	-0.0283553	0.720071	0.16103	0.406405	0.0872233	0.20087	-0.0196454	1.22909	-0.306156	1.32058	-0.217339	0.0242365	0.00505809	1.24307	-0.300661	0.977881	-0.145484	-0.108503	0.0296765	-0.0298416	-0.0717851	0.213036	0.113224	-0.0297059	0.230042	0.181804	-0.0896204	0.310934	-0.306379	0.0213375	0.154538
2124	19	19	19	52.4	51.4	0	CCBL2;hCG_23341	Kynurenine--oxoglutarate transaminase 3	Q6YP21;B4DW13;A0A0A0MRN7	Matrix	0	1.07695	-0.24996	0.51612	-0.223727	0.45124	-0.161871	0	NaN	0.828531	-0.283616	0.0849783	-0.0481462	0.133597	-0.0511787	0.508366	-0.221962	0.93303	-0.234059	0	NaN	0.352245	-0.117041	0.180125	-0.0864038	-0.121283	-0.240131	-0.388465	0.10165	-0.357721	-0.41511	0.105946	-0.263756	-0.327802	NaN	NaN	NaN	-0.0379915	-0.384713
2132	17	17	17	53.7	49.237	0	NDUFAF7	NADH dehydrogenase [ubiquinone] complex I, assembly factor 7	Q7L592;B4DXV9;B4DQY3;C9JS27;C9J236;C9JP36;B4DFS5;H7C3N5;C9JEL7;B4E0W7	MIM	0	0.134342	-0.0284588	0.130691	0.054884	0.0644603	0.0183029	0	NaN	0.112294	0.0316858	0.245967	-0.0779699	0.0618681	0.0234131	0.655946	-0.176872	0.492567	-0.148645	0	NaN	0.148855	-0.0357747	0.336962	-0.117484	-0.120043	0.115597	-0.0809306	-0.220681	0.118931	0.266403	-0.138394	0.183212	0.0100908	NaN	NaN	NaN	-0.158123	0.148577
2137	3	2	2	5.9	55.92	0.0089385	LETM2	LETM1 domain-containing protein LETM2, mitochondrial	Q2VYF4;E9PMA4;B4DY93;B7Z7T4	MIM	1	0	NaN	0	NaN	0	NaN	0.776266	-0.300419	0	NaN	0	NaN	0	NaN	0	NaN	0	NaN	0	NaN	0	NaN	0	NaN	NaN	NaN	NaN	NaN	NaN	NaN	NaN	NaN	NaN	-0.219556	NaN	-0.381283	NaN	NaN
2138	9	4	4	16.3	58.674	0.00027167	TOP1MT	DNA topoisomerase I, mitochondrial	B7Z9E8;B4DYD2;Q969P6;E5KMK7;E5KMK6;E5KMK5;E5RIC7;B4E061;D3DWJ7;E5RJ95;E5RFS0;E5RJ33;Q8TBP3;H0YAR3	Matrix	0	0	NaN	0	NaN	0	NaN	0	NaN	0	NaN	0	NaN	0	NaN	0.444776	0.353921	0	NaN	0	NaN	0	NaN	0	NaN	NaN	NaN	NaN	NaN	NaN	NaN	NaN	NaN	NaN	NaN	NaN	NaN	NaN	NaN
2141	11	11	11	22.1	81.876	0	DNM1L	Dynamin-1-like protein	O00429;D3DUW7;D3DUW6;B4DYR6;D3DUW5;Q32Q67;F8VZ52;B4DPZ9;F8VUJ9;B4DDQ3;H0YHY4;F8VR28;F8VYL3;F8W1W3	MOM	0	1.07324	0.418825	0	NaN	1.26818	-0.253445	0	NaN	0.0893983	0.128933	0	NaN	0.891585	0.23855	0.915863	0.242067	0	NaN	0	NaN	0.787711	0.264869	0	NaN	0.16337	0.589659	0.503446	NaN	NaN	NaN	-0.274966	-0.231924	NaN	NaN	NaN	NaN	-0.299631	0.557497
2202	10	10	10	42.2	35.896	0	NIT1	Nitrilase homolog 1	Q86X76;B7Z410;B2R8D1	Matrix	0	0	NaN	0.516427	-0.162316	0.181038	-0.503484	0	NaN	0	NaN	0	NaN	0	NaN	0.468615	-0.13924	0	NaN	0	NaN	0.0484721	-0.0790925	1.14656	-0.571201	NaN	NaN	NaN	-0.081339	-0.00977716	-0.395831	0.345169	-1.35214	NaN	NaN	NaN	NaN	NaN	NaN
2209	4	4	4	22.4	21.541	0	TMEM11	Transmembrane protein 11, mitochondrial	P17152;B7Z587	MIM	2	0.515735	0.0810705	0	NaN	0.915435	0.143943	0.594725	-0.0939337	1.54296	0.121822	0.682585	0.17204	0.455433	0.0822661	0	NaN	1.17604	0.135025	1.06658	0.151754	0.127491	-0.044254	1.83265	0.14262	0.0924781	-0.0268709	0.177604	NaN	NaN	NaN	0.0462816	0.147633	0.237915	0.024036	-0.141694	-0.164143	0.13711	0.0801642
2213	7	7	7	26.1	43.573	0	SIRT3	NAD-dependent protein deacetylase sirtuin-3, mitochondrial	Q9NTG7;E9PM75;B7Z5J1;B7Z7G4;E9PK80;B7ZA60;B7Z580;E9PN58;B7Z777;E9PNA0	Matrix	0	0.299507	0.221655	0.163714	0.0781468	0.314436	0.111153	0	NaN	0.27404	0.169359	0.109782	0.133857	0	NaN	1.15285	-0.201912	0.814747	-0.233537	0	NaN	0.170856	-0.113092	0.274611	-0.19344	-0.00122684	NaN	0.444537	-0.067198	0.223492	NaN	0.00518438	0.217122	NaN	NaN	NaN	NaN	-0.268295	0.289175
2236	3	3	3	20.6	26.11	0.0055543	FAM173B	Protein FAM173B	Q6P4H8;B7ZAK2;J3KN90;D6RBE3;D6RIE0	MIM	1	0	NaN	0	NaN	0	NaN	0.266998	-0.465545	0	NaN	0	NaN	0.25916	-0.167353	0	NaN	0	NaN	0	NaN	0	NaN	0	NaN	NaN	NaN	NaN	NaN	NaN	NaN	NaN	NaN	NaN	0.063779	NaN	-0.994869	NaN	NaN
2237	28	28	28	66.2	53.354	0	SLC25A24	Calcium-binding mitochondrial carrier protein SCaMC-1	Q6NUK1;B7ZB41;B4E290;A0A3B3IU96;J3KN42;H3BMI3	MIM	6	0.0593421	-0.0131389	0	NaN	0.626867	-0.0717523	0.319562	-0.0369866	0	NaN	0.235436	-0.0627343	0.0981347	0.038619	0	NaN	0.214194	0.0623969	0.107249	0.0336	0.315976	0.0496425	0.10278	0.0403964	-0.156659	0.0715728	0.0456697	NaN	NaN	NaN	-0.155598	-0.0143553	-0.0453032	-0.121848	-0.00504058	0.0159285	NaN	NaN
2243	4	4	4	10.5	37.062	0	COX18	Mitochondrial inner membrane protein COX18	Q8N8Q8;B7ZL88	MIM	3	0.043022	-0.0308065	0	NaN	0	NaN	0.132411	-0.0965047	0	NaN	0	NaN	0.0368849	0.0184767	0	NaN	0.129754	0.156372	0.128398	-0.0536017	0	NaN	0	NaN	-0.485661	0.255339	0.137902	NaN	NaN	NaN	NaN	NaN	NaN	-0.597212	0.137061	0.170638	NaN	NaN
2266	9	9	9	20.1	70.178	0	CROT	Peroxisomal carnitine O-octanoyltransferase	Q9UKG9;C9J3D7;B4DT97	unknown	0	0	NaN	0.180938	-0.0541701	0	NaN	0	NaN	0.343229	-0.301464	0	NaN	0	NaN	0.202869	0.142578	0	NaN	0	NaN	0.424861	0.261384	0.689791	-0.0599231	NaN	NaN	NaN	-0.160992	-0.158725	0.157206	NaN	NaN	NaN	NaN	NaN	NaN	-0.0409421	-0.561986
2277	2	2	2	46	6.9151	0	COX17	Cytochrome c oxidase copper chaperone	Q14061;C9J8T6;H7C4E5	IMS	0	0.255267	-0.364747	0	NaN	0	NaN	0	NaN	0	NaN	0	NaN	0.0533657	0.0720349	0	NaN	0	NaN	0	NaN	0	NaN	0	NaN	-0.799445	NaN	0.0699515	NaN	NaN	NaN	NaN	NaN	NaN	NaN	NaN	NaN	NaN	NaN
2283	8	8	8	58.1	11.749	0	CYCS	Cytochrome c	P99999;C9JFR7;G4XXL9;Q6LER6;CON__P62894	IMS	0	2.00634	-0.492817	1.99907	-0.39263	1.72925	-0.389976	0.619284	-0.135691	2.08176	-0.422981	1.1669	-0.43963	0.747547	-0.127083	0.116001	0.0413024	0.114289	-0.0320964	0.226974	-0.0327655	0.264414	-0.0669153	0.202183	-0.046976	-0.580634	-0.410124	-0.487692	-0.413922	-0.315914	-0.448055	-0.440166	-0.282025	-0.447738	-0.294774	-0.0915306	-0.0207689	-0.493845	-0.414677
2286	14	14	14	68.3	25.65	0	MRPS34	28S ribosomal protein S34, mitochondrial	P82930;C9JJ19;A4UCR9	Matrix	0	0.557003	0.0488159	0.929743	0.334449	1.96741	0.0884595	1.08793	0.023221	0.624985	0.0909698	0.516341	0.0932221	0.992037	-0.381958	0.0319273	-0.0108617	0.985873	-0.270093	0.955711	-0.254913	0.9872	-0.292504	0.923347	-0.21021	0.0812032	-0.0172093	0.0824536	0.103397	0.362547	0.537403	0.0824301	0.0763107	0.106638	0.0309717	0.0296027	0.00908863	0.0795658	0.190585
2291	3	3	3	28.5	16.62	0	CCDC58	Coiled-coil domain-containing protein 58	Q4VC31;C9JQ41;H7C525;C9JBU9	IMS	0	0.509932	-0.621796	0.904401	-0.384165	1.71677	-0.358521	0	NaN	0.416495	-0.275164	1.76017	-0.44559	0.144993	-0.131275	0.00206614	-0.00173473	0.0423986	-0.0267233	0	NaN	0.178924	-0.0831428	0.0360492	0.0207045	-0.949868	-0.293724	NaN	-0.380747	-0.126048	-0.645702	-0.457514	-0.292546	-0.325502	NaN	NaN	NaN	-0.282842	0.158768
2364	20	20	20	31.9	97.41	0	FASTKD1;FLJ21901	FAST kinase domain-containing protein 1	Q53R41;D3DPC4;Q05D57;E7EW60;C9JTP4;C9JMM4	Matrix	0	0.170827	-0.0647639	1.1764	0.152513	0.29183	0.0561984	0	NaN	0.803918	0.147271	0.177099	0.373254	0.263318	-0.384155	2.32259	-0.504512	0.925177	-0.409083	0	NaN	2.72458	-0.342926	0.663662	-0.368797	0.142087	-0.313478	-0.0229005	0.104471	0.117991	0.235076	0.10742	-0.083792	0.144967	NaN	NaN	NaN	0.148869	0.0313563
2375	10	10	10	42.9	30.344	0	PROSC	Proline synthase co-transcribed bacterial homolog protein	O94903;D3DSW3;A8K520;B3KMP6;E5RG77;E5RFX7;E5RFZ4;H0YBG2	Matrix	0	0	NaN	2.16792	-0.188405	0.771147	-0.23052	0	NaN	0.337885	-0.165348	1.81483	-0.183023	0	NaN	2.05961	-0.355517	0.62354	-0.130679	0	NaN	0.553551	-0.206062	0	NaN	NaN	NaN	NaN	-0.15822	-0.210389	-0.196607	-0.392194	-0.0223323	-0.277033	NaN	NaN	NaN	-0.435807	-0.240864
2378	6	6	6	30.2	31.648	0	PLSCR3;hCG_1987383;TMEM256-PLSCR3	Phospholipid scramblase 3	Q9NRY6;D3DTP7;I3L3X5;B3KP67;B2RBF8;I3NI29;I3L161;I3L4F5	MIM	1	0.00287264	0.00681186	0	NaN	0	NaN	0.484037	-0.276119	0	NaN	0	NaN	0	NaN	0	NaN	0	NaN	0.772985	0.501274	0	NaN	0	NaN	-1.45241	0.670612	0.802235	NaN	NaN	NaN	NaN	NaN	NaN	0.131589	-0.599413	-0.360533	NaN	NaN
2384	45	45	44	52.9	88.583	0	AFG3L2	AFG3-like protein 2	Q9Y4W6;D3DUJ0;Q8TA92;K7EP56;Q658U5	MIM	2	1.42418	0.107392	0.445263	-0.279003	0.116223	0.0135643	0.309464	0.0260877	0.37149	-0.3397	0.0274746	-0.00653866	1.72659	-0.0865818	0.703393	-0.153436	2.17239	-0.0585199	0.858967	-0.0576871	0.444848	-0.0787787	0.880959	-0.044843	0.0709388	0.106032	0.145206	-0.0364815	-0.0494913	-0.751035	0.0539454	-0.065848	0.0525956	0.0749164	-0.0318186	0.0351652	0.343123	-0.649937
2391	11	11	11	37.6	44.297	0	ACADS	Short-chain specific acyl-CoA dehydrogenase, mitochondrial	P16219;E5KSD5;D4QEZ8;E9PE82;E5KSE7;B4DUH1	Matrix	0	0.438894	-0.0742727	0.498482	-0.0919065	1.33515	-0.289951	0	NaN	0.110063	-0.0230827	0.0286579	-0.00733801	0.923155	0.326294	0.766387	0.119635	0.292853	0.105143	0	NaN	3.05752	0.167767	0.717251	0.0986514	0.0392789	-0.181166	-0.0809306	0.0468402	-0.152378	-0.170181	-0.166049	-0.383608	-0.320196	NaN	NaN	NaN	-0.0843185	0.118602
2405	2	2	2	27.7	9.3959	0	COX7A2	Cytochrome c oxidase subunit 7A2, mitochondrial	P14406;Q496I0;D6RIE3;D6RGV5;H0UI06;D6R9C3	MIM	1	2.24648	-0.583142	0	NaN	1.22138	-0.439502	1.05925	-0.76576	0	NaN	1.15013	-0.502927	1.49036	-1.00435	0	NaN	1.28122	-0.880835	1.40358	-1.2577	1.21315	0.452925	0.824859	-0.990528	-0.503466	-0.655718	-0.590243	NaN	NaN	NaN	NaN	-0.481092	-0.397913	-0.29297	-0.909735	-1.09457	NaN	NaN
2413	11	11	4	47.9	34.012	0	SLC25A1	Tricarboxylate transport protein, mitochondrial	P53007;D9HTE9;Q6LAP8	MIM	6	0.421687	-0.0624603	0	NaN	0.690785	-0.0982733	0.46879	-0.0800869	0	NaN	0.129033	-0.0421015	1.17038	-0.0655977	0.0243668	0.101886	0.3399	-0.00568973	0.678852	-0.0274699	0.160721	0.11163	0.999831	-0.0221775	0.0404014	-0.150949	-0.0768328	NaN	NaN	NaN	0.00733906	-0.151209	-0.150949	0.0475383	-0.128557	-0.159242	NaN	NaN
2421	53	53	53	59.6	115.91	0	OPA1	Dynamin-like 120 kDa protein, mitochondrial;Dynamin-like 120 kDa protein, form S1	E5KLM1;O60313;E5KLL9;E5KLJ9;E5KLM2;E5KLM0;A0A2R8YDM2;E5KLK0;A0A2R8Y3X5;C9JMB8;A0A2R8YE78;A0A2R8YFD1;A0A2R8YGE5;A0A2R8YD53;Q6PEK6;A0A2R8Y4Q3;A0A2R8Y4G4;A0A2R8YE54;H7C141;A0A2R8Y5G3;H7C3G2;A0A2R8Y5E2;C9JY58	MIM	1	0.624631	0.058417	1.12695	0.353616	1.00599	0.199488	0.393635	0.0750873	0.841374	0.21999	0.514708	0.172319	0.172274	-0.0462377	1.19124	-0.169749	1.49563	-0.0858407	0.397819	0.0488534	1.49756	-0.116793	0.246866	-0.0278504	-0.0091613	0.0761891	0.108223	0.15082	0.480317	0.429712	0.0867838	0.321045	0.190635	-0.0645251	0.171937	0.11785	0.0374524	0.3501
2422	22	22	22	60.4	47.47	0	PUS1	tRNA pseudouridine synthase A, mitochondrial;tRNA pseudouridine synthase	Q9Y606;E5KMT5;E5KMT6;G8JLB3;A0A024RBS6;F5H1S9;F5GY32;F5H168;F5H1B2;F5GXL3;F8W9U5	Matrix	0	0.878869	-0.237664	0.211729	0.0396941	0.131275	-0.0172746	0	NaN	0.0536635	0.0106445	0.399996	0.0459858	0.253006	-0.0261727	2.11267	-0.213537	0.71204	-0.0907476	0.664577	-0.26819	1.90257	-0.196083	1.60894	-0.132732	-0.0517879	-0.287472	-0.373732	0.0713507	-0.0890913	0.136823	-0.069013	0.0728014	-0.0556121	NaN	NaN	NaN	0.137504	-0.0343565
2424	36	36	36	58.6	83.471	0	GFM1	Elongation factor G, mitochondrial	Q96RP9;E5KND5;E5KND7;C9IZ01;D3DNL3;F8WAU4;A0A0S2Z5W5;Q9H9M0;C9JA25	Matrix	0	1.80711	-0.215534	0.0524374	0.0205764	1.15253	-0.129542	0.849039	-0.318435	0.324315	-0.071041	0.382033	-0.12173	1.60221	-0.51839	3.22101	-0.547994	2.36047	-0.519429	1.33648	-0.321491	3.87166	-0.533963	1.81126	-0.47709	-0.237115	-0.161436	-0.248049	-0.226071	0.0906801	0.19712	-0.200167	-0.108892	-0.0795658	-0.194014	-0.174023	-0.587269	-0.224941	-0.038998
2425	24	24	18	63.6	50.817	0	NDUFV1	NADH dehydrogenase [ubiquinone] flavoprotein 1, mitochondrial	P49821;G3V0I5;E5KNH5;Q53G70;Q96ID4;B4DE93;B4DUN7;E9PMX3;E9PQP1;E9PPR0;E9PLC6;H0YE81;E9PPS5;E9PPD6;H0YD04	MIM	0	1.3473	-0.665786	1.83015	0.621459	1.23944	-0.587033	0.269818	-0.235798	1.09179	-0.587991	0.731414	-0.467989	2.42776	-1.98736	0.0553129	-0.0693175	1.64661	-1.98811	0.815733	-1.21106	1.74534	-1.98794	2.00925	-1.73077	-0.374917	-0.835762	-0.78668	0.712112	0.46957	0.682696	-0.29791	-0.682124	-0.781066	-0.108596	0.242772	-0.841571	-0.232854	-0.737514
2426	36	36	35	41.3	139.56	0	POLG	DNA polymerase subunit gamma-1	P54098;E5KNU5;E5KNX5;A8K5G6;E5KNV8;E5KNW2;H0YD36;A0A1B0GTU7;A0A1B0GVT8;A0A1B0GTQ6;A0A590UK63;A0A590UJP1;A0A0D9SFM1;H0YCV2;Q6LCA9;A0A1B0GW33;A0A3G6VDW8;A0A3G6VDX0;A0A0K2FPC8;H0YDF1;H0YCD2;A0A3G6VDX4;Q2V8X9;A0A0K2FP50;H0YE43	Matrix	0	0.089833	-0.0217623	0.560169	0.035491	0.770964	0.160283	0.258974	0.156446	1.04129	0.0947355	0.0055138	0.00240922	0.898448	-0.236164	1.00575	-0.357038	0.754189	-0.188726	0	NaN	1.18552	-0.293104	0.922446	-0.261465	-0.0636202	-0.136191	0.134525	0.038998	-0.00748264	0.0749576	0.0458623	0.130839	0.304149	-0.0272191	0.340112	NaN	0.0416635	0.148017
2427	101	101	100	75.2	157.9	0	LRPPRC	Leucine-rich PPR motif-containing protein, mitochondrial	P42704;E5KNY5;B4DSR0;A0A0C4DG06;B8ZZ38;C9JCA9;H7C3W8	Matrix	0	0.458073	-0.040351	0.195263	0.0287506	0.983087	-0.0347479	0.117097	0.0990213	0.954671	-0.0111221	0.95005	-0.0244033	0.437138	-0.123847	0.46954	0.0963135	0.442084	-0.0358289	0.539087	0.154764	0.55021	-0.0477037	0.364599	-0.0395442	0.0255958	-0.066537	-0.0801119	-0.0756873	0.075064	0.0868751	-0.0138585	-0.0343565	-0.0560286	-0.19309	0.674752	-0.184598	-0.0112681	-0.0180643
2428	42	42	42	75.4	79.467	0	NDUFS1	NADH-ubiquinone oxidoreductase 75 kDa subunit, mitochondrial	P28331;E5KRK5;A0A291FIZ5;B4DJ81;Q9P1A0;C9JPQ5;F8WDL5	MIM	0	1.25082	-0.702281	0.0925217	0.083233	1.11007	-0.684	0.459602	-0.239738	1.146	-0.652814	0.458754	-0.530226	1.74964	-2.21771	0.318212	-0.565349	1.52854	-2.19046	1.17601	-1.13061	1.68272	-2.01609	1.58233	-1.95794	-0.354741	-0.879706	-0.872395	0.676719	-0.301236	-0.125783	-0.281842	-0.927138	-0.843019	-0.0994172	0.00827593	-0.628074	-0.283913	-0.847035
2429	20	20	20	52.8	54.91	0	POLG2	DNA polymerase subunit gamma-2, mitochondrial	Q9UHN1;E5KS15;E5KS22;A0A5F9ZHX9;A0A5F9ZH93;J3KRM2;J3QRU9	Matrix	0	0.651597	-0.133106	0.0938112	0.0220285	0.205195	0.0655295	0	NaN	0.961571	-0.0709227	0.406073	-0.0952195	0.613011	-0.145508	0.407715	-0.0697155	0.902922	-0.119191	0	NaN	1.47128	-0.16267	0.687978	-0.159203	-0.0788837	-0.0367494	-0.283685	0.0646069	-0.130404	0.131882	-0.134382	0.260428	0.0705422	NaN	NaN	NaN	-0.092817	-0.0199154
2430	17	17	7	62.2	35.39	0	TSFM	Elongation factor Ts, mitochondrial	P43897;E5KS95;B4DHY8;C9JG32;F8VPA7;F8VS27;F8WCK2;A0A494C1M9	Matrix	0	0.783369	-0.115696	0.361923	0.0954025	0.209746	-0.0409633	0.233706	0.149422	0.191048	0.0499638	0.245632	-0.032266	1.70263	-0.150244	1.75494	-0.362926	2.0172	-0.337469	1.44681	-0.23283	1.55056	-0.292252	1.13107	-0.242928	-0.212049	-0.0258793	-0.10916	-0.0977488	0.159235	0.224722	-0.141542	-0.0746424	0.0932941	-0.019609	0.606035	-0.138159	-0.109219	0.2121
2431	8	8	8	41.9	32.055	0	DGUOK;hCG_40733	Deoxyguanosine kinase, mitochondrial	Q16854;E5KSL5;E5KSL6;D6W5I0;Q9BVK7	Matrix	0	0.473046	-0.0620878	0.705486	-0.0404992	0.855151	-0.128869	0	NaN	0.103811	-0.0201664	0.161514	0.0693699	2.02034	-0.290198	0.379727	-0.271122	2.74842	-0.331968	0	NaN	2.81359	-0.438949	1.79179	-0.388355	-0.160734	-0.00547193	-0.0200577	-0.053898	0.00114014	-0.0687396	-0.107866	-0.231064	-0.0476779	NaN	NaN	NaN	0.0429245	0.0477858
2432	19	19	19	44.7	29.096	0	TFAM	Transcription factor A, mitochondrial	Q00059;Q6LES8;E5KSX8;E5KSU5;H7BYN3;Q05D31;Q3SX57	Matrix	0	0.765659	-0.139558	0.914827	0.219735	0.895593	0.0588795	0.470271	0.177906	0.602564	0.137799	0.22622	0.0258866	0.960403	0.246338	0.877303	0.257058	1.42339	0.277517	0.912631	0.259087	0.929162	0.200471	1.20599	0.259555	-0.209345	-0.00619028	-0.203139	0.0564447	0.263213	0.339546	0.026021	0.0467422	0.103875	0.0305479	0.463191	0.0399776	-0.0320493	0.244582
2433	20	20	20	40.8	77.153	0	PEO1;C10orf2	Twinkle protein, mitochondrial	Q96RR1;E5KSY5;Q9H6V3;B4DLM7;A0A2R8Y4V4;A0A3B3IT76;A0A2R8Y746	Matrix	0	0.864169	0.496781	0.560754	0.429296	1.09175	0.51965	0.187641	0.0394601	1.2073	0.651478	0.716077	0.360091	1.34788	0.275269	0.686618	0.0758539	0.765365	0.246586	0.00199496	0.00201921	1.14874	0.25389	1.12468	0.357425	0.0935602	0.76621	0.630573	0.231432	0.627159	NaN	0.212507	0.734467	0.611976	0.103665	NaN	-0.0247452	0.311387	0.837764
2434	7	7	7	34.8	34.645	0	UNG;DKFZp781L1143	Uracil-DNA glycosylase	P13051;E5KTA5;F5GYA2;E5KTA6;Q6FHS8;Q68DM5;B4DRT6	Matrix	0	0	NaN	0.280851	-0.0830156	0.536896	-0.387851	0	NaN	0.130779	-0.0999379	0	NaN	0	NaN	0.503038	-0.38426	1.16392	-0.417161	0	NaN	0.592145	-0.325474	0	NaN	NaN	NaN	NaN	0.129613	-0.152768	-0.225892	NaN	-0.197488	-0.578214	NaN	NaN	NaN	0.41186	-0.456596
2436	20	20	20	68.8	39.542	0	TFB1M	Dimethyladenosine transferase 1, mitochondrial	Q8WVM0;E5KTM5;A8K0B9	Matrix	0	0.450953	0.0652204	0.793352	0.260124	0.577725	0.236574	1.04421	0.283089	1.02408	0.261169	1.23232	0.181394	1.39653	-0.365046	3.52775	-0.496822	2.14258	-0.463307	1.01214	-0.391554	4.72598	-0.481424	2.14832	-0.512076	0.0363276	0.170686	-0.0113525	0.0261627	0.41729	0.33692	-0.0715273	0.388601	0.392648	0.105678	0.409872	0.333716	0.112767	0.412712
2441	3	3	3	9.5	62.615	0.00025681	EPHX2	Bifunctional epoxide hydrolase 2;Cytosolic epoxide hydrolase 2;Lipid-phosphate phosphatase	P34913;E5RFU2;E5RFH6;B4E1M2;B4DFE9;E5RI53;H0YAW7	unknown	0	0	NaN	0	NaN	0	NaN	0	NaN	0	NaN	0	NaN	0	NaN	0.629662	0.50476	0	NaN	0	NaN	0	NaN	0	NaN	NaN	NaN	NaN	NaN	NaN	NaN	NaN	NaN	NaN	NaN	NaN	NaN	NaN	NaN
2449	12	12	12	48.2	27.391	0	NDUFV2	NADH dehydrogenase [ubiquinone] flavoprotein 2, mitochondrial	P19404;Q6IPW4;Q6IB76;E7EPT4;Q9UEH5;A8K750	MIM	0	1.20362	-0.673999	1.09853	0.595654	1.20065	-0.580459	0.52843	-0.470346	1.13763	-0.57949	0.578814	-0.484343	2.14207	-1.99344	0.530536	0.215644	1.69894	-1.71945	0	NaN	1.58201	-1.74375	1.71022	-1.62308	-0.321784	-0.881116	-0.819096	0.238298	0.794282	0.754383	-0.274913	-0.748375	-0.718087	-0.234228	-0.706464	NaN	-0.248348	-0.741489
2455	8	8	8	40.3	23.64	0	MRPL22	39S ribosomal protein L22, mitochondrial	Q9NWU5;J3KQY1;E7ESL0	Matrix	0	1.0381	-0.13259	0.394842	0.140247	0.660448	-0.111755	0.0438861	-0.0189514	0.478535	-0.0674045	1.12973	-0.109641	1.29206	-0.444349	0.662322	-0.243622	1.17587	-0.454476	0.534111	-0.228073	1.14439	-0.37811	1.64769	-0.377521	-0.0464144	-0.171591	-0.179766	-0.106187	0.351167	0.175762	-0.0146016	-0.0905825	-0.23008	0.171591	0.0605627	-0.289008	0.0330882	-0.0877344
2463	43	43	43	66.3	82.999	0	HADHA	Trifunctional enzyme subunit alpha, mitochondrial;Long-chain enoyl-CoA hydratase;Long chain 3-hydroxyacyl-CoA dehydrogenase	P40939;E9KL44;H0YFD6;B4DRH6;A0A2R8Y4F5;B4DDZ5;A0A2R8YG21;A0A2R8Y688;V9GZL3	MIM	0	0.892521	0.170188	1.27647	-0.299821	0.854604	0.0874964	0.181982	0.0789947	0.920687	0.100169	0.344546	0.0659418	0.483175	-0.0375559	1.15471	-0.495373	0.63005	-0.0359618	0.339319	0.0692138	1.09041	-0.11712	1.18817	-0.103845	0.0385766	0.209345	0.262642	-0.156515	-0.380619	-0.36233	0.014641	0.116598	0.13125	-0.0687406	0.385563	-0.0798389	0.0254541	0.151651
2465	25	25	25	62.5	58.215	0	PCCB	Propionyl-CoA carboxylase beta chain, mitochondrial	P05166;Q59GV0;E9PDR0;E7EX59;C9JQS9;A0A1B2JLU8;E7ETT1;E7EUY3;E7ETT4;B7Z8A8;E9PEC3;F8WBI9;B7Z7U9;E7ENC1;Q86TD7;Q9HBR7;Q8WVH4;H7C5C9;C9JVW9;C9JVY9;C9JAW3	Matrix	0	1.14838	-0.267247	0.58096	-0.0840711	0.997678	-0.193744	0	NaN	0.887462	-0.105648	1.03977	-0.223751	2.13221	-0.211394	1.28827	-0.205591	1.40411	-0.201496	0	NaN	1.08125	-0.25619	0.796489	-0.160868	-0.122821	-0.376513	-0.302407	0.0244615	-0.131063	-0.145612	-0.0612701	-0.248656	-0.271306	NaN	NaN	NaN	-0.02116	-0.149389
2466	6	6	6	51.5	14.502	0	MRPS17;hCG_1984214	28S ribosomal protein S17, mitochondrial	Q9Y2R5;E9PE17;Q8IY71;I3L0E3	Matrix	0	1.64882	-0.133477	0.220129	0.0555736	1.40738	-0.186021	0.953712	-0.254071	0.221605	-0.0516248	0.744062	-0.205141	1.16005	-0.524203	0.75211	-0.17026	1.48539	-0.426745	1.18086	-0.408215	1.45555	-0.443292	1.48425	-0.451576	-0.0976871	-0.134615	-0.168129	-0.0987836	0.0502932	0.215211	-0.11652	-0.247077	-0.194465	-0.0808353	-0.283685	-0.397693	-0.00684012	0.0657175
2472	11	11	11	48.7	35.392	0	SLC25A44	Solute carrier family 25 member 44	Q96H78;E9PGQ0;B4DGC4;B4DSH6;B4DET2	MIM	6	1.74169	0.534392	0	NaN	0	NaN	1.13758	0.327808	0	NaN	0	NaN	0.795435	-0.172769	0	NaN	0	NaN	1.73659	-0.108216	0	NaN	0.601882	0.147071	0.559639	0.646203	0.397334	NaN	NaN	NaN	NaN	NaN	NaN	0.141956	0.441203	0.400263	NaN	NaN
2508	4	4	4	35.5	19.599	0	SDHAF2	Succinate dehydrogenase assembly factor 2, mitochondrial	Q9NX18;F5GYJ5;F5H8E2;F8W679;M0QYN2;F5GXW4;M0R060;F5H5T6	Matrix	0	0	NaN	0	NaN	0.299609	0.8931	0	NaN	0	NaN	0.270072	0.929011	0.639133	0.239844	0.317389	1.08589	0.832686	0.753775	0	NaN	0	NaN	0.452154	0.782296	NaN	NaN	NaN	NaN	NaN	NaN	-0.00460953	1.79081	NaN	NaN	NaN	NaN	NaN	NaN
2518	11	9	9	32.6	36.201	0	SLC25A14	Brain mitochondrial carrier protein 1	O95258;F6SL11;B4DJN2;B4DMK1;B7Z996;Q5JY88	MIM	6	0.340954	-0.44422	0	NaN	0.0715203	0.0534316	0.239664	-0.173036	0	NaN	0.0193143	-0.0171144	1.06782	-0.741058	0	NaN	0.547089	-0.860358	1.17266	-0.691134	0	NaN	0.949711	-0.781918	-0.831024	NaN	-0.0574155	NaN	NaN	NaN	-0.429557	0.214224	0.375628	-0.694018	0.122224	0.0526855	NaN	NaN
2530	6	6	6	31.8	17.342	0	FAM162A	Protein FAM162A	Q96A26;F8W7Q4;E9PH05;B4DF97;Q9H2P1	MIM	1	0.571298	0.254786	0	NaN	0.64979	0.272867	0.496151	0.25025	0.686661	0.260278	0.172541	0.145898	1.3319	-0.328827	0	NaN	1.13522	-0.276569	1.74015	-0.35064	1.57684	-0.308822	1.93266	-0.289985	-0.076615	0.374038	0.466935	NaN	NaN	NaN	-0.0315774	0.359823	0.490355	-0.130334	0.44385	0.437233	-0.0111518	0.3311
2538	4	4	4	19.3	32.94	0	MMADHC	Methylmalonic aciduria and homocystinuria type D protein, mitochondrial	Q9H3L0;F8WEC0	Matrix	0	0	NaN	0.036602	-0.0277344	0.662556	-0.132741	0	NaN	0	NaN	0.0144693	-0.0114409	0	NaN	0.626951	-0.778018	0	NaN	0	NaN	0	NaN	0	NaN	NaN	NaN	NaN	0.18954	-0.245009	NaN	-0.228334	0.0144559	-0.184344	NaN	NaN	NaN	NaN	NaN
2547	4	4	4	35.2	20.746	0	BCL2L2	Bcl-2-like protein 2	Q92843;G3V5A9;G3V4B7;G3V3B7;G3V3G8;H0YJC7	MOM	0	0	NaN	0	NaN	0	NaN	0.0716672	0.0248096	0	NaN	0	NaN	0	NaN	0	NaN	0	NaN	0.381894	0.0890129	0	NaN	0	NaN	NaN	NaN	NaN	NaN	NaN	NaN	NaN	NaN	NaN	-0.0540178	0.249462	-0.121015	NaN	NaN
2557	18	18	18	55.6	41.28	0	MRPS22	28S ribosomal protein S22, mitochondrial	P82650;G5E9W7;G5E9V5;Q8NBL6;A8K9Y7;H7C5H3;H7C5F2;Q59GX8;H7C5L9;Q96Q16;C9J5D8	Matrix	0	1.27561	-0.166239	0.359702	0.124178	0.931276	-0.123178	0.385073	-0.0933643	1.09566	-0.0974316	0.6758	-0.132421	1.05848	-0.529462	0.0619244	-0.0185238	1.10767	-0.43455	0.77587	-0.331441	1.5246	-0.416495	1.04697	-0.452496	-0.094988	-0.232906	-0.170822	-0.0823468	0.0940023	0.360879	-0.0461015	-0.117163	-0.206268	-0.0798135	0.0567313	-0.257011	-0.0708604	-0.156138
2577	3	3	3	27.7	14.365	0.0093666	PCBD2	Pterin-4-alpha-carbinolamine dehydratase 2	Q9H0N5;H0YA52	unknown	0	0	NaN	0	NaN	0	NaN	0	NaN	0	NaN	0	NaN	0	NaN	0.266921	0.0732737	0	NaN	0	NaN	0	NaN	0	NaN	NaN	NaN	NaN	NaN	NaN	NaN	NaN	NaN	NaN	NaN	NaN	NaN	NaN	NaN
2578	8	8	8	43.5	26.832	0	REXO2	Oligoribonuclease, mitochondrial	Q9Y3B8;H0YGR4;H0YG54;F5GYG5;F5H784;F5H7P1;H0YF66;Q9BTR4;F5H6P8;H0YG37	Matrix	0	1.79658	-0.338388	0.822985	-0.0903916	0.0889478	-0.0381223	0	NaN	0.351782	-0.0762995	0.211743	-0.0661798	0.48407	-0.335159	1.47069	-0.384925	1.44685	-0.345207	0	NaN	2.40399	-0.410303	1.42014	-0.199449	-0.252432	-0.390338	-0.372395	-0.0461612	-0.16954	-0.0554733	-0.165451	0.0892059	NaN	NaN	NaN	NaN	-0.192958	-0.1149
2581	7	7	7	66.2	15.086	0	GATC	Glutamyl-tRNA(Gln) amidotransferase subunit C, mitochondrial	O43716;H0YIV9;F8VRU3;J3KMY1	Matrix	0	0.034082	-0.0186091	0	NaN	0.75294	0.305181	0	NaN	0	NaN	0.1952	0.140717	0.478164	0.175516	0	NaN	0.447322	0.0595874	0	NaN	0	NaN	0.539536	0.0738498	-0.291504	0.304416	-0.0687396	NaN	NaN	NaN	0.0186342	0.379282	0.517627	NaN	NaN	NaN	NaN	NaN
2589	10	10	1	34.5	43.599	0	MTRF1L	Peptide chain release factor 1-like, mitochondrial	Q9UGC7;H2KNE8	Matrix	0	0.343467	-0.296143	0.124959	-0.0524031	0.979257	-0.396284	0	NaN	0.980792	-0.328063	0.145198	0.0505405	0.336441	-0.199159	0.874519	-0.4417	1.45598	-0.565352	0	NaN	0.660611	-0.370941	0.178225	-0.137189	0.345396	-0.604166	-0.62966	0.0882773	0.093879	-0.339365	-0.19314	-0.332049	-0.663663	NaN	NaN	NaN	-0.132704	-0.531868
2590	10	10	10	35.9	39.589	0	AKR7A2;HEL-S-166mP	Aflatoxin B1 aldehyde reductase member 2	O43488;H3BLU7;V9HWA2;B4DZX4;Q8NHP1;A0A499FJT0;H7C5H7;O95154;A0A384MDN8	Matrix	0	0.410285	-0.159391	0.517616	-0.0666056	1.07521	-0.20263	0	NaN	2.59567	-0.169962	0.528628	-0.589125	0.535955	-0.178302	2.14275	-0.235695	0.336382	-0.123106	0	NaN	1.22879	-0.192596	0.787577	-0.147646	-0.408435	-0.166715	0.0969771	-0.0602619	-0.153676	0.0141208	-0.314338	-0.196481	-0.0970714	NaN	NaN	NaN	-0.166082	-0.157432
2597	21	21	21	55.2	56.438	0	ABAT	4-aminobutyrate aminotransferase, mitochondrial	P80404;X5D8S1;H3BRN4;H3BNQ7;B7Z1V4;X5D2Y3;H3BPW8;H3BMJ9;H3BRJ1;H3BRT1	Matrix	0	0.843547	-0.474978	0.330109	-0.246045	0.317366	-0.356173	0	NaN	0.287619	-0.286256	0.188723	-0.354472	0.344738	-0.415843	1.32829	-0.695096	0.262403	-0.308008	0	NaN	0.527544	-0.395145	1.71194	-1.03592	-0.785825	-0.543793	-0.0953169	-0.796611	0.076539	-0.0180643	-1.18682	0.0715576	0.0467422	NaN	NaN	NaN	-1.01686	0.0515487
2598	2	2	2	15.7	25.13	0	FAM173A	Protein FAM173A	Q9BQD7;H3BQW1;J3KMW5	MIM	1	0	NaN	0	NaN	0	NaN	0.0188822	0.023014	0	NaN	0	NaN	0	NaN	0	NaN	0	NaN	0.0254008	-0.0537807	0	NaN	0	NaN	NaN	NaN	NaN	NaN	NaN	NaN	NaN	NaN	NaN	0.760349	-0.519844	-0.171463	NaN	NaN
2600	4	4	4	30.7	23.449	0	GFER;ALR	FAD-linked sulfhydryl oxidase ALR;Sulfhydryl oxidase	P55789;H3BRD2;Q9H2X5;H3BRW3;H3BQQ4;Q9UQK8;Q9NY86	IMS	0	0	NaN	0.718745	-0.480578	0	NaN	0	NaN	1.06705	-0.313942	0	NaN	1.16668	0.390628	0	NaN	0.395638	0.115698	0	NaN	0.203896	-0.263837	0.952154	0.0872628	NaN	NaN	NaN	-0.592571	-0.007913	-0.841249	NaN	NaN	NaN	NaN	NaN	NaN	-0.356458	-0.271426
2607	72	72	72	69.3	133.94	0	DHX30	Putative ATP-dependent RNA helicase DHX30	Q7L2E3;H7BXY3;Q6W6M7	Matrix	0	0.759262	0.0654983	0.602666	0.050826	0.349754	0.0321444	0.0795379	0.0218298	0.977175	0.0566044	0.574855	0.0498815	1.57259	-0.440168	2.4306	-0.356411	2.02438	-0.401003	2.4422	-0.530995	1.80306	-0.401503	1.95054	-0.404825	0.00230651	0.098969	0.0952193	-0.0104831	0.0677573	0.0952038	-0.0362891	0.0641783	0.0685439	-0.0112681	0.193255	-0.116498	0.0182068	0.0661403
2610	9	9	9	57.6	22.284	0	APOO	Apolipoprotein O	Q9BUR5;H7C1U8;A0A0J9YWW6;A0A0J9YXS4;G3V1B6	MIM	1	2.15771	0.180116	0	NaN	0.513108	0.106719	0.438088	0.0672983	0.0882293	0.033507	0.829691	0.13594	1.23127	-0.444263	0	NaN	1.06225	-0.439942	0.927874	-0.372177	0.79029	-0.723147	1.04731	-0.439028	0.18916	0.150641	0.200548	NaN	NaN	NaN	0.234133	0.12235	-0.0363276	0.169797	0.0625049	-0.0304066	0.247806	-0.190678
2618	3	3	2	12.4	24.806	0	ATP6;ATPase 6;atp6;MTATP6;MT-ATP6	ATP synthase subunit a	H9STU8;D2Y6Y7;Q4GD70;Q4ZEL1;Q4VFM9;Q4ZEI5;Q4VFB5;Q5XSM6;Q6VL11;Q4GQR4;Q4GMY9;Q4GM79;Q4GKN3;Q4GE32;Q4G992;Q4ZFC1;Q4G8X5;Q4F459;Q5SB58;Q5SB97;Q5XS83;Q4GV61;Q4GSG2;Q6VKS1;Q6VJI3;Q6VJ77;Q4ZF95;Q4ZFD4;Q6VHL0;Q5S956;U3LBD0;Q6RQU7;Q5SAZ3;U3KWA8;T2HJH9;T1WUI6;T1SXS5;T1SWT7;T1SUY8;T1STG6;S4UQD8;S4SQC6;Q7Y788;Q6VLT0;D3KAZ0;Q6VLP4;U3L335;Q5SAH4;Q5SA70;Q5S9N8;Q5S9J9;Q5S9H3;Q5S9G0;Q6VHW2;Q6VHB0;U5KQ12;X5BSQ0;…	MIM	6	0	NaN	0	NaN	0	NaN	0.0751263	0.0146921	0	NaN	0	NaN	0.0360062	-0.00966346	0	NaN	0	NaN	0.9034	-0.0605506	0	NaN	0	NaN	NaN	NaN	NaN	NaN	NaN	NaN	NaN	NaN	NaN	-0.0429621	0.0723462	NaN	NaN	NaN
2627	12	12	12	36.9	36.436	0	ATPAF1	ATP synthase mitochondrial F1 complex assembly factor 1	Q5TC12;I3L448;H0YD21;A8MRA7;H0YEW4;Q9NTF8;B7Z3U4;H0YCA6;H0YDD6	Matrix	0	0.838808	0.194217	0.650868	0.417567	0.648408	0.315645	0.217202	0.253432	0.585227	0.318605	0.157898	0.132298	0.0407349	0.0197443	1.44175	-0.220238	0.45206	-0.109094	0	NaN	0.914628	-0.160518	0.326562	-0.121187	0.0278618	0.284616	0.270173	-0.0613755	0.646812	0.667263	-0.0392363	0.561792	0.424378	-0.10293	0.609795	NaN	-0.0903881	0.507419
2634	7	7	2	26.5	57.041	0	COX1;MT-CO1;COI;coxI;CO1	Cytochrome c oxidase subunit 1	I6TIT6;P00395;D3YSB9;D0UTR9;D7P9P7;D2K1K1;X5BMX5;X5BDH6;X5C9H5;X5D927;A0A0E3DIC0;A0A0E3DJN0;H9PJE2;H9RI29;H9R9Z5;H9R6C1;H9QP91;H9QMQ8;A0A0E3D777;A6YZK9;H9QDP9;A0A1B0W642;A0A1L1ZBL2;A0A0D4WP08;A0A1L1ZA99;A0A1J0QWW6;A0A068C1W5;A0A068BQ73;A0A1B0W381;A0A0X9RUR2;A0A1B0VZ80;A0A167L934;A0A141ZRF4;A0A109PUH2;A0A109PQK6;A0A0X9WGC5;H9QFG0;H9Q1L1;A0A097Q5Q6;H9E7M1;L7XQA3;L7XKH8;L7XJZ7;L7XGI1;L7P4C8;I3Q9N9;H…	MIM	12	1.3506	-0.30776	0	NaN	1.63197	-0.412505	0.961927	-0.448169	0	NaN	0.321462	-0.360148	1.88485	-0.814237	0	NaN	2.33405	-1.04289	1.56785	-0.976532	0	NaN	0.90171	-0.995751	-0.250783	-0.230695	-0.441802	NaN	NaN	NaN	-0.29791	-0.519743	-0.419862	-0.127731	-0.571628	-0.645148	NaN	NaN
2639	15	3	3	23.2	55.269	0	OXA1L	Mitochondrial inner membrane protein OXA1L	J3KNA0;Q15070;A0A384NLA7;A0A087X0L7;E7EVY0	MIM	5	0.65091	0.431988	0	NaN	0.278128	0.34827	0.604498	0.22181	0	NaN	0	NaN	0.0604478	0.0161634	0	NaN	0	NaN	0.00965904	0.00428989	0	NaN	0	NaN	-0.0573767	0.608804	0.744536	NaN	NaN	NaN	-0.0309582	0.727499	NaN	-0.0485764	0.311399	0.402607	NaN	NaN
2644	7	7	7	57	19.193	0	PTRH2	Peptidyl-tRNA hydrolase 2, mitochondrial	Q9Y3E5;J3KQ48;Q96ME4	MOM	0	1.61016	0.146573	0	NaN	1.12554	0.0869815	0.690118	0.279401	1.31425	0.129485	0.52455	0.143407	1.4791	-0.247442	1.16996	-0.64882	1.34443	-0.226758	0.215846	-0.0755952	1.4819	-0.347396	1.34917	-0.267428	0.175684	0.100299	0.163737	NaN	NaN	NaN	0.0496307	0.0762346	0.135079	0.0309717	0.550169	0.257062	0.0720372	0.170621
2648	11	11	11	44.7	23.63	0	ICT1	Peptidyl-tRNA hydrolase ICT1, mitochondrial	Q14197;J3KS15;J3QRF8	Matrix	0	0.998853	-0.164697	0.357469	0.141598	0.844688	-0.15161	0	NaN	0.883046	-0.17175	0.152031	-0.0700812	1.43872	-0.392849	0.0329853	0.0268555	2.15211	-0.397808	0	NaN	2.23015	-0.338896	1.8698	-0.360935	-0.097224	-0.119954	-0.276913	-0.150273	0.327747	0.24732	-0.0248834	-0.194465	-0.235482	NaN	NaN	NaN	-0.0335253	-0.239031
2660	10	10	10	48.9	26.457	0	CHCHD6	MICOS complex subunit MIC25	Q9BRQ6;J3QTA6;J3QTB2;H0Y922	MIM	0	0.761594	0.153644	0	NaN	0.192376	0.0911207	0.0413804	0.016531	0.883774	0.326398	0.121527	0.0548366	1.09127	-0.11942	0	NaN	0.757869	-0.131001	0.0388139	0.0119963	0.249679	-0.363717	0.283927	0.0996896	0.00633396	0.237643	0.216954	NaN	NaN	NaN	-0.235875	0.186804	0.322433	-0.141764	0.270104	-0.0787464	0.0761487	0.38304
2666	6	6	6	23.5	30.776	0	FAM210A	Protein FAM210A	Q96ND0;K7EK00;K7ERQ2	MIM	1	0.0987785	0.0523253	0	NaN	0.555691	0.31779	0.741736	0.10228	0	NaN	0	NaN	0.0887483	-0.0330879	0	NaN	0.118125	-0.118374	0.76733	0.0967755	0	NaN	0.623448	0.276863	0.0825664	0.34452	-0.27011	NaN	NaN	NaN	-0.105101	0.457653	0.600818	0.0163537	0.0985672	0.19192	NaN	NaN
2667	53	53	2	74.4	95.179	0	LONP1	Lon protease homolog, mitochondrial	K7EKE6;P36776;B3KU28;B3KXS5;E5KMI6;B4DPX0;A4VCH6	Matrix	0	1.33229	-0.298781	0.927537	-0.224548	1.12827	-0.277394	0.381174	-0.249805	1.19849	-0.268083	0.540062	-0.284446	0.787858	0.201779	0.439652	0.0746083	0.746206	0.119596	0.938978	0.387051	0.534653	0.128264	0.628146	0.142909	-0.431404	-0.218471	-0.246469	-0.393539	-0.154454	-0.125651	-0.436217	-0.217727	-0.178237	-0.508978	0.240657	-0.481092	-0.406159	-0.171335
2683	13	13	13	57.6	26.55	0	DCAKD	Dephospho-CoA kinase domain-containing protein	Q8WVC6;K7ESP4	Membrane	0	1.54557	0.305672	0	NaN	0.0296614	-0.0186895	1.82681	0.138909	0	NaN	0.336303	0.351925	0.316677	-0.225321	0	NaN	0.578518	-0.241613	0.525203	-0.235992	0	NaN	0.0438347	0.0234615	0.323774	0.206678	0.386563	NaN	NaN	NaN	0.168514	0.193338	-0.41792	0.171463	0.131977	0.113286	NaN	NaN
2687	2	2	2	22.2	9.2227	0	CSRP2BP;PET117	Protein PET117 homolog, mitochondrial	L0R6F6;Q6UWS5	MIM	0	0	NaN	0	NaN	0	NaN	0.218866	-0.0804283	0	NaN	0	NaN	0	NaN	0	NaN	0	NaN	0	NaN	0	NaN	0	NaN	NaN	NaN	NaN	NaN	NaN	NaN	NaN	NaN	NaN	-0.3361	-0.0090604	0.103875	NaN	NaN
2695	24	24	24	61.8	58.282	0	SARS2	Serine--tRNA ligase, mitochondrial	Q9NP81;M0QWZ7;M0R2C6;B4DXB9;M0R259;A0A024R0H0;B4DJM9;M0QX29;B4DJP6;M0R2H5;M0R1C0;Q8NH31	Matrix	0	0.0763327	0.0157112	1.58195	0.208493	0.90353	0.167162	0.323687	0.157851	2.28311	0.126986	0.784015	0.191147	2.248	0.325093	3.78978	0.256174	2.38434	0.30367	0.0568198	-0.00863582	2.1709	0.269486	2.58988	0.295305	0.144568	-0.0109229	-0.086512	0.142087	0.25739	0.226004	0.0535284	0.168026	0.279932	0.303576	NaN	0.0121261	0.139077	0.108923
2711	9	9	9	64.3	23.705	0	NDUFS8	NADH dehydrogenase [ubiquinone] iron-sulfur protein 8, mitochondrial	O00217;Q53G17;A0A024R5K3;E9PPW7;E9PKH6;E9PN51;F8W9K7;B4DYI3;Q08E91;H0YDT4	MIM	0	1.14144	-0.308094	0	NaN	1.37905	-0.361081	0.830367	-0.264217	1.6623	-0.224626	0.771745	-0.259667	2.27786	-1.12915	1.55364	-0.257712	3.35907	-0.948936	2.77527	-0.891296	1.01793	-0.729182	1.68382	-0.9413	-0.141908	-0.439251	-0.343123	NaN	NaN	NaN	-0.208811	-0.431249	-0.443182	-0.212685	-0.0963969	-0.483571	-0.19314	-0.291957
2715	22	22	22	55.5	54.122	0	PDHX	Pyruvate dehydrogenase protein X component, mitochondrial	O00330;B2R673;E9PLU0;E9PRI6;H0YD97	Matrix	0	0.463498	-0.0609007	0.489862	0.229919	0.524545	-0.0392852	0.265632	0.18569	0.822486	0.0417891	0.0114134	0.00134324	1.10934	-0.21942	1.50634	-0.277169	1.4676	-0.234304	0.0821096	-0.0648553	1.35339	-0.278085	2.50867	-0.260368	0.0381553	-0.108491	-0.112367	-0.111648	0.319658	0.481747	0.00144204	-0.0257375	-0.0935602	0.405339	0.474813	-0.323082	0.0163537	0.0315922
2717	44	44	44	49.6	138.62	0	POLRMT	DNA-directed RNA polymerase, mitochondrial;DNA-directed RNA polymerase	O00411;Q4G0F4;Q59E91;B4DZE5;K7EMH3;K7ESD1	Matrix	0	0.287185	-0.0529596	1.50055	0.14087	0.830126	0.0301844	0.347927	-0.238698	0.225011	0.0387356	0.30633	0.0389894	0.022654	-0.00441664	0.0388603	0.00320383	0.0192196	0.00503152	0.0225754	0.00443331	0.365625	-0.0823668	0.119607	-0.0283391	0.066537	-0.0574155	-0.168	0.14483	0.0946029	0.183179	0.010923	0.0552164	0.0244138	-0.035594	NaN	-0.441802	0.145873	-0.0687396
2723	10	10	1	74.3	20.658	0	NME4	Nucleoside diphosphate kinase, mitochondrial;Nucleoside diphosphate kinase	O00746;Q4TT34;A0A087WVT9	MIM	0	1.44077	-1.11048	0.650642	-0.662076	0.835347	-0.801088	0	NaN	0.90223	-0.773695	0.261682	-0.483199	1.42714	-1.39148	1.59656	-1.35609	1.42463	-1.16582	0	NaN	1.34912	-1.34311	1.41428	-1.38116	NaN	-1.04719	-1.17377	0.0973411	-1.01814	-1.06543	-0.110854	-1.12988	-1.16253	NaN	NaN	NaN	-0.168625	-1.10709
2729	6	6	6	69.3	12.615	0	COX7A2L	Cytochrome c oxidase subunit 7A-related protein, mitochondrial	O14548;Q6FGA0;E5RJZ1;H0YBD2;E5RFH8	MIM	0	1.18045	-0.237746	0	NaN	1.01714	-0.252077	2.12367	-1.121	0.316146	0.150358	1.83497	-0.312866	0.596438	-1.13407	0	NaN	1.38987	-1.87421	1.8073	-3.06717	0	NaN	1.50263	-2.35272	-0.364199	-0.194844	-0.154194	NaN	NaN	NaN	-0.416269	-0.20364	-0.136323	-1.02277	-1.02368	-1.31655	0.0419438	0.494556
2730	4	4	4	21.2	17.417	0	NDUFAB1	Acyl carrier protein, mitochondrial;Acyl carrier protein	O14561;I3L505;H3BNK3;A4UCS3	MIM	0	0	NaN	0.0362623	0.0646814	0.111015	-0.0397899	0	NaN	0	NaN	0.319063	-0.0535174	1.15174	-0.671162	0.648118	0.275174	1.07144	-0.313591	1.67306	-1.34019	0	NaN	0.266596	-0.170499	NaN	NaN	NaN	-0.44664	0.576002	NaN	-0.174915	-0.147176	0.202721	NaN	NaN	NaN	NaN	NaN
2743	8	8	6	61.7	21.943	0	TIMM23	Mitochondrial import inner membrane translocase subunit Tim23	O14925;B1APJ0;Q5SRD1;B4DI18;B7ZB25	MIM	3	1.64828	0.643431	0	NaN	1.47619	0.441393	1.84886	0.580725	0	NaN	1.80474	0.452523	0.223841	-0.0585496	0	NaN	0.0313945	0.0131588	0.152107	-0.0762471	0	NaN	0.335342	0.192383	0.460166	0.795859	0.674268	NaN	NaN	NaN	0.466027	0.287325	0.570829	0.441058	0.653491	0.647626	NaN	NaN
2746	6	6	6	70.7	9.9062	0	UQCRQ	Cytochrome b-c1 complex subunit 8	O14949;B7Z4A1	MIM	1	2.33874	-0.456659	0	NaN	2.54598	-0.571225	2.52416	-0.477387	0	NaN	0.915938	-0.610066	2.27088	-1.07688	0	NaN	2.36313	-1.11035	2.00882	-1.29545	0	NaN	1.81734	-1.1513	-0.394923	-0.482126	-0.49293	NaN	NaN	NaN	-0.51019	-0.603312	-0.600175	-0.425056	-0.504163	-0.502941	NaN	NaN
2754	16	16	16	39.6	67.315	0	KIAA0391	Mitochondrial ribonuclease P protein 3	O15091;A0A0A0MTQ0	Matrix	0	1.63445	-0.477901	1.89784	-0.429497	1.63931	-0.5679	0	NaN	1.3637	-0.480715	0.535098	-0.371221	1.75775	-0.603854	2.06267	-0.771429	1.46312	-0.762599	0	NaN	1.38371	-0.823346	3.13979	-0.739198	-0.623621	-0.381726	-0.428357	-0.527034	-0.379399	-0.382059	-0.738674	-0.515914	-0.449112	NaN	NaN	NaN	-0.686731	-0.362217
2763	17	17	17	51.3	44.287	0	BCAT2	Branched-chain-amino-acid aminotransferase, mitochondrial;Branched-chain-amino-acid aminotransferase	O15382;B3KSI3;Q53EW7;M0QXF9;M0QZ10;M0QZP4;M0R2K7	Matrix	0	1.53557	-0.558373	1.84016	-0.344275	1.86817	-0.358273	1.22025	-0.503701	2.48415	-0.353898	2.32226	-0.40982	2.72979	-0.601203	2.23756	-0.775073	1.90416	-0.710183	0	NaN	3.31063	-0.640074	2.3092	-0.611203	-0.363624	-0.649018	-0.662479	-0.275542	-0.41997	-0.337311	-0.414595	-0.384381	-0.275841	-0.45591	NaN	-0.551491	-0.332498	-0.334683
2770	9	9	9	80.7	16.694	0	CYB5B	Cytochrome b5 type B	O43169;H3BUX2;D6RFH4;Q5HYD9;J3QR91	MOM	1	0.672571	0.173768	0	NaN	0.296684	0.0881992	0.649322	0.200258	0	NaN	0.0292966	0.0184998	0.289029	-0.0998197	0.080361	-0.0388212	0.127495	-0.0518489	0.381248	-0.116086	0	NaN	0.0134179	-0.00763537	0.00259443	0.183376	0.335335	NaN	NaN	NaN	-0.0949726	0.075885	0.283685	-0.0294408	0.330175	0.30004	NaN	NaN
2777	6	6	6	31.8	22.171	0	BCL2L11;hCG_15901	Bcl-2-like protein 11	O43521;Q6JTU4;Q8WXB2;C9J417	MOM	0	0.721977	-0.233014	0	NaN	0	NaN	0.136575	-0.0557085	0	NaN	0	NaN	0	NaN	0	NaN	0	NaN	0	NaN	0	NaN	0	NaN	-0.161153	-0.0721745	-0.465713	NaN	NaN	NaN	NaN	NaN	NaN	0.207518	-0.272859	-0.101784	NaN	NaN
2781	25	25	25	52.9	51.355	0	TIMM44;hTIM44	Mitochondrial import inner membrane translocase subunit TIM44	O43615;Q53G69;Q9UPE4;M0QXU7;M0R301;M0QXM9;M0R124;Q6AI07	MIM	0	0.355641	0.121066	0.326755	0.0900087	0.344259	0.107772	0.330867	0.194551	0.30601	0.0972299	0.122479	0.0963476	0.669756	0.217722	0.110898	0.0239935	0.60349	0.130237	0.172683	0.0809452	0.761773	0.147464	0.564384	0.131868	-0.122617	0.304683	0.181133	-0.102698	0.127526	0.245198	-0.125022	0.233176	0.215161	-0.125982	0.611469	0.0981658	-0.136886	0.227017
2784	4	4	4	41.4	10.921	0	NDUFA2	NADH dehydrogenase [ubiquinone] 1 alpha subcomplex subunit 2	O43678	MIM	0	1.06004	-0.630826	0.457323	0.269903	1.01993	-0.551645	0	NaN	0.900998	-0.546435	0.478404	-0.450259	1.80597	-1.94272	0.224138	-0.405551	1.67658	-1.68517	0.501734	-1.19804	1.17181	-1.46769	1.32989	-1.77071	-0.232939	-0.853916	-0.805623	0.667211	-0.102188	0.244685	-0.184244	-0.719227	-0.751464	NaN	NaN	NaN	-0.118946	-0.730923
2786	20	20	20	74.1	32.943	0	SLC25A20	Mitochondrial carnitine/acylcarnitine carrier protein	O43772;C9JPE1;B4DWZ5;F8WEF6	MIM	6	1.3818	-0.154506	0	NaN	0.764651	-0.146847	1.52544	-0.199229	0	NaN	0.628166	-0.133672	1.47084	-0.268807	0	NaN	0.988129	-0.237059	2.35803	-0.31576	0	NaN	1.59649	-0.330225	-0.201394	-0.170053	-0.092072	NaN	NaN	NaN	-0.285636	-0.0969364	-0.0579701	-0.258822	-0.201885	-0.136979	NaN	NaN
2789	11	11	11	59	29.81	0	SCO2	Protein SCO2 homolog, mitochondrial	O43819;A0A1W2PQK0	MIM	1	0.767125	0.198565	0	NaN	0.501002	0.139715	0.222727	0.0699334	0.724403	0.301129	0.159699	0.0882234	6.23392	-0.617146	0.179266	-0.0949868	2.35613	-0.469116	3.85355	-0.559885	1.41103	-0.466139	2.19272	-0.532565	0.0281448	0.2122	0.35535	NaN	NaN	NaN	-0.0600213	0.182213	0.296952	-0.155855	0.181346	0.18431	0.0434844	0.574197
2790	21	21	21	51.6	56.897	0	GTPBP6	Putative GTP-binding protein 6	O43824;Q8N2Q6;B4DPB2;B4DJB5	Matrix	0	0.221527	-0.0770447	1.28733	0.172369	0.0617951	-0.015075	0.53038	-0.554775	0.131071	-0.016046	0.0727312	-0.0253909	1.1203	-0.436207	1.85523	-0.630584	1.06021	-0.500054	0.0078893	0.00247938	1.04122	-0.453616	1.14734	-0.43143	0.172359	-0.187008	-0.216486	0.0943712	0.231837	0.190898	0.141433	-0.119157	-0.067501	0.204141	-0.747516	-1.12095	0.059909	-0.0227584
2792	8	8	8	63.2	12.517	0	NDUFS5	NADH dehydrogenase [ubiquinone] iron-sulfur protein 5	O43920;Q6IBA0	MIM	0	1.4438	-0.371609	0.789223	-0.587168	1.07743	-0.454286	0	NaN	2.13048	-0.456059	0.505155	-0.313516	3.16861	-1.06189	0.516166	-0.455048	2.57483	-1.07459	1.45462	-1.24674	2.10848	-1.01828	2.4233	-0.859602	-0.227033	-0.434988	-0.452806	-0.0578872	-0.951811	-0.751806	-0.182835	-0.65205	-0.527971	NaN	NaN	NaN	-0.38054	-0.513693
2793	3	3	3	34	10.998	0.00025387	TIMM8A	Mitochondrial import inner membrane translocase subunit Tim8 A	O60220	MIM	0	0	NaN	0	NaN	0	NaN	0	NaN	0	NaN	0	NaN	0.0425365	0.0798288	0	NaN	0	NaN	0	NaN	0	NaN	0	NaN	NaN	NaN	NaN	NaN	NaN	NaN	NaN	NaN	NaN	NaN	NaN	NaN	NaN	NaN
2804	4	4	4	29.7	15.139	0	MRPS14	28S ribosomal protein S14, mitochondrial	O60783;B2R4A5;Q96Q61	Matrix	0	2.39584	-0.293654	0.863833	-0.121416	1.07704	-0.358323	1.35061	-0.297647	0.971956	-0.366024	0.443904	-0.197342	1.43048	-0.682653	1.48675	-0.881885	1.72813	-0.734	1.59793	-0.650833	2.42416	-0.751573	0.987973	-0.563805	-0.268365	-0.282499	-0.330099	-0.147921	-0.0949116	NaN	-0.137838	-0.449746	-0.487383	-0.168009	-0.352758	-0.372172	-0.131503	-0.385265
2805	8	8	8	61.6	18.273	0	TIMM17B	Mitochondrial import inner membrane translocase subunit Tim17-B	O60830;V9GYS0;V9GYU0;V9GYK7	MIM	3	0.840617	0.389241	0	NaN	0.70358	0.252131	0.9723	0.370958	0	NaN	0.726737	0.176423	0.654418	-0.143142	0	NaN	0.752024	-0.0573369	0.813299	-0.12593	0	NaN	1.69749	-0.113993	0.0568609	0.538639	0.572222	NaN	NaN	NaN	-0.0131158	0.375441	0.39407	0.113434	0.549219	0.450222	NaN	NaN
2813	6	6	6	39.4	23.563	0	NDUFS7	NADH dehydrogenase [ubiquinone] iron-sulfur protein 7, mitochondrial	O75251;Q7LD69;F5H5N1;B7Z1U1;A8K0V6;Q8NAS7;F5GXJ1;B7Z4P1;Q6ZQU6;Q9H3K5;A0A087WXF6;A0A087WTI3;Q6ZS38	MIM	0	1.03174	-0.344312	0.356314	0.0777966	0.94825	-0.319552	1.12788	-0.4136	1.0497	-0.309109	0.485049	-0.295883	1.63973	-1.1039	1.83335	-0.378744	1.72658	-1.07986	1.3292	-1.15286	2.03479	-0.901417	1.46018	-1.02931	-0.135142	-0.52306	-0.374734	0.196985	0.114332	-0.0779266	-0.10053	-0.502432	-0.355693	-0.201725	-0.423094	-0.615981	-0.133195	-0.476019
2814	25	25	25	67.6	52.545	0	NDUFS2	NADH dehydrogenase [ubiquinone] iron-sulfur protein 2, mitochondrial	O75306;Q53HG2;B7Z792;B7Z9L2;Q9HC12;Q9HC11	MIM	0	1.95818	-0.260605	0.913169	0.467901	1.67493	-0.241955	0.0998474	-0.0613242	1.47408	-0.2231	1.05125	-0.204405	2.1067	-0.96432	1.04218	0.0824121	2.08487	-0.812715	1.35732	-0.545367	2.14112	-0.845485	1.97851	-0.823227	-0.21108	-0.306379	-0.264356	0.110764	0.600949	0.691989	-0.173319	-0.258941	-0.293606	-0.234975	0.350247	-0.299245	-0.139665	-0.257373
2815	12	12	7	53.1	33.742	0	GBAS	Protein NipSnap homolog 2	O75323;C9K068;F8WBI5	Matrix	0	0.37434	-0.096065	2.12404	-0.301759	1.82627	-0.209012	0.287153	0.0861642	0.978048	-0.122982	1.81716	-0.274894	0.886023	-0.136153	0.324736	-0.0405355	0.0337715	0.00326776	1.35898	-0.119019	0.347632	-0.0362626	0.338768	-0.0462125	-0.280037	0.0434229	-0.0515809	-0.353635	-0.268195	-0.283448	-0.227118	-0.158078	-0.24184	-0.117772	0.260636	0.115629	-0.206928	-0.0619835
2821	9	9	9	64.5	13.711	0	NDUFS6	NADH dehydrogenase [ubiquinone] iron-sulfur protein 6, mitochondrial	O75380;Q6IBC4;D6RBT3	MIM	0	1.30858	-0.574863	1.57384	0.246783	1.20348	-0.554063	0	NaN	1.16628	-0.551825	0.714353	-0.48152	3.39427	-1.88148	0	NaN	0.956493	-1.20119	0	NaN	2.58403	-1.50517	1.00046	-0.945769	-0.310164	-0.704341	-0.710085	0.257131	NaN	0.236435	-0.264149	-0.676448	-0.721591	NaN	NaN	NaN	-0.261846	-0.617863
2823	2	2	2	38.5	7.6191	0	MRPL33	39S ribosomal protein L33, mitochondrial	O75394	Matrix	0	0.218633	-0.0666428	0.740891	-0.334061	2.9181	-0.100269	0.16742	-0.12492	1.11807	-0.167539	0	NaN	0.664696	-0.507944	0.359758	-0.334026	0.988862	-0.531341	0.855445	-0.979387	0.81267	-0.599279	0.435894	-0.294609	0.144308	-0.222557	-0.121679	-0.00245465	-0.507414	-0.492315	-0.0988763	-0.0950467	-0.106884	0.350724	-0.55159	-0.173895	-0.096067	-0.14496
2826	13	13	2	74.9	29.763	0	MTX2	Metaxin-2	O75431;B3KM74;C9JAZ1;F8WE26	MOM	0	0.892324	0.140996	0	NaN	0.856981	0.134939	0.0246349	-0.0177283	0.951894	0.0773151	0.297779	0.113073	0.0480736	-0.00769356	0	NaN	0.161836	0.0491654	0.366816	-0.0976502	0.0245888	-0.00992372	0.10161	0.0321869	0.0313951	0.175794	0.215798	NaN	NaN	NaN	0.0549179	0.243711	0.106187	-0.409336	0.37692	-0.0207689	0.0340749	0.0673945
2831	15	15	15	60.2	30.241	0	NDUFS3;DKFZp586K0821	NADH dehydrogenase [ubiquinone] iron-sulfur protein 3, mitochondrial	O75489;Q9UF24;Q53FM7;E9PS48;G3V194;E9PKL8	MIM	0	1.32388	-0.270673	0.731364	0.523951	1.21263	-0.255583	0.0477942	0.0209351	1.31775	-0.211242	0.607355	-0.171336	1.96248	-0.971066	1.16824	0.172285	2.04065	-0.820145	1.45146	-0.47186	2.60122	-0.804094	2.08855	-0.745698	-0.154667	-0.362217	-0.295135	-0.00401631	0.795233	0.780636	-0.123167	-0.32964	-0.313942	0.0163537	0.267896	-0.221444	-0.115394	-0.252295
2834	13	13	13	53.2	45.285	0	GCAT	2-amino-3-ketobutyrate coenzyme A ligase, mitochondrial	O75600;A8K228;H7BZ75;C9IZC9;F2Z340	unknown	0	0.696594	0.15549	0.822871	0.3458	0.824716	0.191914	0.263844	0.255807	0.840629	0.273784	0.340582	0.203018	0.979548	0.100413	0.247189	-0.0122223	0.455501	0.0925193	0.219697	0.142231	1.70188	0.133382	1.15457	0.229992	0.0255958	0.13155	0.309324	0.044464	0.464863	0.528074	0.1133	0.359805	0.102636	-0.0387027	NaN	0.550317	0.0418037	0.362028
2835	12	12	12	39.1	48.349	0	ERAL1	GTPase Era, mitochondrial	O75616;J3QSB2;J3QRV9;J3QT61;K7EQJ8	Matrix	0	0.431851	-0.530003	0.158227	-0.224278	0.189096	-0.299451	0	NaN	0.16076	-0.271625	0.0189118	0.0510769	0.643131	-1.34564	0.634421	-1.36014	0.615198	-1.5004	0	NaN	0.523748	-1.35958	0.574861	-1.28226	0.389236	-0.909888	-1.06936	0.763667	-0.760774	-0.675726	0.819014	-0.776862	-0.940505	NaN	NaN	NaN	0.908659	-0.833983
2836	16	16	16	49.6	47.744	0	TRMU	Mitochondrial tRNA-specific 2-thiouridylase 1	O75648;A0A2R8Y4R7;A0A2R8Y6L6;B4DHM1;A0A2R8YFQ3;B4DZN5;Q2PPL5;Q2PPL4;A0A2R8YDK3	Matrix	0	0.793075	-0.352922	0.0235036	-0.0151176	1.29611	-0.524616	0	NaN	1.02008	-0.233485	0.776883	-0.386496	0.698319	-0.505901	2.63495	-0.662384	0.865967	-0.369497	0	NaN	1.7712	-0.718485	3.53002	-0.338499	-0.671072	-0.245739	-0.141956	-0.316762	-0.0986889	0.370098	-0.482855	-0.566377	NaN	NaN	NaN	NaN	-0.383849	-0.123401
2840	18	18	18	53.7	61.863	0	GATB;PET112	Glutamyl-tRNA(Gln) amidotransferase subunit B, mitochondrial	O75879;D6REA0;D6RDU9;Q63Z41;H0Y8G7;H0Y9F2;B4E0P2;D6RGY4;H0Y9W6	Matrix	0	0.22519	-0.146628	0.762772	0.141813	0.420935	0.171772	0	NaN	0.378127	0.0819577	0.0584205	0.0433275	1.09236	0.211727	0.220884	0.0306191	0.049504	0.0269542	0	NaN	0.364905	-0.080365	0.0977283	0.0307183	-0.607419	0.00953889	0.157995	0.0117819	0.171823	0.241833	-0.103782	0.426587	0.192513	NaN	NaN	NaN	-0.0574217	0.223542
2841	13	13	13	46.5	33.814	0	SCO1	Protein SCO1 homolog, mitochondrial	O75880;J3QL56;B3KQB1	MIM	1	0.663299	0.226641	0	NaN	0.913762	0.276762	0.0196863	0.00838658	0.0909958	0.0326635	0.334679	0.181108	0.0422328	0.0142445	0.0206999	-0.0280111	0.0371102	-0.012801	0.0575354	0.0205387	0.354561	0.101437	0.183838	0.0407042	-0.0170813	0.412635	0.28437	NaN	NaN	NaN	0.0738202	0.435222	0.321243	-0.252226	0.190388	0.0869977	0.230203	-0.18409
2842	10	5	5	13.2	98.828	0	ALDH1L1	Cytosolic 10-formyltetrahydrofolate dehydrogenase	O75891;Q53H87;Q59G10;Q53HP5;A0A0S2Z527;A0A0S2Z586;A0A077H423;Q9UFA9;C9IZ36;Q6ZV71;C9JY00;B4DGC8;C9JYZ6	Matrix	0	0.729961	-0.612069	0.966797	-0.244036	0	NaN	0	NaN	2.36003	-0.327812	0	NaN	1.32331	0.323879	1.27471	0.149994	0.585963	0.156324	0	NaN	0.68387	0.174813	1.69941	0.129724	-0.0246192	-1.07252	-0.73907	-0.202257	-0.285816	NaN	NaN	NaN	NaN	NaN	NaN	NaN	-0.293111	-0.367818
2848	14	14	14	78.9	18.491	0	ATP5H	ATP synthase subunit d, mitochondrial	O75947;F5H608;A0PJH2	MIM	0	0.52095	0.12699	0	NaN	0.512651	0.100599	0.649434	0.142843	0.174631	-0.299084	0.348274	0.0641882	0.492529	-0.078614	0	NaN	0.0235414	-0.00521431	0.496378	-0.0934711	0.925316	0.376326	0.0264609	-0.00679939	-0.0560262	0.202854	0.234143	NaN	NaN	NaN	-0.0328167	0.111695	0.222919	-0.0213797	0.228757	0.221152	-0.821356	NaN
2850	8	8	8	77.7	11.428	0	ATP5L	ATP synthase subunit g, mitochondrial	O75964;E9PN17;A0A3B3ITX4;A0A3B3IRW3	MIM	0	0.767689	0.219841	0	NaN	0.745168	0.125326	0.533863	0.0660686	0	NaN	0.390196	0.0722212	0.195094	-0.041903	0	NaN	0.0977514	0.0192085	0.682056	-0.0998969	0	NaN	0.265385	-0.0288974	0.0467006	0.204233	0.408589	NaN	NaN	NaN	0.0130691	0.226307	0.136601	-0.0248541	0.0932786	0.129781	NaN	NaN
2856	31	31	31	68.1	67.454	0	TOMM70A	Mitochondrial import receptor subunit TOM70	O94826;B4DZ87;B3KQK5;B3KQK0	MOM	1	1.63652	-0.0667728	0.19353	-0.0721378	1.42172	-0.0913517	1.50655	-0.0860461	0.749779	-0.176443	1.30387	-0.0778494	0.0133369	0.00661917	0.817436	-0.234884	0.839904	-0.212726	0.0124809	0.005343	1.08553	-0.269024	1.47174	-0.299106	-0.0762499	-0.0461418	-0.0779266	-0.282632	0.172165	-0.105946	-0.117318	-0.0560286	-0.100709	-0.115222	-0.0621217	-0.0807941	-0.32974	-0.0306892
2864	8	8	8	57	15.489	0	NDUFB6	NADH dehydrogenase [ubiquinone] 1 beta subcomplex subunit 6	O95139;A0A087WZX2	MIM	1	3.22202	0.173127	0	NaN	1.0172	0.0748958	0.50397	0.0346167	0	NaN	0.447442	0.120392	1.27475	-0.811967	0	NaN	1.03596	-0.755512	1.15507	-0.771557	0	NaN	1.26735	-0.759825	0.171079	0.18128	0.167021	NaN	NaN	NaN	0.0359054	0.121675	0.0671072	0.0861043	0.0140332	0.00371245	NaN	NaN
2865	35	35	18	55.5	86.401	0	MFN2	Mitofusin-2	O95140;A0A6Q8PFJ4;A0A6Q8PGV8;A0A6Q8PGS9;A0A6Q8PGA3;B7Z3H8;A6NLD2;B3KM52;A0A6Q8PGR2;Q5JXC5;A0A6Q8PH07;A0A6Q8PFT5	MOM	2	0.927704	0.2627	0	NaN	0.943072	0.239318	1.17322	0.210975	0.36039	-0.361722	1.27184	0.242275	0.444847	0.12799	0.439297	-0.19548	0.268008	0.0722529	0.399692	0.131572	0.239937	0.0795832	0.988934	0.239404	0.0652966	0.342452	0.380352	NaN	NaN	NaN	0.0840642	0.390793	0.243096	0.100036	0.2396	0.293288	-0.0661706	-0.657274
2866	4	4	4	50	9.2787	0	NDUFA3	NADH dehydrogenase [ubiquinone] 1 alpha subcomplex subunit 3	O95167;Q6FGG4;S4R3I5;H7C0D7;H7C2R1;A8MVM8;S4R3T6;A8MYJ8	MIM	1	1.20775	-0.315284	0	NaN	0.793526	-0.324252	1.70644	-0.397219	0	NaN	0.353023	-0.287876	1.43584	-0.991956	0	NaN	1.08311	-0.894197	2.56759	-1.10914	0	NaN	2.05464	-0.779042	-0.170605	-0.319387	-0.45586	NaN	NaN	NaN	-0.027822	-0.453439	-0.491494	-0.29956	-0.495388	-0.396707	NaN	NaN
2867	8	8	8	48.8	15.208	0	NDUFB4	NADH dehydrogenase [ubiquinone] 1 beta subcomplex subunit 4	O95168;C9JXQ9;F2Z3P9	MIM	1	1.60101	-0.191902	0	NaN	2.92686	-0.261869	1.65959	-0.736024	0.133534	0.0475287	1.08404	-0.301589	2.98473	-1.03525	0	NaN	3.02305	-0.974321	2.38254	-1.34925	1.87809	-0.48422	3.60069	-0.979571	-0.238272	-0.204266	-0.133169	NaN	NaN	NaN	-0.274808	-0.266277	-0.244522	-0.516863	-0.817869	-0.873341	-0.190437	0.216535
2868	7	7	7	40.9	21.766	0	NDUFB8	NADH dehydrogenase [ubiquinone] 1 beta subcomplex subunit 8, mitochondrial	O95169;E9PQ68;K9J7I2;E9PIZ8	MIM	1	1.52509	-0.405844	0	NaN	1.68384	-0.401672	1.58069	-0.481566	1.13093	0.522888	1.41202	-0.305621	2.1355	-1.25952	0	NaN	2.82071	-1.14135	3.04804	-1.12927	0.335078	-0.329535	1.70098	-1.10415	-0.273291	-0.4246	-0.519642	NaN	NaN	NaN	-0.285583	-0.475085	-0.444349	-0.322397	-0.565012	-0.557288	0.22404	0.706324
2869	10	10	10	70.8	12.551	0	NDUFA7	NADH dehydrogenase [ubiquinone] 1 alpha subcomplex subunit 7	O95182;Q6FG42;Q32Q14;Q6IB89;M0R0N0;M0R1K9	MIM	0	1.14047	-0.85414	0	NaN	1.22986	-0.942928	1.10368	-0.842098	0.909842	-0.694084	1.00158	-0.649193	1.83012	-2.54908	0	NaN	2.01408	-2.27746	2.01897	-2.4133	1.50815	-1.5473	2.0941	-2.07391	-0.368495	-1.11956	-1.07437	NaN	NaN	NaN	-0.466038	-1.22144	-1.1413	-0.340952	-1.05665	-1.12869	-0.173092	-0.838427
2870	48	48	47	61	83.353	0	LETM1	LETM1 and EF-hand domain-containing protein 1, mitochondrial	O95202;D3DVQ1	MIM	1	0.627103	0.146142	0.983484	0.840392	0.457137	0.0987345	0.269148	0.0537327	1.36126	0.237491	0.176631	0.05972	0.475801	-0.0776255	0.255154	0.127184	0.0842028	-0.0123705	0.57928	-0.0699009	2.85788	-0.212495	0.135556	-0.0269927	-0.0215407	0.188036	0.271931	0.702037	0.978748	NaN	-0.0638615	0.187526	0.172539	-0.0868137	0.157946	0.0900656	0.229957	0.329758
2887	11	11	11	50.8	28.97	0	SNAP29	Synaptosomal-associated protein 29;Synaptosomal-associated protein	O95721;C9JAF7	IMS	0	0.199037	0.0587467	1.78809	-0.681794	1.56937	-0.413517	0.749881	0.279666	1.51117	-0.607142	0.143062	-0.0690004	2.18719	-0.325772	0.759601	-0.596769	1.32111	-0.749644	0.726884	-0.374244	0.58428	-0.591639	1.42891	-0.371647	-0.0616163	-0.0302653	0.268122	-0.5579	-0.635244	-0.852239	-0.512184	-0.279887	-0.448478	0.0214797	0.329613	0.487905	-0.718474	-0.388906
2891	20	20	20	50.9	55.003	0	MLYCD	Malonyl-CoA decarboxylase, mitochondrial	O95822	Matrix	0	0.602358	-0.301589	0.84298	-0.0973407	1.07689	-0.176744	0	NaN	0.67853	-0.175359	0	NaN	0.813763	-0.432481	1.69632	-0.33	1.01245	-0.398794	0	NaN	2.66829	-0.441622	1.10008	-0.313874	0.0630888	-0.56306	-0.404794	-0.177947	-0.0399806	-0.0740944	-0.102868	-0.143916	-0.283448	NaN	NaN	NaN	-0.242857	-0.297485
2895	14	14	14	62.6	37.893	0	TOMM40	Mitochondrial import receptor subunit TOM40 homolog	O96008;K7EJ57;K7EKG4	MOM	16	0.992991	0.171798	0.899825	0.474664	1.26767	0.204195	1.043	0.130855	0	NaN	0.550484	0.176672	0.253695	-0.0773199	0.528293	-0.578902	0.081218	-0.0234559	0.521593	-0.0933055	0	NaN	0.0274448	0.00668258	0.0532504	0.224536	0.237609	0.136191	0.779868	0.507931	0.117562	0.206112	0.28891	0.0607391	0.12488	0.206945	NaN	NaN
2898	18	18	18	56.7	56.256	0	GSR;HEL-75	Glutathione reductase, mitochondrial	P00390;V9HW90;A0A2R8YF59;H0YC68;Q03504	Matrix	0	0.572502	-0.0914074	0.071692	-0.00583376	0.30912	-0.036289	0	NaN	1.44238	-0.0383301	0.125946	-0.0367946	0.223234	-0.0359515	1.0077	-0.21598	0.254457	-0.0362333	0	NaN	0.582002	-0.0798106	0.487231	-0.0452794	-0.129166	0.0262786	-0.171335	0.012068	0.028955	-0.0585243	-0.0780915	-0.0812032	0.0504276	NaN	NaN	NaN	-0.0337319	-0.0529723
2899	5	5	5	53.9	15.936	0	SOD1;HEL-S-44	Superoxide dismutase [Cu-Zn]	P00441;V9HWC9;H7BYH4;X5D5A9;W8Q444;A1YYW4	IMS	0	0.40951	0.180754	0.0700974	-0.084882	0.0489918	0.0441492	0	NaN	0.0858377	0.0577198	0.0937374	-0.134227	0.14816	0.0702828	0.262391	0.161791	0.135106	0.0903874	0	NaN	0.128675	0.0631565	0.0493998	-0.0392629	-0.149473	0.372113	0.319622	-0.440773	0.271009	NaN	-0.531844	0.260273	0.404019	NaN	NaN	NaN	-0.389035	0.254943
2924	25	25	12	67.4	32.852	0	SLC25A5	ADP/ATP translocase 2;ADP/ATP translocase 2, N-terminally processed	P05141;Q6NVC0	MIM	6	0.339412	-0.0977094	0.70505	0.295212	0.532441	-0.133003	0.33192	-0.0890857	0.153441	-0.0533983	0.298176	-0.159431	1.49701	-0.573904	0.766434	-0.503737	1.35085	-0.491396	1.71717	-0.57139	1.75429	-0.425133	1.46401	-0.517867	-0.288399	-0.0866479	0.0819191	0.00158601	0.528386	0.355664	-0.313782	-0.0885487	0.00332197	-0.284528	0.0424419	-0.0251707	-0.295075	0.0814612
2926	29	29	29	55.8	80.058	0	PCCA	Propionyl-CoA carboxylase alpha chain, mitochondrial	P05165;B2RDE0;A0A1B0GU58;A0A1B0GWI4;A0A1B0GUX9;A0A1B0GWA1;A0A1B0GTR1;H0Y5U0;Q5JTW6;Q5JVH2;Q16380;H0Y4B9	Matrix	0	1.06329	-0.190729	0.874791	-0.162379	0.53594	-0.128501	0	NaN	2.21178	-0.221045	0.428307	-0.213265	2.04003	-0.161025	1.31865	-0.144919	0.979212	-0.211767	0	NaN	1.21313	-0.144939	1.0318	-0.208543	-0.0711787	-0.240742	-0.260267	-0.188134	-0.261832	-0.0371714	0.0129261	-0.29678	-0.10165	NaN	NaN	NaN	-0.189466	-0.224164
2934	31	31	21	76.2	56.559	0	ATP5B;HEL-S-271	ATP synthase subunit beta, mitochondrial;ATP synthase subunit beta	P06576;V9HW31;Q0QEN7;H0YH81;F8W079;H0YI37	MIM	0	0.999148	0.20601	0.603628	0.1617	0.740251	0.221519	0.285966	0.192122	0.762146	0.234701	0.279784	0.151382	0.41036	0.0521167	0.326706	-0.0849439	0.0615212	0.0127583	0.715347	0.0937597	0.0480072	-0.0122084	0.00722261	-0.00136992	0.0647449	0.276905	0.27638	-0.0327429	0.303436	0.214408	0.00144204	0.337539	0.325575	-0.111617	0.680752	0.0072316	0.0301242	0.419295
2938	8	8	4	35.5	38.177	0	POLB	DNA polymerase beta	P06746;E7EW18;Q53EV2;H0YBJ0;I1WZN9;E5RIJ0;H0YBX1;Q6LBJ9	Matrix	0	0	NaN	1.26516	0.0896792	0	NaN	0	NaN	0	NaN	0	NaN	0	NaN	0	NaN	0	NaN	0	NaN	0	NaN	0	NaN	NaN	NaN	NaN	NaN	0.0820108	0.0973476	NaN	NaN	NaN	NaN	NaN	NaN	NaN	NaN
2944	4	4	4	58.2	10.739	0	UQCRH	Cytochrome b-c1 complex subunit 6, mitochondrial	P07919;Q567R0;A0A096LP55	MIM	0	0.28049	-0.0512188	0	NaN	0.657182	-0.1371	0.594221	-2.02679	0	NaN	0.457765	-0.0521085	1.03513	-0.185161	0	NaN	0.63577	-0.212789	2.834	-2.01668	0	NaN	0.519934	-0.0964605	-0.174361	-0.0352017	0.0559061	NaN	NaN	NaN	-0.291539	-0.0766959	-0.0430645	-1.17023	-2.88335	NaN	NaN	NaN
2951	14	14	14	57.5	35.422	0	CYC1	Cytochrome c1, heme protein, mitochondrial	P08574;Q8TBT6	MIM	1	0.27758	0.0305864	0	NaN	0.50336	-0.0299639	0.0172699	0.00375618	0.0865843	-0.0551036	0.211953	-0.032537	1.31967	-0.165392	0	NaN	1.00191	-0.139155	1.44311	-0.224549	0.676209	0.152023	1.55446	-0.138627	-0.0483675	0.0846702	0.0554564	NaN	NaN	NaN	0.00302647	-0.0200577	-0.0728604	-0.075444	0.139267	-0.052555	0.232538	0.0708909
2965	6	6	6	33.2	19.393	0	FDX1	Adrenodoxin, mitochondrial	P10109	Matrix	0	0.691343	0.20732	1.12334	0.384346	0.961381	0.294578	0	NaN	0.694884	0.36195	1.50211	0.485041	0.731041	0.226828	0.414121	-0.236979	0.145281	-0.043279	0	NaN	0.241405	-0.158975	0.285962	-0.315162	0.275961	0.13868	NaN	0.608052	0.275681	0.269304	0.434668	0.363048	0.0860173	NaN	NaN	NaN	0.714311	0.0483824
2972	23	23	23	65.1	53.486	0	DBT	Lipoamide acyltransferase component of branched-chain alpha-keto acid dehydrogenase complex, mitochondrial	P11182;B4E1Q7;Q5VVL7	Matrix	0	2.74913	-0.249872	1.04357	-0.148448	1.55593	-0.257595	0	NaN	1.47072	-0.227208	2.23358	-0.181173	3.0223	-0.392506	2.67102	-0.408278	3.20828	-0.317302	0	NaN	2.15066	-0.356834	2.26166	-0.373577	-0.231058	-0.250962	-0.267596	-0.104263	-0.244278	-0.0968015	-0.182148	-0.33411	-0.256528	NaN	NaN	NaN	-0.142449	-0.280956
2979	24	13	8	77.5	32.866	0	SLC25A6	ADP/ATP translocase 3;ADP/ATP translocase 3, N-terminally processed	P12236;Q6I9V5;Q59EI9;O75961	MIM	6	0.186102	0.0213562	1.64291	0.575444	0.250869	0.0176728	0.00887289	-0.000776884	0.729713	0.252603	0.0514989	-0.00795456	2.27446	-0.17674	0.569155	-0.316928	2.44877	-0.107756	2.28831	-0.134549	0.128569	-0.0465237	1.01833	-0.186667	0.00633396	-0.0402613	0.0979959	0.52677	0.746834	0.452728	0.0433446	-0.0335111	0.043185	-0.0439285	0.0493673	-0.00776948	0.105142	0.506742
2986	13	13	13	56.8	19.576	0	COX4I1	Cytochrome c oxidase subunit 4 isoform 1, mitochondrial	P13073;H3BN72;H3BNV9;H3BPG0;Q86WV2;H3BNI5	MIM	1	0.130654	0.0271333	0.472889	0.802406	0.840737	0.107092	0.58068	-0.17023	1.78604	0.943879	0.969112	0.14649	0.934198	-0.713951	0.334457	0.48704	0.884468	-0.489969	0.934426	-0.909682	0.0633105	0.0402463	1.08464	-0.596422	0.168129	-0.0619835	-0.0247452	-0.475495	1.37898	1.50373	0.134615	0.168982	0.0176799	0.0479571	-0.251568	-0.307079	0.70558	1.11048
2987	15	15	15	33.4	70.58	0	ALAS1	5-aminolevulinate synthase, nonspecific, mitochondrial;5-aminolevulinate synthase	P13196;Q5JAM2;B4DVA0;B4DDG9;H7C4H7;H7C5B0	Matrix	0	0.843561	0.857508	0.898991	0.859245	0.423944	0.598181	0	NaN	0.983214	0.946687	0.444342	0.805477	1.50505	0.359696	1.02697	0.4089	4.09659	0.420716	0	NaN	1.1646	0.365937	0.87472	0.360479	0.142871	1.34538	1.08427	0.187134	1.25967	1.13093	0.196103	1.00026	NaN	NaN	NaN	NaN	0.283803	1.29825
2992	3	3	3	9.5	48.275	0.00026695	FDPS	Farnesyl pyrophosphate synthase	P14324;A0A087WTP2;B3KMW3;A0A087X1D8;A0A087WVN4;Q14329;A0A087X090	MIM	0	0.0617197	-0.0629339	0	NaN	0.310538	-0.204064	0	NaN	0.139708	-0.137898	0	NaN	0	NaN	2.67443	-0.408657	0	NaN	0	NaN	1.28121	-0.349627	0	NaN	0.235114	NaN	-0.360982	NaN	NaN	NaN	-0.0068256	-0.401303	NaN	NaN	NaN	NaN	-0.0457441	-0.768841
2997	4	4	4	58.1	10.192	0	COX6B1	Cytochrome c oxidase subunit 6B1	P14854;A0A494C160	MIM	0	0.938312	-0.701175	0	NaN	0	NaN	0.397871	-0.519987	0	NaN	0.378796	-0.552509	1.50858	-1.15995	0	NaN	0	NaN	1.55842	-1.24598	0	NaN	1.93108	-0.629375	-0.178812	-0.967169	-0.957543	NaN	NaN	NaN	NaN	NaN	NaN	-0.142115	-0.89786	NaN	NaN	NaN
2998	11	11	2	59.5	13.53	0	UQCRB	Cytochrome b-c1 complex subunit 7	P14927;B7Z2R2;E5RHG9	MIM	0	2.23364	-0.497713	0.860109	0.327086	2.62844	-0.537417	1.12297	-2.88967	0.262474	-0.201247	1.39843	-0.537319	2.63795	-1.12041	0.51385	-0.216244	2.34402	-1.01314	2.23363	-3.41334	0.618992	-0.431732	2.71638	-1.0681	-0.573682	-0.452701	-0.466758	0.0839282	0.554273	0.343055	-0.499932	-0.524665	-0.587653	-1.26306	-4.07699	-3.32898	-0.541786	0.353155
3005	14	14	14	53	36.223	0	SLC25A16	Graves disease carrier protein	P16260;B4DHV9;B4DPV4;V9GZ24;V9GYB8	MIM	6	1.33859	0.234578	0	NaN	0.802451	0.187583	1.59339	0.127636	0	NaN	0.787699	0.515043	2.12738	0.418523	0	NaN	1.15796	0.29937	2.25705	0.371066	0	NaN	1.56346	0.62778	0.151079	0.330139	0.222515	NaN	NaN	NaN	0.234992	0.140174	NaN	0.0861043	0.14693	0.149873	NaN	NaN
3011	8	8	8	53.3	16.402	0	NDUFB7	NADH dehydrogenase [ubiquinone] 1 beta subcomplex subunit 7	P17568;M0R3B8	MIM	0	1.23283	-0.322567	0	NaN	1.36887	-0.36398	1.39296	-0.562278	0	NaN	0.374969	-0.285116	3.13493	-1.16179	0	NaN	1.37535	-1.26304	3.30268	-1.31881	0	NaN	2.03054	-0.991954	-0.166648	-0.442545	-0.358509	NaN	NaN	NaN	-0.208578	-0.435202	-0.448161	-0.345143	-0.74485	-0.59684	NaN	NaN
3020	6	6	6	51.9	12.587	0	ATP5J	ATP synthase-coupling factor 6, mitochondrial	P18859;Q6IB54;Q6NZ59;A8MUH2	MIM	0	0.74419	0.0882632	0	NaN	0.192723	0.0562266	0.892651	0.17201	0	NaN	0.10267	0.0517433	0.0424404	-0.0072093	0	NaN	0.173124	0.0737461	0.11526	0.0154848	0	NaN	0.0202409	-0.0089118	0.0251707	0.171937	0.0676818	NaN	NaN	NaN	-0.114035	0.243523	0.0391917	0.0387171	0.264461	0.212852	NaN	NaN
3030	13	13	13	58	16.762	0	COX5A	Cytochrome c oxidase subunit 5A, mitochondrial	P20674;H3BRM5;H3BV69;H3BNX8;Q71UP1;H3BRI0	MIM	0	1.28483	0.126162	0	NaN	0.838162	0.261291	1.13183	-0.683896	0.375644	0.758048	0.276591	0.129041	0.9745	-0.566345	0.426785	0.62852	1.97969	-0.395115	1.88444	-1.14625	0.167231	0.15651	1.63205	-0.403672	0.0728604	0.12926	0.176365	NaN	NaN	NaN	0.0394191	0.40072	0.343733	-0.308359	-0.769095	-0.974236	0.168	1.3481
3033	18	18	18	48.8	59.681	0	MAOA	Amine oxidase [flavin-containing] A	P21397;Q53YE7;Q53EZ0;Q49A63;Q5ULA3;P27338;A0A1W5KJW8;Q5ULA9;B7Z242;Q8TBI1;Q5UL91	MOM	1	1.20324	-0.947014	0	NaN	0	NaN	1.14837	-1.13718	0	NaN	0	NaN	2.01044	-1.39682	0	NaN	0	NaN	2.1891	-1.34705	0	NaN	0	NaN	-0.44973	-1.17856	-1.21276	NaN	NaN	NaN	NaN	NaN	NaN	-0.5391	-1.63585	-1.23658	NaN	NaN
3034	15	15	7	63.6	31.629	0	SDHB	Succinate dehydrogenase [ubiquinone] iron-sulfur subunit, mitochondrial	P21912;A0A087WWT1	MIM	0	0.211973	0.0266965	0.553235	-0.275745	0.279355	-0.0431266	0.355371	-0.368271	0.0417657	-0.00836443	0.101658	-0.0380447	0.0259446	0.00477529	1.37254	-0.543477	1.10545	-0.26452	0.700833	-0.232487	1.6357	-0.285236	1.04927	-0.261882	-0.0484569	0.10743	0.0211162	0.0946415	-0.406972	-0.514905	0.0519985	-0.143785	-0.0375931	-0.281737	0.253618	-1.0767	0.118493	-0.0542234
3038	22	22	22	61.6	47.079	0	PAICS	Multifunctional protein ADE2;Phosphoribosylaminoimidazole-succinocarboxamide synthase;Phosphoribosylaminoimidazole carboxylase	P22234;E9PBS1;D6RF62;B4DGX3	Matrix	0	0.956209	-0.188525	1.64756	-0.26567	0.520285	-0.13488	1.36938	-0.339749	0.786215	-0.200679	0.938562	-0.383245	1.04714	0.138398	0.83346	0.280109	1.16295	0.15519	0.0617475	0.0700396	0.620579	0.190629	1.06278	0.180131	-0.325539	-0.117695	-0.122341	-0.344776	-0.241596	-0.210638	-0.328924	-0.0166389	-0.0590783	-0.452116	-0.363115	-0.204016	-0.384866	-0.130931
3040	26	26	1	64	53.836	0	FDXR	NADPH:adrenodoxin oxidoreductase, mitochondrial	P22570;Q6GSK2;A0A0C4DFN8;A0A0A0MSZ4;A0A0A0MTR6;A0A0C4DGN7	Matrix	0	0.00891196	0.00237102	1.50807	0.255242	1.23644	0.234366	1.54303	0.179631	1.05864	0.171447	2.01504	0.224605	0.311044	0.103923	0.81136	-0.133248	0.0617792	0.00728988	0.798722	0.0659937	0.0915091	-0.0210039	0.23313	-0.0341903	0.0374524	0.124503	-0.154842	0.224658	0.195302	0.345766	0.245496	0.330628	0.126974	0.203514	0.217373	0.118007	0.257131	0.186393
3044	20	20	20	68.9	48.442	0	UQCRC2	Cytochrome b-c1 complex subunit 2, mitochondrial	P22695;H3BRG4;H3BSJ9;H3BP04;H3BUE4;H3BUI9;A0A087WVZ4	MIM	0	3.52788	-1.05261	1.55577	1.62474	3.89836	-0.633715	1.29629	-2.43286	0.322297	-0.252768	1.71329	-0.638234	1.73078	-3.32365	2.37341	-2.3641	2.1901	-3.08056	1.61987	-3.66143	1.8323	-3.10442	2.10111	-3.20126	-1.08844	-1.03956	-1.02984	1.07121	1.90136	1.90163	-0.622443	-0.6469	-0.631803	-1.30483	-3.124	-2.86975	-0.614801	0.322
3045	16	16	2	56.3	47.862	0	FECH;DKFZp686P18130	Ferrochelatase, mitochondrial;Ferrochelatase	P22830;Q7KZA3;Q53FU1;Q5TZY0;K7ELX4;K7EJM8	MIM	0	0.912814	-0.287748	0.809806	-0.311338	0.958801	-0.317814	0	NaN	0.71284	-0.276806	0.223364	-0.102072	0.664866	-0.145375	1.11644	-0.360672	0.925538	-0.158496	0	NaN	1.79069	-0.262351	1.11845	-0.244326	-0.377295	-0.0669503	-0.418999	-0.0405562	-0.503451	-0.390007	-0.102961	-0.353662	-0.49682	NaN	NaN	NaN	-0.00845004	-0.499578
3049	25	25	25	39.3	112.73	0	GLDC	Glycine dehydrogenase (decarboxylating), mitochondrial	P23378;A0A1J0GNC2;A0A1W2PP74;A0A1W2PQV3;Q9HDA3;A0A1W2PPB1;A0A1W2PQU6;A0A1W2PPK8;A0A1W2PPH6;A0A1W2PPE1;A0A1W2PPG0	Matrix	0	1.38789	-1.52586	1.1886	-1.35879	0.955395	-0.577585	0	NaN	0.06559	-0.191828	0.759473	-2.30184	0	NaN	1.21531	-1.46864	0.789862	-0.927198	0	NaN	1.98039	-1.37655	0.289952	0.553653	-1.62411	NaN	-1.42761	-1.78871	-0.635615	-1.65205	-0.476017	-0.679153	NaN	NaN	NaN	NaN	-0.973894	1.71421
3054	14	14	14	59.4	23.819	0	DTYMK	Thymidylate kinase	P23919;Q6FGU2;Q53F55;H7BZ20;H7C312;G5E9E9;H7C3A4	Matrix	0	1.46402	-0.731589	1.13939	-0.796088	1.55598	-0.677866	0	NaN	1.4977	-0.767954	1.78413	-0.850661	1.46177	-0.222185	0.874064	-0.652724	0.847597	-0.445731	0	NaN	0.989219	-0.58876	0.980198	-0.476511	-0.533493	-1.00007	-0.661202	-0.343403	-1.05144	-0.993421	-0.462714	-0.857981	-0.712904	NaN	NaN	NaN	-0.491186	-0.866394
3062	38	38	21	68.4	59.75	0	ATP5A1;HEL-S-123m	ATP synthase subunit alpha, mitochondrial;ATP synthase subunit alpha	P25705;V9HW26;K7EK77;B4DGW3;K7ENJ4;K7EJP1;K7EQH4;K7ESA0;K7EKV9;K7EM08;A0A0A0MTS3	MIM	0	0.793846	0.194869	0.456806	0.13358	0.662855	0.134831	0.11082	0.069979	0.687001	0.189046	0.27171	0.118012	0.0739888	0.0147521	0.0851302	-0.035939	0.011588	0.00373785	0.251618	-0.0524357	0.115723	-0.0334084	0.0557012	-0.0154165	0.0167816	0.272768	0.295057	-0.0854508	0.264703	0.221489	-0.0153888	0.191953	0.227928	-0.13622	0.498016	-0.151859	-0.0151992	0.284107
3075	20	20	20	61.3	35.554	0	APEX1	DNA-(apurinic or apyrimidinic site) lyase;DNA-(apurinic or apyrimidinic site) lyase, mitochondrial	P27695;Q5TZP7;G3V3M6;G3V5Q1;G3V3C7;A0A0C4DGK8;G3V5D9;G3V5M0;G3V359;H7C4A8;G3V3Y6;G3V2D9	Matrix	0	0.196396	0.0855686	0.422266	0.0995895	0.749768	0.1452	1.23704	0.210323	0.747449	0.169392	1.09543	0.201042	0.535279	-0.0592442	0.317674	0.0935568	0.0969688	0.0288204	0.411181	0.350685	0.9991	0.101984	0.0907505	0.0321231	-0.223188	0.217373	0.262521	-0.0777565	0.184523	0.192002	0.00302647	0.213052	0.219522	NaN	0.191129	0.229518	0.00288247	0.251968
3081	28	28	28	47.2	75.475	0	ABCD3	ATP-binding cassette sub-family D member 3	P28288;A0A3B3ITW3;B4DL07;B4DZ22	Membrane	4	1.04991	0.413626	0	NaN	1.42606	0.388757	0.89563	0.411266	0	NaN	0.449959	0.290151	0.78382	0.257799	1.90663	0.427978	1.0068	0.323034	1.03264	0.344797	0.9972	0.427254	1.04856	0.363049	0.14965	0.524936	0.566293	NaN	NaN	NaN	0.2444	0.412193	0.509676	0.095587	0.501484	0.636728	NaN	NaN
3083	6	6	6	15.3	47.655	0.00027972	ACADL	Long-chain specific acyl-CoA dehydrogenase, mitochondrial	P28330;B4DJN8	MIM	0	0	NaN	0	NaN	0	NaN	0	NaN	0.64856	-0.489418	0	NaN	0	NaN	0.143941	-0.0649856	0	NaN	0	NaN	0.414	-0.652742	0	NaN	NaN	NaN	NaN	NaN	NaN	NaN	NaN	NaN	NaN	NaN	NaN	NaN	-0.694531	-0.841571
3085	30	30	19	63.4	56.166	0	LAP3;HEL-S-106	Cytosol aminopeptidase	P28838;V9HW38;B4DQG5;H0Y983	Matrix	0	0.0508591	-0.00554645	0.613365	0.066237	0.614363	0.0939146	0.20052	-0.11428	0.18898	0.0151914	0.255584	0.0393848	0.289099	-0.0330216	1.47258	-0.255378	1.87149	-0.175154	0.0615768	-0.0343002	3.03938	-0.24112	2.21709	-0.182517	-0.0316954	0.0642686	-0.0492126	0.0226164	0.0289404	0.147154	0.00360232	0.0779087	0.200233	-0.108394	0.234397	-0.468844	-0.0174609	-0.00891703
3094	13	13	13	66.5	25.035	0	PRDX6;HEL-S-128m	Peroxiredoxin-6	P30041;V9HWC7;A4UCS6;B4DUK1	unknown	0	0.591477	0.281313	0.825646	0.250307	0.559021	0.187558	0.115244	0.0856109	0.268082	0.0614996	0.226974	0.179416	0.320403	0.134055	0.320331	0.102284	0.267834	0.14255	0.515694	0.438564	0.44177	0.128109	0.870604	0.185033	-0.0620982	0.538995	0.367043	0.0371714	0.313943	0.399806	-0.0610443	0.35135	0.272367	-0.36993	0.502464	0.124299	-0.105861	0.137299
3096	12	12	12	65.9	22.086	0	PRDX5;HEL-S-55	Peroxiredoxin-5, mitochondrial	P30044;V9HW35	Matrix	0	1.14681	-0.265826	0.52703	-0.123446	0.798544	-0.137532	1.30438	-0.278804	1.12168	-0.177469	0.922589	-0.194073	0.212154	-0.0147808	0.592109	-0.102382	0.359371	-0.0297059	0.337395	0.0508535	0.232652	0.0193819	1.11443	-0.0409303	-0.130413	-0.27739	-0.389677	-0.0538082	-0.298893	-0.017637	-0.0175193	-0.228234	-0.166844	-0.267931	-0.172872	-0.395611	-0.0796153	-0.255682
3098	6	6	6	41.1	17.49	0	ATP5D	ATP synthase subunit delta, mitochondrial	P30049;A0A087WTL3	MIM	0	1.39868	0.228184	2.70831	0.415457	1.31007	0.196017	0.620387	0.21585	0.775038	0.154207	1.0589	0.223116	0.117273	0.0264854	0.468782	-0.0756193	0.196326	0.0116737	0.568915	0.0588577	0.545665	-0.069299	0.179409	-0.0122745	0.162855	0.319424	0.202273	0.395282	0.452215	0.398874	0.129876	0.176104	0.28207	0.0318186	0.467873	0.147857	0.0139266	0.191426
3105	21	21	21	61.9	52.645	0	UQCRC1	Cytochrome b-c1 complex subunit 1, mitochondrial	P31930;B4DUL5;B4DZB9	MIM	0	2.90959	-0.9901	1.60089	1.50129	2.3623	-0.586185	1.37926	-2.54841	0.191779	-0.14462	1.40934	-0.576505	1.19982	-4.18843	2.6662	-3.87966	1.63077	-3.69809	1.84776	-3.48315	1.56522	-3.86587	2.38509	-3.34178	-1.05724	-0.972252	-0.940806	1.02885	1.64426	1.83074	-0.549219	-0.663663	-0.545672	-1.48028	-3.19129	-2.97367	-0.486246	0.382946
3109	13	12	12	72.2	21.892	0	PRDX2;HEL-S-2a	Peroxiredoxin-2	P32119;V9HW12;B4DF70;A6NIW5;A0A024R7F2	unknown	0	0.550986	0.198347	0.310757	0.17059	0.383726	0.188716	0.340743	0.27691	0.599208	0.215459	0.133163	0.140321	0.0169346	-0.00758844	0.592262	0.212822	0.0758678	0.0358026	0.269378	0.216536	0.543088	0.158359	0.0495981	0.0181294	-0.070315	0.36537	0.299987	-0.234516	0.353487	0.3928	-0.16385	0.272524	0.457475	-0.305895	0.70736	0.429265	-0.0534787	0.328489
3115	9	9	9	45.6	26.563	0	DUT	Deoxyuridine 5-triphosphate nucleotidohydrolase, mitochondrial	P33316;H0YNW5;H0YKC5;H0YKI0;H0YMM5;A0A0C4DGL3;H0YNJ9;H0YMP1	Matrix	0	0.968717	-0.489627	1.49003	-0.233354	1.50656	-0.22892	0	NaN	1.16502	-0.208516	0.613401	-0.18816	0.0832999	0.0209892	1.92484	-0.213239	0.385419	-0.041944	0	NaN	1.52682	-0.140166	0.017519	0.00862857	-0.46941	-0.197236	-0.802235	-0.149009	-0.260748	-0.290306	-0.165402	-0.214747	-0.306612	NaN	NaN	NaN	-0.0941563	-0.276556
3127	10	10	10	55.2	28.048	0	SPR	Sepiapterin reductase	P35270;B4DSF0;Q9UEC5;Q93041	unknown	0	1.87626	-0.739105	1.54779	-0.34881	0.765724	-0.401086	0	NaN	1.65731	-0.530071	0.47748	-0.687051	1.51782	-0.308256	2.85148	-0.477505	1.04016	-0.165827	0	NaN	0.502301	-0.252148	2.82657	-0.482336	-0.911207	-0.657366	-0.648742	-0.468771	-0.286999	-0.29066	-0.743279	-0.379732	-0.0802483	NaN	NaN	NaN	-0.689986	-0.452806
3132	5	5	5	32.1	20.878	0	ARL2;hCG_23373	ADP-ribosylation factor-like protein 2	P36404;Q53YD8;V9GYD0;B4DGG0	IMS	0	1.00011	-0.803604	0	NaN	1.14115	-0.387891	0.309217	-0.811679	0	NaN	0.307659	-0.36796	0	NaN	1.22964	-1.15012	0.740236	-0.84031	0	NaN	2.04578	-0.831505	0	NaN	NaN	-0.676358	-0.930851	NaN	NaN	NaN	-0.343677	-0.432104	NaN	NaN	-1.59989	-0.0234682	NaN	NaN
3134	11	11	1	42.3	32.996	0	ATP5C1	ATP synthase subunit gamma, mitochondrial;ATP synthase subunit gamma	P36542;Q8TAS0	MIM	0	1.07916	0.196483	0.756768	0.250855	0.948065	0.199117	0.862485	0.150009	1.72479	0.171365	0.51318	0.151023	1.14721	-0.048028	1.48739	-0.222008	0.127484	0.0131033	0.260468	0.0250338	0.736963	-0.0578544	0.45715	-0.0365832	0.0756011	0.263889	0.24996	0.120086	0.138775	0.493703	0.0596321	0.307269	0.230448	0.0433446	0.258667	0.148017	0.127105	0.178029
3136	23	23	23	52.6	50.151	0	CPOX	Oxygen-dependent coproporphyrinogen-III oxidase, mitochondrial	P36551;H0YA22;D6RER6	MIM	0	0.941762	-0.513566	1.07627	-0.48552	1.16145	-0.476986	0.115563	-0.123232	1.22244	-0.553412	0.813444	-0.553389	0.223875	-0.13086	0.801058	-0.243335	0.425805	-0.174546	0.821172	0.311283	0.379755	-0.219088	0.74147	-0.23122	-0.88961	-0.273575	-0.377513	-0.523131	-0.208517	-0.724912	-0.601562	-0.212756	-0.61664	-0.846817	0.195401	0.281719	-0.752972	-0.278817
3140	18	18	18	61.2	27.843	0	ETFB	Electron transfer flavoprotein subunit beta	P38117;M0QY67	Matrix	0	1.71995	-0.607919	2.26913	-0.352369	2.71986	-0.458116	0.835424	-0.420608	2.46568	-0.441479	1.37613	-0.45733	2.36042	-0.250458	2.22465	-0.422229	2.59999	-0.336678	2.16489	-0.315225	2.66246	-0.358265	2.57777	-0.328333	-0.475876	-0.580821	-0.767062	-0.355811	-0.395502	-0.305795	-0.418061	-0.478609	-0.477677	-0.483541	-0.0799754	-0.698307	-0.405127	-0.427713
3154	29	29	1	52.6	83.165	0	GARS	Glycine--tRNA ligase	P41250;A0A6Q8PGZ8;A0A6Q8PHH9;A0A6Q8PHI7;H7C443;A0A6Q8PFZ6;A0A6Q8PH49;A0A6Q8PF45;A0A6Q8PGZ9;F8WCK4;A0A6Q8PGN7;A0A6Q8PFV5;A0A6Q8PFU7;A0A6Q8PGT3;A0A6Q8PFN0	Matrix	0	2.03155	-0.262497	1.48309	-0.168639	1.46921	-0.185078	0	NaN	1.49048	-0.269696	0.633702	-0.254635	1.68037	0.0981106	0.142802	0.0179724	0.0911171	0.0241476	0.186981	0.139895	0.75188	0.0837165	0.250886	0.0428473	-0.211732	-0.283803	-0.291957	-0.10967	-0.21661	-0.179638	-0.186426	-0.123799	-0.245009	NaN	NaN	NaN	-0.170703	-0.311387
3164	22	22	22	37.4	70.857	0	CRAT	Carnitine O-acetyltransferase	P43155;H0Y4Z7;B7ZBP5;A6PVN3	MIM	0	1.05796	-0.314738	0.502551	-0.176316	0.526756	-0.190869	0	NaN	0.494439	-0.102578	1.77714	-0.44452	0.36792	0.107973	0.383566	0.0882581	0.365812	0.154085	0	NaN	0.32319	0.127887	0.291311	0.165467	-0.472029	-0.342441	-0.129745	-0.40635	-0.17479	0.0521917	-0.450597	0.0127374	-0.134747	NaN	NaN	NaN	-0.259098	-0.0268709
3171	22	22	22	42.1	81.316	0	MTIF2	Translation initiation factor IF-2, mitochondrial	P46199;Q8IWH1;Q6P1N2;H7C213	Matrix	0	0.964388	-0.110285	0.202515	0.0468001	0.522816	-0.0297434	0.0483294	-0.0515322	0.0781137	-0.0098445	0.190823	-0.0772981	1.63319	-0.264864	2.44293	-0.505244	1.45909	-0.279427	0.754423	-0.209565	1.8335	-0.422261	1.871	-0.259558	-0.174231	-0.0377336	-0.118891	-0.0791884	0.201792	0.0177968	-0.0621735	0.0108175	-0.0378742	0.257131	NaN	-0.360196	-0.0709817	-0.0284277
3176	11	11	11	65.7	23.277	0	ATP5O	ATP synthase subunit O, mitochondrial	P48047;Q53HH2;A0A494C0K9;H7C0C1;H7C068;H7C086	MIM	0	0.714733	0.118668	0.974744	-0.0964329	0.661587	0.0510529	0.51247	0.1193	0.448215	0.0474472	1.08219	0.0235651	0.0424842	-0.00457024	0.178954	-0.0572187	0.00337339	0.000553156	0.979901	-0.0708576	0.0268202	0.00535519	0.028751	0.00507487	0.016639	0.110573	0.228791	-0.158445	-0.0405417	-0.0903114	0.0203421	0.024267	0.10855	-0.00850808	0.287554	0.0788531	-0.023871	0.114051
3180	25	25	12	50.2	50.909	0	IDH2	Isocitrate dehydrogenase [NADP], mitochondrial;Isocitrate dehydrogenase [NADP]	P48735;Q53GL5;Q13584;B4DSZ6;A0A0A0U6N4	Matrix	0	1.37435	-0.469822	1.20639	-0.592459	1.40427	-0.527726	1.1812	-0.429907	1.64262	-0.547565	0.768981	-0.50141	0.259815	-0.0562547	0.400253	-0.142775	0.153369	-0.0429543	0.651719	0.08041	0.154409	-0.0394848	0.251798	-0.0710084	-0.270399	-0.5655	-0.573568	-0.284493	-0.777956	-0.714927	-0.315594	-0.598556	-0.669027	-0.327204	-0.300768	-0.66175	-0.380258	-0.645702
3184	9	9	9	38.9	33.269	0	RPIA	Ribose-5-phosphate isomerase	P49247;Q53R32;Q53SB2	Matrix	0	0.453822	-0.168084	0.104515	0.0276852	0.394896	-0.852126	0	NaN	0.230467	-0.0369538	0	NaN	0	NaN	0.963849	-0.245359	1.03769	-0.794778	0	NaN	1.28747	-0.223157	0	NaN	0.0216219	-0.0855607	-0.440314	-0.0515936	0.106964	NaN	NaN	-0.227248	-1.477	NaN	NaN	NaN	-0.128566	-0.0522768
3189	32	32	15	62.1	70.389	0	ACADVL	Very long-chain specific acyl-CoA dehydrogenase, mitochondrial	P49748;B3KPA6;Q53HR2;B4DEA8;G3V1M7;J3QRJ8;K7EQP4;B4DYY0;J3KSR4;J3KS89;K7EJW8;A0A077H1I5;J3QKU9;K7EMF8	MIM	0	0.0433456	-0.0338693	0.00975704	-0.00494562	0.0586233	-0.0371951	0.171509	-0.133122	0.0919552	-0.0546164	0.0636532	0.0749056	1.33079	0.506549	3.75053	0.602929	1.5934	0.56822	1.63027	0.559139	3.10215	0.596184	2.04789	0.561696	0.458592	-0.195852	-0.364348	0.30871	-0.184471	-0.139077	0.375957	-0.251325	-0.236217	0.250477	0.0109045	-0.660746	0.342441	-0.240253
3193	31	31	31	43.4	112.91	0	LIG3	DNA ligase 3;DNA ligase	P49916;B7Z6I3;K7ERZ5;K7EQB6;K7ENR9;Q96DF0;C4B7Q3;K7EJR4	Matrix	0	0	NaN	0.898769	0.182409	0.171033	0.0273974	0	NaN	0.923513	0.19497	1.85019	-0.329545	0	NaN	0.767161	0.111648	0	NaN	0	NaN	0.243281	0.0747006	0.14226	0.18401	NaN	NaN	NaN	0.0455827	0.213086	0.288558	-0.0762955	0.11713	0.0413577	NaN	NaN	NaN	0.342555	0.13348
3201	19	19	19	57.8	45.566	0	DAP3	28S ribosomal protein S29, mitochondrial	P51398;V9GZ03;V9GYL9;V9GYA7;V9GYJ9;V9GZ61;V9GYC9;V9GYW1;V9GY11;V9GYJ3;E2JL21;V9GYF7;V9GYR8;V9GYL4	Matrix	0	0.505073	-0.224968	0.129002	0.0341038	0.447172	-0.196247	0.16397	-0.138412	0.461606	-0.21013	0.210502	-0.191145	0.895965	-0.693192	0.814402	-0.491433	0.865369	-0.647221	0.720113	-0.492294	1.03583	-0.636158	0.928627	-0.625635	0.110497	-0.410667	-0.374734	0.166458	-0.13947	0.0753225	0.133958	-0.376735	-0.345964	0.29443	-0.00647763	-0.703189	0.133037	-0.375512
3203	16	16	16	55.5	42.794	0	IDH3G;hCG_2004980	Isocitrate dehydrogenase [NAD] subunit gamma, mitochondrial;Isocitrate dehydrogenase [NAD] subunit, mitochondrial	P51553;D3DWV9;G5E9Q7;E7EQB8;E9PF84;O15384;H7C1W2;O15385;H0Y5Q7;Q59GA3;Q2Q9S4;Q2Q9C5	Matrix	0	0.805297	-0.144512	0.964098	-0.193527	0.493472	-0.132556	0.333102	-0.126807	0.66424	-0.144858	0.330125	-0.167232	0.758423	-0.170796	1.66154	-0.266959	2.2713	-0.257799	0.958496	-0.240357	0.919027	-0.296051	1.19866	-0.219257	-0.272872	-0.0615688	-0.0990932	-0.32762	-0.094236	-0.158725	-0.334826	-0.0427844	-0.0200577	-0.409374	0.0234163	0.00553615	-0.299383	-0.111298
3206	20	20	20	56.4	57.214	0	ALDH5A1	Succinate-semialdehyde dehydrogenase, mitochondrial	P51649;X5DQN2;X5D299;A8K435;X5D8T4;C9J8Q5;X5DNC0;B4DGP6;A0A5F9ZI23;A0A5F9ZH98;Q8N3W7;A0A5F9ZH05	Matrix	0	0.801257	0.0991449	1.28456	0.188567	1.37524	0.146285	0.490987	0.304872	1.3103	0.090369	0.577632	0.121556	1.00465	0.216519	2.65508	0.185504	1.58782	0.253208	1.051	0.245816	1.09974	0.178931	1.18398	0.241523	0.0467006	0.188545	0.0621886	0.105142	0.20229	0.25827	0.102188	0.206129	0.130539	-0.0262786	0.757501	0.183392	0.0709388	0.131866
3210	10	10	10	72.1	20.105	0	NDUFA8	NADH dehydrogenase [ubiquinone] 1 alpha subcomplex subunit 8	P51970;B7Z768	MIM	0	1.38702	-0.284772	0.0574506	0.032111	1.05253	-0.232417	1.46096	-1.12065	1.37	-0.182445	0.567399	-0.198664	2.00854	-1.05881	1.66641	-1.06627	1.9681	-1.01938	1.61785	-1.63371	1.63068	-1.01611	2.06601	-0.980539	-0.16762	-0.361656	-0.325041	0.144177	0.275699	-0.323543	-0.163106	-0.153416	-0.38073	-0.694741	-1.37089	-1.29631	-0.107663	-0.201006
3218	8	8	8	33.5	35.678	0	NUDT6	Nucleoside diphosphate-linked moiety X motif 6	P53370;Q59EQ3;E9PBZ9;B4DG76;H0Y9C0	Matrix	0	0	NaN	0.459261	-0.213926	0	NaN	0	NaN	0.259424	0.196341	0	NaN	0	NaN	0.108373	-0.0643159	0	NaN	0	NaN	0.403054	-0.315859	0	NaN	NaN	NaN	NaN	-0.343787	-0.0840642	NaN	NaN	NaN	NaN	NaN	NaN	NaN	-0.176577	0.0309877
3230	47	47	47	65.3	87.301	0	ALDH18A1	Delta-1-pyrroline-5-carboxylate synthase;Glutamate 5-kinase;Gamma-glutamyl phosphate reductase	P54886;A0A2Z4QJC8;A0A2Z4QJH0	Matrix	0	0.746723	0.171972	0.809185	0.253399	0.835817	0.198344	0.490398	0.242547	0.764109	0.230677	0.295929	0.151864	0.970775	0.0468573	0.541854	-0.0335883	0.0496204	-0.00457226	0.925618	0.221732	0.724184	-0.0212854	0.898273	0.0139995	0.00273846	0.257494	0.255684	0.0297002	0.332081	0.398418	0.0275787	0.279231	0.288223	-0.053329	0.587468	0.193503	0.00963388	0.341976
3234	35	35	35	70.5	51.294	0	HADHB	Trifunctional enzyme subunit beta, mitochondrial;3-ketoacyl-CoA thiolase	P55084;B4DY96;F5GZQ3;B4DDC9;B5MD38;D6W539;C9JEY0;C9JE81;C9K0M0;Q92799	MIM	0	0.724401	0.226496	1.40447	-0.290991	0.757361	0.137632	0.482403	0.141434	0.728315	0.153677	0.233251	0.0900979	0.000919312	0.000258175	1.22759	-0.603272	0.318248	-0.0387255	0.514721	-0.0799531	0.470496	-0.0789305	0.278046	-0.0454008	-0.00426226	0.342177	0.341574	-0.172116	-0.344488	-0.356369	0.00532815	0.190059	0.217508	-0.0538531	0.329051	0.149105	-0.000620475	0.248313
3238	5	3	3	42.6	10.918	0	ATP5J2	ATP synthase subunit f, mitochondrial	P56134;Q53FE1	MIM	1	0.0833284	0.046739	0	NaN	0.229533	-0.375401	0.767082	-0.166896	0	NaN	0	NaN	0.608813	-0.228248	0	NaN	0	NaN	0.631887	-0.181846	0	NaN	0.156405	0.0245115	-0.228216	0.402226	-0.033793	NaN	NaN	NaN	-0.874534	NaN	0.123733	-0.324527	-0.10742	-0.0687396	NaN	NaN
3239	2	1	1	34.3	11.94	0	NDUFV3	NADH dehydrogenase [ubiquinone] flavoprotein 3, mitochondrial	P56181	MIM	0	1.33336	-0.779729	0	NaN	0	NaN	0	NaN	0	NaN	0	NaN	0	NaN	0	NaN	0	NaN	0	NaN	0	NaN	0	NaN	-0.517606	-1.10929	-0.712288	NaN	NaN	NaN	NaN	NaN	NaN	NaN	NaN	NaN	NaN	NaN
3241	2	2	2	31.4	5.7797	0.00029231	ATP5E;ATP5EP2	ATP synthase subunit epsilon, mitochondrial;ATP synthase subunit epsilon-like protein, mitochondrial	P56381;Q5VTU8	MIM	0	0.538659	0.177771	0	NaN	1.30671	0.233324	0	NaN	0.292017	-1.48553	0	NaN	0	NaN	0.104529	-0.0766089	0.140714	-0.0326868	0	NaN	0.195179	0.110466	0.0317648	0.0119309	NaN	0.264617	0.0909258	NaN	NaN	NaN	0.295841	0.278006	0.126124	NaN	NaN	NaN	-3.02081	0.0497557
3242	5	5	5	62.3	7.9331	0	ATP5I	ATP synthase subunit e, mitochondrial	P56385	MIM	0	0.740101	0.159649	0	NaN	0.0632615	0.0286921	0.871802	0.228553	0	NaN	0.266113	0.0100338	0.336352	-0.0612348	0	NaN	0.171067	-0.0318444	0.307707	-0.0556746	0	NaN	0.0914931	-0.0184553	0.00100953	0.234465	0.243472	NaN	NaN	NaN	0.107554	0.23686	-0.258338	0.0423643	0.336009	0.307287	NaN	NaN
3245	10	10	10	49.3	33.403	0	STX17;DKFZp762D1813	Syntaxin-17	P56962;Q2TAB5;Q6NSC7;B3KTA5;E9PIC2;B4DJ69;Q8N3G0;E9PJW1;E9PQU9;E9PJV6	MOM	2	0.0287804	-0.0168479	0	NaN	0.0580219	-0.0265875	0.251892	-0.0906558	0	NaN	0	NaN	0.0563429	0.0360871	0	NaN	0	NaN	1.09623	-0.197482	0	NaN	0	NaN	-0.385149	0.129923	0.204682	NaN	NaN	NaN	-0.160186	0.107011	NaN	-0.348243	-0.00129785	0.0775738	NaN	NaN
3250	4	4	4	43.1	19.298	0	YBEY;C21orf57	Putative ribonuclease	P58557;Q8TBC8	Matrix	0	0.141257	-0.0320358	0.285324	0.0507893	0.331959	-0.240993	0.0322573	-0.0161939	0	NaN	0.157877	-0.204937	0.330454	-0.0886827	1.03033	-0.328691	0.0378606	0.0294695	0.580813	-0.263252	0	NaN	0	NaN	0.111432	-0.158466	-0.0490732	0.104605	-0.00302646	NaN	0.29772	-0.527871	-0.492827	0.265077	-0.0263043	-0.287354	NaN	NaN
3256	4	4	4	58.2	8.1828	0	ROMO1	Reactive oxygen species modulator 1	P60602	MIM	1	1.61817	0.475727	0	NaN	1.67615	0.590746	1.44528	0.505556	0	NaN	0	NaN	0.863002	-0.238941	0	NaN	0.691793	-0.155676	0.52116	-0.164205	0	NaN	0.506153	-0.148075	0.356031	0.614447	0.456702	NaN	NaN	NaN	0.420725	0.642504	0.70901	0.309525	0.588205	0.618938	NaN	NaN
3276	7	7	7	54.4	10.333	0	TIMM10	Mitochondrial import inner membrane translocase subunit Tim10	P62072	MIM	0	0.0123477	0.00272605	0	NaN	0.479275	-0.21048	0	NaN	0	NaN	0.130542	0.0451471	1.09916	-0.117336	0.199179	0.129347	0.284847	0.0821083	0	NaN	0	NaN	0.177733	-0.0349942	0.0385766	-0.13014	0.0997417	NaN	NaN	NaN	0.0112093	-0.53456	-0.10809	NaN	NaN	NaN	NaN	NaN
3328	12	12	12	74.6	20.116	0	MRPS25	28S ribosomal protein S25, mitochondrial	P82663;E7EPW2;Q96Q22	Matrix	0	1.03404	-0.175575	0.440129	0.225394	0.931214	-0.237124	0	NaN	0.808396	-0.130115	0.595246	-0.112114	1.22389	-0.574383	0.408984	-0.0468066	1.49289	-0.405008	0.171219	-0.108431	2.06329	-0.457776	1.33485	-0.424361	-0.0649779	-0.20389	-0.257855	-0.145318	0.318506	0.502996	-0.142911	-0.153027	-0.415434	NaN	NaN	NaN	-0.215329	-0.156526
3329	16	16	16	51.1	36.844	0	MRPS35	28S ribosomal protein S35, mitochondrial	P82673;H0YG82	Matrix	0	0.863783	-0.199942	0.682512	0.240343	1.41446	-0.201489	0.000415972	-0.000278854	1.08217	-0.162427	0.813703	-0.118536	1.10709	-0.649114	0.37243	-0.0616586	1.27764	-0.529154	0.501357	-0.319453	1.41795	-0.505415	1.52051	-0.516799	-0.0380359	-0.310224	-0.251568	-0.0209112	0.356772	0.385168	-0.122853	-0.259182	-0.222434	0.0464211	0.33081	-0.378068	-0.0627762	-0.216238
3330	21	21	21	39.5	48.006	0	MRPS5	28S ribosomal protein S5, mitochondrial	P82675;B4DIW8	Matrix	0	1.44651	-0.283811	1.06635	-0.145855	1.38315	-0.293984	1.09406	-0.266766	1.42807	-0.307641	0.569515	-0.240314	1.24961	-0.691914	1.5002	-0.362057	1.54487	-0.599662	1.26467	-0.655729	1.94841	-0.579621	1.50613	-0.630517	-0.175436	-0.32008	-0.355918	-0.235263	-0.0844725	-0.117828	-0.170832	-0.347779	-0.363339	-0.111118	-0.381283	-0.307895	-0.186163	-0.38073
3331	7	7	7	69.9	11.466	0	MRPS36	28S ribosomal protein S36, mitochondrial	P82909;D6R941	Matrix	0	0.681531	-0.576883	0.86782	-1.04796	0.881215	-0.724643	0.604304	-0.253389	0.77784	-0.780572	0.283659	-0.507955	0.581419	-0.495059	0.849882	-0.95498	0.514601	-0.467136	0.0147129	-0.00875532	0.70632	-0.721983	0.606932	-0.505815	0.0524158	-0.894682	-0.888383	-0.191211	-1.55841	-1.39424	-0.142051	-0.972178	-1.0597	0.0514416	-0.473839	-0.337768	-0.0534937	-1.06647
3332	6	6	6	37.1	20.616	0	MRPS11	28S ribosomal protein S11, mitochondrial	P82912;Q53GJ8;Q53FX9;H0YL99	Matrix	0	1.03994	-0.34653	0.431359	-0.0768623	1.28641	-0.26677	0	NaN	0.924695	-0.233894	0.252094	-0.187368	1.11603	-0.520191	2.23828	-0.316085	1.49798	-0.49598	1.52273	-0.422205	1.54091	-0.475462	1.17688	-0.508468	-0.121581	-0.454492	-0.463518	-0.194443	-0.0739573	0.0378139	-0.142035	-0.346191	-0.312084	NaN	NaN	NaN	-0.0563262	-0.324004
3333	10	10	10	31.9	29.842	0	MRPS15	28S ribosomal protein S15, mitochondrial	P82914;D3DPS9;B4DYW3;Q59EA6	Matrix	0	1.22417	-0.217155	0.437366	-0.675632	1.48932	-0.200611	0.730832	-0.330753	1.32615	-0.235181	0.754133	-0.221036	1.13397	-0.711739	2.03512	-0.547557	1.33893	-0.65597	0.876525	-0.48566	1.32981	-0.611858	1.39855	-0.642623	-0.115394	-0.229342	-0.306729	-0.142895	-0.0464211	-1.83758	-0.149313	-0.180021	-0.272501	0.00216244	-0.478609	-0.515813	-0.143692	-0.234624
3334	3	3	3	39.1	10.688	0	MRPS21	28S ribosomal protein S21, mitochondrial	P82921	Matrix	0	0.844262	-0.242022	1.09026	-0.21824	1.93545	-0.460105	0.492455	-0.288833	0.567152	-0.508737	0.415874	-0.338791	1.88458	-0.649403	1.99487	-0.497382	1.24416	-0.649321	1.17365	-0.617093	2.04756	-0.531171	0.165773	-0.18252	-0.113473	-0.166972	-0.445621	-0.170589	-0.349252	-0.134878	-0.395758	-0.425996	-0.558562	0.153676	-0.503654	-0.516519	0.0312541	-0.427392
3335	8	8	8	72.8	14.226	0	MRPS6	28S ribosomal protein S6, mitochondrial	P82932	Matrix	0	0.995964	-0.14676	0.298503	-0.092351	1.30417	-0.156738	0.340666	0.182349	0.681795	-0.0886806	0.25161	-0.0847571	1.97192	-0.615448	0.649977	-0.393172	2.08312	-0.49026	1.96353	-0.760952	2.55466	-0.553586	2.21328	-0.456927	-0.0542275	-0.228234	-0.15782	-0.236486	-0.173255	0.132689	-0.194955	-0.0842003	-0.191057	NaN	0.341281	0.0234163	-0.184359	-0.0287105
3336	24	24	24	57.1	45.834	0	MRPS9	28S ribosomal protein S9, mitochondrial	P82933;Q86WV4;H7BZC4	Matrix	0	0.548791	-0.121966	1.3026	0.547566	0.0183552	0.0047464	0.386148	0.141795	0.1421	-0.02514	0.598178	0.0884963	1.05101	-0.534824	1.40099	0.169253	0.867694	-0.347193	0.942259	-0.20686	1.06418	-0.348674	1.20792	-0.297441	0.0408223	-0.169155	-0.237564	0.304511	0.733052	0.605135	0.159758	-0.1137	-0.0318186	0.172872	0.363011	-0.110497	0.0962619	-0.0727232
3339	19	19	19	45.7	60.693	0	LACTB	Serine beta-lactamase-like protein LACTB, mitochondrial	P83111;H0YNN5	IMS	0	0.432467	0.20836	0.0472243	-0.0140655	0.135417	0.0885022	0	NaN	0.377735	0.176439	0.0212897	-0.0212991	0.291584	-0.15391	0.888915	-0.344375	0.223823	-0.111911	0.532634	-0.154474	0.167637	-0.0990495	0.118002	-0.080345	-0.154249	0.383115	0.396213	-0.204848	0.100252	0.0623995	-0.360694	0.287695	0.338506	NaN	NaN	NaN	-0.148785	0.450104
3350	24	24	24	70.9	42.867	0	DHODH	Dihydroorotate dehydrogenase (quinone), mitochondrial	Q02127;I3NI32;J3QRQ3;I3L449;J3QRJ4	MIM	1	0.765664	0.356711	0	NaN	0.801415	0.416778	0.955693	0.373402	0	NaN	0.482038	0.310876	0.732581	0.252807	0	NaN	0.693876	0.297581	0.796259	0.289387	0	NaN	0.526442	0.256431	0.018919	0.485135	0.566079	NaN	NaN	NaN	0.0542234	0.68945	0.50666	0.11023	0.563199	0.446777	NaN	NaN
3351	50	50	43	55.7	115.93	0	OGDH	2-oxoglutarate dehydrogenase, mitochondrial	Q02218;E9PCR7;A0A0D9SFS3;E9PDF2;B4DF00;B4DH65;B4DZ95;B4E3E9;E9PFG7;B4DK55;A2VCT3;A2VCT2;A0A140VJQ5;C9J4G7;A5XEI1	Matrix	0	1.29965	-0.365546	2.42908	-0.358167	1.41977	-0.33929	0.164755	-0.129389	1.61295	-0.342137	0.727966	-0.339161	0.929518	-0.216622	0.78249	-0.146515	1.61587	-0.166326	0.284265	-0.087858	1.78346	-0.186296	1.27753	-0.172272	-0.195352	-0.44869	-0.452595	-0.343897	-0.401194	-0.329411	-0.206479	-0.432104	-0.379288	-0.272472	0.402035	-0.517729	-0.233329	-0.399007
3359	19	19	19	80.9	34.061	0	SLC25A11	Mitochondrial 2-oxoglutarate/malate carrier protein	Q02978;Q6IBH0;I3L1P8	MIM	6	1.28683	-0.129482	0	NaN	0.910326	-0.134191	0.940039	-0.17789	0	NaN	0.532977	-0.0747566	0.197689	-0.0199204	0.341921	-0.488871	0.287028	0.00974234	0.0426249	0.00661048	0	NaN	0.855048	0.0235135	-0.0711787	-0.174918	-0.142348	NaN	NaN	NaN	-0.041239	-0.140386	-0.220949	-0.0540328	-0.279887	-0.199751	NaN	NaN
3365	11	11	11	29.8	64.608	0	FPGS	Folylpolyglutamate synthase, mitochondrial	Q05932;Q5JU20;Q5JU23;Q5JU21;Q96G81;B2RDF7;Q96LE3;Q96LE4	Matrix	0	0.305487	0.659569	0.885683	0.607189	0.0176918	-0.0350816	0	NaN	0.849659	0.563797	0.411479	0.606001	0	NaN	0.0137611	0.0118733	0.613986	1.14616	0	NaN	0.308689	0.383233	0	NaN	0.0104934	NaN	1.30864	0.185867	0.606496	1.02921	-0.593833	0.52367	NaN	NaN	NaN	NaN	0.668028	0.109468
3371	13	13	13	65.6	31.362	0	C1QBP	Complement component 1 Q subcomponent-binding protein, mitochondrial	Q07021;I3L3Q7;I3L3B0;A8K651	Matrix	0	0.57588	0.177145	0.894715	0.187506	0.751955	0.228206	0.482493	0.391325	0.954753	0.155539	0.272389	0.123522	0.157029	-0.0430849	0.6836	-0.137194	0.193789	-0.065514	0.234748	0.0935663	0.100137	-0.0227494	0.216375	-0.0387141	-0.0542575	0.29807	0.287624	0.0399806	0.246909	0.275629	0.00619029	0.323281	0.355147	-0.21927	0.73147	0.661775	0.0425042	0.218615
3372	6	6	4	43.8	21.184	0	BAX;Bax	Apoptosis regulator BAX	Q07812;K4JQN1;A0A0C4MW46;A0A0C4MWS3;A0A0C4MVT1;Q8WXU1;Q9UEI8;H0YA56	MOM	1	0.473812	0.163326	1.3069	0.385497	1.04454	0.299312	0.658129	-0.149133	1.14545	0.334654	0.661641	0.208953	0.451073	0.395563	0.843699	0.413893	0.55536	0.429574	0.275727	0.438125	0.556702	0.304733	0.667647	0.446041	-0.0904189	0.339382	0.241015	0.214249	0.42942	0.512822	0.107688	0.416231	0.374019	-0.317714	-0.0757379	-0.0539454	0.153935	0.473911
3373	10	10	10	48.9	37.337	0	MCL1	Induced myeloid leukemia cell differentiation protein Mcl-1	Q07820;B4DLY8;B4DG83;B4E3L8;B4DU51;A0A087WT64;C8YZ26	MOM	1	0.430594	-0.167468	0	NaN	0.287207	-0.0892049	1.43616	0.231704	1.92625	-0.821915	0.106757	-0.0692026	0.15836	-0.34326	0	NaN	0	NaN	0.30785	-0.328403	0	NaN	0	NaN	0.119423	-0.361319	-0.260508	NaN	NaN	NaN	0.0966667	-0.067501	-0.29678	0.297133	0.143946	0.254031	NaN	-0.837217
3377	17	17	17	73.9	35.206	0	CRYZ	Quinone oxidoreductase	Q08257;A0A384P5L2;A6NP24;C9JH92	Matrix	0	0.898509	-0.442837	0.497998	-0.267904	0.553447	-0.318161	0.166184	-0.0642642	0.779231	-0.330995	0.257482	-0.254023	0.730794	-0.42308	0.947977	-0.508918	0.684408	-0.391411	0	NaN	0.464682	-0.351386	0.82253	-0.442916	-0.0946954	-0.634593	-0.599223	0.131589	-0.530071	-0.40523	0.115033	-0.533663	-0.535854	0.0535284	-0.182057	NaN	-0.0214529	-0.471239
3378	15	15	15	30.6	79.494	0	EHHADH	Peroxisomal bifunctional enzyme;Enoyl-CoA hydratase/3,2-trans-enoyl-CoA isomerase;3-hydroxyacyl-CoA dehydrogenase	Q08426;A0PJI6;C9JJE0	unknown	0	0.0197812	-0.0508695	0.0989218	-0.0574974	0.112178	-0.253732	0	NaN	0.768692	0.222289	0	NaN	0	NaN	2.33481	0.264553	0.081275	0.210095	0	NaN	0.663358	0.183752	0.298095	0.516932	-0.776998	0.675259	NaN	-0.170897	-0.324695	0.323101	-0.932829	0.425366	NaN	NaN	NaN	NaN	0.0931545	0.141764
3381	27	27	27	52.4	86.47	0	NSUN2	tRNA (cytosine(34)-C(5))-methyltransferase	Q08J23;A0A140T9Y7	Matrix	0	0.246432	-0.00608941	0.310504	0.0921047	0.288813	-0.0562126	0.105405	-0.0480124	0.0500234	0.0142969	0.0669995	0.0581389	1.02312	-0.22023	1.88209	-0.483116	0.884657	-0.288063	0.73649	-0.388657	1.18755	-0.330161	1.10282	-0.456235	-0.0034666	0.00795681	-0.0227584	-0.126203	0.218682	0.183834	-0.190339	0.0539429	-0.032242	-0.0957895	0.239106	-0.287354	-0.112241	-0.038998
3389	27	27	27	56.4	58.252	0	PMPCA	Mitochondrial-processing peptidase subunit alpha	Q10713;B4DRK5;Q9BT52;Q5SXN9;Q6ZP88;Q24JU5	Matrix	0	1.46912	0.238189	2.18397	0.372122	2.15456	0.350664	0.676902	0.660257	1.70386	0.341638	0.797464	0.345829	1.58998	0.204818	0.190574	-0.0334389	0.540232	0.0378241	1.70837	0.194017	0.0591617	-0.0088589	0.32536	0.0519406	0.155879	0.311059	0.247628	0.312201	0.409412	0.394752	0.292546	0.370863	0.388582	0.433707	0.886806	NaN	0.245374	0.403389
3406	9	9	9	25	62.328	0	COASY	Bifunctional coenzyme A synthase;Phosphopantetheine adenylyltransferase;Dephospho-CoA kinase	Q13057;K7EP09;K7EPT0;K7EQ60;K7ESK6;K7ES73;B4E1C0;K7EN91	Matrix	0	0.197779	0.195672	0.980821	0.610042	0.37561	0.349902	0	NaN	0.587007	0.325963	0	NaN	1.26706	0.499515	0.909261	0.309155	1.5286	0.650729	0	NaN	1.91982	0.595161	0	NaN	-0.106529	NaN	0.497873	0.185993	0.766873	0.877261	0.0775164	0.622288	NaN	NaN	NaN	NaN	0.203765	0.732812
3408	18	18	18	70.3	30.156	0	MRPL28	39S ribosomal protein L28, mitochondrial	Q13084;A2IDC6;Q4TT37;A2IDC7;Q6FHK1	Matrix	0	0.441436	-0.0761803	0.663805	0.440705	0.593146	-0.127223	0.231659	0.130183	0.325253	-0.0962737	0.190765	-0.0508499	0.907368	-0.553129	0.202643	-0.126806	0.973127	-0.513582	0.684305	-0.441217	0.854321	-0.44463	0.847092	-0.424363	0.0521377	-0.158337	-0.122341	0.935535	0.200415	0.186163	0.0278618	-0.166715	-0.242816	0.240986	0.412597	-0.263034	0.1129	-0.258459
3411	17	17	14	62.4	30.54	0	PRDX4;HEL-S-97n	Peroxiredoxin-4	Q13162;V9HW63;H7C3T4;A6NJJ0;A6NG45	IMS	0	0.526929	0.193324	1.53669	0.306725	0.721341	0.225417	0.396632	0.468577	1.00749	0.225506	0.252964	0.12774	2.09634	0.196465	1.5702	-0.270201	2.4717	0.083995	0.718268	0.111793	2.18991	0.129002	1.20575	0.135375	-0.0832024	0.341299	0.321874	0.347099	0.200797	0.372281	-0.0047253	0.325829	0.355147	-0.222818	1.29456	0.333989	0.0797024	0.258511
3414	8	8	8	61.5	19.015	0	NME3;c371H6.2	Nucleoside diphosphate kinase 3;Nucleoside diphosphate kinase	Q13232;Q9NUF9;H3BPR2;H3BPD9;H3BMQ7;H3BRA8	MOM	0	0.837779	0.240939	0	NaN	0	NaN	0.414328	0.0488046	0	NaN	0	NaN	2.17718	0.866841	0	NaN	0.957844	0.505335	1.61826	0.720163	0	NaN	0	NaN	0.184979	NaN	0.296899	NaN	NaN	NaN	NaN	NaN	NaN	0.0535284	0.12301	-0.0301242	NaN	NaN
3427	15	15	15	37.3	51.462	0	MTX1	Metaxin-1	Q13505;H0Y6Y5	MOM	1	1.30811	0.260557	0	NaN	1.24523	0.2454	1.21261	0.253316	0.214384	0.19354	0.394237	0.182935	0.339435	-0.0214259	0.0367409	0.0058542	0.239281	0.0266003	2.01529	0.03972	0.581481	0.109929	0.556394	0.0494966	0.140517	0.31901	0.322145	NaN	NaN	NaN	0.123534	0.29736	0.315307	0.124857	0.292988	0.342104	-0.0822093	0.46929
3435	14	14	14	57.1	43.831	0	ALKBH1	Alkylated DNA repair protein alkB homolog 1	Q13686;Q5XKL0;G3V4M4;H0YJF3	Matrix	0	0	NaN	0.224117	-0.0993946	0.603563	0.315356	0	NaN	0.634993	-0.0846433	0	NaN	0.89686	-0.48975	1.0417	-0.724834	0.619885	-0.4953	0	NaN	1.1448	-0.404488	1.23759	-0.389625	NaN	NaN	NaN	0.193456	-0.13606	-0.35558	0.185232	0.44548	NaN	NaN	NaN	NaN	-0.0270427	-0.0429244
3438	10	10	10	31.9	35.608	0	AUH	Methylglutaconyl-CoA hydratase, mitochondrial	Q13825;B4DYI6	Matrix	0	0.774102	-0.414906	0.26253	-0.0916449	0.620968	-0.218239	0	NaN	0.490559	-0.131124	0.28581	-0.196451	0.807196	-0.305411	1.01903	-0.524049	0.810965	-0.445392	0	NaN	1.46749	-0.423119	1.67627	-0.548625	NaN	-0.302641	-0.52717	-0.340788	0.0783504	-0.0124972	-0.409776	0.034116	-0.279055	NaN	NaN	NaN	-0.275769	0.0629269
3441	8	8	8	53.3	26.319	0	IDI1	Isopentenyl-diphosphate Delta-isomerase 1	Q13907;C9JD53;Q9BXS1	Matrix	0	0.444052	-0.208424	0.155801	0.0563768	0.180219	-0.211118	0	NaN	0	NaN	0.103873	-0.0715206	0.543551	-0.372174	1.77467	-0.808359	0.785608	-0.405021	0	NaN	3.7844	-0.366291	0.386947	-0.591427	-0.529281	0.0807133	-0.176706	-0.0682111	-0.0712136	0.308555	-0.568559	0.146324	NaN	NaN	NaN	NaN	NaN	NaN
3471	8	8	8	15.4	75.688	0	FASTKD3	FAST kinase domain-containing protein 3	Q14CZ7;D6RAR6;Q9P0E5;D6RC07;D6RHY4	Matrix	0	0.324463	0.498976	0.522202	0.28225	0.132209	0.106794	0	NaN	0.0444982	-0.0189933	0.000533732	-8.16956e-05	0.738329	-0.26547	0.381678	-0.165124	0.493	-0.258717	0	NaN	1.41439	-0.302054	0.205591	-0.15385	0.0395595	0.958392	NaN	-0.113036	0.56657	0.393217	-0.372897	0.104403	0.588877	NaN	NaN	NaN	-0.261933	0.213153
3475	43	43	43	60.6	101.97	0	LARS2	Probable leucine--tRNA ligase, mitochondrial	Q15031;E9PHM2;A0A494C1E0;A0A499FJL2;Q9BQR0;C9JYR8;A0A2R8Y581;A0A494C1K2	Matrix	0	1.10118	0.0951483	1.43049	0.264089	1.54366	0.175915	0.251545	-0.0429519	1.62647	0.200208	1.26596	0.173002	1.38321	-0.177866	2.95515	-0.374297	2.06488	-0.264151	0.387474	0.0789389	3.29835	-0.291493	2.25646	-0.274302	0.133432	0.112584	0.039429	0.187134	0.2411	0.364032	0.116232	0.195666	0.215848	0.0367495	-0.000432773	-0.165172	0.147176	0.255649
3476	22	22	22	54.6	68.047	0	KARS	Lysine--tRNA ligase	Q15046;Q6ZTI3;H3BVA8;J3KRL2;H3BPV7	Matrix	0	0.138894	0.0166017	1.08896	0.153581	1.07488	0.122453	0	NaN	1.96969	0.0682982	0.556973	0.195953	0.395386	0.0527806	0.103368	0.00917317	0.338159	0.04161	0	NaN	0.0873208	0.0166771	0.566957	-0.0556074	0.0253123	0.0832941	-0.0588014	0.0601858	0.203934	0.196624	0.0708015	0.196475	0.100082	NaN	NaN	NaN	0.0807941	0.0679993
3480	17	16	15	50.9	49.244	0	PDK1	[Pyruvate dehydrogenase (acetyl-transferring)] kinase isozyme 1, mitochondrial	Q15118;Q53R49;B7Z7N6;B7Z207;C9IYB4;C9JKT3;F8WEJ6;F8WC75	Matrix	0	0.858714	0.270239	1.20449	0.437887	0.761461	0.36292	0	NaN	2.16937	0.201323	0.505248	0.343378	1.27372	0.245897	0.619569	0.0773805	0.920812	0.221168	0	NaN	0.847045	0.0940263	0.594971	0.169384	0.0669503	0.287977	0.455792	0.254594	0.409566	0.649503	0.024887	0.456168	0.607705	NaN	NaN	NaN	0.170822	0.228148
3481	10	9	9	35.6	46.153	0	PDK2	[Pyruvate dehydrogenase (acetyl-transferring)] kinase isozyme 2, mitochondrial	Q15119;D6RDN9;B4DLP2;D6RGV8;D6RHG2;D6RJH7;D6R983;B4DEF3	Matrix	0	0.749942	-0.217494	0.0960168	-0.0304825	0.527758	-0.394172	0	NaN	0.0927388	0.0533409	0	NaN	0.509759	-0.254367	0.00736209	-0.00301449	0.21693	-0.0877592	0	NaN	0.130608	-0.0703786	0.512593	-0.197026	NaN	-0.279887	-0.155102	-0.0925248	0.177017	-0.17594	-0.918688	0.0461611	-0.309991	NaN	NaN	NaN	-0.237456	-0.0197731
3482	17	17	16	50.2	46.938	0	PDK3	[Pyruvate dehydrogenase (acetyl-transferring)] kinase isozyme 3, mitochondrial	Q15120;REV__E9PGC8;REV__P78559	Matrix	0	0.452593	-0.105544	0.434181	-0.05815	0.362624	-0.0753875	0	NaN	0.730682	-0.0826397	0.0378077	-0.0119871	0.89121	-0.376077	1.07916	-0.177298	0.678931	-0.211749	0	NaN	0.930433	-0.243815	1.43264	-0.291621	0.0673633	-0.164658	-0.219339	-0.00784072	-0.158983	-0.00762614	0.0666747	-0.0922074	-0.20063	NaN	NaN	NaN	-0.0118061	-0.0799754
3497	14	14	14	53.1	34.559	0	TOMM34	Mitochondrial import receptor subunit TOM34	Q15785;B4DXU3;Q6ZPD0	MOM	0	0.349362	0.444388	0.690775	0.188383	1.79844	0.251928	0	NaN	1.70188	0.385678	0.876462	0.319827	0	NaN	0.251085	0.106488	0	NaN	0	NaN	0.0716872	0.0542092	0.207621	0.139989	0.82073	0.0680446	NaN	-0.00501486	0.233227	0.336938	0.219215	0.316241	0.220328	NaN	NaN	NaN	0.467384	0.280562
3509	10	10	10	41.9	30.18	0	CLPP	ATP-dependent Clp protease proteolytic subunit, mitochondrial;ATP-dependent Clp protease proteolytic subunit	Q16740;M0R208;A0A2R8YEF5;M0QYV5	Matrix	0	1.4873	-0.165885	2.69273	-0.158787	1.66943	-0.116007	0.734504	-0.156867	0.816325	-0.119633	1.4763	-0.172967	1.71695	-0.171229	1.21278	-0.355208	1.30842	-0.254478	0.405629	-0.23168	1.95555	-0.245119	1.4978	-0.250953	-0.120075	-0.153416	-0.224164	-0.144473	-0.166458	-0.16543	-0.142815	-0.083792	-0.121413	-0.141685	-0.028852	-0.300065	-0.224941	-0.0563061
3512	24	24	24	65.8	42.509	0	NDUFA9	NADH dehydrogenase [ubiquinone] 1 alpha subcomplex subunit 9, mitochondrial	Q16795;Q9BTT5;A8K4V2;A0A3B3ISG8;F5GY40;H3BRM9;F5H0J3	MIM	0	1.80179	-0.504025	0.171175	0.367741	1.86417	-0.461572	1.83982	-0.544335	2.61354	-0.536367	0.943045	-0.51613	2.09173	-1.33482	0	NaN	1.72584	-1.40736	1.83196	-1.22481	1.73284	-1.43021	1.51757	-1.40612	-0.37962	-0.539531	-0.592923	-0.287114	1.0226	NaN	-0.441556	-0.564427	-0.378734	-0.411982	-0.609944	-0.611078	-0.483682	-0.557484
3515	52	52	1	78.1	83.677	0	IMMT	MICOS complex subunit MIC60	Q16891;B9A067;B4DQY2;B4DT20;Q05DN3	MIM	1	0.809735	0.0939577	0	NaN	0.652778	0.0569496	0.294664	-0.0875486	1.58506	0.149268	0.303355	0.0345448	2.38117	-0.121543	0.862572	0.89288	1.62589	-0.0922049	0.326707	-0.0101024	0.69321	-0.12713	1.21991	-0.0869902	0.00992034	0.133559	0.138394	NaN	NaN	NaN	-0.00681117	0.100345	0.077315	-0.30627	0.0208235	0.0228007	0.190425	0.151875
3518	3	3	3	17.1	27.423	0.00026261	FTSJ2;HEL97	rRNA methyltransferase 2, mitochondrial	Q9UI43;Q1WWK4;V9HWJ9;B4DXN8;A0A3B3ITW8	Matrix	0	0	NaN	0	NaN	0	NaN	0	NaN	0	NaN	0	NaN	0	NaN	0.328948	-0.211902	0	NaN	0	NaN	0	NaN	0	NaN	NaN	NaN	NaN	NaN	NaN	NaN	NaN	NaN	NaN	NaN	NaN	NaN	NaN	NaN
3528	17	17	17	45.2	58.246	0	TRMT5	tRNA (guanine(37)-N1)-methyltransferase	Q32P41;G3V5X1;G3V494	Matrix	0	0	NaN	0.777661	-0.27341	0.326672	-0.148675	0	NaN	0.472008	-0.201042	0	NaN	0	NaN	0.965512	-0.581082	0.69968	-0.779059	0	NaN	1.20699	-0.537383	0.094942	-0.0519197	NaN	NaN	NaN	-0.028587	-0.462576	-0.329066	0.143132	-0.44159	-0.147567	NaN	NaN	NaN	0.0977456	-0.248171
3530	8	8	8	37.2	38.176	0	NDUFAF6;C8orf38	NADH dehydrogenase (ubiquinone) complex I, assembly factor 6	Q330K2;A0A024R9B1;A0A075B6P0;A0A024R9B6;H0YBT9;B4DW83;E5RGD6;E5RFN5;H7C250;H0YB46;E5RHX9;H0YBQ9;H0YC61	MIM	0	0.15488	-0.057734	0	NaN	1.02844	-0.213432	0	NaN	0.655313	-0.125334	0	NaN	1.24135	0.173317	0	NaN	0.804096	0.360512	0	NaN	0.998313	-0.0527335	0.197891	0.114855	0.0464211	0.096175	-0.315798	NaN	NaN	NaN	-0.245061	-0.181802	NaN	NaN	NaN	NaN	-0.127352	-0.247928
3531	8	8	8	40.7	32.437	0	SLC25A35	Solute carrier family 25 member 35	Q3KQZ1	MIM	6	0	NaN	0	NaN	0	NaN	0.426769	-0.627278	0	NaN	0	NaN	0.126938	0.241674	0	NaN	0	NaN	0.143567	0.186886	0	NaN	0	NaN	NaN	NaN	NaN	NaN	NaN	NaN	NaN	NaN	NaN	0.471656	-1.28475	-1.06874	NaN	NaN
3532	8	8	8	32.8	34.6	0	UQCC1;UQCC;DKFZp686O0680	Ubiquinol-cytochrome-c reductase complex assembly factor 1	Q9NVA1;Q3KRB6;B7Z314;B1AKV3;F6UTR7;B7Z1C6;B1AKV4;Q7Z3P9;B7Z7J8;Q59FR0;B1AKV2;B1AKV6;F8WCR2;B7Z6D2	MIM	0	1.31357	0.204733	0.270776	0.0475511	1.05093	0.204467	1.29316	0.106614	1.02936	0.236804	0.6588	0.274446	0.501684	0.156846	0.560175	-0.30506	0.331632	0.0622372	0.0180472	-0.0051369	1.82177	0.116171	0.991342	0.107502	0.290542	0.129245	0.19441	0.174151	-0.0343565	0.0028593	0.334225	0.125006	0.154169	0.130667	0.132594	0.0565813	0.392537	0.151971
3533	15	15	15	52.4	37.001	0	HSDL1	Inactive hydroxysteroid dehydrogenase-like protein 1	Q3SXM5;I6L975;H3BQI7;H3BT52;H3BNH5	unknown	0	1.66574	0.177057	0	NaN	0.831068	0.157316	0.835447	0.0916661	1.51346	0.0469498	0.705627	0.0684361	0.581749	-0.0788176	0	NaN	0.471147	-0.0643498	1.15432	-0.0466916	0.659283	-0.649286	0.552964	-0.0841615	0.145091	0.156547	0.229535	NaN	NaN	NaN	0.0368901	0.161976	0.273082	0.0132121	0.122868	0.138918	0.0492126	0.0446871
3540	2	2	2	21.1	10.394	0.0031019	COX19	Cytochrome c oxidase assembly protein COX19	Q49B96	IMS	0	0	NaN	0	NaN	0	NaN	0	NaN	0	NaN	0	NaN	0.172814	-0.0555946	0.850547	-0.286557	0.999207	-0.178644	0	NaN	0	NaN	0.835797	-0.207377	NaN	NaN	NaN	NaN	NaN	NaN	NaN	NaN	NaN	NaN	NaN	NaN	NaN	NaN
3541	17	17	6	50	49.432	0	NADK2;FLJ30596	NAD kinase 2, mitochondrial	Q4G0N4;A0A024R048	Matrix	0	1.06425	-0.173947	0.137315	-0.00262313	0.138309	0.0308612	0	NaN	0.186776	-0.0151071	0.218058	0.00180025	0.331235	0.120688	1.22323	-0.177068	0.590873	-0.068532	0	NaN	1.04307	-0.0536339	1.38569	-0.0861267	-0.248948	-0.205392	-0.067501	-0.0130867	-0.0043216	0.00953889	-0.091187	0.010614	0.173157	NaN	NaN	NaN	-0.00407417	0.0280426
3544	24	24	8	51.6	64.129	0	ACSF3	Acyl-CoA synthetase family member 3, mitochondrial	Q4G176;A0A3B3ISK9;F5H5A1;F5H755;F5H362;F5H2G6;H0YGC7;F5GX20;F5H3B2;H0YH37;H0YGJ0	Matrix	0	0.21132	-0.0713921	0.0277162	0.00645897	0.0184209	-0.0083997	0	NaN	0.388228	-0.0617431	0.167593	0.0937701	1.26835	-0.173796	0.917528	-0.302224	0.723708	-0.180741	0	NaN	0.809074	-0.22127	0.4905	-0.160756	0.162081	-0.133564	-0.242694	0.143132	-0.109829	-0.0139267	0.26123	-0.0611541	-0.225275	NaN	NaN	NaN	0.0568609	-0.110764
3545	19	19	19	36	83.926	0	PREPL	Prolyl endopeptidase-like	Q4J6C6;C9JMT4	Matrix	0	0.434145	0.096627	0.385173	0.178331	0.644116	0.222944	0	NaN	1.68113	0.200977	0.323365	0.257114	1.45541	-0.238396	1.05889	-0.392861	0.776131	-0.352186	0	NaN	1.17159	-0.260155	0.562007	-0.237944	-0.0251036	0.057767	0.257218	-0.12078	0.175778	0.479995	0.0409626	0.154699	0.47317	NaN	NaN	NaN	0.249506	0.205696
3550	5	5	5	44.5	15.095	0	MRPL51	39S ribosomal protein L51, mitochondrial	Q4U2R6;M0R176;A0A087WU28;A0A0B4J2C1	Matrix	0	0.662665	-0.226158	0	NaN	0.250243	-0.207552	0.654524	-0.22606	0.389622	-0.186835	0.318862	-0.145958	1.03346	-0.53426	0	NaN	1.01056	-0.535462	1.0654	-0.535118	0	NaN	0.394092	-0.482046	0.0282862	-0.354452	-0.352307	NaN	NaN	NaN	0.390558	-0.443819	-0.569394	0.0169242	-0.422125	-0.272979	-0.0475919	-0.326077
3566	8	8	8	41	29.988	0	PNPO;HEL-S-302	Pyridoxine-5-phosphate oxidase	Q9NVS9;V9HW45;Q53FP0;J3QQZ9;J3QQV6;A0A286YFL3	Matrix	0	1.2878	-0.189983	1.11439	0.173911	0.061277	0.0428396	0	NaN	0.973549	0.156801	0	NaN	0	NaN	0.693268	-0.192548	0.709856	-0.112118	0	NaN	0.792862	-0.149251	0.0651835	0.018337	-0.194163	-0.11023	-0.265557	0.0970713	0.270974	0.153687	-0.107166	0.491125	-0.25544	NaN	NaN	NaN	0.0504668	0.18146
3567	22	22	22	61.7	50.195	0	NFS1	Cysteine desulfurase, mitochondrial	Q9Y697;Q5QP19;Q53FP3;B2R5S3;B4DNL7;F2Z2E7;A2A2M1;F8WER8;F8WB23;B4DXH0;B4DHP7;Q8WV90;H7C0I5;H0YGN5	Matrix	0	0.060442	-0.010057	0.919603	0.139337	0.209352	0.0586037	0	NaN	0.68594	0.143998	0.391019	0.103084	1.18986	-0.0940967	2.61995	-0.332694	0.699361	-0.153019	0	NaN	1.66469	-0.196903	1.09175	-0.241879	-0.118367	0.0379323	0.0502633	0.0508847	0.132135	0.234991	-0.139569	0.133037	0.182344	NaN	NaN	NaN	-0.0105558	0.203136
3570	18	18	18	45	52.488	0	DNAJA3	DnaJ homolog subfamily A member 3, mitochondrial	Q96EY1;Q59E88;Q53G26;B3KM81;I3L1T6	Matrix	0	0.712844	0.147607	0.631914	0.181199	0.673174	0.123895	0.559156	0.264211	0.443064	0.0905729	0.636914	0.172161	1.03302	-0.113106	0.0347937	-0.0102882	0.133795	-0.0258551	0.108615	0.0420284	0.10275	-0.0243093	0.327928	-0.0736204	-0.00397285	0.204482	0.242311	-0.0252798	0.233668	0.335208	0.00705191	0.244275	0.120357	-0.052117	0.563732	0.281018	-0.0622789	0.150769
3576	40	40	32	67.3	74.175	0	SLC25A13	Calcium-binding mitochondrial carrier protein Aralar2	Q9UJS0;Q53GR7;B7Z2E2;Q75KX8;R4GN64;Q75M55	MIM	6	0.356002	0.0730393	0.0231115	0.0396019	0.116331	0.0253827	0.214973	0.0484213	1.55281	0.207013	0.137167	-0.0434837	0.0638169	-0.0206026	0.156999	-0.0677084	0.0886447	0.0277941	0.0311361	0.00930427	0.18913	0.026536	0.0316781	-0.00973794	-0.0778478	0.126344	0.170621	-0.445794	0.524998	NaN	-0.122554	0.110371	0.0883315	-0.113052	0.128961	0.129355	0.176578	0.277569
3579	14	14	14	37.4	50.364	0	MRPS30	28S ribosomal protein S30, mitochondrial	Q9NP92;Q9BUN6;Q53H77;Q53GN7	Matrix	0	0.59633	-0.143878	1.30219	-0.19193	0.567602	-0.182964	0	NaN	1.47577	-0.163152	0.768469	-0.119477	3.03514	-0.425809	1.11548	-0.380105	1.93468	-0.364165	0	NaN	1.68262	-0.250967	1.92587	-0.422723	0.0344974	-0.205142	-0.260989	-0.280685	-0.154194	-0.140909	0.0321009	-0.193078	-0.387914	NaN	NaN	NaN	-0.102047	-0.190552
3582	14	14	14	51.2	36.864	0	RDH14	Retinol dehydrogenase 14	Q9HBH5;Q53RX3;C9J2C7	Membrane	0	0.295198	-0.0656298	0	NaN	0.25451	-0.0236705	0.137791	-0.018965	0	NaN	0.821628	0.0769644	0.172807	-0.0538293	0.987525	0.163863	0.126503	-0.0630891	0.0316975	-0.012686	0.346952	0.191069	0.184839	0.0690476	-0.214826	-0.049352	0.0672888	NaN	NaN	NaN	-0.00537681	-0.0892269	0.0235923	-0.109763	0.00242584	0.0504427	NaN	NaN
3583	4	4	4	36.4	12.114	0	BOLA3	BolA-like protein 3	Q53S33	Matrix	0	0	NaN	1.0267	-0.300682	0.551107	-0.41171	0	NaN	1.03416	-0.603393	0.270973	-0.283	0.494305	-0.739754	1.06674	-0.60015	0.609535	-0.487081	0	NaN	1.02791	-0.865751	0.440592	-0.420818	NaN	NaN	NaN	-0.111274	-0.44742	-0.343351	0.0267293	-0.936817	-0.325041	NaN	NaN	NaN	-0.217139	-0.867343
3588	7	7	7	77.5	15.521	0	TOMM22;MST065	Mitochondrial import receptor subunit TOM22 homolog	Q9NS69;Q549C5;Q53GB0	MOM	1	1.27545	0.261883	0	NaN	1.50686	0.227023	1.35845	0.166807	0	NaN	0.296516	0.161443	0.239232	0.0508811	0	NaN	0.0322763	-0.00610272	0.62826	0.0512878	0	NaN	0.228443	0.0596992	0.15562	0.256907	0.373122	NaN	NaN	NaN	0.147307	0.28365	0.250114	0.124461	0.238647	0.137315	NaN	NaN
3601	22	22	21	58.9	55.217	0	TXNRD2;DKFZp781E0833	Thioredoxin reductase 2, mitochondrial	Q59ET7;Q17RE6;Q9NNW7;A0A182DWF2;A0A182DWF3;D3YTF8;B3KUQ5;A0A096LPK7;Q6M1B7;A0A096LPD9;E7EWK1;A4FTY4;A0A0U1RQX0;A0A096LNY7;A0A096LP96;A0A096LPB7;A0A096LPH4	Matrix	0	0.785952	-0.102634	0.282562	0.0823018	0.385529	0.0910941	0	NaN	0.206978	0.0398665	0.0857468	0.0576677	0.953173	-0.0769196	1.70105	-0.350241	2.46864	-0.246316	0	NaN	1.0355	-0.301233	1.48214	-0.204093	-0.180136	-0.0160683	-0.111699	-0.115238	0.110433	0.251711	-0.0816595	0.210963	0.143978	NaN	NaN	NaN	-0.0902499	0.143739
3614	12	12	12	43.9	35.093	0	MTX3	Metaxin-3	Q5HYI7	MOM	0	0.283641	0.0712627	0	NaN	0.287386	0.0953004	0.661836	-0.151767	0.00720847	0.00461276	0.0735745	-0.081788	0.115382	0.028635	0	NaN	0.224089	0.0826853	0.405614	0.163621	0.310779	0.072022	0.341116	0.0663047	-0.10757	0.121722	0.199636	NaN	NaN	NaN	-0.143293	0.171856	0.257338	-0.17028	-0.289716	0.00469642	-0.390094	0.171807
3616	15	15	15	57.5	37.14	0	COQ5	2-methoxy-6-polyprenyl-1,4-benzoquinol methylase, mitochondrial	Q5HYK3;B4DP72;F8VVX6;F8VP53;F8VVW7;F8VVD5	MIM	0	1.61715	-0.530373	0.274184	-0.122949	1.37479	-0.302675	0.321023	-0.463878	0.639765	-0.209979	0.251517	-0.13049	2.59656	-0.544577	0.85439	-1.10319	2.1018	-0.481302	0	NaN	1.9145	-0.566786	1.52912	-0.60351	-0.373122	-0.558072	-0.659925	0.205267	-0.284869	-0.289244	-0.175974	-0.347779	-0.384271	NaN	-0.896078	-0.0316775	0.0253123	-0.388134
3618	17	17	17	53.4	35.511	0	SLC25A19;DKFZp667O1614	Mitochondrial thiamine pyrophosphate carrier	Q9HC21;Q5JPC1;Q8NBT6;J3KRY6;J3KS44;J3QLV3;J3KSI7;J3QL84;J3KSB1;J3QS02;J3KTL0;REV__Q71SA9	MIM	6	0.552353	0.170602	0	NaN	0.0701918	0.0224266	1.26382	0.0799847	0	NaN	0.407398	0.0653325	1.0895	-0.101334	0	NaN	1.47032	-0.196586	1.84281	-0.1717	0	NaN	0.823692	-0.152936	-0.0609088	0.307198	0.265518	NaN	NaN	NaN	-0.038673	0.227101	-0.121148	0.0539454	0.118085	0.0679237	NaN	NaN
3620	19	19	19	50.7	58.688	0	EARS2	Probable glutamate--tRNA ligase, mitochondrial	Q5JPH6;H3BTB7;O14563	Matrix	0	1.44818	-0.568966	0.220167	-0.102037	0.990567	-0.250123	0	NaN	0.494316	-0.190356	0.466809	-0.153454	0.274516	-0.159965	0.751115	-0.469362	0.244098	-0.148047	0	NaN	1.0227	-0.425578	0.585631	-0.355697	-0.766456	-0.384823	-0.55562	0.177854	-0.398132	-0.0858326	-0.0802862	-0.304277	-0.365804	NaN	NaN	NaN	0.0877344	-0.256407
3625	3	3	2	23.2	14.116	0	COA6	Cytochrome c oxidase assembly factor 6 homolog	Q5JTJ3	IMS	0	1.965	-0.45559	0.465515	-0.193987	1.01692	-0.433068	0	NaN	1.02658	-0.253084	1.06928	-0.348544	1.09098	-0.343616	0.051371	0.0255499	2.77303	-0.240667	0	NaN	0.0340583	-0.0192519	0.635763	-0.482634	-0.546941	-0.434455	-0.385376	-0.0887763	0.00985834	-0.503043	-0.179433	-0.438186	-0.681584	NaN	NaN	NaN	-0.31946	-0.352871
3626	34	34	34	53.6	107.34	0	AARS2	Alanine--tRNA ligase, mitochondrial	Q5JTZ9;A2VCL8	Matrix	0	0.489101	-0.202954	0.28941	-0.0697205	0.373638	-0.132985	0.0781619	-0.0715932	0.500222	-0.103014	0.0884847	-0.0282335	0.287118	-0.104174	0.589752	-0.279734	0.385267	-0.167253	0.282242	0.118469	0.511492	-0.196324	0.596126	-0.189411	0.0920721	-0.441271	-0.259664	0.101381	-0.194844	-0.115699	0.132906	-0.277509	-0.254352	0.244887	0.218044	-0.677711	0.0508847	-0.161307
3636	11	11	9	54.3	32.474	0	SLC25A30	Kidney mitochondrial carrier protein 1	Q5SVS4;B3KSR0;B3KTE8;E5RIW6;E5RIS9;A0A087WWR9	MIM	6	0.645827	0.460529	0	NaN	0.935966	0.433238	0.898814	0.489311	0	NaN	0	NaN	0.336108	-0.164529	0	NaN	0.606921	-0.159822	0.729666	0.267953	0	NaN	0.0293716	-0.0208461	-0.0711181	0.695302	0.757404	NaN	NaN	NaN	0.127501	0.493703	0.678511	0.124725	0.7792	0.564009	NaN	NaN
3640	3	3	3	20.8	19.204	0.0012222	DNLZ	DNL-type zinc finger protein	Q5SXM8;Q5SXM7	Matrix	0	0	NaN	0	NaN	0	NaN	0	NaN	0	NaN	0	NaN	0	NaN	0.214871	-0.452104	0	NaN	0	NaN	0	NaN	0	NaN	NaN	NaN	NaN	NaN	NaN	NaN	NaN	NaN	NaN	NaN	NaN	NaN	NaN	NaN
3644	27	27	27	56.7	65.505	0	RARS2;RARSL	Probable arginine--tRNA ligase, mitochondrial	Q5T160;H0UI22;H0Y450	Matrix	0	0.815282	-0.197723	0.897499	0.125247	0.258518	-0.0571317	1.13915	-0.473454	0.41763	-0.047417	0.00409604	-0.00135373	2.27028	-0.326965	1.35241	-0.400422	0.838241	-0.315299	0.212999	-0.302531	1.84096	-0.303065	1.1134	-0.417059	-0.0478454	-0.193583	-0.351741	0.115699	0.0448807	0.215161	0.091666	-0.184725	-0.0783365	-0.419237	NaN	-0.527671	-0.0168915	0.00636186
3645	9	9	9	38.8	27.129	0	THEM4	Acyl-coenzyme A thioesterase THEM4	Q5T1C6;F6XC58;A8K0C9;E9PLJ7;A0A024RAU3	MIM	0	0.517654	-0.202538	0.360488	0.120742	0.186147	0.253661	0	NaN	0.910206	0.281761	0	NaN	0	NaN	0.621757	-0.298894	0.97136	-0.244467	0	NaN	0.039179	-0.0291589	0	NaN	NaN	-0.0978804	-0.307195	0.362105	-0.0564447	0.0565663	0.669662	-0.162339	NaN	NaN	NaN	NaN	0.409581	0.371087
3649	10	10	10	35.7	46.261	0	PDSS1	Decaprenyl-diphosphate synthase subunit 1	Q5T2R2;Q59EP8;H0YEE6;B4DJY1	MIM	0	0.740799	0.256776	1.61291	0.491462	0.943623	0.22679	0	NaN	3.31997	0.55243	0.760847	0.432827	0.511805	0.579442	0.28457	0.125836	0.807322	0.307192	0	NaN	0.240272	0.148136	0.109384	0.149776	0.183709	0.0817206	0.504898	0.502331	0.350946	0.621111	0.226139	0.372375	0.081858	NaN	NaN	NaN	0.531269	0.552876
3651	17	17	17	74.7	38.155	0	IBA57	Putative transferase CAF17, mitochondrial	Q5T440;B4E1G9	Matrix	0	1.36865	-0.376153	1.76067	-0.208883	1.74611	-0.214852	0.00334389	-0.00190682	1.34181	-0.196455	1.62154	-0.204453	0.986411	-0.137652	2.06511	-0.311073	1.65351	-0.208241	1.95322	-0.269338	2.0241	-0.248291	1.95078	-0.253434	-0.233651	-0.382833	-0.511974	-0.17067	-0.263155	-0.192825	-0.158558	-0.256286	-0.229711	-0.13768	0.34683	-0.214871	-0.109857	-0.245131
3653	9	9	9	39	33.3	0	MRPL2	39S ribosomal protein L2, mitochondrial	Q5T653;A0A669KAX9;A0A024RD44;C9IY40;B4DVE2;C9JZW2;C9JZG7	Matrix	0	0.665821	-0.183911	0.906881	-0.62527	0.74832	-0.250018	0.835009	-0.267727	0.554017	-0.254537	0.380379	-0.17095	0.912952	-0.439704	1.21644	-0.300449	1.05134	-0.422055	0.849093	-0.377759	2.03536	-0.433441	0.971594	-0.395041	0.0219061	-0.28404	-0.289598	-0.181788	-0.673466	-1.02056	-0.0176653	-0.29772	-0.434668	-0.0368514	-0.382169	-0.38416	0.0617071	-0.29066
3659	38	38	8	65.7	72.572	0	ATAD3B;DKFZp761L1023	ATPase family AAA domain-containing protein 3B	Q5T9A4;Q9H834;Q8N3E6;A0A5K1VW56	MIM	0	0.10406	0.0234781	0	NaN	0.399253	-0.0485385	0.244571	-0.0450343	0.823305	-0.155254	0.403333	-0.0767993	1.90953	-0.353344	0	NaN	6.03399	-0.259527	1.46083	-0.302628	2.42817	-0.232084	1.5205	-0.270956	-0.118147	0.0458781	0.142704	NaN	NaN	NaN	-0.139713	0	-0.0059029	-0.178355	0.0275573	0.0156949	-0.223525	-0.223175
3663	6	6	6	22	38.918	0	NDUFAF5	NADH dehydrogenase [ubiquinone] 1 alpha subcomplex assembly factor 5	Q5TEU4;B3KR61	MIM	0	0	NaN	0.211357	0.0701499	0	NaN	0	NaN	0.13521	-0.0530755	0.319007	0.219008	0	NaN	0.582803	-0.165699	0.233782	-0.232178	0	NaN	0.713118	-0.26105	0	NaN	NaN	NaN	NaN	0.171207	0.20583	-0.166587	NaN	NaN	NaN	NaN	NaN	NaN	0.0539454	-0.321582
3666	6	6	6	48.1	11.955	0	LYRM7	Complex III assembly factor LYRM7	Q5U5X0;D6R994	Matrix	0	0.104741	-0.0370426	0.293254	0.129943	0.183819	0.0572284	0.488725	-0.252428	0.249325	0.119262	0.204676	0.0815577	0.0800767	-0.014917	0.813951	-0.127083	0.566465	-0.148937	1.28929	-0.545196	0.0759201	0.0183065	0.399793	-0.0588671	-0.274756	0.101319	0.062309	-0.179743	0.196376	0.373196	-0.159025	0.200929	0.129781	-0.393558	NaN	-0.111298	-0.220144	0.35299
3669	14	14	13	48.1	37.499	0	2001-03-01	Mitochondrial amidoxime-reducing component 1	Q5VT66;A0A494C1P3;H7BYZ9;X6RIL1;H0YDX4	MOM	1	1.79883	-0.282599	0	NaN	1.25304	-0.269952	2.29368	-0.268017	0	NaN	1.40893	-0.224004	1.63086	-0.558148	0	NaN	2.1589	-0.508222	2.56957	-0.484876	0	NaN	1.52992	-0.540833	-0.242635	-0.354565	-0.250598	NaN	NaN	NaN	-0.280825	-0.14952	-0.37951	-0.229822	-0.290306	-0.283922	NaN	NaN
3678	10	10	10	66.7	26.316	0	LYPLAL1	Lysophospholipase-like protein 1	Q5VWZ2;B3KVW3	unknown	0	1.36987	-0.45987	1.75237	-0.462676	0.586325	-0.458386	0	NaN	1.16153	-0.38113	0.0536515	0.19825	0.503131	-0.279619	2.07819	-0.625169	0.61674	-0.443458	0	NaN	2.5931	-0.438594	0.645025	-0.438225	-0.49074	-0.429	NaN	-0.339729	-0.542308	-0.505993	-0.260688	-0.656084	NaN	NaN	NaN	NaN	-0.173401	-0.451857
3705	14	14	14	69	25.497	0	GSTK1;LOC51064	Glutathione S-transferase kappa 1	Q9Y2Q3;Q6FII1;E9PFN5;Q2NLC8;C9JNT3;B3KTA6	Matrix	0	0.307987	-0.100021	0.860376	0.293398	0.438369	0.0945065	0.256886	-0.0717763	0.116774	0.0491228	0.351434	0.0975633	1.86365	0.290357	0.291347	0.0420206	0.773454	0.0814605	0.578304	0.505045	0.491924	0.0312643	0.478093	0.0552004	-0.292652	0.12009	-0.127501	0.0504668	0.433799	0.395929	-0.0635297	0.205746	0.141303	-0.156756	0.0132032	NaN	-0.222633	0.10684
3710	19	19	19	60.2	40.193	0	PECI;ECI2	Enoyl-CoA delta isomerase 2, mitochondrial	Q6IBN4;A0A024QZU5;O75521;Q53HG3;Q53GC8;A0A0C4DGA2;B4DLL3;Q59E94;Q9NYD2;F1LLU7;F8WAW4;C9JB63;F8W6J1	Matrix	0	0.641853	-0.104154	0.390844	0.0958501	0.0692298	0.0157768	0.170501	-0.113921	0.00357532	0.00101788	0.2191	0.101016	0.514191	0.0310875	0.575764	0.205067	1.01439	0.169668	0.122352	0.135022	0.784904	0.195838	1.03637	0.16327	-0.210513	-0.000432773	-0.101516	-0.0792341	0.232006	0.134778	-0.133891	0.0953117	0.08591	-0.317571	0.0897278	NaN	-0.174507	0.0922479
3714	15	15	15	17.4	118.83	0	ACAD10	Acyl-CoA dehydrogenase family member 10	Q6JQN1;F8W1I9;F8W179;D6RFF6;F8VXK4;F8W0Q4	Matrix	0	0.274665	-0.273905	0.310184	-0.181982	0.188421	-0.124207	0	NaN	0.176243	-0.172724	0	NaN	0.459206	-0.440338	2.21315	-0.830842	0.614381	-0.623415	0	NaN	0.637236	-0.425762	0.752138	-0.686301	0.454071	-0.685447	-0.590338	0.243547	-0.466758	-0.322736	-0.122099	-0.529771	0.279249	NaN	NaN	NaN	0.472592	-0.282973
3715	20	20	18	56.3	52.662	0	SLC25A25	Calcium-binding mitochondrial carrier protein SCaMC-2	Q6KCM7;H7C4Z4;M0QZP9	MIM	6	0.52138	0.197008	0	NaN	0.0998111	0.0206513	0.44915	0.129196	0	NaN	0.388232	0.0706852	0.120189	0.0662101	0	NaN	0.13862	0.0759334	0.377373	0.10923	0	NaN	0.288414	0.122359	-0.0804235	0.278969	0.392478	NaN	NaN	NaN	-0.110386	0.126864	0.0454761	-0.054662	0.12169	0.320558	NaN	NaN
3716	22	22	22	56.7	67.351	0	PDE12	2,5-phosphodiesterase 12	Q6L8Q7;F6T1Q0	Matrix	0	0.106741	-0.0149907	0.0093334	0.00513812	0.160096	0.040812	0.548489	0.0529885	0.0325854	0.0141302	0.0881435	-0.0422715	1.31171	-0.326519	1.09322	-0.416347	1.58785	-0.377073	1.16561	-0.759807	0.995953	-0.329475	1.4674	-0.498555	-0.0701333	0.0795237	-0.0543624	-0.331372	0.224688	0.122099	-0.137108	0.136252	0.123293	0.104068	0.0723917	-0.0174944	-0.252226	0.209028
3728	13	13	13	47.3	38.46	0	RPUSD3	RNA pseudouridylate synthase domain-containing protein 3	Q6P087;C9JM75;H7C454;H7C1H7;A8K773;H7C0K7;B7Z3P5;H7C2C3	Matrix	0	0.428016	-0.0983984	0.915649	0.0972151	0.283769	-0.0922079	0.280229	0.101959	1.13912	-0.119609	0.0569379	0.0416828	0.347912	-0.46868	0.6735	-0.512161	0.555587	-0.598429	0.4264	-0.394895	0.457761	-0.489888	0.487083	-0.488765	0.0426443	-0.0821575	-0.255682	0.137766	0.0225661	0.131313	0.134089	-0.270589	-0.140124	0.23952	-0.164786	0.231142	-0.0542725	-0.135272
3729	3	3	3	48.6	15.819	0	MRPL54	39S ribosomal protein L54, mitochondrial	Q6P161	Matrix	0	0.0438366	-0.0110119	0.653358	-0.0997672	0.793965	0.124246	0	NaN	0.111996	-0.0234264	0.134119	0.0491548	0.769058	-0.238737	1.31936	-0.28756	0.682671	-0.207174	0	NaN	0.740546	-0.205179	0.860083	-0.265544	0.15043	-0.093425	-0.0900404	-0.0348991	-0.213378	-0.051024	0.179511	0.182786	0.0104395	NaN	NaN	NaN	0.0318186	0.0621735
3732	9	9	9	42.5	33.765	0	C3orf33	Protein C3orf33	Q6P1S2;F8WDI1;F8WCI5;H7C4I0	Matrix	1	0.578751	0.457567	0	NaN	0	NaN	0.1819	0.0592518	0	NaN	0	NaN	0.110205	-0.14498	0	NaN	0.0246551	-0.0183308	0.330508	-0.107319	0	NaN	0	NaN	-0.0583828	0.971883	0.459199	NaN	NaN	NaN	NaN	NaN	NaN	-0.140571	0.257959	0.0603671	NaN	NaN
3733	7	7	7	40.3	23.889	0	C8orf82	UPF0598 protein C8orf82	Q6P1X6;H0YF29;J3KNI2	Matrix	0	1.03897	-0.30283	0.446804	0.0886565	0.206337	0.0918268	0.578771	-0.320933	0.61421	-0.0898938	0.0180467	-0.00990947	0.505084	-0.0770305	1.73856	-0.236423	2.72415	-0.183533	0.990276	-0.418212	0.747803	-0.233183	0.204448	-0.0495058	-0.12235	-0.461214	-0.324926	-0.0589538	0.141892	0.183032	-0.217642	0.183638	0.309485	0.0803847	-0.620305	-0.422879	-0.189812	-0.0792927
3738	4	4	4	13.8	43.384	0.00025615	MTFR2	Mitochondrial fission regulator 2	Q6P444;E9PN39;H0YEA6	Membrane	0	1.74154	0.950944	0	NaN	0	NaN	0	NaN	0	NaN	0	NaN	0	NaN	0	NaN	0	NaN	0	NaN	0	NaN	0	NaN	NaN	0.978037	0.923851	NaN	NaN	NaN	NaN	NaN	NaN	NaN	NaN	NaN	NaN	NaN
3739	10	10	7	40.9	37.998	0	SFXN4	Sideroflexin-4	Q6P4A7;Q8N1Q4	MIM	5	0.347851	0.107256	0	NaN	0.720484	0.0911419	0.430771	0.106969	0	NaN	0.232185	0.125053	1.51173	0.443315	0	NaN	1.738	0.531329	1.34305	0.466772	0	NaN	1.38216	0.502259	-0.121753	0.236809	0.206712	NaN	NaN	NaN	0.00374607	0.106234	0.163446	-0.0727103	0.24139	0.152227	NaN	NaN
3740	4	4	4	31.7	19.888	0	FDX1L	Adrenodoxin-like protein, mitochondrial	Q6P4F2;A0A0A0MTS8;E7EQL1	Matrix	0	0.212178	-0.184078	0	NaN	1.51681	-0.341078	0	NaN	0	NaN	0.860826	-0.168989	0.0771119	-0.0217601	0	NaN	0.427416	-0.220704	0	NaN	0	NaN	0.498692	-0.233044	0.425674	-0.386038	-0.591871	NaN	NaN	NaN	-0.315379	-0.25084	-0.457016	NaN	NaN	NaN	NaN	NaN
3742	11	11	11	67	24.843	0	FAHD1	Acylpyruvase FAHD1, mitochondrial	Q6P587	Matrix	0	0.026852	-0.00201014	0.364528	0.483144	0.11648	0.0441773	0.524699	-0.183106	0.266436	0.153095	0.0994965	-0.083934	1.19337	-0.418629	0.0911981	0.121396	0.282299	-0.101281	0.671697	-0.509689	0.218079	-0.107372	0.581552	-0.158508	-0.0207648	0.0449997	-0.0302653	-0.480176	0.76702	1.16259	-0.208744	0.125998	0.215278	0.0419438	-0.177344	-0.413919	-0.257252	0.282369
3746	33	33	33	64	73.562	0	DARS2	Aspartate--tRNA ligase, mitochondrial	Q6PI48;A8K4A8;A0A3B3ISK7;A0A3B3IT01;A0A3B3IS01;A0A3B3IS54;A0A3B3ITS3;Q9H9J7;Q9NVT8;A0A3B3ITK9;Q9H9M6;A0A3B3IT89	Matrix	0	1.01704	0.210627	1.05048	0.322329	1.10192	0.273407	0.893931	0.379439	1.12704	0.278425	0.906069	0.356181	0.370616	-0.146751	0.356114	-0.195876	0.461045	-0.18648	1.2223	0.106535	0.455684	-0.175993	0.363159	-0.159816	0.351628	0.140857	0.139395	0.524766	0.186278	0.255942	0.436801	0.183884	0.199537	0.266277	0.677333	0.194708	0.439251	0.208778
3747	7	7	7	27.5	25.498	0	TMEM65	Transmembrane protein 65	Q6PI78	MIM	3	1.31817	0.308001	0	NaN	0.141445	0.0580905	0.814012	0.159173	0	NaN	2.12979	0.152203	0.098267	-0.0270122	0	NaN	0.327226	0.014743	0.0735371	-0.0118471	0	NaN	0.186667	0.0267097	0.167872	0.380409	0.375721	NaN	NaN	NaN	0.117429	0.268851	-0.212009	0.0176369	0.228233	0.231651	NaN	NaN
3755	8	8	8	37.3	37.087	0	METAP1D	Methionine aminopeptidase 1D, mitochondrial	Q6UB28	Matrix	0	0.0538307	0.0384168	1.04544	0.199848	0.404063	-0.268362	0	NaN	0.178512	0.1203	1.47643	-0.360477	0	NaN	0.404026	0.0710537	0.442936	0.377901	0	NaN	0.568068	0.139456	0.406617	0.508772	0.245861	-0.169027	NaN	0.302056	0.216652	0.0808353	-0.459754	-0.0769695	NaN	NaN	NaN	NaN	0.433494	0.273256
3759	2	2	2	32.3	10.081	0	UQCC3	Ubiquinol-cytochrome-c reductase complex assembly factor 3	Q6UW78	MIM	1	2.26246	1.22271	0	NaN	0	NaN	1.02026	0.952658	0	NaN	0	NaN	0.857466	1.53383	0	NaN	0	NaN	1.55814	1.66575	0	NaN	0	NaN	1.13632	1.40415	1.12765	NaN	NaN	NaN	NaN	NaN	NaN	0.808756	NaN	1.09656	NaN	NaN
3766	33	33	33	80.4	45.394	0	HSDL2	Hydroxysteroid dehydrogenase-like protein 2	Q6YN16;B2R923;A0A024R159;B4E136;B4DWC7	Matrix	0	0.673392	-0.137936	0.782196	0.0389972	0.409411	-0.0354512	0	NaN	0.952171	-0.066046	0.0793023	-0.0105298	0.601908	-0.203968	1.19515	-0.30193	1.10308	-0.242463	0.420525	0.419299	1.09106	-0.215206	0.745794	-0.157692	-0.0459526	-0.0786098	-0.289244	0.0652966	0.004103	0.0475919	0.00360232	-0.100036	-0.00992037	NaN	NaN	NaN	-0.0227714	-0.0691522
3767	12	12	12	23.6	93.794	0	GPAM;DKFZp451B1115	Glycerol-3-phosphate acyltransferase 1, mitochondrial	Q9HCL2;Q86T70;Q6ZMF6;Q5VW52;Q8N1G6;Q6ZMG4	Membrane	2	0.00750205	-0.00559529	0	NaN	0	NaN	0.0396973	0.0364256	0	NaN	0	NaN	0.187287	-0.282127	0	NaN	0.807385	-1.05214	0.162645	-0.295394	0	NaN	0	NaN	0.455439	-0.210514	-0.261711	NaN	NaN	NaN	NaN	NaN	NaN	0.623305	-0.27965	-0.234379	NaN	NaN
3775	28	28	28	52.2	87.263	0	ACAD11	Acyl-CoA dehydrogenase family member 11	Q709F0;D6RDI8;F8WEV0;B4DQ41;Q08AE9;H0Y9C6;Q7Z491;A0A0J9YXS1	MIM	0	0.780581	0.0960853	1.88734	0.427016	2.0512	0.349215	0.955523	0.300072	1.52635	0.358442	1.40407	0.296261	1.2803	0.81951	1.09129	0.747525	1.34439	0.820041	0.317512	0.562165	1.65018	0.779894	1.3682	0.907934	0.182565	0.0738184	0.0318723	0.473112	0.47905	0.328888	0.367483	0.395264	0.284897	0.24732	NaN	0.352824	0.401412	0.233905
3776	6	6	6	31.8	29.353	0	SLC25A26	S-adenosylmethionine mitochondrial carrier protein	Q70HW3;H7C430;H0YCZ5;H0YF50	MIM	6	1.09188	0.321063	0	NaN	0.598288	0.211659	0.634925	0.164698	0	NaN	0.267286	-0.0466658	1.82335	-0.37362	0	NaN	1.07653	-0.496379	1.42233	-0.488052	0	NaN	0.675176	-0.771566	0.153157	0.319658	0.490375	NaN	NaN	NaN	0.123136	0.300182	NaN	-0.0209697	0.208528	0.306538	NaN	NaN
3784	4	4	4	69.1	6.2484	0	TOMM7;TOM7	Mitochondrial import receptor subunit TOM7 homolog	Q9P0U1;Q75MR5;B5MD00;A0A087WZY2;A6NIV2	MOM	1	0.629197	0.148035	0	NaN	0	NaN	0.734455	0.239611	0	NaN	0	NaN	0.0239119	-0.00650384	0	NaN	0	NaN	0.0535003	-0.0213969	0	NaN	0	NaN	0.205267	0.090803	NaN	NaN	NaN	NaN	NaN	NaN	NaN	0.000288558	0.378213	0.340331	NaN	NaN
3786	11	11	11	36.1	46.03	0	COX15	Cytochrome c oxidase assembly protein COX15 homolog	Q7KZN9;A0A3B3IRX1;B4DQM2	MIM	8	0.43712	0.436765	0	NaN	0.382557	0.369861	0.376146	0.357711	0	NaN	0.128596	0.232189	0.619981	0.493023	0	NaN	0.614277	0.472349	0.629567	0.487366	0	NaN	0.673595	0.474843	-0.314679	0.779299	0.845676	NaN	NaN	NaN	-0.352713	0.690777	0.77152	-0.351995	0.757428	0.667699	NaN	NaN
3787	29	29	29	66.7	47.346	0	TRMT10C	Mitochondrial ribonuclease P protein 1	Q7L0Y3;C9JVB6	Matrix	0	1.82827	-0.276333	1.31959	-0.20523	2.20132	-0.167518	0.261112	-0.200957	2.15402	-0.235329	1.02148	-0.199961	2.16083	-0.352375	2.54994	-0.42096	3.1383	-0.439991	0.854623	-0.228286	2.29758	-0.401253	2.50704	-0.311076	-0.271862	-0.219711	-0.337426	-0.213019	-0.281787	-0.120883	-0.166924	-0.190931	-0.144699	0.26135	-0.707436	-0.156785	-0.200996	-0.235359
3789	13	13	13	43.4	53.262	0	PARS2	Probable proline--tRNA ligase, mitochondrial	Q7L3T8	Matrix	0	0.547166	-0.118188	0.037522	0.0105601	0.113296	-0.0387187	0	NaN	0.397063	-0.106781	0.0467978	-0.0161547	1.83019	-0.286498	2.28248	-0.386861	1.16737	-0.264246	0	NaN	1.58445	-0.296449	1.14525	-0.219581	0.0299829	-0.250719	-0.133827	0.165558	-0.145873	0.0119951	0.190678	-0.183963	-0.122871	NaN	NaN	NaN	0.0472592	-0.296663
3793	25	25	25	49.2	86.573	0	FASTKD5	FAST kinase domain-containing protein 5	Q7L8L6;B4DWZ8	Matrix	0	1.40895	-0.17178	1.0138	0.10527	0.178048	-0.0206876	0.346829	-0.293474	1.37056	0.0522523	0.48922	0.0867217	0.81667	-0.32879	1.22386	-0.435871	0.789729	-0.401724	0.176239	-0.0450946	1.114	-0.456029	1.05676	-0.398369	-0.142927	-0.131063	-0.241352	0.0542234	0.173254	0.0883315	0.0571383	-0.0817486	-0.0374525	-0.042858	NaN	-0.54409	0.0485151	0.0731505
3796	3	3	3	45.6	18.023	0	TIMM17A;TIM17A	Mitochondrial import inner membrane translocase subunit Tim17-A	Q99595;Q7RU05;A0PJ74	MIM	3	1.79501	1.32742	0	NaN	0	NaN	2.79667	1.46065	0	NaN	0	NaN	0.00593833	0.0157732	0	NaN	0	NaN	0.0369942	-0.106501	0	NaN	0	NaN	1.66721	1.17299	1.14207	NaN	NaN	NaN	NaN	NaN	NaN	1.57459	1.38108	1.42628	NaN	NaN
3801	10	10	10	54.6	22.814	0	MRPL21	39S ribosomal protein L21, mitochondrial	Q7Z2W9;B4DXI4;A0A024R5G7;F5H7V8;H3BUY0	Matrix	0	0.426598	-0.0833475	0.863439	0.565056	0.2251	0.0421599	0.554253	-0.0315302	0.410727	-0.0525011	0.697122	0.0968224	1.08115	-0.43419	0.696587	0.222868	0.695611	-0.25885	1.34767	-0.338832	1.16129	-0.332803	1.14468	-0.312324	0.0635029	-0.15082	-0.162726	0.109026	0.88297	0.703173	0.176961	-0.0267293	-0.0237521	0.0112093	-0.0557509	-0.0500489	0.0330882	-0.0575542
3804	16	16	16	59.4	56.527	0	MAVS	Mitochondrial antiviral-signaling protein	Q7Z434	MOM	1	0.267877	0.0986916	0	NaN	0.353756	0.118078	0.186206	0.0327854	0	NaN	0.23029	0.132634	0.0327662	-0.0336888	0	NaN	0.134425	0.377463	0.0554866	-0.0311265	0	NaN	0	NaN	-0.170199	0.243523	0.222751	NaN	NaN	NaN	-0.125667	0.283509	0.196393	-0.0839208	0.0532692	0.129008	NaN	NaN
3807	17	17	2	74	25.565	0	AK3	GTP:AMP phosphotransferase AK3, mitochondrial	Q9UIJ7;Q7Z4Y4;B3KWD9	Matrix	0	1.53464	-0.376334	1.84143	-0.154419	1.08675	-0.183134	0	NaN	1.37371	-0.237659	1.34144	-0.16893	1.57673	0.165907	0.0298903	0.00622762	0.305357	0.0235416	0.260007	-0.0493374	1.32857	0.0961298	0.0685357	-0.0125896	-0.32	-0.301588	-0.507414	-0.117803	-0.179638	-0.165815	-0.0857723	-0.184217	-0.279412	NaN	NaN	NaN	-0.143452	-0.316262
3811	12	12	12	37.5	43.957	0	MTERF4	Transcription termination factor 4, mitochondrial;mTERF domain-containing protein 2 processed	Q7Z6M4;B4DFP7;C9JNJ7;B4DKD5;H7C316;C9JX74;B5MBW3;E7EW93;H7C1N9	Matrix	0	0.196287	-0.0676224	1.67845	-0.214373	0.429557	-0.242101	0	NaN	1.05442	-0.209123	0.565108	-0.239767	0.628079	-0.278006	0.601161	-0.340636	1.66801	-0.67663	0	NaN	1.72747	-0.397374	1.1645	-0.512631	0.177344	-0.186881	-0.19333	-0.151795	-0.238787	-0.252537	-0.082026	-0.402176	NaN	NaN	NaN	NaN	-0.0825453	-0.308361
3813	8	8	8	49.4	29.282	0	MRPL10	39S ribosomal protein L10, mitochondrial	Q7Z7H8;B4DEH0	Matrix	0	0.395962	-0.085718	0.753546	0.45301	0.224752	-0.0410843	0.0823665	-0.00870227	0.442814	-0.0670378	0.104126	0.0378582	0.838429	-0.267234	0.820355	0.231343	0.77165	-0.26188	0.11703	-0.0477709	0.671789	-0.0651522	0.136523	-0.0435389	0.054779	-0.226509	-0.0854246	0.0747794	0.44548	0.83877	0.0758749	-0.0473989	-0.151729	-0.0493823	0.0611497	-0.0378742	0.044464	-0.143524
3814	5	5	5	52.8	12.49	0	CMC1	COX assembly mitochondrial protein homolog	Q7Z7K0;C9JES7	IMS	0	0.900178	-0.237873	1.34124	-0.236903	0.181314	-0.0808613	0	NaN	0	NaN	0	NaN	1.35687	-0.677982	1.48711	-0.629395	1.23037	-0.718959	0	NaN	0	NaN	1.34119	-0.731396	-0.41423	-0.203264	-0.0961269	-0.13223	-0.285343	-0.293135	-0.216954	0.0552315	NaN	NaN	NaN	NaN	NaN	NaN
3822	15	15	15	38.9	60.577	0	ADCK1	Uncharacterized aarF domain-containing protein kinase 1	Q86TW2;G3V426;F8W9Q8;B4DRU7;G3V3J2	unknown	0	0.254399	0.195008	0	NaN	0.115297	0.108469	0.405721	0.258918	0	NaN	0.25631	0.177804	0.605195	0.384561	0	NaN	0.547778	0.342	0.849221	0.322009	0	NaN	0.200881	-0.0859331	-0.360175	0.517565	0.427634	NaN	NaN	NaN	-0.174328	0.391266	NaN	-0.212484	0.419739	0.569501	NaN	NaN
3823	6	6	6	55.8	16.476	0	ISCA2	Iron-sulfur cluster assembly 2 homolog, mitochondrial	Q86U28;J3QSS7	Matrix	0	1.41162	-0.786077	1.13933	-0.676416	1.38455	-0.568246	0	NaN	1.20594	-0.681304	0.728438	-0.551878	2.70686	-0.513562	1.84877	-0.727112	0.637182	-0.656539	0	NaN	0.93395	-0.606103	0.990274	-0.527644	-0.528823	-0.751549	-1.07786	-0.333425	-0.695103	-1.00072	-0.330229	-0.677801	-0.696706	NaN	NaN	NaN	-0.336828	-0.934101
3826	5	5	5	21.5	29.328	0	YRDC	YrdC domain-containing protein, mitochondrial	Q86U90	Matrix	0	0.111147	0.0643106	0.189875	0.240254	0.0587395	0.0235012	0.841297	0.179724	1.14921	0.560356	0	NaN	1.1328	-0.338475	0.452769	0.451364	0.0956864	-0.0724809	0	NaN	0	NaN	0.166627	0.293318	-0.247971	0.426199	0.0147036	-0.146116	0.626625	NaN	-0.184408	0.263542	-0.0086304	NaN	0.221119	0.13833	NaN	0.497669
3829	28	28	28	39.2	107.61	0	NLRX1	NLR family member X1	Q86UT6;B7Z889;C9JLK8;C9JQE9;C9J0R6	Matrix	0	0.310078	-0.0482983	0	NaN	0.276342	-0.133137	0.616074	-0.0895243	0	NaN	0.0390085	0.00601592	1.99583	0.44879	0	NaN	1.36786	0.169737	1.45011	0.297738	0	NaN	1.95509	0.4993	0.0662615	-0.1153	-0.0958569	NaN	NaN	NaN	0.106884	-0.0291349	-0.477159	0.0048968	-0.183836	-0.0896338	NaN	NaN
3830	24	24	24	50.4	63.419	0	NT5DC3	5-nucleotidase domain-containing protein 3	Q86UY8;H7C3S8;H7C193	Matrix	0	0.224798	0.101303	1.01554	0.270031	0.772126	0.173092	0	NaN	1.13887	0.239953	0.515531	0.235538	0.550861	0.349596	0.605191	0.251035	0.74502	0.244042	0	NaN	1.16789	0.352371	0.598064	0.316623	0.392977	0.0782894	-0.167358	0.450274	0.195451	0.164367	0.320773	0.160734	0.0377693	NaN	NaN	NaN	0.372061	0.205031
3834	12	12	12	76	28.808	0	COMTD1	Catechol O-methyltransferase domain-containing protein 1	Q86VU5;A8K337;R4GNF4;B4DY64	Membrane	1	0.213991	0.108471	0	NaN	1.33794	-0.242039	0.980882	-0.238145	0	NaN	0.46585	-0.182578	1.57231	0.464747	0	NaN	1.19126	0.42347	1.7044	0.498139	0	NaN	0.689556	0.217956	-0.0844867	0.471469	-0.0615688	NaN	NaN	NaN	-0.3394	-0.232783	-0.153935	-0.405528	-0.154194	-0.154713	NaN	NaN
3845	7	7	7	58.2	14.852	0	NDUFA11	NADH dehydrogenase [ubiquinone] 1 alpha subcomplex subunit 11	Q86Y39;K7EQ77;K7EK78;K7EP35;K7EMT4	MIM	2	0.717227	-0.366353	0	NaN	0.681611	-0.406772	0.770887	-0.414891	0	NaN	0.286599	-0.276335	1.30371	-1.82133	0	NaN	1.26263	-1.82884	1.32062	-1.81598	0	NaN	1.21049	-1.82905	0.010923	-0.565695	-0.544288	NaN	NaN	NaN	0.0364681	-0.645517	-0.611267	-0.030575	-0.533862	-0.680234	NaN	NaN
3846	5	5	5	41.1	22.936	0	PTRH1	Probable peptidyl-tRNA hydrolase	Q86Y79;A0A096LP22;C9J7Z1;A0A096LP34;A0A096LPA3	Matrix	0	0	NaN	0.000154412	0.000548035	0	NaN	0.330802	-0.422053	0	NaN	0.129501	-0.210659	0	NaN	0.69886	-1.15167	0	NaN	0.49948	-0.947782	0	NaN	0	NaN	NaN	NaN	NaN	0.981999	-0.980903	NaN	NaN	NaN	NaN	-0.0417884	NaN	-0.802317	NaN	NaN
3848	14	14	14	47.9	44.128	0	PDSS2	Decaprenyl-diphosphate synthase subunit 2	Q86YH6;B2RE48;B4DWD3;B4DKU5;Q5JRD6	MIM	0	1.23313	-0.424879	0.0676182	-0.0180451	0.00496718	0.00157295	0	NaN	0.499643	-0.117195	1.17306	-0.0256113	1.44569	-0.39554	1.63355	-0.378954	2.55122	-0.395502	0	NaN	2.67774	-0.453659	0.637971	-0.185093	-0.21414	-0.49334	-0.567156	-0.00620245	-0.175301	0.127368	-0.1588	-0.0152121	0.178731	NaN	NaN	NaN	0.0592169	-0.192952
3855	3	3	3	34.2	17.177	0	FUNDC1	FUN14 domain-containing protein 1	Q8IVP5	MOM	3	0.26607	0.0394301	0	NaN	1.80369	-0.879456	0.292673	-0.0784941	0	NaN	0	NaN	0.965317	-0.565974	0	NaN	0.0348594	0.0133073	0.794573	-0.213029	0	NaN	0.840288	-0.440346	0.0582473	0.122303	-0.06226	NaN	NaN	NaN	-0.690638	-0.870897	-1.07683	0.117695	-0.19497	-0.158208	NaN	NaN
3856	19	19	19	65.1	42.961	0	MCAT	Malonyl-CoA-acyl carrier protein transacylase, mitochondrial	Q8IVS2	Matrix	0	0.788982	-0.132581	0.816684	0.121748	0.805768	0.124765	0.341761	0.151618	0.623085	0.0834203	0.0590168	0.00731619	2.0077	-0.260409	2.26871	-0.332833	1.84515	-0.319069	2.01412	-0.361613	2.65844	-0.271156	1.25638	-0.223935	-0.115051	-0.0364681	-0.246226	0.0149266	0.162331	0.187986	0.0136409	0.194427	0.166227	-0.168204	0.382213	0.240844	-0.00353892	0.170215
3857	29	27	27	48.7	84.159	0	MFN1;hfzo1;hfzo2;DKFZp762F247	Mitofusin-1	Q8IWA4;Q4AEJ3;Q4AEJ4;Q6AI38;Q05CV7;H7C5H5;C9JXQ1;C9JQT7	MOM	2	2.3546	0.420475	0	NaN	1.05185	0.286041	2.84456	0.181163	0	NaN	0.0776039	-0.0824798	0.100577	-0.0688082	0	NaN	0.175219	0.0843494	0.00398205	0.00300649	1.30279	-0.210731	0.00267936	-0.00272409	0.385265	0.400263	0.475896	NaN	NaN	NaN	0.203765	0.185786	0.468571	0.184598	0.167944	0.190948	NaN	NaN
3862	22	21	21	59.2	68.117	0	RHOT2	Mitochondrial Rho GTPase 2	Q8IXI1;H3BST5;I3L2C6;H3BUX4;H3BU27;H3BMP9;H3BVI5	MOM	1	0.11294	0.0155465	0	NaN	0.0151247	-0.0017452	0.106791	0.0206289	0	NaN	0.0535559	-0.0253428	1.17401	-0.121999	0.571462	-0.0967569	0.0935047	0.0149559	0.0926442	-0.00980193	0	NaN	0.118125	0.0506267	-0.077726	0.0570314	0.0673341	NaN	NaN	NaN	-0.0732718	0.0416548	0.0263814	-0.0930786	0.133132	0.0218336	NaN	NaN
3863	27	27	20	56.1	70.783	0	RHOT1	Mitochondrial Rho GTPase 1;Mitochondrial Rho GTPase	Q8IXI2;H7BXZ6;J3QLG2;J3KSR5	MOM	1	1.36043	0.295336	0	NaN	1.67242	0.186184	1.31369	0.167063	0	NaN	1.52829	0.195478	0.929575	0.0955558	0	NaN	0.595634	0.0825604	1.705	0.099289	0.00341007	-0.00139131	0.453133	0.0509539	0.173511	0.323498	0.388998	NaN	NaN	NaN	0.170438	0.148257	0.239856	0.0977456	0.173808	0.229636	NaN	NaN
3864	7	7	7	65	15.383	0	MRPL41	39S ribosomal protein L41, mitochondrial	Q8IXM3	Matrix	0	0.333334	-0.059424	2.15361	0.401414	0.132973	-0.0592436	0.266072	0.160835	0.219901	-0.0793694	0.432863	0.179128	0.965493	-0.503747	0.722465	0.22365	0.505461	-0.28909	0.612397	-0.371324	0.683295	-0.407633	0.480798	-0.389872	0.0564447	-0.172872	-0.0618453	0.467697	0.356661	0.379883	0.235727	-0.134878	-0.27858	0.0571383	-0.158854	0.58422	0.179766	-0.201885
3870	28	28	28	44.5	87.99	0	SUPV3L1	ATP-dependent RNA helicase SUPV3L1, mitochondrial	Q8IYB8;B7Z611;B1AR60	Matrix	0	0.0535436	-0.0217722	0.130749	0.0525107	0.0862462	0.0339629	0	NaN	0.144231	0.0580009	0.048285	0.034012	1.03189	0.358629	1.03601	0.328932	1.14751	0.36404	0.0937285	0.0799102	1.03962	0.33656	1.21158	0.317641	-0.276118	0.165564	0.0452379	-0.223121	0.199504	0.181149	-0.226746	0.189368	0.139267	NaN	NaN	NaN	-0.217189	0.15888
3872	25	25	25	42.7	83.069	0	THNSL1	Threonine synthase-like 1	Q8IYQ7;Q8N9J5;Q9H6P9	Matrix	0	1.54591	-0.113874	1.07947	0.13683	0.431219	0.10771	0	NaN	1.51453	0.0745305	0.277383	0.0981582	0.0808149	-0.025384	1.06529	-0.219438	0.239002	-0.0338919	0	NaN	1.95629	-0.152077	0.444218	-0.0344594	-0.109016	-0.0825664	-0.15004	0.093425	0.0959129	0.221152	0.124063	-0.0626743	0.261742	NaN	NaN	NaN	0.063641	0.0588786
3877	4	4	4	18.1	42.301	0	FAM185A	Protein FAM185A	Q8N0U4;C9JFL0;B4DMG7	Matrix	0	0	NaN	0.0282237	-0.0569929	0	NaN	0	NaN	0	NaN	0	NaN	0	NaN	0.300816	-0.186498	0	NaN	0	NaN	0	NaN	0	NaN	NaN	NaN	NaN	-0.631757	0.517771	NaN	NaN	NaN	NaN	NaN	NaN	NaN	NaN	NaN
3878	5	5	5	30	38.359	0	RBFA	Putative ribosome-binding factor A, mitochondrial	Q8N0V3;K7EIS1	Matrix	0	0.376659	-0.481734	0.0224978	-0.018677	0	NaN	0	NaN	1.30316	-0.320639	0	NaN	0.704139	-0.246788	2.21015	-0.408846	0	NaN	0	NaN	1.07395	-0.46341	0	NaN	NaN	-0.107956	-0.855511	-0.253704	0.216351	NaN	NaN	NaN	NaN	NaN	NaN	NaN	-0.299329	-0.20389
3879	5	5	5	26.7	33.232	0	PUSL1	tRNA pseudouridine synthase-like 1	Q8N0Z8;J3KTG4	Matrix	0	1.25653	-0.57338	0	NaN	0	NaN	0	NaN	0.00432747	-0.00331131	0	NaN	0	NaN	0.075531	-0.0278245	0.612337	0.569593	0.714044	0.47225	0.940753	0.32827	0.450463	0.266991	NaN	-0.523361	-0.623399	NaN	NaN	NaN	NaN	NaN	NaN	NaN	NaN	NaN	-0.0422934	-0.391438
3886	3	3	3	15.1	28.272	0.00050264	PLD6	Mitochondrial cardiolipin hydrolase	Q8N2A8;REV__P41226	MOM	1	0	NaN	0	NaN	0	NaN	0.239983	0.723704	0	NaN	0	NaN	0	NaN	0	NaN	0	NaN	0	NaN	0	NaN	0	NaN	NaN	NaN	NaN	NaN	NaN	NaN	NaN	NaN	NaN	-0.195682	1.64309	NaN	NaN	NaN
3887	12	12	12	56	37.54	0	ARMC10	Armadillo repeat-containing protein 10	Q8N2F6;A0A0J9YWR7;A0A0J9YXE4;H7C2M7;H7BXQ8;C9J5N7;A0A0J9YXV5;A0A0J9YY38	MOM	1	0.00392431	0.000553028	0	NaN	0.0489549	0.0154505	2.16151	-0.15876	0.00649827	-0.00406507	0.627408	0.132961	0	NaN	0	NaN	0.396959	0.511213	0	NaN	0	NaN	0	NaN	0.0315363	-0.0852886	0.0554114	NaN	NaN	NaN	-0.0597054	0.217088	-0.111031	-0.146611	-0.144438	-0.185232	0.0313951	-0.35558
3894	12	12	12	57.8	25.431	0	GRPEL2;DKFZp451C205	GrpE protein homolog 2, mitochondrial;GrpE protein homolog	Q8TAA5;Q8N3S0;D6RGI6	Matrix	0	0.403938	0.393643	0.568452	0.539824	0.550058	0.496131	0	NaN	0.465925	0.478264	0.173689	0.330093	0.640435	0.581574	0.44859	0.38507	0.531753	0.516272	0	NaN	0.562582	0.456496	0.627359	0.458229	-0.337649	0.737519	0.781058	-0.175126	0.891482	0.903117	-0.175371	0.923523	0.740239	NaN	NaN	NaN	-0.295252	0.83859
3896	21	21	21	45.7	74.327	0	GUF1	Translation factor GUF1, mitochondrial	Q8N442	Matrix	0	1.31141	-0.14675	1.08268	-0.275007	1.22254	-0.233523	0	NaN	0.804961	-0.168229	0.331666	-0.199097	1.3277	-0.5022	0.818391	-0.588902	1.03765	-0.530145	0.273764	-0.300385	1.33629	-0.625856	1.07336	-0.636695	-0.159912	-0.197362	-0.0829751	-0.129797	-0.422125	-0.273098	-0.167961	-0.179511	-0.353097	NaN	NaN	NaN	-0.0222438	-0.205768
3897	7	7	3	16.9	56.415	0	D2HGDH	D-2-hydroxyglutarate dehydrogenase, mitochondrial	Q8N465;B5MCV2;B3KSR6;B3KP72;B2RCN1;B3KTU3;H7C0N1	Matrix	0	0.624296	-0.464983	0.495876	-0.413004	0	NaN	0	NaN	1.05773	-0.466786	0	NaN	0.333015	-0.29573	0.910576	-0.523427	0.106002	0.305111	0	NaN	0.222606	-0.22297	0	NaN	NaN	-0.282973	-0.646992	-0.18659	-0.639417	NaN	NaN	NaN	NaN	NaN	NaN	NaN	-0.232447	-0.740625
3900	7	7	7	82.4	6.0352	0	TOMM5	Mitochondrial import receptor subunit TOM5 homolog	Q8N4H5;F8W8Z9;H3BUX3;H0YFG9	MOM	1	0.16841	0.0836294	0	NaN	0	NaN	0.987781	0.183683	0	NaN	0	NaN	0.245459	-0.0957604	0	NaN	0	NaN	0.424785	0.0828377	0	NaN	0	NaN	-0.0676818	0.234941	NaN	NaN	NaN	NaN	NaN	NaN	NaN	0.0563061	0.237337	0.257407	NaN	NaN
3901	8	8	8	31.8	40.14	0	ZADH2	Zinc-binding alcohol dehydrogenase domain-containing protein 2	Q8N4Q0;Q4G1C4;J3KTQ8	unknown	0	1.4743	1.02097	0.110782	0.0695853	0.494219	-0.44954	0	NaN	0.473554	-0.213593	0.940344	-0.431895	1.11506	1.03448	0.10572	-0.0982429	0.261008	-0.204333	0	NaN	0.612213	-0.273973	0.534602	-0.268277	NaN	0.967109	1.07482	0.313594	-0.354678	0.249839	0.146655	-1.04215	-0.453122	NaN	NaN	NaN	0.0476779	-0.532965
3902	7	7	7	43.5	25.301	0	CBR4	Carbonyl reductase family member 4	Q8N4T8;H0Y962;D6RAV8;D6RJF4;D6RGF2;B4DSP7	Matrix	0	1.01275	-1.20527	0.150913	-0.436789	2.48773	-1.83369	0	NaN	1.07672	-1.79676	0	NaN	1.17153	-1.81686	0.364649	-0.502085	1.44298	-1.10435	0	NaN	1.57162	-1.12507	1.03853	-0.899256	NaN	-1.39056	-1.01999	1.52902	-1.04991	-1.78948	NaN	-1.82432	-1.84306	NaN	NaN	NaN	NaN	-2.03467
3906	2	2	2	32.8	7.7019	0	SMIM20	Small integral membrane protein 20	Q8N5G0;E5RH91	MIM	1	0.624	0.19107	0	NaN	0	NaN	0.305912	0.10366	0	NaN	0	NaN	0	NaN	0	NaN	0	NaN	1.28424	-0.393142	0	NaN	0	NaN	0.265917	NaN	0.116223	NaN	NaN	NaN	NaN	NaN	NaN	0.351063	0.0120535	-0.0521377	NaN	NaN
3908	13	13	13	73	32.772	0	ATPAF2	ATP synthase mitochondrial F1 complex assembly factor 2	Q8N5M1;C9J2Q2;B7Z3V0;B4DG98;K7ELC1	Matrix	0	0.640145	-0.095656	1.0627	0.132477	0.283431	0.0473692	0	NaN	0.488806	0.0428418	0.0337837	-0.00909514	0.543006	-0.125061	0.902588	-0.189417	0.723342	-0.12258	0	NaN	0.968286	-0.156126	1.5026	-0.205145	-0.0182204	-0.064607	-0.204141	0.201383	0.0572266	0.138823	0.130008	-0.0724488	0.0845479	NaN	NaN	NaN	0.0988237	0.0453421
3910	10	10	10	66.5	18.325	0	MRPL50	39S ribosomal protein L50, mitochondrial	Q8N5N7	Matrix	0	0.89398	-0.122962	0	NaN	1.7098	-0.0781893	0.974253	-0.376508	0.0842171	-0.0207924	0.401555	-0.0503382	1.05491	-0.433506	0	NaN	1.29701	-0.461651	0.77289	-0.436767	0.205831	-0.140041	1.06087	-0.39465	-0.0258672	-0.178746	-0.164271	NaN	NaN	NaN	-0.0561162	-0.0874628	-0.0909888	-0.247371	-0.238665	-0.643487	-0.093956	0.0523712
3917	12	12	12	65	32.062	0	SLC25A29	Mitochondrial basic amino acids transporter	Q8N8R3;G3V5F4;G3V441;G3V4H8	MIM	6	0.248907	-0.109381	0	NaN	0.137421	-0.0943342	0.0460206	-0.0103861	0	NaN	0	NaN	1.64589	-0.574857	0	NaN	0.656335	-0.304307	0.82628	-0.599348	0	NaN	0.434937	-0.44058	0.116498	-0.417488	-0.0271541	NaN	NaN	NaN	NaN	-0.302173	0.113505	0.106482	-0.143655	0.00601406	NaN	NaN
3926	20	20	20	63.2	40.744	0	ATAD1	ATPase family AAA domain-containing protein 1	Q8NBU5;B4E2J1	MOM	1	0.238707	0.0448995	0.157042	-0.0900182	1.01201	0.0458199	0.0864549	0.0188734	0	NaN	0.052094	0.00865189	0.975194	0.382567	0.0987528	0.136892	1.15889	0.444594	1.01156	0.365142	0.019963	-0.035077	0.954562	0.478291	-0.0884234	0.135174	0.087948	-0.472429	0.202057	0.000317445	0.0223323	0.0749272	0.0402002	-0.123481	0.115848	0.0642537	NaN	NaN
3932	35	35	35	52.4	99.363	0	PDPR	Pyruvate dehydrogenase phosphatase regulatory subunit, mitochondrial	Q8NCN5;B4DZL5;A8MT40;H3BQG3;Q9NWE6;B7ZAR9;B3KU99;H3BUH3;Q6AWD0;H3BV59;H3BU60	Matrix	0	0.308098	-0.104278	0.0577367	0.0152816	0.114341	0.0267478	0	NaN	0.0262424	-0.00748629	0.0100062	-0.00693734	0.40287	-0.111504	0.719095	-0.25325	0.715234	-0.217611	0	NaN	0.58746	-0.169931	0.56504	-0.158704	0.123401	-0.128689	-0.307545	0.187261	-0.0791562	-0.06226	0.153157	-0.119954	0.0470404	NaN	NaN	NaN	0.166972	-0.133958
3939	4	4	4	19.1	34.095	0.00025368	SETD9	SET domain-containing protein 9	Q8NE22;C9J935	Matrix	0	0	NaN	0	NaN	0	NaN	0	NaN	0	NaN	0	NaN	0	NaN	0	NaN	0	NaN	1.34924	-0.251338	0	NaN	0	NaN	NaN	NaN	NaN	NaN	NaN	NaN	NaN	NaN	NaN	NaN	NaN	NaN	NaN	NaN
3940	13	13	13	39	39.866	0	MCU	Calcium uniporter protein, mitochondrial	Q8NE86;S4R468;B4DWD0	MIM	2	0.782744	-0.0396347	0	NaN	0.125924	-0.0423133	1.06059	-0.0723105	0	NaN	0.126973	0.088104	1.83099	0.168153	0	NaN	1.37992	0.294238	1.56321	0.199669	0	NaN	0.54447	0.228978	-0.0212918	-0.0765591	-0.0210533	NaN	NaN	NaN	-0.158445	0.187773	-0.156267	-0.0423528	-0.0574155	-0.117163	NaN	NaN
3945	16	16	16	43.6	65.265	0	FLAD1	FAD synthase;Molybdenum cofactor biosynthesis protein-like region;FAD synthase region	Q8NFF5;Q5T196;B3KQW9;Q5T191;Q5T190	Matrix	0	0.67072	-0.633993	0.871642	-0.303559	0.801948	-0.290482	0	NaN	1.07987	-0.376702	0.464603	-0.616637	2.73872	-0.640526	2.00361	-0.816574	0	NaN	0	NaN	1.51864	-0.64802	1.49013	-0.491577	0.0698396	-0.976877	-0.994942	-0.0793561	-0.323197	-0.508124	-0.188463	-0.551393	-0.131589	NaN	NaN	NaN	-0.145877	-0.471448
3949	11	11	11	44.4	34.69	0	ABHD11	Alpha/beta hydrolase domain-containing protein 11	Q8NFV4;D3DXF2;H7C396;C9J7Q4;H7BZ58;H0YC52	Matrix	0	1.18058	-0.58837	0.797809	-0.53816	1.27807	-0.580339	0	NaN	1.5789	-0.505225	0.269182	-0.370177	0.958669	0.27045	0.117782	-0.0364118	0.506865	-0.174862	0	NaN	0.231182	-0.0216279	0.221325	0.0471831	NaN	-0.649569	-0.52717	-0.998212	-0.454702	-0.161565	-0.824418	-0.572793	-0.343806	NaN	NaN	NaN	-0.66747	-0.459851
3958	10	10	10	55.4	25.384	0	GADD45GIP1	Growth arrest and DNA damage-inducible proteins-interacting protein 1	Q8TAE8;Q7LAX7	Matrix	0	1.37884	-0.0662235	0.535288	-0.0891219	0.86249	-0.131405	0.515486	-0.0908882	0.590937	-0.158716	1.02038	-0.019896	1.12908	-0.479251	0.840797	-0.195033	1.8774	-0.343321	0	NaN	1.86202	-0.380117	1.4094	-0.337267	-0.0440624	-0.092072	-0.0625362	0.0246034	-0.0999011	-0.192068	-0.0226248	-0.181166	-0.190425	0.0238941	-0.206518	-0.0900404	0.0380147	-0.296311
3959	8	8	8	32	34.082	0	NUBPL	Iron-sulfur protein NUBPL	Q8TB37;X5D2R5;B4DWB0;X5D995;X5DR74;F8W061;H0YHR7;B3KSK2;F8W0A2;F8VP02;F8VZR8	Matrix	0	2.18157	-0.348844	0.0277662	-0.00514471	0.532333	-0.196606	0.274912	-0.439538	0.900456	-0.180329	0.422379	-0.195984	1.81093	-0.625389	2.24162	-0.581471	1.42835	-0.497625	0	NaN	2.07247	-0.64037	0.666754	-0.336264	-0.364682	-0.293606	-0.388245	-0.117568	0.0799048	0.0222293	0.0469799	-0.201383	-0.435415	0.0450235	NaN	-0.9241	-0.294402	-0.195977
3960	14	14	14	49.7	38.124	0	SLC25A40	Solute carrier family 25 member 40	Q8TBP6	MIM	6	0.512209	-0.132511	0	NaN	0.705117	-0.201132	1.05065	-0.137019	0	NaN	0	NaN	1.33797	0.365906	0	NaN	0.761946	0.329675	1.53006	0.251509	0	NaN	0.167049	-0.201976	-0.314768	-0.101919	0.0191556	NaN	NaN	NaN	-0.325666	-0.286645	0.00891447	-0.22425	-0.0854246	-0.101381	NaN	NaN
3963	4	4	4	26.7	18.546	0.00027086	MRPL30	39S ribosomal protein L30, mitochondrial	Q8TCC3;B8ZZV5	Matrix	0	0.728658	-0.215823	0.408776	-0.309188	0.71218	-0.292195	1.32885	-0.384701	0.871572	-0.233107	0.395695	-0.180437	1.37723	-0.453719	0.639052	-0.272378	1.29075	-0.448642	0.970141	-0.638536	1.67535	-0.465515	1.32465	-0.411256	0.00201835	-0.338567	-0.310922	-0.849232	0.113863	-0.192194	0.00662125	-0.487486	-0.395721	-0.259064	-0.344829	-0.550211	-0.0504576	-0.276913
3965	49	49	49	64.9	85.95	0	PNPT1	Polyribonucleotide nucleotidyltransferase 1, mitochondrial	Q8TCS8;H7C3C5;H7BXF6;F8WBI3	Matrix|IMS	0	0.0567582	0.00461903	0.935048	0.0968578	1.208	0.100992	0.178674	0.151102	0.739797	0.0794564	0.655825	0.0862421	0.401854	0.0201374	0.153375	0.0049378	0.361867	0.0261466	1.14722	0.239482	0.156306	0.0167818	0.335565	0.0280154	-0.0449105	0.0455207	0.0132468	0.0244615	0.129908	0.136204	0.0565835	0.0985364	0.147857	-0.106902	NaN	0.409106	0.00129789	0.108379
3967	6	6	6	24.1	37.124	0	SFXN5	Sideroflexin-5	Q8TD22;B0AZS0;B4DIJ8;B4DGS9;H7C1S9;B8ZZJ6;C9JIV5;F8WBH6	MIM	4	0.147557	-0.0644671	0	NaN	0	NaN	0.730278	-0.150972	0	NaN	0	NaN	0.744901	-0.15398	0	NaN	0	NaN	0.746107	-0.218217	0	NaN	0.119814	-0.178092	-0.229704	0.238187	-0.201885	NaN	NaN	NaN	NaN	NaN	NaN	0.000144286	-0.243669	-0.209391	NaN	NaN
3969	2	2	2	26.7	25.389	0	MGARP	Protein MGARP	Q8TDB4	Membrane	1	0.322478	-0.308739	0	NaN	0.404418	-0.481528	0	NaN	0.456222	-0.513918	0	NaN	0.101735	-0.0863458	0	NaN	0.182528	-0.168227	0	NaN	0.140036	-0.228121	0	NaN	0.398569	-0.710878	-0.613909	NaN	NaN	NaN	0.409798	-0.866552	-0.98783	NaN	NaN	NaN	0.299479	-0.709379
3984	13	13	13	64.7	22.843	0	PTPMT1	Phosphatidylglycerophosphatase and protein-tyrosine phosphatase 1	Q8WUK0;B4DGK8;E9PQM0	MIM	0	0.181571	0.0595677	0	NaN	0.247242	0.0936616	0.196838	0.0450166	0.301957	0.122992	0.0325024	-0.0267525	0.313809	-0.101684	0	NaN	0.065115	-0.0272547	0.193586	-0.0836034	0.324124	-0.149286	0.163819	-0.106503	-0.167523	0.133274	0.212952	NaN	NaN	NaN	-0.166389	0.146499	0.300875	-0.0526854	0.206512	-0.0187766	-0.173547	0.229619
3987	2	2	2	7.9	37.718	0	SLC25A43;LOC203427	Solute carrier family 25 member 43	Q8WUT9;Q9BR35;B4E1P8;B3KRB9;A8K7M0	MIM	6	0	NaN	0	NaN	0	NaN	0.0249213	-0.0376245	0	NaN	0	NaN	0	NaN	0	NaN	0	NaN	0.23013	0.106323	0	NaN	0	NaN	NaN	NaN	NaN	NaN	NaN	NaN	NaN	NaN	NaN	0.390778	NaN	-0.466027	NaN	NaN
3991	2	2	2	14.8	25.37	0.0002572	NUDT8	Nucleoside diphosphate-linked moiety X motif 8, mitochondrial	Q8WV74	Matrix	0	0	NaN	0	NaN	0	NaN	0	NaN	0	NaN	0	NaN	0	NaN	0.484113	-0.137801	0	NaN	0	NaN	0	NaN	0	NaN	NaN	NaN	NaN	NaN	NaN	NaN	NaN	NaN	NaN	NaN	NaN	NaN	NaN	NaN
3992	7	7	7	20.2	54.844	0	LACE1	Lactation elevated protein 1	Q8WV93;H0Y5F4;A6ZJA2	MIM	0	0.354296	-0.0629631	0.349361	-0.208543	0	NaN	0	NaN	0.485363	-0.457933	0	NaN	0.532954	0.407061	1.19405	-0.529008	0	NaN	0	NaN	0.0801576	-0.114182	0	NaN	NaN	-0.0104934	-0.115433	-0.0319313	-0.385155	NaN	NaN	NaN	NaN	NaN	NaN	NaN	0.184598	-0.513794
3994	12	12	12	70.5	23.128	0	SPRYD4	SPRY domain-containing protein 4	Q8WW59;B4DUC9	Matrix	0	0.955581	-0.361502	0.0974932	0.0414602	0.944754	-0.166833	0	NaN	0.484461	-0.0585188	0.335757	-0.0763063	1.98213	0.285281	0.470508	-0.0547354	0.00849805	-0.00149263	0	NaN	0.0778346	-0.00766926	0.130439	0.016301	-0.195401	-0.267955	-0.621149	-0.225329	0.0864615	0.263248	-0.109032	-0.101516	-0.289952	NaN	NaN	NaN	-0.109405	0.0324035
4013	18	18	18	51.9	45.318	0	MRPS31	28S ribosomal protein S31, mitochondrial	Q92665	Matrix	0	1.18838	-0.204029	0.77103	0.215394	0.547262	-0.112092	0.254646	-0.0527294	0.911635	-0.162469	0.268456	-0.074926	1.19436	-0.644658	0.726805	-0.0881912	0.990315	-0.539941	0.589914	-0.48392	1.50074	-0.581001	1.31516	-0.51669	-0.102543	-0.289834	-0.219711	0.0112093	0.321712	0.313262	0.0391384	-0.160791	-0.214622	-0.151442	0.0951729	-0.101919	-0.0387027	-0.242938
4022	10	10	10	38.6	33.916	0	TOMM40L	Mitochondrial import receptor subunit TOM40B	Q969M1;Q9H9G4;B7Z4T8	MOM	16	1.41095	0.174982	0	NaN	0.114763	-0.059594	1.72958	0.136228	0	NaN	1.34463	0.253786	0.611367	0.193043	0	NaN	0.547478	0.08486	1.38393	0.269287	0	NaN	0.00808055	0.00405844	0.169155	0.116582	0.239209	NaN	NaN	NaN	0.293017	-0.221444	-0.250355	0.141171	0.166147	0.101366	NaN	NaN
4024	11	11	11	60.6	23.124	0	RAB24	Ras-related protein Rab-24	Q969Q5;F8W8H5;Q8WY67;Q9HAG2;D6RFW3	MOM	0	0.00585419	0.00109953	0	NaN	0.0553785	-0.024592	0.231175	-0.0215499	0	NaN	0	NaN	0.0856237	0.0326664	0	NaN	0.165943	0.0530917	0.205755	0.0436271	0.183002	-0.108024	0.0656585	0.0363539	-0.0221119	0.111243	-0.0858326	NaN	NaN	NaN	0.139077	0.0992317	-0.312084	0.0206267	0.00272936	-0.0880058	NaN	NaN
4028	13	12	12	33.7	38.023	0	2002-03-01	Mitochondrial amidoxime reducing component 2	Q969Z3;F6V6Z1;X1WI34	MOM	0	0.170204	-0.0811822	0	NaN	0.156958	-0.0915497	0.34778	-0.173758	0	NaN	0.137566	-0.131302	0.503303	-0.184456	0	NaN	0.352872	-0.077943	0.458513	-0.111108	0	NaN	0.172037	-0.033283	0.220082	-0.358621	-0.105008	NaN	NaN	NaN	0.306612	-0.362666	-0.218595	0.196103	-0.394295	-0.323082	NaN	NaN
4030	15	15	15	66.2	24.915	0	MRPL24	39S ribosomal protein L24, mitochondrial	Q96A35;X6RJ73;X6RHI2;X6RIR5	Matrix	0	0.444137	-0.112803	0.566468	0.257135	0.195774	-0.0647665	0	NaN	0.575382	-0.0797618	0.219266	-0.0810081	0.80808	-0.448502	0.201978	0.103435	0.850168	-0.392491	0	NaN	1.14706	-0.370826	0.878223	-0.375545	0.0783365	-0.215989	-0.200755	0.486663	-0.0769695	0.361713	0.137241	-0.0614305	-0.27011	NaN	NaN	NaN	0.0122111	-0.0831112
4031	5	5	5	23.4	39.271	0	SLC25A28	Mitoferrin-2	Q96A46;X6RFA8	MIM	6	0.822201	0.835487	0	NaN	0	NaN	1.0931	0.454796	0	NaN	0	NaN	0	NaN	0	NaN	0	NaN	0.123888	0.163291	0	NaN	0	NaN	1.03689	NaN	0.634084	NaN	NaN	NaN	NaN	NaN	NaN	0.54201	0.184998	0.637379	NaN	NaN
4032	9	9	9	76.1	22.337	0	ISOC2	Isochorismatase domain-containing protein 2, mitochondrial	Q96AB3;K7EKW4;K7ENV7	Matrix	0	1.10036	-0.263582	0.465228	-0.125952	0.439579	-0.506465	0.15969	-0.101974	0.753869	-0.150463	0.111278	0.0357742	0.730481	-0.205918	1.16067	-0.631579	1.3348	-0.413983	0.12653	-0.131971	1.64311	-0.509434	1.20777	-0.245137	-0.119996	-0.278104	-0.392647	-0.0507714	-0.201132	NaN	-0.0614808	-0.083792	-1.37412	0.336398	-0.250113	-0.392207	-0.0124754	-0.261952
4033	10	10	10	40.7	46.173	0	SLC25A46	Solute carrier family 25 member 46	Q96AG3;B4DY98;E7EVY2;B7Z6C8	MOM	6	0.675203	0.0749371	0	NaN	0.363195	-0.15353	0.362607	-0.0590243	0	NaN	0.0985287	0.0448796	1.81755	-0.275598	0	NaN	1.07464	-0.188102	1.27434	-0.290312	0	NaN	0	NaN	0.148479	0.00560862	0.070724	NaN	NaN	NaN	-0.447938	-0.105008	0.0923555	-0.116676	0.0624747	-0.122871	NaN	NaN
4036	5	5	5	16.8	51.714	0	TMEM143	Transmembrane protein 143	Q96AN5;B4DPF8;B4DMT0;M0QZ02;B4DMR6;B4E130;M0R1H7	MIM	2	0.457135	0.533069	0	NaN	0	NaN	1.01105	0.453366	0	NaN	0	NaN	0.100323	0.0695561	0	NaN	0	NaN	0.361843	0.144661	0	NaN	0	NaN	0.207518	0.85862	NaN	NaN	NaN	NaN	NaN	NaN	NaN	0.164529	0.510416	0.685153	NaN	NaN
4037	4	4	4	22.5	24.893	0	TMEM186	Transmembrane protein 186	Q96B77	MIM	2	0.471869	-0.262232	0	NaN	0	NaN	0.582028	-0.115181	0	NaN	0	NaN	0	NaN	0	NaN	0	NaN	0.53029	-0.231129	0	NaN	0	NaN	-0.108596	-0.415867	NaN	NaN	NaN	NaN	NaN	NaN	NaN	-0.260878	-0.0687396	-0.0159258	NaN	NaN
4040	13	13	13	50.4	30.834	0	CCDC127	Coiled-coil domain-containing protein 127	Q96BQ5;D6R9R2	Membrane	0	0.70601	0.20413	0	NaN	0.0598218	-0.0722317	1.96474	0.184852	0	NaN	0	NaN	0.558504	-0.280959	0	NaN	1.43142	0.102106	0.370014	-0.126209	0	NaN	0.00334354	-0.00864336	0.0143553	0.213186	0.384847	NaN	NaN	NaN	0.280244	-0.424707	NaN	0.160404	0.170962	0.223188	NaN	NaN
4041	12	12	12	34.1	51.066	0	TAMM41	Phosphatidate cytidylyltransferase, mitochondrial	Q96BW9;A0A0G2JQ92;B4E101;G3V0F3;H7C1A2	MIM	0	0.260815	-0.0391601	0.627775	-0.205237	1.05146	-0.117279	1.66707	0.175775	0.576459	-0.135761	0.175671	0.0307239	3.33787	-0.659485	1.3741	-0.890594	2.30079	-0.528371	0.98271	-0.527459	2.31775	-0.638266	1.99489	-0.544698	0.0652966	-0.119688	-0.0630888	-0.125604	-0.284869	NaN	-0.0704968	-0.191436	-0.0899048	0.225398	0.165612	0.136315	0.0411028	-0.233888
4043	5	5	5	41.3	15.641	0	FAM136A	Protein FAM136A	Q96C01;E7EQY1;B0AZT6;C9J2Y4;C9JF51	IMS	0	1.70057	-0.490832	0.832376	-0.592635	0.877778	-0.383756	0	NaN	0	NaN	0.416169	-0.403883	1.22974	-0.306692	1.63414	-0.356407	0.84685	-0.30272	0.0161445	-0.00683512	0.790893	-0.284914	1.3374	-0.282743	-0.353966	-0.53107	-0.587461	-0.105768	-0.695994	-0.976144	-0.0784723	-0.588709	-0.484087	NaN	NaN	NaN	NaN	NaN
4044	8	8	8	29.9	43.088	0	NSUN4	5-methylcytosine rRNA methyltransferase NSUN4	Q96CB9;A8K8I8;B3KUM0;M0R1K5	Matrix	0	0.138519	-0.0927944	0.148858	0.0547814	0.142416	0.0629755	0	NaN	0.0201208	0.010238	0.086781	0.0755468	1.15377	-0.233367	0.529348	-0.176022	0.831845	-0.216634	0	NaN	0.878113	-0.24351	0.670136	-0.24608	-0.452748	0.338378	-0.164014	-0.130208	-0.00532813	0.29988	-0.225194	0.11832	0.295801	NaN	NaN	NaN	-0.306966	0.135871
4046	18	18	18	43.9	68.124	0	ACSF2	Acyl-CoA synthetase family member 2, mitochondrial	Q96CM8;E9PF16;B4DTB9;D6RF87;H0Y8N1	Matrix	0	0.878684	-0.403802	0.433904	-0.200744	0.500321	-0.287068	0	NaN	0.579938	-0.285549	0.163192	-0.142395	0.823146	0.197004	0.0440144	0.0253984	0.285342	0.149895	0	NaN	0.319764	0.127598	0.347485	0.133749	-0.092294	-0.473319	-0.645794	0.147046	-0.391108	-0.358171	0.122871	-0.612683	-0.371392	NaN	NaN	NaN	0.0847447	-0.47892
4050	12	12	12	33.5	53.811	0	FOXRED1	FAD-dependent oxidoreductase domain-containing protein 1	Q96CU9;B4DXM1;B4DI59;B4DQI0;B4DNQ2;E9PP78	MIM	1	1.1058	0.48314	2.33487	0.246321	1.81805	0.430964	0.977635	0.362341	1.54613	0.348304	1.88857	0.44335	1.61134	0.445203	1.4076	-0.325493	0.739122	0.15563	0.314318	0.29245	1.22239	0.181411	1.32718	0.142686	0.273098	0.758453	0.417868	0.242084	0.277324	0.219556	0.326192	0.462475	0.504223	0.528271	0.447977	0.110776	0.240497	0.356476
4051	16	16	16	50.7	60.069	0	ADCK4	AarF domain-containing protein kinase 4	Q96D53;A0A024R0Q9;M0R001;M0R011;M0QZZ2;M0R3F7;M0R362;M0R340	MIM	1	0.172838	-0.0243672	1.13392	0.419113	0.617475	0.20991	0.394315	-0.175418	0.881546	0.0835349	0.445775	0.100311	0.950321	-0.413584	0.590786	-0.430477	0.498415	-0.313998	0.140984	0.0590767	0.669203	-0.494198	0.495891	-0.36381	-0.109094	0.0625803	-0.0265876	0.220701	0.400358	0.636279	0.137241	0.0346774	0.457811	-0.34161	0.158252	-0.342896	0.0899048	0.0222584
4053	13	13	13	44.3	35.808	0	RMDN1	Regulator of microtubule dynamics protein 1	Q96DB5;H0YB03;H0YB83;E5RH53;H0YC67;H0YC27;H0YBD9;E5RGC8	MOM	0	0.506831	-0.287517	0.54692	-0.125317	0.337103	-0.133254	0	NaN	0.478849	-0.149382	1.18134	-0.217278	0.0893583	0.0743802	0.6399	0.223982	0.244418	0.0901029	0	NaN	0.240827	0.135005	0.334406	0.158634	-0.60049	-0.383939	0.121879	-0.188825	0.0455357	-0.232661	-0.425133	-0.0166389	0.0420112	NaN	NaN	NaN	-0.375179	0.0209991
4055	5	5	5	15.9	43.832	0	MTFMT	Methionyl-tRNA formyltransferase, mitochondrial	Q96DP5;H3BTN9	Matrix	0	0	NaN	0.625123	0.32359	0	NaN	0	NaN	0.0403862	-0.0139816	0	NaN	0	NaN	1.22088	-0.393991	0	NaN	0	NaN	1.01789	-0.687004	0	NaN	NaN	NaN	NaN	0.637471	-0.030548	0.363846	NaN	NaN	NaN	NaN	NaN	NaN	NaN	-0.113567
4056	18	18	18	46.1	44.596	0	MRPL38	39S ribosomal protein L38, mitochondrial	Q96DV4;B2R894	Matrix	0	0.489921	-0.127663	0.278153	0.131088	0.568155	-0.161754	0.442596	0.107138	0.57621	-0.170427	0.250787	-0.20262	1.01943	-0.434039	0.575742	-0.0892326	0.861482	-0.367593	0.0514721	0.0625245	1.02842	-0.385523	1.1042	-0.356958	0.0503276	-0.144307	-0.289008	0.273814	-0.0116388	NaN	0.052555	-0.27274	-0.265077	0.273217	0.089298	-0.0411028	0.0517201	-0.29337
4059	11	11	11	30.7	47.971	0	MTERF3	Transcription termination factor 3, mitochondrial	Q96E29;E5RIK9;E5RIY4	Matrix	0	0.192061	-0.119389	0.13442	0.0640274	0.962231	-0.279829	0	NaN	0.179529	0.143592	0.0688335	0.141779	0.550372	-0.844442	0.311466	-0.462993	0.344299	-0.715164	0	NaN	0.475396	-0.592128	0.328716	-0.586276	0.321813	-0.342441	-0.33754	0.377513	-0.17594	-0.00949054	-0.100329	-0.449324	-0.289834	NaN	NaN	NaN	0.703101	-0.0724488
4060	13	13	13	29	60.12	0	OMA1	Metalloendopeptidase OMA1, mitochondrial	Q96E52;H7BZX2;X6RDQ1;X6RL62;X6RIG5;X6RD49	MIM	1	0.305039	-0.0540732	0	NaN	0.453535	-0.150858	1.09126	-0.121784	0	NaN	0.978433	-0.137055	1.39044	-0.650651	0	NaN	1.55427	-0.919937	1.28811	-0.730996	0	NaN	0.784901	-0.81443	-0.18061	0.0380211	-0.0196308	NaN	NaN	NaN	-0.0468168	-0.00532813	-0.400429	-0.192183	-0.10608	-0.067088	NaN	NaN
4062	4	4	4	35	26.17	0	MALSU1	Mitochondrial assembly of ribosomal large subunit protein 1	Q96EH3	Matrix	0	1.10587	0.178733	0.203265	-0.23065	0.095403	0.0686154	0	NaN	1.175	-0.340411	0.353194	0.179885	0.507481	-0.251657	0.64812	-0.919187	0.713642	-0.368313	0	NaN	0	NaN	0.555789	-0.322615	0.274769	0.170443	0.0909872	0.536351	-0.390117	-0.838185	0.282973	-0.145743	NaN	NaN	NaN	NaN	-0.254823	-0.525668
4063	9	9	9	52.1	19.015	0	MRPS24	28S ribosomal protein S24, mitochondrial	Q96EL2;F8VYR5	Matrix	0	0.430724	-0.057465	0.64354	0.157318	0.504013	-0.146026	0.218294	-0.128811	0.229004	-0.0573374	0.118751	-0.0456005	1.43225	-0.58345	0.636319	-0.0796943	1.17272	-0.433844	0.598261	-0.131572	1.40726	-0.487099	1.31678	-0.384236	0.00748262	-0.156267	-0.0236102	0.0684644	0.0634695	0.340021	0.0457225	-0.332851	-0.150949	-0.532303	-0.0387171	0.184589	0.122474	-0.160791
4064	6	6	6	65.2	12.107	0	MRPL53	39S ribosomal protein L53, mitochondrial	Q96EL3;B9A051	Matrix	0	0.520538	-0.115511	0	NaN	0.220091	-0.0465665	0.626941	-0.105694	0.116037	0.103099	0.399192	0.221383	0.538727	-0.287293	0.61039	0.188112	0.19833	-0.179943	0.225863	-0.104212	0.483975	-0.295045	0.448687	-0.360305	0.0371714	-0.251325	-0.132379	NaN	NaN	NaN	0.0820213	-0.181039	-0.040682	-0.0842879	-0.0086304	-0.224164	0.687061	-0.0535284
4065	17	17	17	48.7	45.811	0	CCDC51	Coiled-coil domain-containing protein 51	Q96ER9;A0A024R2V4;C9JSW8;C9JPZ8	MIM	2	0.427166	0.17074	0	NaN	0.195564	0.0607524	0.186955	0.067449	0	NaN	0.104846	0.117231	0.460991	-0.207643	0	NaN	0.419171	-0.210684	0.453383	-0.19391	0.373424	-0.157634	0.424474	-0.173878	-0.129592	0.334971	0.306841	NaN	NaN	NaN	-0.154522	0.125699	0.21108	-0.184523	0.156997	0.229873	NaN	NaN
4067	30	30	30	59.2	78.549	0	PTCD3	Pentatricopeptide repeat domain-containing protein 3, mitochondrial	Q96EY7;B2RDU4;B8ZZQ4;B4DF73;F8WE76	Matrix	0	0.931439	-0.165663	0.916824	0.319831	0.928596	-0.148361	0.173199	-0.10914	1.20541	-0.143977	0.506159	-0.119501	1.106	-0.563055	0.29615	-0.0644348	1.21284	-0.429793	0.352379	-0.236669	1.53253	-0.489015	1.21804	-0.445072	-0.041432	-0.236095	-0.219463	0.0824301	0.384395	0.492667	-0.0364371	-0.200128	-0.208517	0.0180643	0.194939	-0.540424	-0.0699666	-0.193709
4074	5	5	5	25.9	23.934	0	MRPL48	39S ribosomal protein L48, mitochondrial	Q96GC5;F5H702;F5H8D0	Matrix	0	0.274069	-0.110923	0.786435	0.101295	0.0221334	-0.00759824	0	NaN	0.180916	0.0652207	0.322411	0.190097	0.880863	-0.324279	0.94983	-0.302683	0.804923	-0.281513	0	NaN	1.31772	-0.33651	1.35581	-0.327029	0.145612	-0.110898	-0.367483	0.195096	0.0569563	0.0518327	0.19333	-0.0394191	-0.176706	NaN	NaN	NaN	0.313594	-0.107152
4075	3	3	3	32.8	12.257	0	TMEM261	Transmembrane protein 261	Q96GE9	MIM	2	0.537271	-0.424997	0	NaN	0	NaN	0.152545	-0.127419	0	NaN	0.241893	0.274878	0	NaN	0	NaN	0	NaN	0.216664	-0.289629	0	NaN	0.265854	-0.241549	NaN	-0.633385	-0.21661	NaN	NaN	NaN	NaN	NaN	NaN	0.451013	-0.464668	-0.368601	NaN	NaN
4077	22	22	22	56.2	66.59	0	MARS2	Methionine--tRNA ligase, mitochondrial	Q96GW9;B4DVV7	Matrix	0	0.313514	0.0820293	0.833354	0.383294	0.922461	0.345303	0	NaN	0.838334	0.328374	0.504367	0.25947	0.263099	0.0264528	0.0273367	-0.00480556	0.0722835	-0.0178001	0	NaN	0.663269	0.0744531	0.385813	-0.0385489	-0.0280868	0.274896	-0.000721131	0.0519985	0.553469	0.544414	0.102322	0.379695	0.553892	NaN	NaN	NaN	0.0465608	0.46945
4079	19	19	19	30.9	109.13	0	MYO19	Unconventional myosin-XIX	Q96H55;B4E218;A0A024R0S9;B4DSL5;A0A087WU55;A0A087WY49;B7Z1T7;A0A087WZQ9;A0A087WYT7	MOM	0	0.977432	0.348335	0	NaN	0	NaN	0.364242	0.140792	0	NaN	0	NaN	0.105823	0.0926635	0	NaN	0	NaN	0.177478	0.103563	0	NaN	0	NaN	0.123931	0.547784	0.37329	NaN	NaN	NaN	NaN	NaN	NaN	-0.14315	0.23749	0.328036	NaN	NaN
4084	24	24	24	73	32.004	0	PGAM5	Serine/threonine-protein phosphatase PGAM5, mitochondrial	Q96HS1;F5GXG4	MOM	1	0.053043	0.0208418	1.21777	0.242033	0.736696	0.11062	0.15151	-0.0974577	1.78931	0.158706	0.611462	0.135412	1.25639	-0.368808	0.781167	-0.259925	0.823075	-0.267181	0.888119	-0.575682	1.33094	-0.251273	1.09165	-0.291774	0.275484	-0.109427	-0.103531	0.120617	0.328018	0.277464	0.217603	0.0812933	0.0329642	0.312781	-0.148348	-0.456806	0.178619	0.179743
4087	25	25	25	41.6	103.08	0	DHTKD1	Probable 2-oxoglutarate dehydrogenase E1 component DHKTD1, mitochondrial	Q96HY7;H7C1J3;C9JWN1;H7C149	Matrix	0	0.728464	-0.0170957	0.013177	0.000978585	0.737479	-0.062717	0.172562	-0.277641	0.333476	0.0597084	0.108472	-0.00770876	1.87301	0.330682	1.08393	0.216235	1.55552	0.323698	0.682763	0.458653	1.69954	0.293413	1.52651	0.334964	-0.000100957	-0.0284277	-0.0227584	-0.00570993	0.043988	-0.0353423	-0.0358749	-0.0271541	-0.125122	0.212881	NaN	-0.768163	-0.0231818	0.0110791
4088	2	2	2	19.3	12.654	0	PYURF	Protein preY, mitochondrial	Q96I23	unknown	0	0.0595242	0.0603309	0	NaN	0	NaN	0	NaN	0	NaN	0	NaN	0.587117	-0.551415	0	NaN	0	NaN	0	NaN	0	NaN	0.316516	-0.300629	0.356144	NaN	-0.235482	NaN	NaN	NaN	NaN	NaN	NaN	NaN	NaN	NaN	NaN	NaN
4089	18	18	18	53.7	49.996	0	WBSCR16	Williams-Beuren syndrome chromosomal region 16 protein	Q96I51;B2RXG5;A0A087WT38	Matrix	0	0.185095	-0.0140847	0.473196	0.130091	0.752404	0.129503	0.358412	0.0411395	0.605261	0.145776	0.145274	-0.0781514	1.08475	-0.223042	1.33109	-0.126491	0.403975	-0.162802	0.249391	-0.0296913	1.8109	-0.11321	1.73004	-0.20512	0.0246034	-0.00100955	-0.065848	-0.0131741	0.331572	0.0718761	0.00317045	0.193354	0.191986	-0.0423231	0.0995408	0.0662007	0.198117	0.269477
4090	19	19	1	49.3	54.089	0	NARS2	Probable asparagine--tRNA ligase, mitochondrial	Q96I59;E9PRK2	Matrix	0	0.572972	0.110209	1.52734	0.230568	1.09809	0.315429	0.540202	0.0539837	0.81151	0.166384	0.189698	0.122209	0.368912	0.105068	0.397228	-0.0455988	0.498016	0.0681944	0	NaN	0.0346082	0.0102848	0.264288	-0.086605	0.253868	0.053898	0.0228593	0.306845	0.168106	0.216753	0.442758	0.129939	0.373589	0.0802483	NaN	0.0277191	0.313594	0.075809
4091	22	22	22	48.8	46.51	0	SUCLG2	Succinyl-CoA ligase [GDP-forming] subunit beta, mitochondrial;Succinyl-CoA ligase subunit beta	Q96I99;Q3ZCW5;E9PDQ8;B7Z2D5;Q9Y436;H0Y852	Matrix	0	0.362286	-0.0636626	0.702236	0.0954128	0.833566	0.082855	0.187902	0.0726519	0.319316	0.033145	0.216937	0.0674905	0.496171	0.0726875	1.35223	-0.105524	0.572022	-0.0236081	1.44972	0.128244	1.49053	-0.100492	0.374649	-0.0597004	-0.101165	0.0639822	-0.153805	-0.00456613	0.15563	0.135174	0.0368901	0.0582927	0.153382	-0.125793	0.335372	0.0083775	-0.0422934	0.0580674
4093	4	4	4	46.6	6.4575	0	USMG5	Up-regulated during skeletal muscle growth protein 5	Q96IX5	MIM	1	0.351632	0.516304	0	NaN	1.04775	0.286013	0.0169812	0.0233905	0	NaN	0.274943	0.102473	0.882674	0.240876	0	NaN	0.672009	0.118589	0.14443	-0.0614825	0	NaN	0.978929	0.287739	0.0822938	NaN	0.950313	NaN	NaN	NaN	0.250962	0.459794	0.147282	-0.838538	0.444105	0.464604	NaN	NaN
4105	3	3	3	24.7	11.059	0	SMIM8	Small integral membrane protein 8	Q96KF7;V9GYL2;V9GYF9	MOM	1	0.597044	0.652249	0	NaN	0.157175	0.146068	0.444294	0.397923	0	NaN	0	NaN	0.848004	-0.228312	0	NaN	1.41651	-0.463457	0.0681511	-0.0217271	0	NaN	0	NaN	-0.0551416	0.64557	1.36632	NaN	NaN	NaN	-0.136585	0.428721	NaN	-0.263941	0.615221	0.842491	NaN	NaN
4107	2	2	2	18.2	20.424	0	FAM210B	Protein FAM210B	Q96KR6	MIM	2	0.127157	-0.0133629	0	NaN	0.292206	-0.168042	0.465249	-0.160534	0	NaN	0.318928	-0.370568	1.29158	-0.266191	0	NaN	1.57993	-0.406143	1.14936	-0.30278	0	NaN	0	NaN	-0.0835539	0.0356826	0.00778268	NaN	NaN	NaN	-0.341592	0.00550719	NaN	0.0870554	-0.353662	-0.214995	NaN	NaN
4111	3	3	3	27.7	18.504	0.0002666	IMMP1L	Mitochondrial inner membrane protease subunit 1	Q96LU5;H0YD09;A0A0B4J221;E9PR99;E9PIG6;A0A3B3IS22	MIM	0	0	NaN	0	NaN	0	NaN	0.223649	0.498373	0	NaN	0	NaN	0	NaN	0	NaN	0	NaN	0.226615	-0.124665	0	NaN	0	NaN	NaN	NaN	NaN	NaN	NaN	NaN	NaN	NaN	NaN	-0.181984	1.17873	NaN	NaN	NaN
4119	10	10	10	35.4	36.231	0	SFXN2	Sideroflexin-2	Q96NB2;R4GMR9;R4GN74;R4GNC2;R4GN63;A0A1B0GX61;R4GMW0;A0A0C4DGR6;R4GMS6	MIM	5	3.46434	-0.310365	0	NaN	0.717434	-0.32688	2.32614	-0.357396	0	NaN	0.767046	-0.364626	1.45091	0.405974	0	NaN	1.39727	0.406356	1.80696	0.485921	0	NaN	1.41852	0.541351	-0.313854	-0.318114	-0.299127	NaN	NaN	NaN	-0.0592995	-0.283685	-0.637657	-0.331318	-0.334225	-0.406646	NaN	NaN
4123	2	2	2	23.9	18.749	0.00029163	MCEE	Methylmalonyl-CoA epimerase, mitochondrial	Q96PE7;H7BZS7	Matrix	0	0	NaN	0	NaN	0.243959	-0.046152	0	NaN	0	NaN	0	NaN	1.36958	-0.359151	1.02708	-0.412367	0	NaN	0	NaN	0	NaN	0	NaN	NaN	NaN	NaN	NaN	NaN	NaN	0.0114957	-0.1038	NaN	NaN	NaN	NaN	NaN	NaN
4126	15	15	15	50.8	41.676	0	TEFM	Transcription elongation factor, mitochondrial	Q96QE5;J3KTG7;B4DPU1	Matrix	0	0.776936	-0.134896	0.150646	0.106493	0.0570755	0.0267829	0	NaN	0.3535	-0.0432368	0.253002	-0.291685	0.00229503	0.00203228	0.0685767	0.0129205	2.06703	0.175116	0	NaN	0.0130384	0.00669799	0.619973	-0.43972	-0.261345	-0.0795658	-0.063779	-0.384753	0.349879	0.354354	-0.261345	0.258063	0.0836304	NaN	NaN	NaN	-0.123057	0.0348696
4136	11	11	11	68.3	19.891	0	PARK7;HEL-S-67p	Protein deglycase DJ-1	Q99497;V9HWC2;K7ELW0;K7EN27	MOM	0	1.33119	-0.390211	1.55325	-0.458089	1.26176	-0.372262	0	NaN	1.24706	-0.456648	0.399654	-0.403118	1.62396	-0.356583	1.36704	-0.446921	1.59836	-0.442898	0	NaN	1.17657	-0.431313	1.42883	-0.36196	-0.217004	-0.456911	-0.496718	-0.301568	-0.538339	-0.53436	-0.194592	-0.494159	-0.428035	NaN	NaN	NaN	-0.230753	-0.589572
4140	24	24	24	78.6	33.296	0	PHB2	Prohibitin-2	Q99623;J3KPX7;F5GY37;B4DW05;F5GWA7;F5H3X6;F5H0C5;Q9BXV3;F5H2D2;A0A3G2KQ93;U3KPZ5	MIM	0	0.968486	-0.269037	0.256327	0.229545	0.51954	-0.197085	0.217193	-0.112439	1.39353	-0.272898	0.554045	-0.333549	0.163545	0.0716371	0.202072	-0.11622	0.25041	0.082565	0.265663	0.0802442	0.625595	0.170889	0.37339	0.0908034	-0.453459	-0.129613	-0.22404	-0.0428431	0.501933	NaN	-0.473991	0.00401639	-0.121281	-0.431404	0.211916	-0.117828	-0.366095	-0.170694
4143	31	31	31	52.6	80.64	0	MIPEP	Mitochondrial intermediate peptidase	Q99797	Matrix	0	1.75258	0.28094	1.82894	0.33481	1.00076	0.294667	0	NaN	1.24298	0.362315	0.976513	0.345177	0.648288	0.0984973	1.35376	-0.2178	0.675004	-0.130216	0.300252	1.20925	2.41811	-0.257994	0.408092	-0.0983672	0.207018	0.303721	0.332081	0.266637	0.409068	0.328725	0.0932897	0.403924	0.386789	NaN	NaN	NaN	0.199625	0.374786
4144	48	48	6	67.3	85.424	0	ACO2	Aconitate hydratase, mitochondrial	Q99798;B4DZ08;B2RBW5;A0A0K0K1H7;A2A274;B4DJW1;Q71UF1;B4DEC3;O75944	Matrix	0	1.19862	-0.223798	1.17776	-0.0396169	1.13164	-0.13278	0.0401296	0.0260392	1.5353	-0.113556	0.752516	-0.0975707	0.961689	0.105595	0.78457	-0.0742196	0.0939552	-0.00993932	0.010685	-0.0024314	0.487625	-0.0355237	0.0848123	-0.00594365	-0.141908	-0.190804	-0.338681	-0.0416547	-0.0571383	-0.0200577	-0.0563112	-0.171463	-0.170566	-0.115347	0.435183	-0.241718	-0.0748968	-0.140517
4145	13	13	4	62	33.31	0	NIPSNAP1	Protein NipSnap homolog 1	Q9BPW8;B4DQI7;A8K4I8;C9JDV8	Matrix	0	1.18585	0.124547	0.496815	0.0282349	0.223018	0.0234549	0.183596	-0.0283162	0.634156	0.067256	1.84603	0.0784529	0.916926	-0.114806	0.593561	0.0819466	0.995398	-0.0459556	0.875388	-0.234366	0.300362	-0.0497501	1.25162	-0.0725275	0.0578315	0.162364	0.153447	-0.014485	0.0463399	0.0528499	0.0367495	0.0812933	-0.0476779	0.0709388	-0.0388575	-0.11703	-0.00985837	0.0895589
4147	13	13	1	48.6	35.505	0	MACROD1	O-acetyl-ADP-ribose deacetylase MACROD1	Q9BQ69	Matrix	0	0.0815608	-0.0444996	2.01139	0.507024	1.49672	0.427813	0.81577	0.247907	2.18104	0.32585	1.02156	0.368783	1.71167	0.616045	2.84718	0.546411	2.98996	0.681565	0.98619	0.77166	1.90678	0.637722	1.26657	0.518998	0.296076	-0.108223	-0.321351	0.414352	0.58775	0.51897	0.330099	0.582534	0.370807	0.456701	0.203236	0.0837833	0.298776	0.299756
4148	13	13	13	45.5	49.148	0	ECSIT	Evolutionarily conserved signaling intermediate in Toll pathway, mitochondrial	Q9BQ95;J3KTF5;K7EN32;K7EPL5;K7EJI1;K7EIK2;K7EJG5	MIM	0	1.04907	-0.184648	0.503248	0.406069	0.871903	-0.138918	1.14447	-0.385954	1.5758	-0.0861382	0.291409	-0.120648	2.48752	-0.621151	0.487509	0.254873	2.54685	-0.592049	2.04189	-0.893047	2.06618	-0.476076	1.56683	-0.504304	-0.0757937	-0.279531	-0.19862	0.187894	0.624243	NaN	-0.0369551	-0.146525	-0.233275	-0.205696	-0.368936	-0.58323	-0.0616916	-0.0854246
4151	21	21	21	61.3	39.42	0	MGME1	Mitochondrial genome maintenance exonuclease 1	Q9BQP7;Q5QPE8;Q5QPE7	Matrix	0	0.87894	-0.325017	0.289711	-0.0732394	0.412856	-0.160617	0	NaN	0.473829	-0.0726995	0.412056	-0.12777	0.939312	-0.323566	1.12234	-0.491303	1.11644	-0.448739	0	NaN	1.2479	-0.460567	1.60838	-0.432089	-0.0977025	-0.323889	-0.553459	0.11063	-0.188654	-0.141694	0.0985544	-0.172999	-0.407407	NaN	NaN	NaN	0.040121	-0.10675
4152	13	13	13	52.5	33.303	0	SLC25A21	Mitochondrial 2-oxodicarboxylate carrier	Q9BQT8	MIM	6	1.0013	0.368702	0	NaN	0.631468	0.310577	0.515713	0.225395	0	NaN	0.541626	0.391855	0.626325	0.113358	0	NaN	1.55266	0.0853891	0.364043	0.0771709	0	NaN	2.34692	0.0979105	0.614945	0.292352	0.198808	NaN	NaN	NaN	0.678433	0.139919	0.11338	0.554736	0.0751399	0.04631	NaN	NaN
4155	7	7	7	55.6	14.875	0	UQCC2	Ubiquinol-cytochrome-c reductase complex assembly factor 2	Q9BRT2;V5IRT4;Q5TAQ0	MIM	0	0.904921	0.254506	0.0935077	0.0395689	0.73983	0.229271	0.415471	0.0997119	0.696431	0.206654	0.81416	0.323454	2.38378	0.0953048	0.641692	-0.478832	0.187686	0.0299483	0.404665	-0.0315728	1.27768	0.170155	0.978408	0.0517136	0.438932	0.226172	0.0984129	0.268315	0.0701029	-0.219711	0.457121	0.123402	0.10729	0.27965	0.0210723	-0.00158604	0.423417	0.13125
4156	10	10	10	43.2	25.764	0	FAM213A	Redox-regulatory protein FAM213A	Q9BRX8	Membrane	0	0.719716	-0.084392	0	NaN	0.266321	-0.0994209	0.555747	-0.0871974	0	NaN	0.0351161	0.0104702	2.04516	0.417684	0	NaN	1.68086	0.492428	1.98294	0.457586	0	NaN	1.23998	0.351537	-0.00154454	-0.103934	-0.147697	NaN	NaN	NaN	0.157949	-0.305912	-0.1503	0.0124972	-0.192068	-0.0820213	NaN	NaN
4159	8	8	8	39.6	29.233	0	C19orf52	Uncharacterized protein C19orf52	Q9BSF4;K7ENF5	MIM	1	0.177838	-0.0426223	0	NaN	0.359284	-0.0381725	0.40175	-0.0721068	0	NaN	0.645491	-0.165115	1.33161	-0.118628	0	NaN	0.162785	-0.0110977	0.555356	-0.0458432	0	NaN	0.720028	-0.106959	0.119954	-0.0840642	-0.163756	NaN	NaN	NaN	0.0394191	-0.0911243	-0.0628124	0.0536674	-0.176833	-0.0931544	NaN	NaN
4160	15	15	15	57.6	32.477	0	TACO1	Translational activator of cytochrome c oxidase 1	Q9BSH4;Q8N9Q7	Matrix	0	1.23675	-0.217559	0.207659	0.0571834	0.145908	-0.0412461	0	NaN	0.142065	-0.0281914	0.225563	-0.0934856	0.262179	0.0302257	1.30338	-0.114303	0.46777	-0.0695197	0	NaN	1.07165	-0.100798	1.0075	-0.133821	-0.251419	-0.110363	-0.290896	-0.139442	0.1628	0.148193	-0.210212	-0.0426443	0.129118	NaN	NaN	NaN	-0.159815	0.00401639
4161	11	11	10	45.2	35.375	0	SLC25A33	Solute carrier family 25 member 33	Q9BSK2	MIM	6	0.677187	0.750132	0	NaN	0.672215	0.688169	0.769028	0.829487	0	NaN	0.622631	0.343776	0.979337	0.372351	0	NaN	1.31307	0.351552	0.922852	0.579398	0	NaN	0.678218	0.270451	-0.0732263	1.19215	1.13147	NaN	NaN	NaN	-0.0198284	1.28662	0.797714	0.0585243	1.06997	1.35997	NaN	NaN
4165	6	6	6	42.1	24.516	0	ALKBH7	Alpha-ketoglutarate-dependent dioxygenase alkB homolog 7, mitochondrial	Q9BT30;M0QZI0;M0QZH2	Matrix	0	0.193168	-0.0580312	0.780484	0.75864	0	NaN	0	NaN	0.327137	0.283093	0	NaN	0.57184	-0.421756	0.426426	-0.770314	0	NaN	0	NaN	0	NaN	0	NaN	NaN	0.0337172	-0.14978	0.556503	0.960777	NaN	NaN	NaN	NaN	NaN	NaN	NaN	0.924556	-0.0594936
4171	13	13	9	64	29.537	0	DHRS4;DHRS4L2	Dehydrogenase/reductase SDR family member 4	Q9BTZ2;D5KJA1;D5KJA2;Q6PKH6;A0A087WXI8;H0YN69;F5GWZ1;E9PFL3;H0YKN3;A0A087WSZ6;B7Z6Z5;F6TD35;F5H660;H0YLE1;Q6E0Y0;B4DW53	Matrix	0	0.30865	-0.629651	1.35493	0.358084	0.802602	0.310154	0	NaN	2.04682	0.364056	0.697707	0.277619	2.02333	0.35599	0.800216	0.344385	1.01348	0.37154	0	NaN	1.08132	0.361741	1.3631	0.306553	-0.0466826	0.282421	-2.12469	0.211137	0.476157	0.386959	0.102725	0.577401	0.250337	NaN	NaN	NaN	0.345851	0.431209
4173	6	6	6	50.5	20.35	0	NDUFAF3;C3orf60;DKFZp564J0123	NADH dehydrogenase [ubiquinone] 1 alpha subcomplex assembly factor 3	Q9BU61;A4FU71;Q9Y3Z0	MIM	0	0.654146	-0.0720777	1.13422	0.25453	0.55649	-0.0841571	1.41921	-0.206662	0.107395	-0.0809661	0.311616	-0.106612	1.23533	-0.333143	0.142473	-0.174638	1.01578	-0.278038	3.33996	-0.314826	0.116338	-0.0966688	0.974138	-0.31409	-0.0307961	-0.154324	-0.0311129	0.278698	0.367229	0.117662	0.00173014	-0.191942	-0.06226	-0.165742	-0.289716	-0.164529	0.42825	-0.359296
4174	6	6	6	28.1	28.969	0	TMEM70	Transmembrane protein 70, mitochondrial	Q9BUB7;L0R5D5;D4PHA6	MIM	2	0.266749	0.0983014	0	NaN	0.214239	0.0532093	0.0464303	0.0110617	0.00516199	-0.00428381	0.436916	0.076159	1.43236	-0.291076	0	NaN	0.583875	-0.200366	0.978758	-0.20552	0.128686	-0.0549529	1.51394	-0.208161	-0.170637	0.241646	0.223896	NaN	NaN	NaN	-0.114488	0.188726	0.0853896	-0.130365	0.133432	0.0301183	0.0648829	0.401082
4175	6	6	6	44.2	14.179	0	ISCA1	Iron-sulfur cluster assembly 1 homolog, mitochondrial	Q9BUE6;A0A1B0GTK6;Q5TBE2;Q5TBE9	Matrix	0	0.227148	0.121143	0.840051	0.47365	0.973836	0.375074	0	NaN	1.88661	0.347494	0	NaN	0.222823	0.31404	0.365959	-0.13536	0.265855	0.127434	0	NaN	0.0596613	-0.039496	0	NaN	-0.26176	0.285442	0.339747	0.101919	0.519259	0.799772	0.116232	0.558177	0.450814	NaN	NaN	NaN	0.330329	0.42372
4178	12	12	12	47.1	27.049	0	HTATIP2	Oxidoreductase HTATIP2	Q9BUP3;E9PI87	Membrane	0	1.32911	-0.373716	0.694494	-0.152578	0.418706	-0.383304	2.09167	-0.494454	0.816211	-0.188513	0.618682	-0.0825431	0.0247168	0.0084226	0.794996	0.25792	0.155108	-0.121764	0.169141	0.0469694	0.0251295	0.00802491	0.247273	0.108008	-0.234703	-0.524565	-0.361881	-0.10135	-0.0441843	-0.3122	-0.121643	-0.644964	NaN	-0.532658	-0.40523	-0.545474	-0.0233871	-0.248899
4180	11	9	9	31.4	52.377	0	SLC25A23	Calcium-binding mitochondrial carrier protein SCaMC-3	Q9BV35;B4DI95;M0QZJ5;M0QZT4;M0R1X8;M0R1W8	MIM	6	0	NaN	0	NaN	0	NaN	0.253509	-0.0913027	0	NaN	0	NaN	0	NaN	0	NaN	0	NaN	1.23675	-0.305191	0	NaN	0	NaN	NaN	NaN	NaN	NaN	NaN	NaN	NaN	NaN	NaN	0.146786	-0.304861	-0.115832	NaN	NaN
4182	9	9	5	38.1	40.461	0	MECR	Trans-2-enoyl-CoA reductase, mitochondrial	Q9BV79;B4DV18	Matrix	0	0.528381	-0.204025	0.193747	-0.0850157	0.25924	-0.0667891	0	NaN	0.153981	-0.0647625	0.105389	-0.105362	0.598007	0.313872	0.943315	0.225616	0.627864	0.221406	0	NaN	1.15411	0.315655	0.476266	0.141042	0.0870554	-0.340733	-0.358396	0.201634	-0.334339	-0.122341	0.109962	-0.20989	-0.10044	NaN	NaN	NaN	0.206393	-0.104605
4186	13	13	13	42.3	52.965	0	TRMT61B	tRNA (adenine(58)-N(1))-methyltransferase, mitochondrial	Q9BVS5;F8WDR2;H7C2E8	Matrix	0	0.15374	-0.0260189	0.166485	0.0669268	0.606724	-0.106709	0	NaN	0.662181	0.106189	0.343684	0.236176	1.68351	-0.197728	0.78174	-0.227849	0.0330205	-0.0104954	0	NaN	0.406673	-0.137167	0.591526	-0.15115	-0.0179283	0.0717244	-0.131853	-0.185868	0.0855426	0.301106	0.000865329	-0.094236	-0.226755	NaN	NaN	NaN	-0.00914677	0.191162
4188	11	11	11	46.3	39.125	0	NUDT9	ADP-ribose pyrophosphatase, mitochondrial	Q9BW91;Q8NG26;Q96KB3;H7C386;D6RAW2;D6R8Z6	Matrix	0	0	NaN	0.955809	-0.24078	1.09046	-0.375786	0	NaN	1.48806	-0.334511	0	NaN	0.27842	0.204413	1.53704	-0.551696	0.593503	-0.254518	0	NaN	1.60955	-0.420454	0.443658	-0.715646	NaN	NaN	NaN	-0.391721	-0.088413	-0.242206	-0.366839	-0.577828	-0.182692	NaN	NaN	NaN	-0.297342	-0.250962
4189	37	37	37	69.1	81.035	0	TARS2	Threonine--tRNA ligase, mitochondrial	Q9BW92;U3KQG0;Q6ST48;F6S7Q7;Q9H045;B4DQF3;U3KQ50;Q5T5E9	Matrix	0	0.832582	0.0968963	0.734559	0.114383	0.2621	0.0312635	0.994637	-0.244273	1.46424	0.029277	0.428512	0.032433	2.04056	-0.575287	1.82144	-0.591584	2.06912	-0.654401	0.633578	-0.29172	1.85214	-0.623076	1.516	-0.628838	0.0142124	0.150337	0.12614	0.00331442	0.145111	0.194724	-0.0378138	0.0200186	0.111586	-0.213805	-0.115965	-0.403049	0.021764	0.0401557
4190	9	9	9	45	20.675	0	FUNDC2	FUN14 domain-containing protein 2	Q9BWH2;H7C0K8	MOM	0	0.216918	0.0813283	0	NaN	0.329971	-0.0647754	1.38204	-0.156594	0	NaN	0.60368	-0.156258	2.04623	-0.31231	0	NaN	1.48625	-0.269226	1.46841	-0.243223	0.203268	-0.18828	0.737253	-0.155515	-0.15909	0.30602	0.0970543	NaN	NaN	NaN	-0.107726	-0.163885	0.0772847	-0.133448	-0.221568	-0.114767	NaN	NaN
4193	6	6	6	55.2	17.162	0	HINT2	Histidine triad nucleotide-binding protein 2, mitochondrial	Q9BX68;Q8WYJ5;Q53HJ8	Matrix	0	0.626085	-0.397436	0.361872	-0.24458	0.407551	-0.236248	0	NaN	1.29634	-0.257167	0.18363	-0.142933	1.19967	0.382593	0.180688	0.0516132	0.550821	0.172311	0	NaN	0.961101	0.137031	0.523021	0.141745	0.0762854	-0.598842	-0.669753	0.175045	-0.211635	-0.697151	0.19862	-0.434668	-0.472696	NaN	NaN	NaN	NaN	-0.277628
4194	21	21	21	64.5	52.723	0	BCL2L13	Bcl-2-like protein 13	Q9BXK5;A0A087WX97;A0A087WTL4;B2RB43;B7Z238;A8K5Y4;E9PDD6;Q86T62;B7Z737;F2Z2C3;A0A087WW80;Q8IZP5;A0A0A0MR90;F6VJB4;H0Y3R5	MOM	1	0.638051	0.0497201	0	NaN	0.0138156	0.00231649	0.257702	0.0250011	0	NaN	1.01196	0.0314794	0.437709	0.436709	0	NaN	0.0251411	0.0247597	0.105908	0.0502116	0	NaN	0	NaN	-0.00374143	0.0563412	0.0965606	NaN	NaN	NaN	-0.0999428	0.0724069	0.0344853	-0.041432	0.079036	0.0373992	NaN	NaN
4195	22	22	22	65	46.321	0	CECR5	Cat eye syndrome critical region protein 5	Q9BXW7;B3KVW8;A8MYZ9	Matrix	0	0.281045	0.0166394	1.1014	0.285384	1.19606	0.114345	0.901093	-0.240415	2.31385	0.114102	1.61624	0.145169	0.851338	0.0472505	0.176792	-0.0282152	0.277009	0.0341671	1.36848	0.334629	0.0677113	-0.00545735	0.0723169	0.0144382	0.00762616	-0.0156403	0.0579322	0.128689	0.304594	0.422868	0.136716	0.151971	0.0543475	-0.124016	-0.170053	-0.427177	0.111966	0.128866
4198	9	9	9	41.6	17.442	0	MRPL20	39S ribosomal protein L20, mitochondrial	Q9BYC9;I3L2X1	Matrix	0	0.646721	-0.0645	0	NaN	0.661892	-0.112117	0.530886	-0.0402244	0.189534	0.0548137	1.40135	0.138523	1.0135	-0.464071	1.35569	0.157245	0.56932	-0.250184	0.798842	-0.369378	1.05571	-0.30124	1.60567	-0.310736	0.00949053	-0.0938305	-0.10916	NaN	NaN	NaN	-0.0492778	-0.23842	-0.0486546	0.0082	-0.0381552	-0.090718	0.259785	-0.0434844
4199	14	14	14	78.7	20.692	0	MRPL13	39S ribosomal protein L13, mitochondrial	Q9BYD1;E5RJI7;H0YAX3;E5RFI2	Matrix	0	0.48423	-0.109098	0.0444782	0.0155114	0.644743	-0.142752	0.184158	-0.0997971	0.681867	-0.198411	0.0467916	-0.0297217	1.20557	-0.586265	0.609315	-0.173915	1.1953	-0.476195	1.49898	-0.300676	1.58061	-0.54106	0.788355	-0.424801	0.044464	-0.122739	-0.249021	-0.0851906	-0.107688	0.239413	0.0219061	-0.239276	-0.210888	-0.0447318	0.201095	-0.455755	0.00100953	-0.370722
4200	10	10	10	37.8	30.243	0	MRPL9	39S ribosomal protein L9, mitochondrial	Q9BYD2;Q5SZR1;A0A1W2PPE5;A0A1W2PQB6;A0A1W2PS92;B4DDZ7;B4DUJ1	Matrix	0	0.726166	-0.215654	0.673102	-0.241621	0.814132	-0.219667	0.886812	-0.204115	0.757678	-0.265931	0.70554	-0.198492	0.972654	-0.509031	0.133904	0.0287562	0.928311	-0.356463	1.06685	-0.311552	1.43447	-0.319481	1.17193	-0.318531	0.00317045	-0.334683	-0.31545	-0.050876	-0.174918	-0.499068	-0.0245459	-0.309758	-0.324695	-0.0756264	-0.180912	-0.355806	-0.0103233	-0.36793
4202	11	11	11	39	24.211	0	MRPS26	28S ribosomal protein S26, mitochondrial	Q9BYN8	Matrix	0	1.48614	-0.183708	0.0522243	0.056234	0.223884	-0.0245605	2.66657	-0.274855	1.00269	-0.158602	0.986599	-0.205663	1.79975	-0.544401	0.293007	-0.132193	1.86727	-0.328005	2.03828	-0.41132	1.82	-0.451957	1.35141	-0.392624	-0.120733	-0.237564	-0.192825	-0.236435	-0.345623	0.750761	-0.0403189	-0.0836559	0.0502932	-0.250114	-0.281669	-0.292782	-0.141637	-0.259664
4203	27	27	27	47.2	80.651	0	NLN	Neurolysin, mitochondrial	Q9BYT8;A8K9T8;E9PCB6;B3KU23;Q9BQD0;H0YAK4;Q96K48;Q8NDD9;H0YAF7	Matrix	0	0.154283	0.0459755	1.04764	0.197011	1.04224	0.160533	0	NaN	1.69405	0.235182	0.237554	0.216024	0.204931	0.0262917	0.928919	-0.221449	0.631873	-0.167144	0	NaN	0.471309	-0.139189	0.568942	-0.17144	0.201634	0.0869823	-0.15069	0.308943	0.0897739	0.192315	0.251689	0.0717396	0.158172	NaN	NaN	NaN	0.277628	0.168026
4204	24	24	13	70.4	48.117	0	MRPL37	39S ribosomal protein L37, mitochondrial	Q9BZE1;S4R369;A6NHR2;H0Y4J2	Matrix	0	0.566428	-0.141137	1.34684	-0.270128	0.411156	-0.140369	0.124256	-0.120189	0.687264	-0.176896	0.173894	-0.133298	0.970018	-0.510766	1.69727	-0.535927	0.932842	-0.515977	0.798471	-0.446571	1.08004	-0.444306	1.19356	-0.498279	0.044464	-0.257735	-0.21014	-0.165758	-0.273456	-0.371169	0.0954519	-0.170822	-0.345737	-0.178894	0.479895	-0.661567	0.0116388	-0.243669
4217	9	9	9	78	12.349	0	SLIRP	SRA stem-loop-interacting RNA-binding protein, mitochondrial	Q9GZT3;A0A087WUN7;H0YJ40;G3V4X6;G3V2S9;H0YJW7;H0YJ07;H0YJU7;H0YJI1	Matrix	0	1.01365	-0.0512591	0.0853979	0.0199136	0.295367	-0.0241773	0.268704	0.0110385	1.53317	-0.0306901	0.344606	-0.0370256	0.566866	-0.15041	0.351215	0.109932	0.391315	-0.0264048	0.567975	-0.0848322	0.581935	0.0264789	0.459642	-0.0116421	-0.0266606	-0.0426443	-0.0844725	-0.135111	0.0905418	0.10431	-0.0223903	0.0271015	-0.0772429	-0.0162056	0.013742	0.0355792	-0.0396218	-0.0313952
4218	11	11	11	62.6	21.527	0	TMEM126A	Transmembrane protein 126A	Q9H061;E9PI90;E9PIH8	MIM	4	2.03596	0.268006	0	NaN	3.34961	0.313959	1.19252	0.144509	0	NaN	0.511474	0.32026	1.28531	0.0514026	0	NaN	0.87775	0.117316	1.52132	0.0869532	0	NaN	0.971826	0.18274	0.216238	0.292723	0.295057	NaN	NaN	NaN	0.30229	0.314302	0.325286	0.16633	0.0696638	0.197534	NaN	NaN
4223	24	24	24	73.7	57.46	0	QRSL1	Glutamyl-tRNA(Gln) amidotransferase subunit A, mitochondrial	Q9H0R6;B2RBJ8;X6R772	Matrix	0	0.70486	0.137449	0.937898	0.280312	0.526733	0.190157	0	NaN	0.603783	0.185181	0.262144	0.185382	0.225663	0.0769639	0.377708	-0.0382381	0.224233	0.0534218	0	NaN	0.405951	-0.0291641	0.00399079	-0.00220774	-0.00475429	0.230398	0.186705	0.0740944	0.354206	0.412635	0.00848693	0.456682	0.105303	NaN	NaN	NaN	-0.0350174	0.353598
4230	6	6	2	26.3	33.672	0	SLC25A51	Solute carrier family 25 member 51	Q9H1U9	MIM	6	0.303399	0.142239	0	NaN	0	NaN	0.0796419	0.038379	0	NaN	0	NaN	0.827799	-0.153457	0	NaN	0	NaN	0.266015	-0.133856	0	NaN	0	NaN	0.480265	0.0367627	-0.0903114	NaN	NaN	NaN	NaN	NaN	NaN	0.354903	-0.0831112	-0.156655	NaN	NaN
4232	12	12	3	51.4	35.407	0	SLC25A32	Mitochondrial folate transporter/carrier	Q9H2D1;B3KWP3;A0A3B3IRK5;E5RGK5;E5RFL3;E5RGT9	MIM	6	1.63298	0.546297	0	NaN	1.25478	0.481984	1.59785	0.438173	0	NaN	1.00451	0.44596	0.14354	-0.0281193	0	NaN	0.0365558	-0.00646491	0.0193752	-0.00598003	0	NaN	1.46751	0.19437	0.391878	0.562581	0.684434	NaN	NaN	NaN	0.350384	0.718854	0.376714	0.300299	0.536315	0.477904	NaN	NaN
4235	20	20	4	60.2	37.92	0	PPA2	Inorganic pyrophosphatase 2, mitochondrial	Q9H2U2;B4DR66;H0Y9D8;D6R967;B4DFH3;D6RGV9;D6RGI1	Matrix	0	0.899384	-0.320351	0.525368	-0.148351	0.73323	-0.214164	1.62497	-0.224065	0.701636	-0.195383	0.224666	-0.113746	0.596387	0.137924	0.175674	-0.078807	0.0311145	-0.0106823	0.0982256	-0.104316	0.143648	-0.0572519	0.00262523	-0.0010637	-0.0684531	-0.451541	-0.441058	0.0633648	-0.27453	-0.233888	0.00100953	-0.325041	-0.318461	-0.215714	-0.232415	NaN	0.010923	-0.302407
4236	13	13	13	56.6	31.705	0	MRPL46	39S ribosomal protein L46, mitochondrial	Q9H2W6;Q8TER9;A0A087WT90;A0A087WT51;H0YN64	Matrix	0	0.347828	-0.0447605	0.27583	0.0470228	0.760121	0.061397	0	NaN	0.108251	-0.0043851	0.104015	0.0239461	0.717071	-0.168283	1.74495	-0.187421	1.62235	-0.217768	0	NaN	1.12218	-0.168367	1.83614	-0.154809	-0.108907	0.0489942	-0.0743683	-0.0359045	0.00766653	0.169307	0.00302647	0.0820719	0.0990927	NaN	NaN	NaN	-0.0286459	0.018805
4245	8	8	8	28.7	45.122	0	OSGEPL1	Probable tRNA N6-adenosine threonylcarbamoyltransferase, mitochondrial	Q9H4B0;E5RGZ1;E5RIL9;E7EVL7;B4DGY7	Matrix	0	0.362175	-0.263443	0.921943	-0.343441	0.948197	-0.45759	0	NaN	0.905356	-0.297555	0.300911	-0.335846	0.825921	-0.281928	1.29324	-0.610943	1.13092	-0.467462	0	NaN	1.61263	-0.670935	0.542645	-0.244035	0.0802483	-0.0710762	-0.799502	-0.0827133	-0.49375	-0.45386	-0.121298	-0.628167	-0.623305	NaN	NaN	NaN	-0.0818886	-0.331132
4246	4	4	4	51.4	11.441	0	SMDT1	Essential MCU regulator, mitochondrial	Q9H4I9	MIM	1	0.048714	0.0438684	0	NaN	0	NaN	0.407296	-0.0462973	0	NaN	0	NaN	0.208053	0.0496207	0	NaN	0	NaN	0.0116557	-0.00536662	0	NaN	0	NaN	0.607579	-0.361207	-0.114767	NaN	NaN	NaN	NaN	NaN	NaN	-0.00701405	-0.131589	-0.00028853	NaN	NaN
4248	18	18	18	51.8	45.348	0	TFB2M	Dimethyladenosine transferase 2, mitochondrial	Q9H5Q4;A0A024R5R8;B4DTJ4	Matrix	0	0.618911	0.182157	1.08182	0.408211	1.3628	0.436114	0	NaN	1.10827	0.402077	0.654236	0.437171	1.77282	-0.127754	0.871153	-0.21117	2.1901	-0.21963	0	NaN	0.887181	-0.164578	0.933643	-0.178009	-0.0347957	0.325377	0.255891	0.162468	0.487581	0.574584	0.25544	0.482029	0.570871	NaN	NaN	NaN	0.163756	0.509964
4254	7	7	7	43	19.996	0	OPA3	Optic atrophy 3 protein	Q9H6K4;B4DK77	MOM	0	0.353398	0.0499859	0	NaN	0.28588	0.162184	0.632576	0.0689604	0	NaN	0.232959	0.258241	0.328948	0.0360397	0	NaN	0.5155	0.235898	0.615554	0.0823624	0	NaN	1.34304	0.137634	0.0565835	0.137838	-0.044464	NaN	NaN	NaN	-0.131345	0.052865	0.565033	-0.00641984	0.0796	0.133701	NaN	NaN
4260	13	13	13	45.6	41.943	0	PTGES2	Prostaglandin E synthase 2;Prostaglandin E synthase 2 truncated form	Q9H7Z7;B3KPZ2;A6NHH0;X6RJ95;B4DWP1	MIM	1	0.653428	0.10464	0.902912	0.689751	1.26723	0.251323	0.145654	-0.084125	1.86607	0.236573	1.57795	0.239323	0.575761	-0.0830152	1.24345	0.186143	0.350577	0.0342019	1.47996	-0.167762	0.107772	0.0150026	0.0233486	0.00160501	0.22132	0.0688312	0.0237684	0.217479	1.15236	0.699419	0.215741	0.370042	0.168188	0.31603	-0.277509	-0.290896	0.216982	0.291592
4262	36	36	36	61.8	68.76	0	ACAD9	Acyl-CoA dehydrogenase family member 9, mitochondrial	Q9H845;Q9H9W4;H0Y8Z9;Q9BUX5;Q59FN3;B4DGH4;D6RCD8	MIM	0	1.17842	-0.108103	0.905057	0.278699	1.10685	-0.087613	0.584842	-0.344315	1.46233	-0.0691802	0.327186	-0.0646735	1.72384	-0.342394	2.09067	0.624113	0.797658	-0.138516	1.42139	-0.497501	1.324	-0.101657	1.28697	-0.177176	-0.0518028	-0.122076	-0.15043	0.0710762	0.32648	0.438542	-0.03811	-0.126444	-0.0982848	-0.0215993	-0.243182	-0.768163	-0.0523114	-0.0600475
4263	25	25	16	63.1	60.718	0	NT5DC2	5-nucleotidase domain-containing protein 2	Q9H857;H7C519;C9J036	Matrix	0	0.0166081	-0.00809415	0.252529	0.0621692	0.109303	0.0310308	0.288418	-0.111453	0.140668	0.0459247	0.0595157	-0.0312028	0.89525	-0.591327	1.08603	-0.633685	1.05284	-0.548983	0.87959	-0.401125	1.02388	-0.586276	1.00177	-0.533369	0.295841	-0.139339	-0.180784	0.240742	-0.0167816	-0.0374525	0.216734	-0.105008	-0.0186342	0.116098	-0.0780633	-0.372395	0.270828	-0.0816123
4265	19	19	19	69.7	34.47	0	SLC25A22	Mitochondrial glutamate carrier 1	Q9H936;E9PJH7;A0A0D9SFE1;A0A024RCA6;A0A0D9SEI9;K4DIA8;K4DIB8;E9PS95;K4DIB3;K4DIB6;E9PQ36;E9PI74;A0A0D9SG84;K4DIA2;K4DIB0;A0A0D9SFA8;E9PJY0;A0A0A6YYN8;Q9H1K4;A0A024R0W0;K4DIB4	MIM	6	1.41628	0.268027	0	NaN	1.5429	0.183731	2.39837	0.135056	1.01137	0.297622	0.501813	0.153414	0.743162	0.127872	0	NaN	0.801996	0.166178	0.945677	0.107309	0.678723	0.211017	0.744209	0.149757	0.160017	0.325955	0.31811	NaN	NaN	NaN	0.127633	0.237677	0.185884	0.119024	0.137854	0.148289	0.102457	0.354446
4267	19	19	18	69.6	35.619	0	SFXN1	Sideroflexin-1	Q9H9B4;D6RFI0;S4R2X2;D6RDG7;D6RAE9;H0Y9J5	MIM	5	0.852827	0.00572218	0.808523	0.69007	0.108445	0.00522276	0.0119598	-0.00215182	1.50804	0.301231	0.575695	-0.0433283	1.46836	-0.166361	0.0512361	-0.111735	0.84518	-0.105962	0.92283	-0.138561	0.517739	-0.251264	1.28587	-0.132319	0.0104934	0.00385705	0.00281605	0.861955	0.518184	NaN	0.00805652	0.0319313	-0.0243196	-0.00304731	-0.0986889	0.0952808	0.24987	0.24395
4268	21	21	1	62.9	50.315	0	L2HGDH	L-2-hydroxyglutarate dehydrogenase, mitochondrial	Q9H9P8;C9JVN9;G3V272;G3V5S1	MIM	0	1.83099	-0.202286	0.553868	-0.152496	1.65977	-0.181021	0.585261	-0.405304	0.955405	-0.149117	0.432396	-0.116948	1.81846	-0.300316	1.39107	-0.33891	2.02135	-0.329389	0.428193	-0.133343	2.02174	-0.293317	2.54326	-0.308136	-0.232633	-0.153027	-0.221197	-0.353247	-0.097476	-0.00676469	-0.230414	-0.136454	-0.176195	0.0526941	-0.848958	-0.419647	-0.255839	-0.0787464
4272	22	22	22	45.6	62.223	0	CARS2	Probable cysteine--tRNA ligase, mitochondrial	Q9HA77;B7Z7E6;H0YFF0;F5H579;H0YFV1;Q6AW83;F5H623;A0A087WWV1	Matrix	0	0.953933	-0.0626583	1.32129	-0.0756645	1.04813	-0.0719725	0	NaN	0.131513	-0.00620607	0.179742	-0.0747481	0.772199	-0.269218	1.60691	-0.362231	1.77117	-0.320336	0	NaN	1.21224	-0.353959	1.55241	-0.21512	-0.0270868	-0.0556121	-0.105276	-0.069134	-0.0497701	-0.10809	-0.0279544	-0.0817486	-0.106214	NaN	NaN	NaN	0.017922	0.000490583
4273	7	7	7	18.6	48.713	0	RSAD1	Radical S-adenosyl methionine domain-containing protein 1, mitochondrial	Q9HA92;B4DEV9;H0Y934;H0Y9X4	MIM	0	0.317246	-0.349341	0.175353	-0.165114	0	NaN	0	NaN	2.03017	-0.450312	0	NaN	0	NaN	0.276389	-0.518103	0	NaN	0	NaN	1.05557	-1.02221	0	NaN	0.429428	-0.94718	-0.530271	NaN	-0.452279	0.122052	NaN	NaN	NaN	NaN	NaN	NaN	NaN	-0.443713
4279	16	16	16	64.1	24.279	0	GRPEL1	GrpE protein homolog 1, mitochondrial;GrpE protein homolog	Q9HAV7;B4DWV5	Matrix	0	0.491776	0.137862	0.490099	0.163295	0.578426	0.212925	0.210987	0.111941	0.37134	0.133809	0.169692	0.0945929	0.651577	-0.142553	1.37372	-0.237402	1.15998	-0.206108	1.03546	-0.256853	1.15869	-0.133562	0.640351	-0.136587	-0.072589	0.261587	0.224587	-0.084854	0.252415	0.322325	-0.0636654	0.363605	0.338834	-0.152388	0.480196	0.00801479	-0.135634	0.268504
4286	5	5	5	27.2	17.201	0	PLGRKT	Plasminogen receptor (KT)	Q9HBL7	Membrane	2	0.223645	0.0570249	0	NaN	0.166956	-0.0767219	0.162192	0.028177	0	NaN	0.0119055	0.00635273	1.15034	-0.0993094	0	NaN	0.00591207	0.0020761	0.00725875	0.00169143	0	NaN	0.41623	-0.10225	-0.126171	0.156595	0.140651	NaN	NaN	NaN	-0.0774825	0.202671	-0.355355	-0.0794475	0.130808	0.0331709	NaN	NaN
4292	14	14	14	44.3	47.019	0	RNMTL1	rRNA methyltransferase 3, mitochondrial	Q9HC36;I3L443;I3L0T6	Matrix	0	0.722887	0.133255	0.495608	0.121484	0.957078	0.146876	0	NaN	0.492157	0.0974072	0.186299	0.0681068	0.319172	-0.0374169	0.424957	-0.0674161	0.187694	-0.0283357	0	NaN	0.592715	-0.0541577	0.142168	0.0524062	0.0230425	0.257494	0.119228	-0.062746	0.227878	0.199322	0.0799754	0.10841	0.252243	NaN	NaN	NaN	-0.0468018	0.135887
4293	13	13	13	53.7	34.793	0	GLOD4	Glyoxalase domain-containing protein 4	Q9HC38;B4DX01;B7Z403;A8K8F0;F6TLX2;Q9Y3E8;B3KV49;I3L3Q4;I3L1I0;I3NI27;I3NI24;I3L2C2;I3L1F4;I3L277	Matrix	0	0.127588	-0.0344394	0.555887	0.117456	1.30399	0.168024	0	NaN	0.646873	0.0665495	0.793282	0.0495519	0.036762	0.0104031	0.177047	-0.032555	0.738571	0.123467	0	NaN	0.553529	0.103834	2.57174	0.11624	-0.216719	0.0841961	0.0292052	0.040682	0.276625	0.0350617	0.178874	0.0958667	0.229332	NaN	NaN	NaN	-0.0100327	0.0991235
4299	19	19	19	54.6	50.317	0	MRS2	Magnesium transporter MRS2 homolog, mitochondrial	Q9HD23;B4DSN2;A0A0A0MQX2;H7BZ29;B4DMD9	MIM	2	0.550209	0.246009	0	NaN	0.343474	0.127106	0.311981	0.0916595	0	NaN	0.313512	0.19821	0.234179	-0.0507822	0	NaN	0.767534	-0.0747674	0.196567	-0.0300746	0	NaN	0.140919	-0.0538806	-0.0882088	0.45042	0.375815	NaN	NaN	NaN	0.0173518	0.23686	NaN	-0.124959	0.186032	0.213905	NaN	NaN
4300	10	10	10	34	29.45	0	MRPL47	39S ribosomal protein L47, mitochondrial	Q9HD33	Matrix	0	0.140114	-0.0300162	1.14913	0.583945	0.0247874	-0.00896624	0.189151	-0.0295316	0.360319	-0.124234	0.00559333	-0.00195551	1.80126	-0.498715	0.24669	0.0748924	1.28235	-0.319615	0.859963	-0.346102	1.11767	-0.324984	1.79117	-0.316543	0.0930192	-0.162726	-0.0203421	0.437441	0.402264	0.91213	0.0728604	-0.234379	0.134619	0.0450235	0.00401639	-0.137635	-0.298105	0.127037
4301	3	3	3	28.6	10.758	0	LYRM4	LYR motif-containing protein 4	Q9HD34;F5H189;C9JY28;H7C4Q5;C9JRX8	Matrix	0	1.5132	-0.221559	0.603904	0.136383	2.41605	0.0852585	0	NaN	0.391344	0.0552586	0.572945	0.289369	0.381148	-0.130908	1.85371	-0.290679	0.261264	-0.0960508	0	NaN	0.867414	-0.187822	0.294088	-0.135089	-0.142226	-0.264957	-0.257493	-0.0308109	0.195583	0.244377	0.0847447	0.0857723	NaN	NaN	NaN	NaN	0.0542234	-0.0359054
4305	12	12	12	22.6	93.884	0	ABCB6	ATP-binding cassette sub-family B member 6, mitochondrial	Q9NP58;A0A024R436	MOM	10	3.16965	0.498513	0	NaN	0	NaN	0.874406	0.307277	0	NaN	0	NaN	1.49018	0.965746	0	NaN	2.01196	0.879883	2.28681	0.947724	0	NaN	1.22497	0.678214	0.478609	0.494048	0.522882	NaN	NaN	NaN	NaN	NaN	NaN	0.459641	0.40316	0.059029	NaN	NaN
4308	5	5	5	23.7	32.407	0.00025432	NGRN	Neugrin	Q9NPE2;A0A087WWE0;A0A087WVE0	Matrix	0	0	NaN	0.147537	-0.531776	0	NaN	0	NaN	0.427054	0.332138	0	NaN	0	NaN	0	NaN	0	NaN	0	NaN	0	NaN	0	NaN	NaN	NaN	NaN	0.562279	-1.62583	NaN	NaN	NaN	NaN	NaN	NaN	NaN	0.55336	0.110916
4311	5	5	5	62.1	14.96	0	ACOT13	Acyl-coenzyme A thioesterase 13;Acyl-coenzyme A thioesterase 13, N-terminally processed	Q9NPJ3	Matrix	0	1.32977	-0.458533	1.71909	-0.438407	1.44855	-0.437941	0	NaN	1.46894	-0.419133	1.76975	-0.372016	0.688107	-0.21122	2.50668	-0.326577	1.48355	-0.34964	0	NaN	1.93523	-0.389372	1.81482	-0.468951	-0.514841	-0.259062	-0.601696	-0.315917	-0.508632	-0.490673	-0.268591	-0.533663	-0.511569	NaN	NaN	NaN	-0.274442	-0.547647
4312	17	17	17	68.1	32.177	0	TIMMDC1	Complex I assembly factor TIMMDC1, mitochondrial	Q9NPL8;C9JU35;G3XA94;C9JR82;F8WAU6;F8WB00;F8WC42;H7C5U1	MIM	4	1.10836	0.211423	0	NaN	1.40146	0.237388	1.18555	0.198637	0	NaN	1.96175	0.213933	1.48122	-0.264998	0	NaN	1.37668	-0.330406	1.77179	-0.406743	0	NaN	1.27057	-0.420115	0.0896338	0.298513	0.246122	NaN	NaN	NaN	0.142479	0.304166	0.265518	0.100709	0.284423	0.21078	NaN	NaN
4313	8	8	8	41.7	24.49	0	MRPL40	39S ribosomal protein L40, mitochondrial	Q9NQ50	Matrix	0	0.161766	0.0370464	0.782418	0.093581	0.43217	0.0899997	0	NaN	0.597901	0.0737642	0.417411	0.099535	1.06368	-0.261691	1.60989	-0.350703	1.17694	-0.300524	0	NaN	1.05984	-0.263251	1.21624	-0.362063	0.164271	0.0576319	-0.110764	0.174279	0.0819039	0.0245606	0.237441	0.0623995	-0.0298416	NaN	NaN	NaN	0.156397	-0.00388998
4315	7	7	7	53.8	20.361	0	HINT3	Histidine triad nucleotide-binding protein 3	Q9NQE9	unknown	0	0.25673	0.0261194	0.189698	-0.012496	0.426097	-0.055338	0.361803	-0.069729	0.640873	-0.0744909	0.122171	0.0230808	0.806378	-0.0875917	0.171837	0.0523269	0.0544312	0.007221	0.17719	-0.0177207	0.198966	-0.0120256	0.732057	0.0677944	0.0684644	-0.0476779	0.0575719	-0.0272632	-0.0434844	0.0332595	0.0419438	-0.111966	-0.0959919	-0.0130139	-0.126444	NaN	-0.140857	-0.0899048
4317	17	17	17	49.9	57.033	0	XPNPEP3	Probable Xaa-Pro aminopeptidase 3	Q9NQH7	Matrix	0	0.0495411	0.00806238	1.21888	0.13793	0.9322	0.161977	0.309522	0.164475	0.775538	0.0945254	0.531441	0.0943276	1.77437	-0.257266	2.98723	-0.334655	1.65803	-0.275986	0	NaN	2.36822	-0.342863	1.28073	-0.233832	0.0980152	0.0102361	-0.0840642	0.195096	0.0727862	0.145909	0.276913	0.139156	0.0698606	NaN	0.324022	0.00492799	0.181421	0.0343228
4318	13	13	13	68.1	30.608	0	NIT2;HEL-S-8a	Omega-amidase NIT2	Q9NQR4;V9HW91;H7C579;B7Z3F9;B4DFB1;F8WF70	unknown	0	0.685429	-0.592289	1.90732	-0.701971	0.236442	-0.311716	0	NaN	0.599606	-0.61089	0	NaN	0	NaN	1.96368	-0.722085	1.11327	-0.366236	0	NaN	0	NaN	0.0252607	-0.0171726	NaN	-0.393306	-0.791272	-0.545887	-0.799336	-0.760689	-0.713805	0.0903728	NaN	NaN	NaN	NaN	NaN	-0.865523
4326	4	4	4	23.1	22.252	0	PXMP2	Peroxisomal membrane protein 2	Q9NR77;F5H4N4;F5GXM0;F5GZF7;A0A087X249	MIM	4	0.211813	-0.472183	0	NaN	1.94307	0.416225	1.03244	0.455593	0	NaN	0	NaN	0.829246	0.280251	0	NaN	0.739915	0.426134	0.915332	0.496545	0	NaN	0	NaN	-2.04252	0.0660044	0.559962	NaN	NaN	NaN	0.458382	0.463669	0.326625	0.167229	0.667538	0.532011	NaN	NaN
4327	8	8	8	34.8	31.076	0	SDR39U1	Epimerase family protein SDR39U1	Q9NRG7;G3V5T1;Q86TZ5;F6RWC2;G3V4N6;G3V4Z0;H0YJ71;G3V451;G3V2Z6	unknown	0	0.506776	0.173599	1.11888	0.152516	0.626564	0.16036	0.572613	0.184118	1.04873	0.170208	0.422085	0.0754659	0.620772	-0.255676	1.28603	-0.328473	0.100774	-0.0754808	0.256221	-0.103585	0.400836	-0.150932	0.24192	-0.101153	0	0.0945413	0.426257	0.0807941	0.234448	0.142306	-0.0128102	0.175745	0.318146	-0.0467124	0.362529	0.236537	0.075738	0.264946
4328	25	25	24	44.6	79.147	0	ABCB10	ATP-binding cassette sub-family B member 10, mitochondrial	Q9NRK6;Q6ZMF8;Q96P38	MIM	5	0.644024	0.35097	0	NaN	0.639628	0.445427	0.612599	0.37661	0	NaN	0.232314	0.19879	0.227535	0.116841	0	NaN	0.348714	0.181689	0.393004	0.14781	0	NaN	0.39504	0.230364	-0.0562962	0.560387	0.548818	NaN	NaN	NaN	-0.075064	0.720778	0.690568	-0.0845326	0.603841	0.610521	NaN	NaN
4330	2	2	2	25.3	9.4598	0.0055122	CMC2	COX assembly mitochondrial protein 2 homolog	Q9NRP2;H3BQQ1;H3BPP2;H3BNN8;H3BTB6	IMS	0	0	NaN	0	NaN	0	NaN	0	NaN	0	NaN	0	NaN	0.869899	-0.423375	0	NaN	0	NaN	0	NaN	0	NaN	0	NaN	NaN	NaN	NaN	NaN	NaN	NaN	NaN	NaN	NaN	NaN	NaN	NaN	NaN	NaN
4331	4	4	4	37.6	14.651	0	SDHAF3	Succinate dehydrogenase assembly factor 3, mitochondrial	Q9NRP4;F8W9V1	Matrix	0	0	NaN	0.0308262	0.0929291	0	NaN	0	NaN	0	NaN	0	NaN	0	NaN	0	NaN	0	NaN	0	NaN	0	NaN	0	NaN	NaN	NaN	NaN	0.953004	NaN	-0.767146	NaN	NaN	NaN	NaN	NaN	NaN	NaN	NaN
4336	11	11	11	56.6	20.05	0	MRPL17	39S ribosomal protein L17, mitochondrial	Q9NRX2;E9PKV2	Matrix	0	0.349661	-0.0972219	0.678598	0.368744	0.433996	-0.1056	0.412983	-0.11779	0.86965	-0.255485	0.0430219	0.033626	0.697332	-0.43812	0.296715	0.052689	0.738786	-0.352187	0.737612	-0.34331	0.255068	-0.139433	0.909905	-0.33724	0.10742	-0.171591	-0.227495	0.771717	0.194245	0.140269	0.0676387	-0.243791	-0.140648	0.0954519	-0.205518	-0.243303	-0.0494122	-0.391658
4339	15	15	11	33.6	44.021	0	AGPAT4	1-acyl-sn-glycerol-3-phosphate acyltransferase delta	Q9NRZ5;B4DHC0;B4DMU6;G3XAF1;B4DIE2;Q5TEE8;Q6PJN9;B4DIY1;Q6AI25	MOM	4	0.532171	-0.174957	0	NaN	0.0412401	-0.0159152	0.346625	-0.125768	0	NaN	0.104293	-0.0764261	0.534939	0.162924	0	NaN	0.400692	-0.0308813	0.0160515	0.00431939	0	NaN	0.300308	0.0941552	0.0522768	-0.374511	-0.202637	NaN	NaN	NaN	0.196859	-0.0129261	-0.231678	0.0708015	-0.384602	-0.0635029	NaN	NaN
4341	44	44	44	56.8	113.79	0	IARS2	Isoleucine--tRNA ligase, mitochondrial	Q9NSE4;A8K5W7	Matrix	0	0.636629	0.0524468	0.888942	0.195156	1.32611	0.095091	0.411206	-0.168333	2.09145	0.111246	0.685266	0.114079	0.699627	-0.0414074	2.33413	-0.172894	1.403	-0.0689577	1.32571	0.173941	1.57518	-0.115629	1.91396	-0.107204	0.108759	0.0459824	0.00259924	0.0515809	0.214608	0.31928	0.0923428	0.0594347	0.133495	0.0816123	-0.138028	-0.448584	0.0911243	0.120404
4346	12	12	12	53.7	33.698	0	ECHDC1	Ethylmalonyl-CoA decarboxylase	Q9NTX5;H0Y5L2;F2Z2D6;E9PJS8;J3KP84;E9PPG7;E9PRU6;E9PLY6;H0Y525;E9PIU8;H0YCS9	unknown	0	0.544175	0.0262864	0.629711	0.143513	0.512144	0.207487	0	NaN	0.171883	0.054412	0.850217	-0.141284	0.88913	-0.243856	1.20319	-0.462447	0.535021	-0.135843	0	NaN	1.77827	-0.425505	0.854151	-0.51798	-0.00846457	0.0342343	0.0530895	-0.023475	0.257407	0.196608	-0.0914791	0.301746	0.412193	NaN	NaN	NaN	-0.162864	0.204582
4347	3	3	3	31.8	10.449	0.00025714	LYRM2	LYR motif-containing protein 2	Q9NU23;E5RJK7;E5RG38;G3V136	Matrix	0	0	NaN	0	NaN	0.0830714	-0.226473	0	NaN	0.29158	-0.216876	0	NaN	0	NaN	0.399073	-0.587122	0	NaN	0	NaN	0	NaN	0.0807791	-0.15771	NaN	NaN	NaN	NaN	NaN	NaN	0.580917	-1.03386	NaN	NaN	NaN	NaN	0.00762616	-0.441377
4348	22	22	22	46.2	74.856	0	ACSS1;DKFZp666G0810	Acetyl-coenzyme A synthetase 2-like, mitochondrial;Acetyl-coenzyme A synthetase	Q9NUB1;Q7Z5G3;Q6ZV30;Q658X4;Q1RMZ4;Q658R1;Q5TF43;Q8N2B9;Q9H7Q4	MIM	0	1.12562	-0.440619	0.926354	-0.256378	0.940019	-0.385059	0	NaN	0.932631	-0.209031	0.181392	-0.101146	0.642152	-0.221683	1.02705	-0.194531	0.379969	-0.0726697	0	NaN	0.477008	-0.0702943	0.717387	-0.251081	-0.185064	-0.576861	-0.559932	-0.0955274	-0.242572	-0.431034	-0.098969	-0.521151	-0.535058	NaN	NaN	NaN	-0.0717548	-0.21176
4351	17	17	17	62.7	33.932	0	ABHD10	Mycophenolic acid acyl-glucuronide esterase, mitochondrial	Q9NUJ1	Matrix	0	1.74165	-0.266216	1.37139	-0.140736	2.88564	-0.209659	0.415633	-0.124747	1.56856	-0.189349	1.46035	-0.171445	1.4055	-0.0996842	1.55957	-0.329504	2.24059	-0.285006	0.379203	-0.141165	3.23606	-0.275096	1.70646	-0.302988	-0.219404	-0.241474	-0.337768	-0.0884541	-0.192321	-0.141433	-0.206945	-0.198117	-0.223917	-0.145893	0.0803625	-0.30871	-0.224031	-0.125916
4352	20	20	20	47.2	59.58	0	DDX28	Probable ATP-dependent RNA helicase DDX28	Q9NUL7	Matrix	0	0.150364	-0.148435	0	NaN	0.048977	-0.0595178	0.185522	-0.164305	0.524849	-0.364739	0.0604793	-0.0824466	0.547915	-0.950228	1.23703	-1.47036	0.496673	-0.94184	0.575573	-1.05249	0.585468	-1.05097	0.257918	-0.697493	0.535356	-0.443713	-0.536948	NaN	NaN	NaN	0.723165	-0.40163	-0.500088	0.462262	-0.467175	-0.488001	0.1595	-0.625738
4360	29	29	4	59.6	70.352	0	EXD2	Exonuclease 3-5 domain-containing protein 2	Q9NVH0;B3KP95;Q86TX3	Matrix	1	0.347944	0.141176	0	NaN	0.320004	0.0769463	0.32373	0.0771701	0	NaN	0.579131	-0.0663145	0	NaN	0	NaN	0	NaN	0	NaN	0	NaN	0	NaN	-0.161024	0.28891	0.295641	NaN	NaN	NaN	0.0123541	0.252982	-0.0344974	-0.097718	0.186525	0.142704	NaN	NaN
4361	30	30	30	58.3	63.277	0	DNAJC11	DnaJ homolog subfamily C member 11	Q9NVH1;B4DPK2;B4DGD5;B1AK20;Q5TH61;Q9UMU8;B3KTC6	MOM	0	0.90706	0.291887	0	NaN	0.822527	0.253495	1.0296	0.197925	0	NaN	0.40445	0.178838	0.443652	0.113607	0	NaN	0.597754	0.19346	0.800995	0.183013	0	NaN	0.662867	0.196459	0.0648829	0.411733	0.399045	NaN	NaN	NaN	0.042084	0.419623	0.298779	0.0681893	0.273256	0.252329	NaN	NaN
4362	14	14	14	43.9	49.517	0	TMLHE	Trimethyllysine dioxygenase, mitochondrial	Q9NVH6	Matrix	0	1.44917	-0.805715	1.47813	-0.73555	0.853278	-0.716001	0	NaN	1.39543	-0.801622	0.628404	-0.776307	1.05598	-0.940958	2.3707	-1.20869	1.21246	-0.971747	0	NaN	3.21438	-1.14939	1.93831	-1.11991	-0.501831	-1.0197	-0.895613	-0.461025	-0.889318	-0.856309	-0.381592	-1.31603	-0.45038	NaN	NaN	NaN	-0.470269	-0.979879
4363	35	16	7	52.4	71.368	0	ATAD3A	ATPase family AAA domain-containing protein 3A	Q9NVI7;Q5SV16	MIM	1	0.269891	0.0537299	0	NaN	0.145214	0.0253655	0.0511983	0.0130928	0.71308	0.212231	0.107956	-0.0338988	0.969643	-0.186559	0	NaN	1.04229	-0.167133	1.36652	-0.156708	0.805848	-0.169263	0.724483	-0.143164	-0.0917712	0.12389	0.129071	NaN	NaN	NaN	-0.0854048	0.122947	0.0385545	-0.147953	0.126533	0.0606982	-0.005623	0.293925
4364	11	11	11	44.9	22.184	0	MRPS18A	28S ribosomal protein S18a, mitochondrial	Q9NVS2;Q5QPA5	Matrix	0	0.436976	-0.0731668	0	NaN	0.656932	-0.188949	0.900784	0.280726	0.686818	-0.192481	0.635659	-0.152082	1.36159	-0.438994	0.48151	-0.270418	1.32235	-0.456047	1.6854	-0.493991	1.16362	-0.439765	2.50494	-0.473838	0.0226164	-0.192068	-0.0500489	NaN	NaN	NaN	0.0137839	-0.229342	-0.351289	0.0659859	0.430956	0.345235	-0.0616163	-0.398132
4367	24	24	24	57.7	66.171	0	MTPAP	Poly(A) RNA polymerase, mitochondrial	Q9NVV4;Q5T852;Q5T851	Matrix	0	1.53345	0.275926	1.58318	0.438612	2.58246	0.435227	1.4808	0.525851	2.25204	0.370702	0.763098	0.346522	2.59713	0.415891	1.95454	0.390898	1.60122	0.422581	2.337	0.477271	2.56939	0.387407	1.88424	0.440531	0.253626	0.368439	0.205713	0.295018	0.495695	0.525123	0.420509	0.47905	0.40612	0.512884	0.701788	0.362881	0.31603	0.407268
4370	6	6	6	19.3	39.082	0	CCDC109B	Calcium uniporter regulatory subunit MCUb, mitochondrial	Q9NWR8	MIM	2	2.43728	-0.448945	0	NaN	0.907546	-0.596248	1.95074	-0.368314	0	NaN	0	NaN	0.691047	-0.136956	0	NaN	0.0267197	-0.00381813	0.295712	-0.0703829	0	NaN	0	NaN	-0.502015	-0.432853	-0.411968	NaN	NaN	NaN	-0.478889	-0.713608	NaN	-0.314553	-0.34551	-0.444879	NaN	NaN
4371	18	18	18	75.2	48.842	0	OXSM	3-oxoacyl-[acyl-carrier-protein] synthase, mitochondrial	Q9NWU1;C9JQQ2;C9J2G3;B4E3Q7;F8VNS3	Matrix	0	2.0216	-0.419333	1.05508	-0.167811	1.44334	-0.244269	0	NaN	1.55021	-0.216586	0.617572	0.0794524	1.56664	-0.292741	2.39047	-0.600613	1.94079	-0.455384	0	NaN	1.84909	-0.46438	0.618814	-0.251901	-0.501239	-0.370611	-0.386149	-0.243592	-0.195096	-0.0647449	-0.246413	-0.160662	-0.325732	NaN	NaN	NaN	-0.251487	-0.255924
4372	7	7	7	29.2	34.83	0	THG1L	Probable tRNA(His) guanylyltransferase	Q9NWX6;Q9H8R6;B4E366;E5RIQ8	Matrix	0	0.311816	-0.529508	0.712882	-0.34719	0.509558	-0.13897	0	NaN	0.00124836	-0.000471124	0	NaN	0	NaN	2.45893	-0.371746	0.514241	-0.371995	0	NaN	1.70466	-0.241443	0.206934	-0.254656	-0.0200186	-1.039	NaN	-0.0701939	-0.28629	-0.685088	-0.212367	-0.0655722	NaN	NaN	NaN	NaN	-0.00416092	-0.199625
4375	6	6	6	51	17.316	0	NDUFB11	NADH dehydrogenase [ubiquinone] 1 beta subcomplex subunit 11, mitochondrial	Q9NX14;Q7Z4X2	MIM	1	0.304931	0.063845	0	NaN	0.663222	0.0792123	0.338157	0.0516263	0	NaN	0.446563	-0.166065	1.03186	-0.637713	0	NaN	1.18879	-0.648971	1.20481	-0.715365	0	NaN	0.957598	-0.628809	0.195977	-0.0716254	0.0671829	NaN	NaN	NaN	0.00647761	0.160057	0.0711029	-0.0544073	0.0695579	0.139728	NaN	NaN
4376	10	10	10	40.2	28.449	0	MRPL16	39S ribosomal protein L16, mitochondrial	Q9NX20;E9PI14	Matrix	0	0.672641	-0.187872	0.445693	-0.205872	0.516453	-0.208628	0.486546	-0.172838	0.61191	-0.242447	0.275701	-0.203864	0.988597	-0.506827	1.03874	-0.578408	1.02997	-0.511686	0.798532	-0.517319	1.17253	-0.536119	1.2575	-0.700696	0.0106367	-0.23352	-0.340733	0.0938305	-0.508936	-0.202512	0.0756011	-0.25544	-0.446045	0.0839282	-0.234624	-0.367818	0.037593	-0.296193
4378	15	15	15	61.5	31.231	0	2005-03-01	E3 ubiquitin-protein ligase MARCH5	Q9NX47;B4DGV8	MOM	4	0.118892	0.0429985	0	NaN	0.164186	0.0889016	0.0128799	-0.00379386	0	NaN	0.0166858	0.00995241	0.0110015	0.00600942	0	NaN	0.163862	-0.100393	0.216162	-0.0488796	0	NaN	0.019627	-0.0152078	0.28948	-0.0843364	-0.0761486	NaN	NaN	NaN	0.25084	-0.28889	0.304754	0.179638	-0.100709	-0.0903114	NaN	NaN
4386	20	20	20	60.7	38.711	0	MRPL39	39S ribosomal protein L39, mitochondrial	Q9NYK5;C9JG87	Matrix	0	0.583059	-0.0917696	2.00888	0.567737	0.0406058	0.00878698	0.356687	0.323581	0.2851	0.0514242	0.355062	0.0618699	0.864776	-0.380804	1.96285	0.220574	0.687781	-0.196979	0.0907414	0.0302951	0.724476	-0.26858	0.684033	-0.264809	0.0265876	-0.152897	-0.148999	0.457332	0.644691	0.60119	0.139208	-0.0972063	-0.0156403	0.212258	0.957356	-0.198871	0.183836	-0.0123541
4393	5	5	5	17.6	21.514	0	MRPL35	39S ribosomal protein L35, mitochondrial	Q9NZE8;D3YTC1	Matrix	0	0.638787	-0.235091	0	NaN	1.25394	-0.21661	0.772295	-0.189414	0.426877	-0.345559	0.345477	-0.102774	0.979473	-0.546382	0	NaN	2.16687	-0.604005	0.888994	-0.364418	1.03713	-0.522085	0.290128	-0.118302	0.0335111	-0.317304	-0.421479	NaN	NaN	NaN	-0.131455	-0.314986	-0.203389	-0.011588	-0.2587	-0.297954	0.258097	-0.576861
4396	8	8	8	34.7	41.054	0	COQ3	Ubiquinone biosynthesis O-methyltransferase, mitochondrial	Q9NZJ6;F6WGP0	MIM	0	1.04373	-0.396918	0.902663	-0.149162	0.885242	-0.115398	0	NaN	2.20666	-0.176796	1.61669	-0.237246	0.60844	-0.411998	1.55861	-0.684099	1.67331	-0.620433	0	NaN	1.96541	-0.461044	0.991509	-0.502456	-0.621422	-0.177344	-0.391988	-0.0728469	-0.110764	-0.263876	-0.199222	-0.0394191	-0.107554	NaN	NaN	NaN	-0.194377	-0.149129
4399	21	21	21	66.9	33.419	0	MRPL15	39S ribosomal protein L15, mitochondrial	Q9P015;B2R739;E5RIZ4;E5RHF4	Matrix	0	0.728674	-0.116045	0.693017	0.0388077	0.492398	-0.0924137	0.512273	-0.181715	1.20832	-0.125774	0.203271	-0.11914	1.24787	-0.539169	0.147383	-0.0486822	1.39725	-0.387778	1.16285	-0.409695	0.914476	-0.36805	0.958925	-0.331135	0.000288558	-0.188148	-0.160275	0.040121	0.00218012	0.074122	0.0487942	-0.172359	-0.153676	0.0848807	-0.335598	-0.29443	-0.0624899	-0.142217
4401	11	11	11	61.7	20.266	0	NDUFAF4	NADH dehydrogenase [ubiquinone] 1 alpha subcomplex assembly factor 4	Q9P032	MIM	0	0.463102	-0.085542	0.921221	-0.142294	1.68178	-0.137899	1.05923	-0.214564	0	NaN	0.836255	-0.198791	1.52085	-0.566339	1.7023	-0.332256	1.88371	-0.487782	1.84254	-0.497682	0	NaN	1.50526	-0.535758	0.0177795	-0.218099	-0.0563061	-0.115176	-0.169412	NaN	-0.137442	-0.103128	-0.173128	-0.087626	-0.319849	-0.236217	NaN	NaN
4405	10	10	10	63.2	16.698	0	NDUFA13	NADH dehydrogenase [ubiquinone] 1 alpha subcomplex subunit 13	Q9P0J0;B4DEZ3;K7EJE1;E7ENQ6;B4DQP1;U3KQP3;K7EP87	MIM	1	1.18769	-0.263113	0	NaN	0.975013	-0.307814	0.819811	-0.228642	0.135958	-0.0457648	0.630711	-0.281168	1.81473	-1.00426	0	NaN	1.58863	-0.920246	1.69817	-0.948261	0	NaN	1.85021	-0.937354	-0.122428	-0.341986	-0.324926	NaN	NaN	NaN	-0.0975636	-0.362778	-0.463099	-0.0274103	-0.318693	-0.339821	0.179638	-0.111165
4407	7	7	7	48.6	16.073	0	MRPL27	39S ribosomal protein L27, mitochondrial	Q9P0M9;D6RAN8;H7C5U8;D6RE11;B3KN43	Matrix	0	0.554105	-0.237483	0	NaN	0.131857	-0.0450901	0	NaN	0.453736	-0.12131	0.0647749	-0.0634755	1.36486	-0.514778	0.156619	0.0888957	0.976947	-0.390135	0	NaN	0.935498	-0.361705	0.695893	-0.251795	0.0813396	-0.352307	-0.441484	NaN	NaN	NaN	0.189919	-0.164915	-0.160275	NaN	NaN	NaN	0.0795658	-0.235727
4413	7	7	7	19.1	59.977	0	PDP2	[Pyruvate dehydrogenase [acetyl-transferring]]-phosphatase 2, mitochondrial	Q9P2J9;H3BTU5;H3BSA5;H3BQX2	Matrix	0	0.341336	1.34574	0.583571	0.857656	0.355021	0.539603	0	NaN	0	NaN	0	NaN	0	NaN	1.01609	-0.0642883	0	NaN	0	NaN	0	NaN	0	NaN	0.175429	2.51606	NaN	0.485118	1.23019	NaN	0.0909888	0.988218	NaN	NaN	NaN	NaN	NaN	NaN
4420	2	2	2	38.1	7.3084	0	UQCR10	Cytochrome b-c1 complex subunit 9	Q9UDW1;Q9NZY4;Q9P012	MIM	1	1.67065	-4.56861	0	NaN	1.56031	-4.95309	1.69736	-4.02167	0	NaN	0	NaN	1.46822	-0.449652	0	NaN	1.2414	-0.368222	1.13265	-0.606356	0.628835	0.333889	1.13394	-0.397503	NaN	-4.72186	-4.41535	NaN	NaN	NaN	NaN	-4.73882	-5.16736	NaN	-4.14853	-3.89482	NaN	NaN
4423	14	14	14	69.2	28.466	0	NIPSNAP3A	Protein NipSnap homolog 3A	Q9UFN0;B4DW81;Q9BS92	Matrix	0	2.26503	0.235005	1.15062	0.195133	1.31265	0.184598	0.942829	0.26578	1.5655	0.216353	0.90244	0.214919	1.54204	0.348919	0.867979	0.196217	1.49808	0.299777	0.746725	0.30229	0.933865	0.25883	1.34877	0.252459	0.237564	0.203685	0.263768	0.0899048	0.274494	0.221001	0.103263	0.205181	0.245352	0.0691523	0.357345	0.370844	0.14496	0.264617
4425	13	13	13	38.6	46.671	0	PISD	Phosphatidylserine decarboxylase proenzyme;Phosphatidylserine decarboxylase alpha chain;Phosphatidylserine decarboxylase beta chain	Q9UG56;A0A024R1K5;H0Y7P7;B4DPS3;B1AKM8;B1AKM6	MIM	1	2.50764	0.284357	0.723775	0.942497	1.18581	0.348679	1.56241	0.248803	1.14307	0.340973	1.0771	0.465127	0.787895	-0.335238	0	NaN	0.851	-0.264692	0.929565	-0.304297	1.81097	-0.270121	0.829733	-0.423749	0.256165	0.285759	0.311148	0.0578315	1.71028	1.05937	0.164786	0.471609	0.409642	0.17645	0.32209	0.247868	0.229465	0.259772
4427	18	18	18	74.7	40.146	0	WARS2	Tryptophan--tRNA ligase, mitochondrial	Q9UGM6;B7Z5X7;B7Z6G7;B7Z448;B7Z3L8	Matrix	0	0.995277	-0.470173	1.52247	-0.289855	0.944777	-0.399141	0	NaN	1.76329	-0.345103	0.741258	-0.317275	1.01588	-0.196592	2.06736	-0.357251	1.34152	-0.296955	0	NaN	1.45743	-0.353112	0.973803	-0.32438	-0.184785	-0.479851	-0.745883	-0.187329	-0.347439	-0.334797	-0.139093	-0.409038	-0.649294	NaN	NaN	NaN	-0.254048	-0.380286
4435	13	13	13	80.7	17.114	0	NDUFA12	NADH dehydrogenase [ubiquinone] 1 alpha subcomplex subunit 12	Q9UI09;Q53HG1;F8VRD8;H0YID5;F8VXI1;H0YIT1;Q15706	MIM	0	1.32462	-0.726727	0	NaN	1.38718	-0.704323	1.22185	-0.750217	1.20287	-0.735484	0.735826	-0.671711	2.78415	-1.97155	0	NaN	2.18825	-2.44121	3.00255	-1.90362	3.84148	-2.03538	2.6831	-2.0464	-0.398665	-0.890953	-0.890563	NaN	NaN	NaN	-0.430392	-0.93463	-0.747946	-0.365258	-0.934403	-0.950991	-0.348996	-0.917852
4439	9	9	9	39.6	12.249	0	ATPIF1	ATPase inhibitor, mitochondrial	Q9UII2;A0A0B4J230	Matrix	0	1.49044	-0.664579	1.01736	-0.534214	1.64809	-0.524455	0.495164	-0.18213	1.09079	-0.527501	0.57038	-0.376871	1.15941	-0.562746	1.33136	-0.752346	1.46156	-0.634035	1.64538	-0.689418	1.37165	-0.66659	1.31682	-0.645024	-0.431326	-0.71642	-0.845992	-0.305218	-0.410992	-0.886433	-0.392213	-0.512581	-0.668573	-0.29191	0.0935249	-0.348006	-0.283545	-0.469678
4445	26	26	26	68.8	38.534	0	STOML2	Stomatin-like protein 2, mitochondrial	Q9UJZ1;A0A087WYB4;Q6ZNW0;F2Z2I8	MIM	0	0.849372	0.218365	2.36254	0.266213	0.646213	0.181064	0.901927	0.209502	0.587888	0.133461	0.402794	0.221622	1.40989	0.192254	0.12194	-0.0392331	1.77787	0.24069	1.28699	0.231171	1.6279	0.182979	1.84638	0.197713	0.402722	0.121644	0.130729	0.265677	0.236011	0.296952	0.386921	0.0450891	0.111181	0.370276	0.157995	0.100237	0.303342	0.0627912
4446	6	6	6	20.9	48.195	0	CCRN4L	Nocturnin	Q9UK39;Q8WTX0	Matrix	0	0	NaN	0	NaN	0	NaN	0	NaN	0.607364	0.383118	0	NaN	0	NaN	0.758337	0.478581	0	NaN	0	NaN	0.710232	0.459984	0	NaN	NaN	NaN	NaN	NaN	NaN	NaN	NaN	NaN	NaN	NaN	NaN	NaN	0.164014	0.129229
4454	14	14	14	48	45.069	0	ACAD8	Isobutyryl-CoA dehydrogenase, mitochondrial	Q9UKU7;Q59FC2;B7Z7F1;B7Z644;B7Z767;E9PLS3;Q6ZUS0;B7Z9L5;B7Z8K1	Matrix	0	0.432932	0.0595864	0.550875	0.437701	0.32482	0.260225	0	NaN	0.0950669	0.128986	0.0771107	-0.187246	0.419139	0.146553	1.14447	-0.868681	0.422917	-0.482549	0	NaN	0.870553	-0.687225	0	NaN	NaN	0.0985982	0.0205746	1.02077	0.264322	0.0280133	0.83463	-0.158078	0.104124	NaN	NaN	NaN	1.0297	-0.432104
4459	13	6	6	16.5	114.48	0.00028129	OGDHL	2-oxoglutarate dehydrogenase-like, mitochondrial	Q9ULD0	Matrix	0	0	NaN	0	NaN	0	NaN	0	NaN	0	NaN	0	NaN	0	NaN	0	NaN	0	NaN	0	NaN	0.00692667	0.0179942	0	NaN	NaN	NaN	NaN	NaN	NaN	NaN	NaN	NaN	NaN	NaN	NaN	NaN	NaN	NaN
4462	6	6	6	30.3	28.462	0	NFU1	NFU1 iron-sulfur cluster scaffold homolog, mitochondrial	Q9UMS0;C9J8Q1;F8W9P7;H7C537	Matrix	0	1.07083	-0.292148	0.0884772	0.0310735	0.871612	-0.134226	0	NaN	0	NaN	0.718169	-0.149064	1.34699	-0.296974	1.28629	-0.438962	1.21729	-0.437528	0	NaN	0.760768	-0.456877	1.51728	-0.373254	-0.114488	-0.346304	-0.41565	-0.171173	0.0296911	0.234703	-0.225734	-0.14104	-0.0359054	NaN	NaN	NaN	NaN	NaN
4480	15	15	8	59	30.658	0	VDAC3	Voltage-dependent anion-selective channel protein 3	Q9Y277;E5RJN6;E5RHZ6;E5RHE1;E5RK27;E5RFL1	MOM	19	0.831902	0.155195	1.77457	0.554035	0.806786	0.101512	1.05988	0.151291	0	NaN	0.297564	0.0501256	1.1509	-0.260591	1.71019	-0.36227	0.94936	-0.200363	1.50248	-0.28157	0	NaN	1.18294	-0.217627	0.026021	0.18751	0.252054	0.415542	0.661867	0.584696	0.0119249	0.131329	0.161282	0.0556121	0.199338	0.198924	NaN	NaN
4491	17	17	17	64.7	42.033	0	POLDIP2	Polymerase delta-interacting protein 2	Q9Y2S7;B4DEM9;Q9UG21	Matrix	0	0.706072	0.186076	1.09641	0.310304	1.17119	0.271199	0.308608	0.342651	0.712955	0.225418	0.263087	0.194786	1.31992	-0.0929691	1.67841	-0.149551	1.61874	-0.177571	0.719734	-0.136691	2.15732	-0.182849	1.41979	-0.0884892	0.00173014	0.222818	0.33368	0.123269	0.406713	0.40093	0.122871	0.340057	0.35067	-0.0402447	1.1623	-0.0941009	0.0231843	0.428197
4494	22	22	21	42.1	79.963	0	MTO1	Protein MTO1 homolog, mitochondrial	Q9Y2Z2;E7EWI1;H0YB81;E5RFF7;E7EWX0;H0YBI9;E9PHR8;Q4G1Y7;H0YC00	Matrix	0	0.522219	0.190282	0.518362	0.125265	0.222902	0.122748	0	NaN	1.09283	0.290624	0.121104	0.0723097	0.349767	-0.341949	1.16111	-0.504312	0.335546	-0.279741	0	NaN	0.519829	-0.472234	0.240147	-0.259147	0.374177	0.27528	-0.0786098	0.246104	-0.0533895	0.183081	0.493852	0.0569563	-0.182565	NaN	NaN	NaN	0.462995	0.235331
4495	18	18	18	52.2	53.198	0	YARS2	Tyrosine--tRNA ligase, mitochondrial;Tyrosine--tRNA ligase	Q9Y2Z4;H0YHS6	Matrix	0	0.501526	-0.046173	0.75804	0.222448	0.467262	0.0690363	0.344799	-0.100145	0.518737	0.123463	0.280011	0.0923949	0.0105492	-0.0017134	0.151299	0.0604907	0.0823113	0.025485	1.21548	0.214199	0.0415786	0.0132715	0.0150495	-0.00362675	-0.03811	0.00955341	-0.109962	0.0124972	0.286744	0.368104	-0.0398887	0.103162	0.143835	-0.0628816	0.0656722	-0.303225	-0.0553964	0.226696
4496	10	10	2	39.5	50.869	0	COQ6	Ubiquinone biosynthesis monooxygenase COQ6, mitochondrial	Q9Y2Z9;B7Z3V2;G3V434;B7Z357;G3V2L5;G3V4A6	MIM	0	2.19596	-0.411851	0.147907	-0.0578107	0.751943	-0.256694	0	NaN	0.598874	-0.184002	0.681855	-0.236203	2.42136	-0.572955	0.921589	-0.973004	2.01542	-0.566167	0	NaN	1.41512	-0.642598	3.05686	-0.556184	-0.357123	-0.471239	-0.40719	0.132116	-0.320427	0.0148785	-0.0191412	-0.306379	-0.444561	NaN	NaN	NaN	0.0467006	-0.304511
4497	28	28	28	68.8	49.901	0	ACOT9	Acyl-coenzyme A thioesterase 9, mitochondrial	Q9Y305;H7C5Q2;Q96EA2;Q9H2R8;C9J7L8	MIM	0	0.384785	-0.0506514	0.153904	0.046258	0.0527109	-0.00892028	0.0571028	-0.0246088	0.100497	0.024188	0.209026	-0.0589857	0.0663573	-0.0173944	0.00479961	-0.000950079	0.0367695	-0.00492673	0.248706	-0.074256	0.0568392	-0.0129262	0.141092	-0.0192882	-0.0601115	0.0390881	-0.130931	-0.146803	0.0728923	0.212685	-0.112054	0.010396	0.0748968	0.0119249	-0.283566	0.197815	-0.135126	0.0783352
4503	13	13	13	64.1	20.683	0	MRPL11	39S ribosomal protein L11, mitochondrial	Q9Y3B7;Q53G19;E9PQB6;H0YCD5	Matrix	0	0.0605879	-0.0181815	0.0120705	0.00489833	0.028945	0.0095282	0.0432597	0.0156726	0.187161	-0.0568459	0.103159	0.0595065	0.862459	-0.27861	1.01571	-0.283536	0.493063	-0.224636	1.02797	-0.313933	0.849102	-0.208829	0.820963	-0.269218	0.171335	-0.0703892	-0.15549	0.247684	-0.0560286	-0.176961	0.212134	-0.0489337	-0.134615	0.18053	0.0755048	-0.209017	0.15562	-0.192068
4505	8	8	8	66.5	19.536	0	MSRB2	Methionine-R-sulfoxide reductase B2, mitochondrial	Q9Y3D2;A6NCQ5;H0YE51	Matrix	0	0.472305	-0.197239	0.00789253	0.00120426	0.0874743	-0.0229427	0	NaN	0.563183	-0.152179	0.149876	0.034299	0.454056	0.142004	0.0590427	0.0267819	0.219664	0.0559354	0	NaN	1.35053	0.202611	0.355702	0.304873	0.1149	-0.390007	-0.316609	0.00690831	-0.0833836	0.080088	0.144568	-0.15017	-0.0632268	NaN	NaN	NaN	0.0511633	-0.260989
4506	8	8	8	58.4	15.345	0	MRPS16	28S ribosomal protein S16, mitochondrial	Q9Y3D3;A6ND22	Matrix	0	0.853937	-0.133673	0.261003	0.152769	0.0353882	-0.0104583	0.368535	-0.0593864	1.261	-0.0970524	0.150232	-0.100444	2.00915	-0.351197	0.207121	0.10374	1.81387	-0.365431	0.366963	-0.25616	1.30844	-0.340042	1.10854	-0.354971	-0.0736665	-0.0816123	-0.245739	-0.273779	0.375684	0.356402	-0.092617	-0.116232	0.177474	-0.164529	0.0440624	-0.0576929	-0.0972395	-0.138028
4507	3	3	3	26.1	15.85	0	MRPS18C	28S ribosomal protein S18c, mitochondrial	Q9Y3D5;H0YAG5;D6RCM2	Matrix	0	0.570011	-0.44234	0	NaN	0	NaN	0	NaN	2.60237	-0.261914	0	NaN	0.353381	-0.382651	0	NaN	0	NaN	0	NaN	0	NaN	0	NaN	0.136585	-0.663937	-0.799668	NaN	NaN	NaN	NaN	NaN	NaN	NaN	NaN	NaN	-0.24489	-0.287709
4508	6	6	6	42.8	16.937	0	FIS1	Mitochondrial fission 1 protein	Q9Y3D6	MOM	1	0.791124	-0.278365	1.99272	-0.358051	0.0727101	0.0660472	0	NaN	1.27576	-0.203687	0.524972	-0.329594	0.0284121	-0.00469688	1.36027	0.119151	0.972641	0.113591	0	NaN	0.0376385	-0.0123513	0.431497	0.0879045	-0.484812	-0.306379	-0.0439044	-0.384169	-0.286172	-0.403813	-0.263975	-0.201508	0.663625	NaN	NaN	NaN	-0.300555	-0.144177
4509	15	15	15	66.8	21.77	0	MRPS23	28S ribosomal protein S23, mitochondrial	Q9Y3D9;J3QLR8	Matrix	0	0.519344	-0.0876576	1.30967	0.576859	0.450326	0.0712925	0.303355	0.260486	0.151442	0.0266824	0.188873	0.0401312	1.07548	-0.508215	2.1056	0.137591	1.0076	-0.319235	0.82679	-0.240056	1.16705	-0.338394	0.693427	-0.237333	0.0395595	-0.146395	-0.156138	0.311736	0.701529	0.717311	0.185993	-0.0144982	0.0423825	0.0610158	0.880976	-0.160533	0.129613	0.0327281
4519	28	28	15	61.6	51.976	0	SAMM50	Sorting and assembly machinery component 50 homolog	Q9Y512	MOM	16	0.933575	0.0813273	0	NaN	0.325263	0.0420864	0.36929	0.0275263	0	NaN	0.157993	0.0609354	1.35734	-0.0678964	0	NaN	0.393162	-0.0592426	1.35144	-0.0242859	0	NaN	0.245554	-0.017671	0.0203421	0.111243	0.112397	NaN	NaN	NaN	-0.0449402	0.0506071	0.120592	0.0054719	0.0828661	-0.00575923	NaN	NaN
4520	4	4	4	30.4	20.031	0	TIMM22	Mitochondrial import inner membrane translocase subunit Tim22	Q9Y584	MIM	3	0.148278	-0.0250328	0	NaN	0.0750458	0.0907772	0.0272441	-0.0103571	0	NaN	0.193799	0.101739	0.651217	-0.0544731	0	NaN	0.125029	0.049404	0.386382	-0.0719499	0	NaN	0.409069	0.0839703	NaN	-0.0762853	0.0262198	NaN	NaN	NaN	-0.265813	NaN	0.447367	0.196859	-0.00834348	-0.219587	NaN	NaN
4523	6	6	6	77.9	10.5	0	TIMM13	Mitochondrial import inner membrane translocase subunit Tim13	Q9Y5L4;K7EIT2	MIM	0	2.31765	-0.756763	0.240143	1.12855	1.40374	-0.452611	0	NaN	1.55382	-0.798951	1.13264	-0.575309	1.80601	-0.78971	1.29275	-0.629549	0.197161	1.46832	0.365142	-0.0953331	0.967385	-0.52733	3.49881	-0.550868	-0.797488	-0.820567	-0.652234	4.52895	-0.489235	-0.654069	-0.395283	-0.633943	-0.328607	NaN	NaN	NaN	-0.987074	-0.533763
4524	5	5	5	64.2	12.347	0	MPC1;BRP44L	Mitochondrial pyruvate carrier 1	Q9Y5U8;Q5TI65;A0A087WVZ0	MIM	2	0.197825	-0.0273246	0	NaN	0.275183	0.182585	0.363755	0.0960981	0	NaN	0	NaN	0.0395112	-0.0386291	0	NaN	0.573835	0.268922	0.879443	-0.135046	0	NaN	0.0261848	-0.0257891	-0.1229	0.00057723	0.0403486	NaN	NaN	NaN	NaN	-0.0184918	0.383661	0.0374524	-0.0377336	0.288575	NaN	NaN
4532	13	13	3	57.1	33.331	0	MTCH2	Mitochondrial carrier homolog 2	Q9Y6C9;Q53G34;B4DHQ0	MOM	3	0.683218	0.276943	0.344346	0.568476	0.710661	0.241982	0.609272	0.227701	0	NaN	0.238762	0.153452	0.051021	-0.0189444	0.586738	-0.415453	0.0265943	0.0125896	0.0411461	0.0183223	0	NaN	0.0343888	0.0143659	-0.0222878	0.396138	0.456979	0.0790197	1.05793	NaN	-0.00578236	0.405375	0.326353	-0.0524311	0.379076	0.356458	NaN	NaN
4535	4	4	4	33.8	15.512	0	CHCHD2;CHCHD2P9	Coiled-coil-helix-coiled-coil-helix domain-containing protein 2;Putative coiled-coil-helix-coiled-coil-helix domain-containing protein CHCHD2P9, mitochondrial	Q9Y6H1;Q5T1J5	IMS	0	0.436402	0.728665	0	NaN	0.40798	0.522529	0.487585	0.761871	0	NaN	0.147696	0.451906	0.576141	0.492812	0	NaN	0.187932	0.346301	0.642482	0.483825	0	NaN	0.493047	0.49419	-0.52822	1.32967	1.38455	NaN	NaN	NaN	-0.400435	0.74882	1.2192	-0.414711	1.28486	1.41546	NaN	NaN
4542	12	12	12	65.9	21.831	0	NDUFB9	NADH dehydrogenase [ubiquinone] 1 beta subcomplex subunit 9	Q9Y6M9;E9PH64;Q9UQS5;A0A3B3IT57;B7Z7N1;E7EWZ0;E9PF49;Q5JVG7	MIM	0	2.08622	-0.309918	0.774362	0.607521	1.35627	-0.370028	1.45412	-0.740447	1.18885	0.434865	0.761318	-0.272874	3.92452	-1.15022	0.0042108	0.00471394	2.50726	-1.07226	3.40217	-1.3348	0.133525	-0.118666	2.90826	-1.12137	-0.263802	-0.361207	-0.304745	0.771801	0.443242	NaN	-0.21058	-0.432853	-0.466653	-0.458168	-0.846313	-0.916859	0.205768	0.513873
[truncated: 21 more columns]

## Sheet: Normalised
id	Peptides	Razor + unique peptides	Unique peptides	Sequence coverage [%]	Mol. weight [kDa]	Q-value	Gene names	Protein names	Protein IDs	Mito Sub-localization	Uniprot TMDs	-Log T-test p-value UQCR10 pH 9.5 Pellet -Total	Log2 Mean Ratio UQCR10 pH 9.5 Pellet -Total	-Log T-test p-value UQCR10 pH 9.5 S/N - Total	Log2 Mean Ratio UQCR10 pH 9.5 S/N-Total	-Log T-test p-value UQCR10 pH 11.5 Pellet - Total	Log2 Mean Ratio UQCR10 pH 11.5 Pellet - Total	-Log T-test p-value UQCR10 pH 11.5 S/N - Total	Log2 Mean Ratio UQCR10 pH 11.5 S/N - Total	-Log T-test p-value UQCRC1 pH 9.5 Pellet - Total	Log2 Mean Ratio UQCRC1 pH 9.5 Pellet - Total	-Log T-test p-value UQCRC1 pH 9.5 S/N	Log2 Mean Ratio UQCRC1 pH 9.5 S/N - Total	-Log T-test p-value UQCRC1 pH 11.5 Pellet - Total	Log2 Mean Ratio UQCRC1 pH 11.5 Pellet - Total	-Log T-test p-value UQCRC1 pH 11.5 S/N - Total	Log2 Mean Ratio UQCRC1 pH 11.5 S/N - Total	Log2 Ratio UQCR10 pH 9.5 Pellet - Total HL	Log2 Ratio UQCR10 pH 9.5 Pellet - Total LH1	Log2 Ratio UQCR10 pH 9.5 Pellet - Total LH2	Log2 Ratio UQCR10 pH 9.5 S/N - Total HL	Log2 Ratio UQCR10 pH 9.5 S/N -Total LH1	Log2 Ratio UQCR10 pH 9.5 S/N - Total LH2	Log2 Ratio UQCR10 pH 11.5 Pellet - Total HL	Log2 Ratio UQCR10 pH 11.5 Pellet - Total LH1	Log2 Ratio UQCR10 pH 11.5 Pellet - Total LH2	Log2 Ratio UQCR10 pH 11.5 S/N - Total HL	Log2 Ratio UQCR10 pH 11.5 S/N - Total LH1	Log2 Ratio UQCR10 pH 11.5 S/N -Total LH2	Log2 Ratio UQCRC1 pH 9.5 Pellet -Total HL	Log2 Ratio UQCRC1 pH 9.5 Pellet - Total LH1	Log2 Ratio UQCRC1 pH 9.5 Pellet - Total LH2	Log2 Ratio UQCRC1 pH 9.5 S/N -Total HL	Log2 Ratio UQCRC1 pH 9.5 S/N - Total LH1	Log2 Ratio UQCRC1 pH 9.5 S/N - Total LH2	Log2 Ratio UQCRC1 pH 11.5 Pellet - Total HL	Log2 Ratio UQCRC1 pH 11.5 Pellet - Total LH1	Log2 Ratio UQCRC1 pH 11.5 Pellet - Total LH2	Log2 Ratio UQCRC1 pH 11.5 S/N - Total HL
1	5	5	0	24.8	38.96	0	MT-ND2;ND2;NADH2;ndh2	NADH-ubiquinone oxidoreductase chain 2	P03891;A0A023QBA5;A0A059QQ67;V5JRL7;A0A059QRK8;A0A059QSS4;A0A059QSV5;A0A059QTG0;A0A059QUH8;A0A059QFL0;D9MWW2;A0A059RYW7;A0A059S383;A0A1L1XZ34;A0A1P8VXV5;A0A1S6LZD4;A0A343E8C2;A0A0N7J0V9;A0A1S6NPN2;A0A1S6NPX8;A0A1S6NUK9;A0A1S6NZ70;A0A1W6EKG8;A0A1W6EPG1;A0A1X7RBG6;A0A342LGJ7;A0A342Y2C5;A0A342YB82;A0A343DTM9;A0A343E116;A0A1S6NCX1;A0A059RHX1;A0A059QJT8;A0A343E945;A0A059QJD2;A0A059RRF2;A0A059RHW8;A6YZ…	MIM	10	0.383139	-0.175393	0	NaN	0	NaN	0	NaN	0.769082	0.176967	0	NaN	0.224757	-0.102465	0	NaN	-0.00232387	-0.0055958	-0.518259	NaN	NaN	NaN	NaN	NaN	NaN	NaN	NaN	NaN	0.344811	0.103792	0.0822991	NaN	NaN	NaN	-0.417547	-0.0241778	0.134329	NaN
2	3	3	3	13	29.95	0	MT-CO3;COX3;COIII;coxIII;CO3	Cytochrome c oxidase subunit 3	P00414;X5CKC7;V9JBV1;V9J277;V5LA48;V5JMB0;U5ZAB9;U5Z242;U5YV97;U3L8W6;U3L7D7;U3L3K7;S4WYR4;S4UQJ2;R9YA13;R9Y6C9;V9JJC5;W0C1D3;R9Y2C7;V9JEP3;V9N9G5;B8RFL3;A0A059RQG8;A0A343GK98;A0A343GLQ5;A0A343GQG8;A0A343GRA4;X5C9X5;A0A059RR81;A0A059RR60;A0A059RPC5;F2WHZ5;A0A059RP63;A0A343GRJ5;A0A059RNY9;A0A059RNV0;A0A059RNN3;A0A343GRT6;A0A342Y5A7;W8DE98;X5CAY7;Q4GV60;X5CAG3;B8X4N0;Q2HJS3;Q4GMA4;Q6VLN4;Q4GSY0;Q6V…	MIM	7	0.0460984	0.0257858	0	NaN	1.03183	-0.356833	0	NaN	0.188484	-0.0383759	0	NaN	0.210492	-0.0497994	0	NaN	-0.135859	0.187431	NaN	NaN	NaN	NaN	-0.12411	-0.496035	-0.450352	NaN	NaN	NaN	0.0799722	-0.0260924	-0.169008	NaN	NaN	NaN	0.0939862	-0.0443074	-0.199077	NaN
22	36	36	36	69.1	72.691	0	SDHA	Succinate dehydrogenase [ubiquinone] flavoprotein subunit, mitochondrial	P31040;A0A024QZ30;D6RFM5;B3KT34;Q0QF12;A0A087X1I3;B4DYN5;B3KYA5;A0A494C1T6;H0Y8X1;B4DNB2;B7Z668;B7Z6J5	MIM	0	0.538178	0.073557	0.416324	-0.0820727	0.136615	0.0915283	0.0287434	-0.00132854	0.913983	0.220849	1.02433	-0.215106	1.45667	0.0642014	0.0870705	-0.0130724	-0.0276962	0.140837	0.10753	0.063058	-0.128633	-0.180643	-0.132413	0.553256	-0.146258	-0.0141714	-0.0176927	0.0278785	0.0507343	0.31031	0.301503	-0.072625	-0.281169	-0.291525	0.0465747	0.0879406	0.0580887	-0.0853306
29	12	12	12	48.5	46.36	0	BCKDK	[3-methyl-2-oxobutanoate dehydrogenase [lipoamide]] kinase, mitochondrial	O14874;A0A024QZA9;H3BTL2;H3BS02;B4DGN9;H3BNP3;H3BQP2;H3BUV3	Matrix	0	0.456785	-0.145137	0.361186	0.0693641	0	NaN	0.256744	0.163884	0.545597	-0.0864199	0.837526	-0.127738	0	NaN	0.0559756	-0.0153683	-0.0976249	0.0344248	-0.372211	-0.00223114	0.212738	-0.00241452	NaN	NaN	NaN	-0.282514	0.498878	0.275288	-0.0692715	-0.197329	0.00734031	-0.0595262	-0.236307	-0.0873794	NaN	NaN	NaN	-0.119952
47	5	5	5	44.4	12.199	0	CISD1;C10orf70	CDGSH iron-sulfur domain-containing protein 1	Q9NZ45;A0A024QZN7	MOM	1	0.694645	0.0458085	0	NaN	0.13318	-0.0141978	0	NaN	1.06343	-0.0625397	0	NaN	1.07831	-0.0856956	0	NaN	0.0846712	0.0521167	0.00063777	NaN	NaN	NaN	-0.00374936	0.043434	-0.082278	NaN	NaN	NaN	-0.0379885	-0.0481652	-0.101465	NaN	NaN	NaN	-0.0960114	-0.0356058	-0.12547	NaN
56	9	9	8	57	22.04	0	PPIF	Peptidyl-prolyl cis-trans isomerase F, mitochondrial;Peptidyl-prolyl cis-trans isomerase	P30405;B2R6X6;A0A024QZS4;R4GN99;H0Y548	Matrix	0	0.885451	-0.171332	0.338432	0.0450167	0.109858	-0.0377005	0.313338	-0.0568341	1.37358	0.167727	3.13854	-0.0410847	0.0425739	0.00803857	1.09189	-0.0504894	-0.0535861	-0.168819	-0.291592	0.0837423	-0.0531591	0.104467	-0.140639	NaN	0.0652379	0.0640268	-0.16767	-0.0668594	0.153984	0.114026	0.235172	-0.0410867	-0.0391641	-0.0430033	-0.0386839	-0.0654611	0.128261	-0.0340306
57	21	21	8	74.5	31.566	0	VDAC2	Voltage-dependent anion-selective channel protein 2	P45880;A0A024QZT0;A0A024QZN9;A0A0A0MR02;B4DKM5;Q5JSD1;A2A3S1	MOM	19	0.0867296	0.0153676	0.796151	0.45524	0.00793061	0.00031206	1.0207	0.07625	0.0274655	0.00404032	0.928906	-0.181078	1.44756	-0.0547276	0.0375914	-0.0145272	-0.0738025	0.126977	-0.00707173	0.0528131	0.746667	0.566241	-0.00361519	0.0231179	-0.0185665	0.0387737	0.124683	0.0652929	0.019404	0.0758463	-0.0831294	-0.253961	-0.244767	-0.0445064	-0.0417143	-0.0757811	-0.0466874	0.143821
64	16	16	16	64.6	32.542	0	BPHL	Valacyclovir hydrolase	Q86WA6;A0A024QZY0;Q49AI2;B4DML3;H7C0M3	Matrix	0	0.974242	-0.409156	0.117342	-0.021038	0	NaN	0.540682	0.0210206	1.17983	0.380598	0.0667943	0.0141248	0	NaN	0.365539	-0.0693328	-0.156084	-0.41272	-0.658663	0.0915556	-0.0364555	-0.118214	NaN	NaN	NaN	0.0484317	0.0163113	-0.00168121	0.529638	0.429301	0.182854	0.150904	-0.0343788	-0.0741505	NaN	NaN	NaN	-0.08793
67	3	3	3	50	11.564	0	TMEM14C	Transmembrane protein 14C	A0A024R001;Q53F27;Q9P0S9	MIM	4	0	NaN	0	NaN	0	NaN	0	NaN	0.488477	-0.0813279	0	NaN	0.771789	-0.222314	0	NaN	NaN	NaN	NaN	NaN	NaN	NaN	NaN	NaN	NaN	NaN	NaN	NaN	NaN	-0.0358273	-0.126828	NaN	NaN	NaN	-0.0786256	-0.427453	-0.160862	NaN
70	23	23	23	63.7	56.157	0	OXCT1;OXCT	Succinyl-CoA:3-ketoacid coenzyme A transferase 1, mitochondrial;Succinyl-CoA:3-ketoacid-coenzyme A transferase	P55809;A0A024R040;Q6IAV5;E9PDW2;B7Z609;A1E286;Q9BYC2;Q9H7N8;B3KS89	Matrix	0	1.6083	-0.119766	0.910613	0.063598	0.718575	-0.14111	0.129974	-0.00939648	1.44572	0.224922	0.01155	-0.000577251	0	NaN	0.0158648	-0.00201213	-0.15161	-0.0853929	-0.122296	0.0213284	0.0628586	0.106607	-0.097414	NaN	-0.184805	-0.0538622	-0.00625315	0.0319259	0.13817	0.258258	0.278337	0.0151341	0.0148062	-0.031672	NaN	NaN	NaN	-0.0761604
78	16	16	2	41.5	58.951	0	AHCYL1	Putative adenosylhomocysteinase 2;Adenosylhomocysteinase	O43865;A0A024R0A8;Q2NKW8;Q6ZMM9;Q9BTL0;O43210;Q6ZMI1	MOM	0	0.175423	0.104347	0.00694445	0.00487762	0	NaN	0.268764	-0.231878	0.320036	0.0324177	0.71622	0.271771	0	NaN	0.618258	-0.209777	0.113171	0.462581	-0.26271	-0.138877	0.43212	-0.278611	NaN	NaN	NaN	0.334044	-0.755514	-0.274162	0.107106	-0.011104	0.00125119	0.306119	0.0135322	0.495662	NaN	NaN	NaN	-0.366929
80	48	48	7	46.2	113.89	0	NNT	NAD(P) transhydrogenase, mitochondrial	Q13423;Q2TB59;A0A024R0C3;A0A590UK15;A0A590UJM2;A0A590UK29;D6RAI5;B4DS88;B4DMN9;D6RHU2;A0A590UJA4;A0A590UKC7;Q8N5H5	MIM	14	0.715518	0.0500514	0.991657	0.631557	1.60002	-0.0249662	2.32331	0.369153	0.442783	-0.0126032	0.491976	0.260498	0.0330875	-0.00652976	0.440283	0.0815948	0.0320897	0.0170381	0.101026	0.309757	0.535809	1.04911	-0.02818	-0.0297665	-0.016952	0.405719	0.319999	0.381742	6.35833e-05	-0.00395405	-0.0339191	0.404923	-0.13433	0.5109	0.111482	-0.0284404	-0.102631	0.218083
86	5	5	5	39.1	15.173	0	MRPS12	28S ribosomal protein S12, mitochondrial	O15235;A0A024R0H2	Matrix	0	0.34768	0.0262043	1.12471	0.333615	1.20056	-0.236983	0.396071	-0.0783066	0.162877	-0.0545977	0.648225	-0.100789	0.338362	-0.264499	0.140258	0.068013	0.0652352	0.0416314	-0.0282538	0.154204	0.35971	0.486929	-0.144967	-0.356214	-0.209766	0.0691556	-0.165841	-0.138235	0.106095	-0.28286	0.0129722	-0.121241	-0.18958	0.00845468	0.0416571	0.0102814	-0.845437	0.0427041
89	21	21	21	66.1	50.47	0	BCKDHA;DKFZp313C0640	2-oxoisovalerate dehydrogenase subunit alpha, mitochondrial	P12694;Q59EI3;A0A024R0K3;Q6ZSA3;F5H5P2;B2R8A9;F5GXU9;Q658P7;H0YH31;Q9UMB3;A0A0M5IJ90	MIM	0	1.78116	-0.0682059	0.44662	0.0620695	0	NaN	0.552506	0.0382513	0.446316	0.096583	0.227634	0.0469542	0	NaN	0.121939	-0.0138084	-0.0721743	-0.0512201	-0.0812234	0.119894	-0.0424482	0.108763	NaN	NaN	NaN	-0.00509524	0.0850702	0.0347789	0.229224	0.112383	-0.0518575	0.171794	0.0543665	-0.0852979	NaN	NaN	NaN	-0.0707257
90	6	6	6	26.1	29.267	0	ATP5SL;FLJ10241	ATP synthase subunit s-like protein	Q9NW81;A0A024R0K4;B4DNR0;M0QZP7;M0QZC4;K7EIV4;B4DFT4;B7ZAJ8;K7ESN5;M0R078	MIM	0	0.698675	0.175317	0	NaN	0	NaN	0.567113	0.107452	1.03711	0.177029	1.86113	-0.269202	0	NaN	0.147055	0.0702756	0.000807285	0.31841	0.206735	NaN	NaN	NaN	NaN	NaN	NaN	-0.0346779	0.167821	0.189214	0.163808	0.282904	0.0843742	-0.221539	-0.329809	-0.256258	NaN	NaN	NaN	0.148011
92	10	10	10	29.2	50.478	0	TIMM50	Mitochondrial import inner membrane translocase subunit TIM50	Q0VAB1;A0A024R0M6;Q3ZCQ8;M0R0C3;M0R2F8;M0R003;M0R1Y4;M0QXC3;M0R2Z3;M0R303;M0R2D2;M0R047;M0R2Q2	MIM	1	1.34598	0.0850268	0.251246	0.240476	0.420424	-0.108939	0.35433	0.0400006	0.45914	-0.0449857	0.3446	-0.071565	0.534269	0.116865	0.141653	-0.034298	0.0482239	0.0977456	0.109111	-0.0508897	0.531842	NaN	-0.251448	0.0774232	-0.152792	0.11269	0.0404297	-0.033118	0.00546549	-0.0234823	-0.11694	-0.0598384	-0.210927	0.0560701	-0.0456867	0.222483	0.173798	0.115183
125	11	11	11	65.7	18.01	0	MTFP1;MTP18	Mitochondrial fission process protein 1	Q9UDX5;A0A024R1E4;H7C417;B5MC22;L0R6K6;F8WEN7	Membrane	3	0.688833	0.13201	0	NaN	2.43464	0.0911691	0	NaN	0.943901	-0.151251	0	NaN	0.570467	-0.222332	0	NaN	-0.00923462	0.217723	0.18754	NaN	NaN	NaN	0.08061	0.093525	0.0993722	NaN	NaN	NaN	-0.0780054	-0.261046	-0.114702	NaN	NaN	NaN	-0.164732	-0.00199005	-0.500274	NaN
131	8	8	8	25.1	51.293	0	MIEF1;RP5-1104E15.5;DKFZp434F0116	Mitochondrial dynamics protein MID51	Q9NQG6;A0A024R1L3;Q9H0J7;B0QY95;B0QY94	MOM|Matrix	1	0.110794	0.235258	0	NaN	0	NaN	0	NaN	0	NaN	0	NaN	0	NaN	0	NaN	0.872429	-0.401913	NaN	NaN	NaN	NaN	NaN	NaN	NaN	NaN	NaN	NaN	NaN	NaN	NaN	NaN	NaN	NaN	NaN	NaN	NaN	NaN
141	33	33	33	37.8	120.84	0	ACLY;ACLY variant protein	ATP-citrate synthase	P53396;A0A024R1Y2;A0A024R1T9;Q4LE36;Q8N9C4;K7ESG8;K7EIE7	Matrix	0	0.13359	0.0371946	1.55044	0.117456	0.100517	-0.0731675	0.276696	-0.0802968	0.348548	0.0438275	0.502359	0.0324493	0.0322724	0.0213107	0.0271418	0.00238765	0.199964	0.0432793	-0.131659	0.13484	0.140225	0.0773035	-0.537731	0.0241695	0.294059	0.102412	-0.0775571	-0.265745	0.0266209	0.132173	-0.0273114	0.0404356	0.0700976	-0.0131854	-0.167328	NaN	0.209949	0.0579921
146	18	18	18	38.3	64.244	0	FKBP10;DKFZp666D193	Peptidyl-prolyl cis-trans isomerase FKBP10	Q96AY3;A0A024R1W3;Q658U4;B4DJJ5;Q6ZME7;Q8NAG5;H0Y827;K7ESG6;K7ELI6;C9JPC3;K7EM43	IMS	0	0.82315	0.132266	0.537875	0.161634	0	NaN	0.701214	0.14882	1.42607	0.319331	0.907128	-0.143945	0	NaN	0.399028	0.0591447	0.036157	0.123985	0.236655	0.193506	-0.0485934	0.33999	NaN	NaN	NaN	0.17641	0.000926077	0.269123	0.22622	0.441024	0.290748	-0.188017	-0.211074	-0.0327435	NaN	NaN	NaN	-0.0438587
149	6	6	6	49.1	11.731	0	COA3;hCG_16955	Cytochrome c oxidase assembly factor 3 homolog, mitochondrial	Q9Y2R0;A0A024R1X4;K7EPV0	MIM	1	0.0230962	0.00480502	0	NaN	0.838761	-0.155593	0	NaN	0.812624	-0.125621	0	NaN	0.0156868	-0.00683409	0	NaN	-0.123939	0.0480744	0.0902793	NaN	NaN	NaN	-0.288565	-0.0793439	-0.098871	NaN	NaN	NaN	-0.227142	-0.0340174	-0.115702	NaN	NaN	NaN	0.133433	0.125122	-0.279057	NaN
175	4	4	4	29.6	15.996	0	CHCHD4	Mitochondrial intermembrane space import and assembly protein 40	Q8N4Q1;A0A024R2F8;A0A024R2I5	IMS	0	0.0983094	0.0592976	0.531501	0.132394	0	NaN	0	NaN	0.222333	-0.0290123	0.0336989	0.0156335	0	NaN	0	NaN	-0.345282	0.239444	0.283731	-0.0368586	0.287644	0.146396	NaN	NaN	NaN	NaN	NaN	NaN	-0.122761	0.0211068	0.0146177	0.0265666	-0.245396	0.26573	NaN	NaN	NaN	NaN
179	9	9	9	42	34.854	0	OXNAD1	Oxidoreductase NAD-binding domain-containing protein 1	Q96HP4;A0A024R2G9;C9JLB7;B4DQJ7;U3KQU8	Matrix	0	0	NaN	0.931955	0.277934	0	NaN	0.337787	0.167496	2.13712	0.166033	0.130652	0.0204521	0	NaN	0.547712	0.147208	NaN	NaN	NaN	0.0787266	0.431992	0.323083	NaN	NaN	NaN	-0.12107	0.510457	0.113102	0.167935	NaN	0.164131	-0.0737673	0.112398	0.0227259	NaN	NaN	NaN	0.325544
180	14	14	14	41.2	50.127	0	TRNT1	CCA tRNA nucleotidyltransferase 1, mitochondrial	Q96Q11;A0A024R2H7;A0A494C181;A0A494C1D4;F8W8C3;A0A494C0A0;A0A494C0Y2;C9JRS7;A0A494C1L4;A0A494C1P4;A0A494BZV5;A0A494C0N8	Matrix	0	0.416935	-0.111251	0.0338304	0.00524928	0	NaN	0.78329	-0.198054	0.0637583	-0.0304824	0.558711	-0.193114	0	NaN	0.167	0.0352652	0.0816379	-0.255435	-0.159957	0.0867981	0.0127516	-0.0838018	NaN	NaN	NaN	-0.353339	-0.0343515	-0.20647	0.271883	-0.112409	-0.250921	0.0644695	-0.354903	-0.288908	NaN	NaN	NaN	0.159604
187	17	17	17	62.3	44.292	0	ACAA1	3-ketoacyl-CoA thiolase, peroxisomal	P09110;A0A024R2M6;B4DEN6;Q8NCW8;C9JDE9;H7C131;A0A140VJX0;H0Y4D4;B4E072;O43203;B4DVF4;F2Z2Q6;F2Z3P7	unknown	0	1.05308	-0.18889	0.558057	0.0920725	0	NaN	0.946539	0.135289	0.422196	0.182128	0.231298	-0.0439921	0.135481	0.0551362	0.394314	0.0853506	-0.307937	-0.145719	-0.113015	0.196395	-0.0186108	0.0984336	NaN	NaN	NaN	0.188343	0.0357032	0.181822	-0.142337	0.346635	0.342088	-0.180995	0.031297	0.0177218	-0.202315	0.279902	0.0878213	-0.0107877
202	19	19	19	49.5	65.358	0	CHDH	Choline dehydrogenase, mitochondrial	Q8NE62;A0A024R301;B4DMQ4;C9JYW4;C9J7D8	MIM	0	0.702034	-0.0713552	0.165388	0.0527837	0.536642	-0.760796	0.682754	-0.0777229	0.0854169	-0.0159414	0.602118	-0.0718199	0.0937307	-0.125247	0.114369	0.0294429	-0.0193151	-0.144524	-0.0502261	-0.157887	0.0933003	0.222938	0.306967	-1.34075	-1.24861	-0.0108995	-0.0661773	-0.156092	0.0708757	-0.136314	0.0176142	-0.132927	-0.0979757	0.0154434	0.764254	-0.483499	-0.656497	-0.0730425
218	26	26	26	48.8	68.996	0	DLAT	Dihydrolipoyllysine-residue acetyltransferase component of pyruvate dehydrogenase complex, mitochondrial;Acetyltransferase component of pyruvate dehydrogenase complex	P10515;B4DJX1;Q86YI5;A0A024R3D8;E9PEJ4;H0YDD4;B4DLQ2;B4DS43;Q01991;Q16791;B4E1P6	Matrix	0	0.201653	-0.0122104	0.566073	0.338627	0.240077	-0.0977625	0.29735	0.0515715	0.788178	-0.0512952	0.240463	0.070037	0.313241	0.0969455	0.51543	-0.0827883	0.0110929	-0.0553269	0.00760282	-0.108134	0.51215	0.611864	0.196922	-0.239509	-0.250701	-0.0453773	0.0279761	0.172116	-0.00481568	-0.0664852	-0.0825848	-0.140637	0.167862	0.182886	0.309939	-0.0821237	0.0630209	-0.199465
225	12	12	12	36.1	42.205	0	RPUSD4	RNA pseudouridylate synthase domain-containing protein 4	Q96CM3;A0A024R3K2;B4DUN4;E9PJV3	Matrix	0	0	NaN	0.150375	0.0411832	0	NaN	0.151047	-0.0893928	0.302242	0.408743	2.3067	-0.183103	0	NaN	0.334156	0.36972	NaN	NaN	NaN	0.215571	0.0199422	-0.111963	NaN	NaN	NaN	0.268612	-0.0929203	-0.44387	0.00178516	NaN	0.815702	NaN	-0.184523	-0.181684	NaN	NaN	NaN	1.1593
233	5	5	5	37.5	15.128	0	MRPL55	39S ribosomal protein L55, mitochondrial	Q7Z7F7;A0A024R3U3;X6R631;X6RIW1	Matrix	0	0.847747	-0.11059	0.116833	-0.0270126	0.0742572	-0.0451455	0.17904	-0.0526782	0.214827	-0.0325987	0.977918	-0.139834	0.0347349	-0.00860791	0.130766	0.0110921	-0.178527	-0.020831	-0.132413	-0.173797	-0.00281032	0.0955693	-0.424502	0.257572	0.0314938	-0.230866	0.128573	-0.0557413	0.0415836	-0.138588	-0.000791758	-0.146743	-0.221629	-0.0511293	-0.00137148	-0.148832	0.12438	-0.0471573
234	12	12	12	76.1	21.725	0	GUK1;DKFZp666D023	Guanylate kinase	Q16774;Q6IBG8;B1ANH0;A0A024R3U5;Q96IN2;B1ANH5;B1ANG9;B1ANH2;B1ANH6;Q658U3;B1ANH3	Matrix	0	0.416763	-0.0895514	0.281463	0.100598	0	NaN	0.764052	0.0835159	0.581973	0.415136	0.0464773	-0.0158425	0	NaN	0.00443057	0.00361894	-0.167809	0.0719684	-0.172814	-0.0638395	0.00598705	0.359647	NaN	NaN	NaN	0.0740276	0.157084	0.0194359	0.116729	0.178165	0.950512	0.203773	-0.125266	-0.126034	NaN	NaN	NaN	0.159787
235	7	7	7	26.1	32.544	0	C2orf47;FLJ22555	Uncharacterized protein C2orf47, mitochondrial	Q8WWC4;A0A024R3U8;H7C0V0	Matrix	0	0.476043	0.134159	0.147606	-0.121388	1.52337	-0.264578	0.0163192	0.00390584	0.777416	-0.062572	0.30211	-0.0909935	0.307127	-0.0605011	0.288846	0.10582	0.0566956	0.00143108	0.34435	-0.371013	0.128238	NaN	-0.231374	-0.205279	-0.35708	-0.0412828	0.150075	-0.0970745	-0.0590155	-0.115147	-0.0135534	-0.311575	-0.00353112	0.0421255	-0.205862	0.00722152	0.0171374	-0.124673
238	8	8	8	27.3	41.968	0	NIF3L1;DKFZp762L015	NIF3-like protein 1	Q9GZT8;Q658J0;A0A024R3V5;A0A024R3V7;E7EXA3;Q6X734;H7C1A8;B8ZZI0;C9JN42	Matrix	0	0.155849	-0.112221	0.320083	-0.0643849	0	NaN	1.26359	-0.0913723	0.0014826	0.000709241	0.563278	-0.120237	0	NaN	1.49083	-0.0797647	0.106728	-0.331171	NaN	-0.00420104	-0.124569	NaN	NaN	NaN	NaN	-0.12857	-0.0939306	-0.0516163	0.291642	-0.183268	-0.106247	0.0308252	-0.148132	-0.243405	NaN	NaN	NaN	-0.0628859
241	6	6	6	64.8	16.298	0	TOMM20	Mitochondrial import receptor subunit TOM20 homolog	Q15388;A0A024R3W2	MOM	1	0.138945	0.0921663	1.05488	0.115676	0.242996	-0.0578591	0.263661	0.051456	0	NaN	0	NaN	0	NaN	0	NaN	-0.108751	0.293084	NaN	0.0995597	0.131792	NaN	0.0806596	-0.0380433	-0.216193	0.179792	0.0407077	-0.0661322	NaN	NaN	NaN	NaN	NaN	NaN	NaN	NaN	NaN	NaN
244	69	69	9	87.3	61.054	0	HSPD1	60 kDa heat shock protein, mitochondrial	P10809;A0A024R3X4;B3GQS7;B7Z597;B7Z5E7;Q53SE2;E7EXB4;E7ESH4;B9VPB4;B9VP19;A0A0S2Z415;C9JL25;Q53QD5;B9VP24;C9JCQ4;C9JL19;C9J0S9	Matrix	0	0.467296	-0.0393831	0.988408	-0.00749095	0.0754464	0.0463274	0.254206	-0.0319562	0.695151	0.0585075	1.97455	-0.0810873	1.06126	0.0633418	0.0337089	-0.00218445	0.0154697	-0.0389989	-0.0946199	-0.00631221	-0.00368381	-0.0124768	-0.0917838	0.445639	-0.214873	0.0593626	-0.0735582	-0.0816731	0.0645267	0.00167745	0.109318	-0.0966315	-0.0789115	-0.0677188	0.10215	0.0522807	0.035595	-0.0210788
[truncated: 739 more rows]
[truncated: 2 more columns]

## Sheet: Column Definitions
id	MaxQuant protein group identifier unique to each experiment
Peptides	Number of peptide sequences associated with the protein group
Unique peptides	Number of unique peptides associated with the protein group
Razor+unique peptides	Number of unique peptides that have been assigned to the protein group with the largest number of total peptides identified
[truncated: 12 more rows]
