# Supplementary material for: Applying Sodium Carbonate Extraction Mass Spectrometry to Investigate Defects in the Mitochondrial Respiratory Chain
Source: Front Cell Dev Biol. 2022 Mar 1;10:786268. doi: 10.3389/fcell.2022.786268 (PMC8921082; doi:10.3389/fcell.2022.786268)
Supplement: Supplementary file 5 [file Table1.XLSX]

## Sheet: Supplementary Table 1
id	Peptides	Razor + unique peptides	Unique peptides	Sequence coverage [%]	Mol. weight [kDa]	Q-value	Gene names	Protein names	Protein IDs	Mito Sub-localization	Uniprot TMDs	-Log T-test p-value pH 9.5 Pellet/ S/N	Log2 FC pH 9.5 Pellet/ S/N	-Log T-test p-value pH 11.5 Pellet/ S/N	Log2 FC pH 11.5 Pellet/ S/N	Log2 LFQ intensity pH 9.5 Pellet 1	Log2 LFQ intensity pH 9.5 Pellet 2	Log2 LFQ intensity pH 9.5 Pellet 3	Log2 LFQ intensity pH 9.5 Pellet 4	Log2 LFQ intensity pH 9.5 Pellet 5	Log2 LFQ intensity pH 9.5 Pellet 6	Log2 LFQ intensity pH 9.5 S/N 1	Log2 LFQ intensity pH 9.5 S/N 2	Log2 LFQ intensity pH 9.5 S/N 3	Log2 LFQ intensity pH 9.5 S/N 4	Log2 LFQ intensity pH 9.5 S/N 5	Log2 LFQ intensity pH 9.5 S/N 6	Log2 LFQ intensity pH 11.5 Pellet 1	Log2 LFQ intensity pH 11.5 Pellet 2	Log2 LFQ intensity pH 11.5 Pellet 3	Log2 LFQ intensity pH 11.5 Pellet 4	Log2 LFQ intensity pH 11.5 Pellet 5	Log2 LFQ intensity pH 11.5 Pellet 6	Log2 LFQ intensity pH 11.5 S/N 1	Log2 LFQ intensity pH 11.5 S/N 2	Log2 LFQ intensity pH 11.5 S/N 3	Log2 LFQ intensity pH 11.5 S/N 4	Log2 LFQ intensity pH 11.5 S/N 5	Log2 LFQ intensity pH 11.5 S/N 6
1	5	5	0	24.8	38.96	0	MT-ND2;ND2;NADH2;ndh2	NADH-ubiquinone oxidoreductase chain 2	P03891;A0A023QBA5;A0A059QQ67;V5JRL7;A0A059QRK8;A0A059QSS4;A0A059QSV5;A0A059QTG0;A0A059QUH8;A0A059QFL0;D9MWW2;A0A059RYW7;A0A059S383;A0A1L1XZ34;A0A1P8VXV5;A0A1S6LZD4;A0A343E8C2;A0A0N7J0V9;A0A1S6NPN2;A0A1S6NPX8;A0A1S6NUK9;A0A1S6NZ70;A0A1W6EKG8;A0A1W6EPG1;A0A1X7RBG6;A0A342LGJ7;A0A342Y2C5;A0A342YB82;A0A343DTM9;A0A343E116;A0A1S6NCX1;A0A059RHX1;A0A059QJT8;A0A343E945;A0A059QJD2;A0A059RRF2;A0A059RHW8;A6YZ…	MIM	10	7.33327	4.57473	7.2083	5.83899	24.7656	24.6749	25.2911	25.6465	25.4841	25.5459	21.6617	20.6962	20.5754	19.6276	20.7835	20.6154	26.4379	25.655	26.567	27.5176	27.6849	27.1691	21.9019	21.2955	20.1309	20.4198	21.4211	20.8283
2	3	3	3	13	29.95	0	MT-CO3;COX3;COIII;coxIII;CO3	Cytochrome c oxidase subunit 3	P00414;X5CKC7;V9JBV1;V9J277;V5LA48;V5JMB0;U5ZAB9;U5Z242;U5YV97;U3L8W6;U3L7D7;U3L3K7;S4WYR4;S4UQJ2;R9YA13;R9Y6C9;V9JJC5;W0C1D3;R9Y2C7;V9JEP3;V9N9G5;B8RFL3;A0A059RQG8;A0A343GK98;A0A343GLQ5;A0A343GQG8;A0A343GRA4;X5C9X5;A0A059RR81;A0A059RR60;A0A059RPC5;F2WHZ5;A0A059RP63;A0A343GRJ5;A0A059RNY9;A0A059RNV0;A0A059RNN3;A0A343GRT6;A0A342Y5A7;W8DE98;X5CAY7;Q4GV60;X5CAG3;B8X4N0;Q2HJS3;Q4GMA4;Q6VLN4;Q4GSY0;Q6V…	MIM	7	7.72979	7.65326	7.58135	8.35241	28.6333	28.5996	28.536	28.1505	28.8232	29.3684	22.2807	19.725	21.8742	20.7317	19.8244	21.7556	28.3146	28.1312	29.9772	28.347	30.0545	30.4047	21.9494	20.6836	19.4594	21.2054	21.0062	20.8107
22	36	36	36	69.1	72.691	0	SDHA	Succinate dehydrogenase [ubiquinone] flavoprotein subunit, mitochondrial	P31040;A0A024QZ30;D6RFM5;B3KT34;Q0QF12;A0A087X1I3;B4DYN5;B3KYA5;A0A494C1T6;H0Y8X1;B4DNB2;B7Z668;B7Z6J5	MIM	0	1.269	-0.685153	6.30266	-5.77512	31.6688	31.0331	31.0299	32.0804	31.5907	31.4374	32.5783	31.6608	31.1174	32.1916	32.5601	32.843	26.6403	24.5838	25.0633	26.3567	25.7635	27.846	31.9922	31.3403	31.2069	32.1029	32.1771	32.085
29	12	12	12	48.5	46.36	0	BCKDK	[3-methyl-2-oxobutanoate dehydrogenase [lipoamide]] kinase, mitochondrial	O14874;A0A024QZA9;H3BTL2;H3BS02;B4DGN9;H3BNP3;H3BQP2;H3BUV3	Matrix	0	2.89922	-1.81551	7.52962	-5.45571	24.7369	23.8875	23.9121	25.4247	24.9315	25.2962	26.9149	26.7299	25.0424	26.466	26.8506	27.0784	20.9373	19.4257	21.1735	21.0951	19.9656	21.0505	26.5709	25.341	25.807	26.5985	25.9168	26.1479
47	5	5	5	44.4	12.199	0	CISD1;C10orf70	CDGSH iron-sulfur domain-containing protein 1	Q9NZ45;A0A024QZN7	MOM	1	9.2611	8.37387	11.5002	9.37508	29.7033	29.199	29.227	30.1654	29.9672	29.6064	21.0847	21.775	20.0564	20.7154	22.2221	21.7716	30.189	29.3923	29.8852	30.4261	30.6423	30.4761	21.4398	20.648	20.341	20.8077	20.9125	20.6114
56	9	9	8	57	22.04	0	PPIF	Peptidyl-prolyl cis-trans isomerase F, mitochondrial;Peptidyl-prolyl cis-trans isomerase	P30405;B2R6X6;A0A024QZS4;R4GN99;H0Y548	Matrix	0	3.55253	-1.80091	3.59962	-5.43173	29.0441	28.7824	28.7682	29.4419	29.0437	28.8223	31.1099	30.4869	29.3439	31.2714	31.1867	31.309	26.1859	20.0343	24.9306	25.7095	25.6314	26.3379	30.4357	29.9835	29.7981	30.2598	30.3855	30.5575
57	21	21	8	74.5	31.566	0	VDAC2	Voltage-dependent anion-selective channel protein 2	P45880;A0A024QZT0;A0A024QZN9;A0A0A0MR02;B4DKM5;Q5JSD1;A2A3S1	MOM	19	5.49976	7.16871	9.738	7.72769	32.9119	32.7239	32.5196	33.5514	33.6069	33.296	26.5564	26.8974	25.3869	26.4263	27.7997	22.5306	33.5787	32.4823	33.6094	34.105	33.9608	33.5607	26.368	25.8697	26.122	26.041	25.1375	25.3924
64	16	16	16	64.6	32.542	0	BPHL	Valacyclovir hydrolase	Q86WA6;A0A024QZY0;Q49AI2;B4DML3;H7C0M3	Matrix	0	5.07082	-2.67758	6.74215	-8.09199	25.1407	26.8757	25.8449	25.4023	26.4199	25.3992	28.7952	28.3766	27.8859	28.5014	28.4884	29.1007	21.9205	19.8955	17.1489	18.998	19.5424	18.9931	27.7755	27.0849	27.4267	27.7041	27.4354	27.6237
67	3	3	3	50	11.564	0	TMEM14C	Transmembrane protein 14C	A0A024R001;Q53F27;Q9P0S9	MIM	4	6.82891	4.14513	6.41969	5.28144	25.8696	24.9396	24.1704	25.4006	24.749	24.8962	19.9814	20.8534	20.5187	21.1648	21.4106	21.2258	25.0287	25.5106	25.5375	26.2939	25.902	26.5395	22.0209	20.1286	19.8654	21.2304	20.4799	19.3983
69	4	4	4	22.6	33.881	0	SIRT5	NAD-dependent protein deacylase sirtuin-5, mitochondrial	Q9NXA8;A0A024R012	Matrix	0	1.58514	-0.763119	3.25123	-3.27465	22.1863	21.7746	21.7172	21.3528	21.7963	22.0941	23.0281	21.3971	22.2719	22.7628	22.9635	23.0765	18.3056	17.8092	21.4004	18.6227	17.4424	19.9533	21.7598	22.7783	22.9923	21.7392	22.4183	21.4935
70	23	23	23	63.7	56.157	0	OXCT1;OXCT	Succinyl-CoA:3-ketoacid coenzyme A transferase 1, mitochondrial;Succinyl-CoA:3-ketoacid-coenzyme A transferase	P55809;A0A024R040;Q6IAV5;E9PDW2;B7Z609;A1E286;Q9BYC2;Q9H7N8;B3KS89	Matrix	0	6.25861	-1.8297	6.15191	-8.46633	28.7069	28.4264	28.7038	28.9228	28.8127	28.8376	30.8072	30.1857	30.0797	30.5393	30.8563	30.9204	22.1941	20.7193	21.8687	21.0572	18.5165	24.2005	30.0354	29.7282	29.3525	30.0732	30.0565	30.1084
78	16	16	2	41.5	58.951	0	AHCYL1	Putative adenosylhomocysteinase 2;Adenosylhomocysteinase	O43865;A0A024R0A8;Q2NKW8;Q6ZMM9;Q9BTL0;O43210;Q6ZMI1	MOM	0	2.24796	-1.4818	5.66149	-4.64057	23.4148	23.9183	23.7526	24.35	25.7065	25.5076	26.1444	26.397	25.7301	26.1201	25.9001	25.2489	19.8729	18.8867	18.9478	21.1769	20.7547	20.7015	24.2382	24.6817	23.8973	24.9684	25.7927	24.6058
80	48	48	7	46.2	113.89	0	NNT	NAD(P) transhydrogenase, mitochondrial	Q13423;Q2TB59;A0A024R0C3;A0A590UK15;A0A590UJM2;A0A590UK29;D6RAI5;B4DS88;B4DMN9;D6RHU2;A0A590UJA4;A0A590UKC7;Q8N5H5	MIM	14	7.30013	7.19589	7.00475	8.28542	31.281	31.1019	31.1748	31.6073	31.6248	31.4821	25.2037	23.8549	22.3411	25.2588	25.0818	23.3564	32.2039	31.1775	31.5711	32.3938	32.297	32.2249	23.3377	22.4419	21.971	23.7705	24.9683	25.6663
86	5	5	5	39.1	15.173	0	MRPS12	28S ribosomal protein S12, mitochondrial	O15235;A0A024R0H2	Matrix	0	1.01382	0.572255	5.03757	-2.47895	27.6744	27.5486	26.7666	27.8746	27.5296	27.8479	27.0264	26.4439	26.3986	26.4587	27.5825	27.898	24.8823	24.4392	24.8891	24.7525	26.1213	26.0042	27.6118	27.4537	27.4375	28.0298	27.7988	27.6306
89	21	21	21	66.1	50.47	0	BCKDHA;DKFZp313C0640	2-oxoisovalerate dehydrogenase subunit alpha, mitochondrial	P12694;Q59EI3;A0A024R0K3;Q6ZSA3;F5H5P2;B2R8A9;F5GXU9;Q658P7;H0YH31;Q9UMB3;A0A0M5IJ90	MIM	0	2.17474	-1.05132	6.37847	-7.40286	26.5898	26.1989	26.0124	26.6491	26.6267	26.4067	27.9992	26.8119	26.3586	27.9074	28.0542	27.6603	19.4833	19.6009	17.5693	20.921	22.0619	20.5653	27.6962	27.013	27.0688	27.376	27.6386	27.8264
90	6	6	6	26.1	29.267	0	ATP5SL;FLJ10241	ATP synthase subunit s-like protein	Q9NW81;A0A024R0K4;B4DNR0;M0QZP7;M0QZC4;K7EIV4;B4DFT4;B7ZAJ8;K7ESN5;M0R078	MIM	0	3.88705	2.21109	5.59029	-4.99258	25.6979	24.8394	25.005	25.4006	25.2735	25.5864	23.7351	21.6059	22.5686	23.5328	23.5692	23.5247	18.9399	18.4369	18.9907	19.5714	20.9322	21.4144	24.8109	24.0055	24.3703	25.3363	24.6357	25.0822
92	10	10	10	29.2	50.478	0	TIMM50	Mitochondrial import inner membrane translocase subunit TIM50	Q0VAB1;A0A024R0M6;Q3ZCQ8;M0R0C3;M0R2F8;M0R003;M0R1Y4;M0QXC3;M0R2Z3;M0R303;M0R2D2;M0R047;M0R2Q2	MIM	1	9.79172	7.34563	2.79504	-1.1335	30.0605	29.439	29.4825	30.3293	30.1064	29.6343	23.1006	22.8796	22.1047	23.0771	21.962	21.8543	27.9052	27.6771	28.273	28.3515	28.5505	27.4686	29.5804	28.6438	28.476	29.6303	29.42	29.2763
102	3	3	3	2.4	265.55	0.00050251	ACACA;hCG_30204	Acetyl-CoA carboxylase 1;Biotin carboxylase	Q13085;A0A024R0Y2;A2NX49;O00763;Q7Z5W8;Q59FY4	Matrix	0	1.35067	1.14242	0.0537552	0.0947212	21.0868	21.0391	20.9621	21.0485	21.6944	20.4174	21.7332	18.5861	20.0989	19.9891	18.7379	20.2487	21.3789	19.1321	19.7633	20.8673	21.4801	21.0235	22.7574	19.1314	19.8279	20.4352	20.3762	20.5487
125	11	11	11	65.7	18.01	0	MTFP1;MTP18	Mitochondrial fission process protein 1	Q9UDX5;A0A024R1E4;H7C417;B5MC22;L0R6K6;F8WEN7	Membrane	3	6.38645	6.48233	7.86645	8.01516	27.6842	27.2056	26.8425	27.712	28.0689	27.9747	19.925	21.8191	19.587	20.6115	21.6635	22.9878	28.6894	27.502	28.4606	29.2031	29.2469	29.1586	20.9955	19.8194	19.9742	19.7513	21.8977	21.7314
131	8	8	8	25.1	51.293	0	MIEF1;RP5-1104E15.5;DKFZp434F0116	Mitochondrial dynamics protein MID51	Q9NQG6;A0A024R1L3;Q9H0J7;B0QY95;B0QY94	MOM|Matrix	1	0.994114	1.27471	0.298751	0.856868	21.7419	21.669	21.9204	23.1197	20.6164	21.6608	22.231	21.4507	21.9661	18.7671	19.3693	19.2958	25.4523	23.3124	24.9194	23.9262	19.73	19.4039	20.5176	21.2958	21.4744	24.8409	22.1725	21.3019
141	33	33	33	37.8	120.84	0	ACLY;ACLY variant protein	ATP-citrate synthase	P53396;A0A024R1Y2;A0A024R1T9;Q4LE36;Q8N9C4;K7ESG8;K7EIE7	Matrix	0	1.39803	1.0614	5.00066	-4.70558	27.3237	25.5672	25.3956	27.3026	26.6085	26.3053	26.3359	24.8066	24.3684	25.9423	25.5256	25.1557	22.4077	21.58	21.181	23.0081	19.8074	22.1941	26.8067	25.7021	25.2342	27.665	26.3563	26.6475
146	18	18	18	38.3	64.244	0	FKBP10;DKFZp666D193	Peptidyl-prolyl cis-trans isomerase FKBP10	Q96AY3;A0A024R1W3;Q658U4;B4DJJ5;Q6ZME7;Q8NAG5;H0Y827;K7ESG6;K7ELI6;C9JPC3;K7EM43	IMS	0	0.358509	-0.414824	6.33495	-5.9731	25.6806	25.2251	23.9121	26.4878	25.4546	24.7868	25.6469	25.7461	25.5199	24.1019	26.8617	26.1595	19.755	19.8497	18.8292	18.5504	19.5243	21.4829	24.6152	25.5135	24.9242	25.9658	26.2771	26.5343
149	6	6	6	49.1	11.731	0	COA3;hCG_16955	Cytochrome c oxidase assembly factor 3 homolog, mitochondrial	Q9Y2R0;A0A024R1X4;K7EPV0	MIM	1	9.74188	9.74178	10.2217	9.34256	28.9683	29.0685	28.775	29.7489	29.5281	29.5757	20.1472	19.0453	18.5079	18.8104	20.2839	20.4191	29.95	28.8442	29.4942	30.7013	30.4851	30.2058	20.1065	20.8741	20.1032	21.0528	20.7965	20.6922
167	2	2	2	18.7	17.623	0	RFK	Riboflavin kinase	Q969G6;A0A024R275;B2RDZ2	Matrix	0	0.45177	0.606085	0.385276	-0.907228	20.9826	22.6788	21.3258	21.5512	20.4863	21.8978	19.447	20.9611	19.4038	20.7196	22.3067	22.4479	19.4936	17.6161	16.2911	19.8346	17.7778	18.9001	20.6348	20.3015	22.3768	18.1355	17.2476	16.6605
175	4	4	4	29.6	15.996	0	CHCHD4	Mitochondrial intermembrane space import and assembly protein 40	Q8N4Q1;A0A024R2F8;A0A024R2I5	IMS	0	1.82162	1.43503	0.36597	-0.505111	25.3111	23.5761	23.0458	25.7727	25.1838	24.7781	23.6766	22.5526	22.9768	24.0004	22.9642	22.8868	20.7209	19.8971	20.2061	22.6625	19.8715	20.3915	22.6415	19.912	19.8733	21.1137	21.7383	21.5016
179	9	9	9	42	34.854	0	OXNAD1	Oxidoreductase NAD-binding domain-containing protein 1	Q96HP4;A0A024R2G9;C9JLB7;B4DQJ7;U3KQU8	Matrix	0	3.14799	-3.85691	5.34343	-5.01983	20.1583	20.7622	20.8231	23.8887	20.2126	23.4047	26.0677	23.3553	25.1986	25.9801	25.9041	25.8854	19.4034	17.3227	18.8215	18.6722	20.5479	20.6963	23.6914	23.697	24.2227	25.0887	24.6643	24.2189
180	14	14	14	41.2	50.127	0	TRNT1	CCA tRNA nucleotidyltransferase 1, mitochondrial	Q96Q11;A0A024R2H7;A0A494C181;A0A494C1D4;F8W8C3;A0A494C0A0;A0A494C0Y2;C9JRS7;A0A494C1L4;A0A494C1P4;A0A494BZV5;A0A494C0N8	Matrix	0	4.5033	-3.23222	6.76199	-7.51298	23.4068	23.2446	23.1703	23.4497	23.3842	24.0711	27.8296	25.7745	25.0565	26.8591	27.4672	27.133	19.6487	19.5617	18.0514	16.7959	16.8511	19.0049	25.9459	25.8048	24.6853	26.7486	25.9898	25.8171
187	17	17	17	62.3	44.292	0	ACAA1	3-ketoacyl-CoA thiolase, peroxisomal	P09110;A0A024R2M6;B4DEN6;Q8NCW8;C9JDE9;H7C131;A0A140VJX0;H0Y4D4;B4E072;O43203;B4DVF4;F2Z2Q6;F2Z3P7	unknown	0	1.451	-2.73781	6.4492	-6.79884	26.4883	25.8812	25.7019	27.1246	21.0143	21.2998	27.84	26.9144	26.5243	27.161	27.9111	27.5861	20.3046	19.2244	17.66	19.8476	19.2397	21.1844	27.0536	26.4985	25.1004	27.2481	26.1828	26.1704
202	19	19	19	49.5	65.358	0	CHDH	Choline dehydrogenase, mitochondrial	Q8NE62;A0A024R301;B4DMQ4;C9JYW4;C9J7D8	MIM	0	0.350215	-0.450798	3.15718	-1.87574	26.2306	25.5032	24.8994	26.3753	25.6406	25.6557	26.9929	25.1628	24.2316	26.7275	27.7591	26.1356	23.5024	23.8518	24.5844	24.79	24.5681	24.0751	27.0163	25.2712	25.1263	26.9281	25.8983	26.3862
210	3	3	3	27.9	16.858	0.00027049	FHIT	Bis(5-adenosyl)-triphosphatase	P49789;A0A024R366;Q194V0;Q194U8;A0A0A0MRB0;E9PBZ0	Matrix	0	1.47207	-1.06338	1.21672	-1.32945	21.4819	21.83	20.0139	21.2631	21.1912	22.1738	23.4817	21.853	22.1216	21.3667	22.7865	22.7247	21.1406	18.3763	16.9886	20.0455	19.4636	19.6218	19.9059	21.1307	21.2283	20.907	20.4051	20.0362
218	26	26	26	48.8	68.996	0	DLAT	Dihydrolipoyllysine-residue acetyltransferase component of pyruvate dehydrogenase complex, mitochondrial;Acetyltransferase component of pyruvate dehydrogenase complex	P10515;B4DJX1;Q86YI5;A0A024R3D8;E9PEJ4;H0YDD4;B4DLQ2;B4DS43;Q01991;Q16791;B4E1P6	Matrix	0	5.60954	2.63317	0.526273	0.390054	30.4942	30.2223	30.2434	30.8983	30.9227	30.7525	28.5429	27.2009	27.2275	28.3209	28.0305	28.4117	30.0021	28.7541	30.6184	29.9825	30.342	30.0618	29.981	29.3672	28.6222	29.8638	29.3237	30.2626
225	12	12	12	36.1	42.205	0	RPUSD4	RNA pseudouridylate synthase domain-containing protein 4	Q96CM3;A0A024R3K2;B4DUN4;E9PJV3	Matrix	0	0.253335	-0.778369	3.76657	-4.78349	23.0453	24.2042	20.2211	24.5579	21.4376	23.5255	23.5963	22.7855	24.6298	18.8187	25.7746	26.0569	18.6021	20.5056	22.1921	22.9008	18.2267	21.3666	24.3073	25.4678	25.5306	25.0307	25.9458	26.2128
233	5	5	5	37.5	15.128	0	MRPL55	39S ribosomal protein L55, mitochondrial	Q7Z7F7;A0A024R3U3;X6R631;X6RIW1	Matrix	0	2.63005	-1.25805	6.63698	-3.92535	25.953	25.6864	26.2671	26.3127	26.4491	26.1732	28.1407	27.232	26.2674	27.002	28.0351	27.7128	23.3992	21.685	22.7705	22.2702	22.9213	23.8141	26.837	26.517	26.6661	26.6547	26.9732	26.7643
234	12	12	12	76.1	21.725	0	GUK1;DKFZp666D023	Guanylate kinase	Q16774;Q6IBG8;B1ANH0;A0A024R3U5;Q96IN2;B1ANH5;B1ANG9;B1ANH2;B1ANH6;Q658U3;B1ANH3	Matrix	0	4.21359	-2.82986	7.99299	-7.63222	24.8214	25.862	25.326	23.707	25.7986	24.6505	28.7397	26.7419	27.8466	27.8106	28.2746	27.7314	20.0014	20.1933	18.9936	19.2812	18.2036	20.9847	27.4253	27.6937	27.0156	27.7182	26.4418	27.1565
235	7	7	7	26.1	32.544	0	C2orf47;FLJ22555	Uncharacterized protein C2orf47, mitochondrial	Q8WWC4;A0A024R3U8;H7C0V0	Matrix	0	4.11274	2.95253	0.28924	-0.282722	28.0627	27.6214	27.1266	27.6926	28.5535	28.176	25.2458	24.1765	23.5399	24.5432	26.1678	25.8445	27.2187	25.4823	26.619	27.4154	27.112	27.5641	27.3894	26.2629	26.4823	27.2985	27.6957	27.979
238	8	8	8	27.3	41.968	0	NIF3L1;DKFZp762L015	NIF3-like protein 1	Q9GZT8;Q658J0;A0A024R3V5;A0A024R3V7;E7EXA3;Q6X734;H7C1A8;B8ZZI0;C9JN42	Matrix	0	2.90058	-1.88366	2.21711	-4.1266	22.5311	22.0135	22.389	23.0108	22.2759	23.1279	25.4369	23.9755	22.7943	25.0352	24.8718	24.5366	18.7036	18.8713	19.6266	19.1162	19.1889	26.0378	24.6832	23.7604	23.4262	24.7923	24.8454	24.7963
241	6	6	6	64.8	16.298	0	TOMM20	Mitochondrial import receptor subunit TOM20 homolog	Q15388;A0A024R3W2	MOM	1	1.19726	3.2786	1.02757	3.16482	29.1708	28.6291	28.8181	30.0042	23.3717	23.837	25.9084	25.253	25.348	25.9782	20.2034	21.4684	29.9328	28.7325	29.6183	30.2009	23.3695	23.9665	26.6858	26.1647	26.1043	26.109	20.5994	21.1684
244	69	69	9	87.3	61.054	0	HSPD1	60 kDa heat shock protein, mitochondrial	P10809;A0A024R3X4;B3GQS7;B7Z597;B7Z5E7;Q53SE2;E7EXB4;E7ESH4;B9VPB4;B9VP19;A0A0S2Z415;C9JL25;Q53QD5;B9VP24;C9JCQ4;C9JL19;C9J0S9	Matrix	0	2.20588	-0.715307	7.39636	-5.12137	34.7679	34.4741	34.6211	35.096	35.0236	34.9636	36.0958	35.1067	34.9245	35.5779	35.6968	35.8364	30.8615	29.0461	29.8764	30.7238	30.0612	31.2627	35.5919	35.1407	35.0445	35.5373	35.5112	35.7343
245	29	29	29	50.8	81.462	0	FASTKD2	FAST kinase domain-containing protein 2	Q9NYY8;A0A024R3X5;B3KMB8	Matrix	0	3.87158	-1.54803	3.3326	-4.42023	26.5997	26.5473	26.7892	26.4921	26.4408	26.5946	28.5751	27.7085	27.1083	28.1407	28.4463	28.773	21.5957	19.0825	23.575	24.3224	24.3571	23.9015	27.3546	26.7362	26.8708	27.7579	27.4575	27.1785
250	4	4	4	35.7	11.402	0	NDUFB3	NADH dehydrogenase [ubiquinone] 1 beta subcomplex subunit 3	O43676;A0A024R413;C9JKQ2	MIM	1	7.65396	7.79991	7.44174	4.56805	28.1553	27.8939	27.729	28.3878	28.4988	28.3815	22.1411	19.0306	20.4012	19.1106	20.6198	20.9436	28.5857	27.8117	28.6856	28.6918	29.527	29.2764	24.7017	24.4977	24.5635	23.9901	23.6465	23.7705
252	2	2	2	6.8	42.875	0	PNKD	Probable hydrolase PNKD	Q8N490;A0A024R415;Q96P23	MIM	0	6.30011	4.55477	0.117508	-0.197408	25.6677	24.4354	25.0168	25.5017	24.4595	25.0869	19.2283	21.074	20.5258	19.9649	20.4063	21.6401	24.2076	21.0192	22.4291	24.5376	23.0528	22.8305	24.0454	22.9835	21.9915	24.4782	22.9382	22.8244
254	28	28	28	88.8	47.534	0	BCS1L	Mitochondrial chaperone BCS1	Q9Y276;A0A024R445;Q53EX1;A8JZZ8;Q53RT4;C9J8G3;A0A2R8Y7T3;C9JAS4;C9J1S9;H7C492;A0A0S2Z3G6;C9J4Q9;H7BZF6;A8BSR7	MIM	1	4.99669	7.20415	4.35959	7.14908	25.7433	28.4539	28.5578	25.3942	29.2933	29.2554	19.7645	18.5127	21.0523	20.6662	21.3779	22.0992	25.8709	28.9395	29.3471	25.7368	30.3032	30.0673	19.7969	19.6655	21.0704	23.8232	21.6454	21.3688
255	64	64	62	50.8	164.94	0	CPS1	Carbamoyl-phosphate synthase [ammonia], mitochondrial	P31327;A0A024R454;Q5R210;Q5R208;Q5R206;A8K134;Q5R209;Q5R207;A0A669KBF2;Q5R211;B7ZAW0;Q05CV6	Matrix	0	0.109405	-0.105785	4.52242	-6.60066	27.7408	26.9271	27.1668	27.845	27.4151	27.3588	28.2737	26.7712	26.2163	27.9035	27.8703	28.0532	23.0124	19.6924	23.5217	23.214	18.5751	19.6717	28.3243	27.492	27.0846	28.1969	28.1345	28.059
260	4	4	2	19.2	26.927	0.0030952	EFHD1;FLJ13612	EF-hand domain-containing protein D1	Q9BUP0;A0A024R493;Q59EU6;Q53S38;H7C0I0	MIM	0	0.420913	-1.67834	0.732304	-2.48453	25.3272	21.3704	22.0153	19.6647	22.6965	22.6019	22.6027	28.1166	19.646	27.3633	26.9765	19.0409	22.8672	21.9871	18.0976	20.1578	23.9918	20.4535	21.3596	18.2591	27.4849	22.1092	26.6185	26.631
264	11	11	11	55.6	28.431	0	PEX11B	Peroxisomal membrane protein 11B	O96011;A0A024R4E7;B3KSS3;H7C3V6	Membrane	1	6.21174	5.32596	5.70287	6.09572	26.309	25.4588	25.6155	27.5102	25.5917	24.8004	21.7461	19.8248	20.3926	21.0581	20.2889	20.0195	27.5786	25.9193	25.7345	27.8701	26.0773	26.6012	22.2595	21.3694	21.1404	19.823	19.0961	19.5183
267	20	20	20	65.1	35.503	0	MDH2	Malate dehydrogenase, mitochondrial;Malate dehydrogenase	P40926;Q75MT9;Q6FHZ0;A0A024R4K3;Q0QF37;G3XAL0;B3KTM1	Matrix	0	4.72229	-2.1729	8.26143	-5.37988	32.3159	32.5723	32.6272	32.8695	32.6758	32.4374	35.1874	34.3892	33.5345	35.0485	35.1093	35.2667	28.922	27.7923	28.3546	28.8688	28.2985	29.7835	34.1665	33.7976	33.7219	34.3193	34.1893	34.1045
270	11	11	11	40.2	35.932	0	RDH13	Retinol dehydrogenase 13	Q8NBN7;A0A024R4M8;G8JLA1;B3KVA3;A8K6B4;B2RDH1;K7EQB5;K7ERV1;K7EMY5	MIM	0	0.791449	-1.06337	5.09177	-5.84794	25.0678	24.2933	21.5008	24.3791	25.4555	25.4953	26.8276	24.6544	24.4439	25.7408	25.2839	25.6214	21.3049	18.6014	17.2413	19.4638	20.6649	20.4839	26.1043	24.2159	24.6739	25.842	26.0523	25.9595
278	24	24	24	80.1	34.234	0	CYB5R3	NADH-cytochrome b5 reductase 3;NADH-cytochrome b5 reductase 3 membrane-bound form;NADH-cytochrome b5 reductase 3 soluble form;NADH-cytochrome b5 reductase	P00387;A0A024R4X0;Q6ZVI6;B1AHF3;Q6TGM5	MOM	0	8.15342	4.75987	6.92724	6.91134	30.3844	29.942	29.8498	30.7058	30.4724	30.3093	25.7774	26.0458	24.9325	24.9612	26.2311	25.1565	31.2872	30.4027	30.7981	31.3404	31.3716	31.3189	24.5741	21.9143	23.6964	24.7863	24.8683	25.2114
282	9	9	9	61.2	21.225	0	FTH1	Ferritin heavy chain;Ferritin heavy chain, N-terminally processed;Ferritin	P02794;A0A024R525;Q6NS36;G3V192;Q6NZ44;B3KXC3;G3V1D1;Q8TD27;E9PRK8;E9PKY7;A9JQE1;E9PPQ4;E9PQR3;E9PKM5;E9PK45	unknown	0	5.77325	5.51749	7.53437	5.79904	26.5034	25.6542	26.4091	26.6594	26.9786	26.5982	20.4682	19.7969	20.0323	20.2638	22.8483	22.2883	26.5709	25.7817	26.5012	27.2691	27.0169	26.9994	21.1591	20.7354	20.5695	22.1684	20.8581	19.8544
292	9	9	9	54.8	19.198	0	MRPL49	39S ribosomal protein L49, mitochondrial	Q13405;A0A024R578;H0YDP7;Q59GE9;E9PNF1;E9PI78	Matrix	0	4.52496	7.07491	2.57412	-2.95617	27.7697	27.7085	27.6264	28.2906	28.7335	28.473	22.1151	18.5817	17.6125	23.2594	21.5722	23.0113	21.1275	22.0881	20.8663	18.9302	22.797	23.4548	23.4788	24.4285	23.48	25.2715	25.4082	24.9338
298	48	48	48	58.1	129.63	0	PC	Pyruvate carboxylase, mitochondrial;Pyruvate carboxylase	P11498;A0A024R5C5;A0A494C016;A0A494C101;A0A494C0T2;E9PRE7;A0A494BZT5	Matrix	0	0.050736	0.0404463	6.01626	-4.54489	28.5286	28.6648	28.6169	28.7267	29.3649	29.0434	29.0878	28.3753	27.8783	28.5469	29.3417	29.4727	23.5512	24.1936	26.1659	24.2058	24.9703	25.6703	29.2205	29.0454	29.0243	29.1672	29.7855	29.7835
308	11	11	11	47.1	14.187	0	NDUFC2;KCTD14;NDUFC2-KCTD14	NADH dehydrogenase [ubiquinone] 1 subunit C2;NADH dehydrogenase [ubiquinone] 1 subunit C2, isoform 2	O95298;A0A024R5K6;E9PM14;A0A087WUM3;E9PQ53;Q8NI46;E9PRJ5;E9PRQ4;A0A087WY27	MIM	1	10.9552	9.24412	4.93057	2.81522	30.5811	30.048	30.0721	30.5994	30.9088	30.3203	21.0388	21.4595	20.5169	20.608	22.0262	21.4158	30.2823	29.4659	30.5551	30.8799	31.1885	31.6068	28.4962	28.185	27.3557	27.6278	27.8634	27.559
323	31	31	31	58.5	69.223	0	CLPX;DKFZp586J151	ATP-dependent Clp protease ATP-binding subunit clpX-like, mitochondrial	O76031;A0A024R5X7;Q9H072;H0YM48;H0YK07	Matrix	0	0.114842	-0.089323	6.04101	-6.25967	27.8916	27.7192	27.5941	29.0489	27.9831	28.0379	28.5933	27.7424	27.3903	28.088	28.3154	28.6813	22.7519	20.2214	23.5989	22.78	21.2593	23.3794	29.2449	28.1062	27.7465	29.1749	28.7028	28.5736
329	12	12	12	38.5	42.072	0	AGPAT5	1-acyl-sn-glycerol-3-phosphate acyltransferase epsilon	Q9NUQ2;Q6NUM7;A0A024R640;H0YC22;E5RH21	MOM	3	7.51351	5.97919	5.75901	5.77795	26.5406	25.6316	25.925	26.4605	26.8419	26.7561	20.0351	20.4293	19.3584	21.2531	19.748	21.4568	27.336	25.9533	27.6268	27.2725	27.5174	27.447	21.2444	21.7743	19.2091	21.1067	22.0838	23.0671
331	5	5	5	65.2	10.378	0	TIMM9	Mitochondrial import inner membrane translocase subunit Tim9	Q9Y5J7;A0A024R648;A0A1W2PRH9;A0A1W2PQS5;G3V502;G3V2F3	MIM	0	5.57168	5.80396	0.180877	-0.206844	26.2291	25.7585	25.4091	27.8556	27.8757	26.6315	21.9085	19.0405	20.0002	21.1186	21.4009	21.467	20.9997	19.138	20.1725	21.0272	19.091	21.1101	21.6322	20.4628	20.1659	20.1921	20.266	20.0606
335	7	1	1	66.2	15.928	0.001224	SYNJ2BP	Synaptojanin-2-binding protein	P57105;A0A024R670;A0A087WTA2	MOM	1	6.87945	5.43438	8.10972	5.80424	26.3571	26.2137	25.9922	27.23	27.315	26.6629	22.3699	21.5448	20.6845	21.77	20.8159	19.9794	26.6461	25.6498	27.0089	26.9554	27.3554	27.1469	21.7709	20.4314	21.2255	20.344	21.2156	20.9496
340	16	16	16	66.7	38.577	0	ARG2	Arginase-2, mitochondrial;Arginase	P78540;A0A024R6A0	Matrix	0	2.07049	-2.08025	5.15967	-5.22826	28.1929	25.8949	25.8043	28.1061	26.7452	25.9937	30.1082	27.9088	27.3624	29.9769	28.7005	29.1616	24.2165	21.7102	21.8803	23.3886	21.6382	23.327	29.2528	26.847	26.9505	29.1024	27.8327	27.545
345	22	22	16	58.1	48.755	0	DLST	Dihydrolipoyllysine-residue succinyltransferase component of 2-oxoglutarate dehydrogenase complex, mitochondrial	P36957;A0A024R6C9;Q6IBS5;Q86TQ8;Q86TW7;Q86SW4;B7Z6J1;H0YJF9;G3V3F0;Q6LEQ7;G3V5M3	Matrix	0	5.67844	2.72679	0.552079	-0.475544	29.6046	29.4845	29.2802	30.3241	30.1086	29.9106	27.7079	26.612	26.1959	27.4066	27.0632	27.3663	28.8974	26.8371	28.9341	29.1995	28.8514	28.8224	29.7813	28.8201	28.4037	28.7809	28.9678	29.6414
347	27	27	20	59.8	57.839	0	ALDH6A1	Methylmalonate-semialdehyde dehydrogenase [acylating], mitochondrial	Q02252;A0A024R6G4;Q53FN8;Q53H94;G3V4Z4	MIM	0	3.33074	-1.30971	5.46101	-6.88455	28.2559	27.7408	28.0963	28.9532	28.4333	28.0291	30.1282	29.1402	28.8513	29.8414	29.6865	29.7193	23.6147	18.6475	21.9217	22.8406	22.0208	23.3556	29.2087	28.6794	28.5376	29.3775	29.0089	28.8961
348	3	3	3	34.5	6.9611	0.00029223	NDUFB1	NADH dehydrogenase [ubiquinone] 1 beta subcomplex subunit 1	O75438;A0A024R6G6;Q3MHU6	MIM	1	4.36614	5.35961	5.94885	5.90778	25.3582	25.4862	25.4246	26.415	26.6374	26.056	21.2105	18.1518	21.0333	18.9131	23.3041	20.6071	25.9988	25.8406	26.0483	27.4956	27.1725	26.8859	19.5998	22.3735	21.3175	21.3614	19.2693	20.0734
349	18	18	18	45	62.924	0	SPTLC2	Serine palmitoyltransferase 2	O15270;A0A024R6H1;H0YJV2	Membrane	1	7.17688	5.44245	4.98409	6.02314	25.3201	25.2755	25.0923	25.3656	25.8907	25.2295	19.7788	18.8595	19.0758	21.1383	19.8563	20.8103	26.2738	25.3901	25.6448	26.3028	26.5382	26.3227	19.3663	17.8596	18.5494	20.5562	21.7627	22.2394
355	24	24	23	61	57.903	0	GPT2	Alanine aminotransferase 2	Q8TD30;A0A024R6R2;H3BU54;B3KR40;P24298;B4DPT5	Matrix	0	1.79783	-1.27262	7.08304	-7.88223	27.1101	25.9484	26.0251	27.2272	26.5582	26.328	29.0478	26.9662	26.6321	28.597	27.5914	27.9982	20.6126	18.6531	20.8317	17.9015	18.3957	20.3258	27.7994	27.0386	26.5252	28.2042	27.1948	27.2515
360	8	8	8	39.3	35.509	0	COQ9;hCG_2025883	Ubiquinone biosynthesis protein COQ9, mitochondrial	O75208;A0A024R6U3;H3BSJ5;H3BNT2;H3BRC0;B4DIV2;H3BPY0;B4DEE3;H3BPC6;B4E0U3;H3BPW3;H3BVA5	MIM	0	1.71686	1.06895	3.93232	-4.12748	26.4642	26.2573	26.6298	26.6317	27.0218	27.2156	26.6154	24.5367	24.6904	26.2589	26.1965	25.5087	21.56	18.6954	18.43	21.7292	18.7012	21.3025	24.6865	24.4049	23.7694	24.3547	24.3327	23.6351
361	33	33	33	76	47.517	0	GOT2	Aspartate aminotransferase, mitochondrial;Aspartate aminotransferase	P00505;A0A024R6W0;B3KUZ8;A8K482;B4DY39	MIM	0	5.13322	-1.8932	7.65902	-5.34145	31.0233	30.9338	31.0809	31.5691	31.3596	31.217	33.6098	32.6088	32.3542	33.2817	33.2376	33.4507	27.5638	25.8024	27.3544	27.1115	26.6865	28.0415	32.6378	32.0729	32.0409	32.6497	32.6272	32.5802
365	11	11	11	60.5	27.013	0	hCG_2027080;PDF	Peptide deformylase, mitochondrial	A0A024R6Y3;Q9HBH1	Matrix	0	6.38082	5.46547	8.3698	6.80213	26.2983	25.846	26.3279	26.81	26.5242	26.2974	20.2621	20.473	20.7568	19.4443	21.899	22.4758	27.1028	26.3843	26.4943	27.2204	27.484	27.548	19.6004	19.7904	19.4896	21.0742	20.2756	21.1908
368	20	20	20	58.9	54.177	0	DLD	Dihydrolipoyl dehydrogenase, mitochondrial;Dihydrolipoyl dehydrogenase	P09622;B4DFL1;A0A024R713;E9PEX6;B4DMK9;F8WDM5;A0A1W2PR83;F2Z2E3	Matrix	0	0.504325	-0.386353	6.85423	-5.12832	30.067	30.738	30.7415	30.177	31.2593	31.2372	30.5193	31.2907	30.5952	30.303	31.6933	32.1367	25.3924	25.0979	26.1454	25.4115	26.3291	27.2556	30.4398	31.1097	31.0378	30.4742	31.6835	31.6569
373	8	8	8	67.2	13.459	0	NDUFA5	NADH dehydrogenase [ubiquinone] 1 alpha subcomplex subunit 5	Q16718;A0A024R745;A0A087X1G1;H7BYD0;F8WAS3;A0A024R772;A0A087WXR5;C9IZN5;A0A024R736	MIM	0	4.79503	6.35003	3.57612	-2.77605	29.1712	28.5231	28.6721	29.2867	29.5659	29.6509	23.9595	22.1595	19.2133	23.807	24.6895	22.9409	22.9663	22.9162	22.7118	23.5322	21.7052	24.5463	26.332	25.1311	24.6102	26.7441	26.2376	25.9793
374	17	16	16	30.1	88.476	0	PNPLA8;IPLA2(GAMMA)	Calcium-independent phospholipase A2-gamma	Q9NP80;A0A024R746;A8K6U0;A0A0C4DG51;C9JAX4;C9J9W9	MIM	1	5.31084	5.7759	1.28209	-1.92631	25.7143	23.9532	24.1	26.059	24.658	23.5815	19.2311	19.0057	20.3201	20.0165	17.4813	17.356	23.1697	21.2515	21.6501	18.663	23.1896	22.3739	24.8364	22.1503	21.834	24.6986	23.9434	24.3928
382	14	14	14	61.7	34.919	0	MRPL4	39S ribosomal protein L4, mitochondrial	Q9BYD3;A0A024R7C5;K7ES61;X6RAY8;K7ELQ0;K7EKI4;K7ELF1;K7EJ73	Matrix	0	4.69099	3.65878	2.09507	-0.689499	28.4702	28.2853	28.5011	28.6361	28.6755	28.8876	25.6395	24.1406	22.9845	24.8966	26.045	25.7971	27.545	27.0716	27.2409	27.153	27.8716	27.8227	28.2833	27.6007	27.8789	28.1335	28.2391	28.7063
384	4	4	4	27	21.198	0	TMEM205;UNQ501	Transmembrane protein 205	Q6UW68;K7ELQ9;A0A024R7D3;K7ER05;K7EJQ9;K7EM09;K7EPR0;K7EMV9	Membrane	4	5.0882	5.63108	5.188	6.50562	25.3486	26.423	25.9866	26.6595	26.516	25.2439	19.2908	18.4738	19.5534	21.2472	21.2604	22.5656	26.4751	26.0701	26.3793	27.2176	27.474	27.2446	22.6578	20.2761	17.1915	20.1671	20.6818	20.8528
390	11	11	11	42.2	48.127	0	GCDH	Glutaryl-CoA dehydrogenase, mitochondrial	Q92947;A0A2H4G235;A0A024R7F9;A0A2L2DH25;A0A2L2DH19;A0A2L2DH10;A0A2H4G1S8;A0A2H4G0V0;A0A2H4FX81;A0A2L2DH39;A0A2H4FX55;A0A2H4FWZ7;A0A2H4FX70;A0A2H4FX57;A0A1L3A5U7;A0A2H4G245;A0A2L2DH21;A0A2H4FX52;B4DK85;A0A1L3A5T2;A0A1D6XXQ4;B4DUY0;B4DQF2;K7EKT3;K7ESA6;K7EKH1;K7ES74;A0A2L2DH18;K7EQ99;K7ERX1	Matrix	0	0.611902	-0.440963	4.86111	-4.01366	27.0722	26.1161	26.3377	27.3991	26.5203	26.3189	27.6636	26.3936	25.9414	27.4589	27.5128	27.4399	24.204	21.8249	22.7771	24.4052	22.2248	23.0423	27.3578	26.4421	26.0285	27.3639	27.6186	27.7493
396	3	3	3	6.7	72.233	0.00025355	TRMT1	tRNA (guanine(26)-N(2))-dimethyltransferase	Q9NXH9;B4DHS5;A8K8L2;A0A024R7I5;K7EQU7;K7EQQ8;A0A024R7G3;K7EQY6;K7ENI9;B4E3A3	Matrix	0	0.64634	0.901592	0.037527	0.078646	22.6108	20.2245	18.3647	20.2834	21.2715	20.5064	20.5799	17.7686	20.0555	20.2219	19.5334	19.6924	21.4792	19.9885	20.4394	19.1055	20.231	19.4366	19.8845	19.3416	18.4628	20.9879	22.7537	18.7778
398	6	6	3	16.2	40.589	0	PRKACA;KIN27	cAMP-dependent protein kinase catalytic subunit alpha	P17612;A8K8B9;A0A024R7J0;Q15136;K7ERP6;B7Z708	MIM	0	1.63731	-0.726955	4.93059	-4.5157	23.6984	23.5417	22.7564	24.0795	24.1646	23.1592	24.7335	24.0847	23.991	24.6509	24.5024	23.7991	20.6398	19.1136	18.3001	18.6633	19.1632	21.2633	24.4578	23.6933	22.7639	23.9692	24.722	24.6313
399	3	3	3	25	10.165	0	MRPL34	39S ribosomal protein L34, mitochondrial;Ribosomal protein L34	Q9BQ48;M0R226;A0A024R7J4	Matrix	0	6.45835	5.70456	5.36636	5.7264	25.8525	26.1277	25.7587	26.5095	26.7576	26.9898	19.9628	20.5122	21.3949	18.9553	20.9587	21.9845	27.2143	25.9534	26.9674	27.0783	27.2678	27.4764	23.3756	20.9552	22.7589	20.6986	19.8607	19.9502
400	6	6	6	31.4	35.409	0	SLC25A42;MGC26694	Mitochondrial coenzyme A transporter SLC25A42	Q86VD7;A0A024R7K2;B7Z8R5	MIM	6	0.681858	0.701823	4.47947	2.67022	18.778	20.6022	21.0813	21.0787	21.788	21.7167	19.196	20.564	20.0884	19.857	20.0387	21.0897	23.2136	22.6744	23.3844	23.015	23.4047	23.2063	19.0639	20.5722	20.2243	21.6083	20.2432	21.1652
401	5	5	5	32.5	23.18	0	MPV17L2;FKSG24	Mpv17-like protein 2	Q567V2;A0A024R7K6;B3KSQ2	MIM	3	3.54711	4.11133	5.13604	4.59923	25.0519	24.1171	23.0888	25.4672	23.673	23.6246	18.7459	19.909	18.0715	22.6508	20.2079	20.7694	25.4121	23.9461	24.5596	25.2766	25.8718	25.9355	20.3671	20.0487	22.2681	20.685	19.0031	21.0342
410	3	3	3	70.8	11.528	0	HIGD2A	HIG1 domain family member 2A, mitochondrial	Q9BW72;A0A024R7Q3	MIM	2	0.80692	1.23659	3.04978	3.30791	23.6295	21.735	18.9981	23.5035	22.662	22.009	21.7357	20.2448	20.6321	19.7451	20.35	22.4098	22.9711	24.3639	23.7911	23.7229	24.0503	23.9816	22.397	19.9419	20.3153	18.6695	22.651	19.0588
418	5	5	5	25.2	37	0.00029248	MTFR1	Mitochondrial fission regulator 1	Q15390;A0A024R7W1;B4E3G8;H0YBZ4;E5RIB6;B4DQT2	Membrane	0	0.276096	0.373045	0.24535	-0.736485	21.837	21.1696	21.3028	22.3628	21.1516	19.7829	22.6263	19.5445	20.2431	20.3195	21.0386	21.5965	18.2272	17.3283	22.028	22.8238	20.4329	18.0555	21.8197	17.188	19.4948	21.0555	23.0673	20.6893
424	12	12	12	56.2	32.805	0	LACTB2	Beta-lactamase-like protein 2	Q53H82;A0A024R811	Matrix	0	4.33432	-3.84833	6.23259	-5.32447	22.6985	21.2781	23.7906	22.4887	24.3167	23.0156	26.0648	26.1779	26.8242	25.9191	27.9361	27.7562	21.2529	18.1921	19.2107	19.8974	20.0616	19.9956	25.5685	24.9741	24.5333	24.4581	25.9535	25.0696
429	13	13	13	74.1	28.072	0	HDHD3	Haloacid dehalogenase-like hydrolase domain-containing protein 3	A0A024R837;Q9BSH5;B3KUF6	Matrix	0	2.13309	-1.65155	7.56197	-6.06415	24.5532	26.2455	25.0053	27.1144	24.8157	25.1683	27.5555	26.7269	25.8922	27.6433	27.4656	27.5283	20.8051	18.535	20.9942	20.0559	20.2856	19.8753	26.4929	25.5778	25.6932	26.378	26.3682	26.4259
432	10	10	10	46.2	29.277	0	MRRF	Ribosome-recycling factor, mitochondrial	Q96E11;A0A024R850;X6RDS5;A0A024R855	Matrix	0	5.69098	-2.37403	8.15359	-7.20374	25.4064	24.8475	25.3237	25.8313	26.0227	25.6119	28.1393	27.5484	27.3892	27.9428	28.566	27.702	20.2284	21.0744	18.6252	20.8733	19.3447	20.1459	27.5719	26.8108	26.9753	27.2316	27.142	27.7828
439	10	10	10	47.9	31.73	0	STOM	Erythrocyte band 7 integral membrane protein	P27105;B4E2V5;B4DZK8;A0A024R882;F8VSL7;B4E310	Membrane	0	5.601	4.68414	7.42714	6.27463	26.0513	24.5595	24.679	26.5705	25.5878	24.9418	21.8442	19.6087	20.2608	19.9708	21.4782	21.1222	26.856	25.0901	25.5623	26.7933	26.6623	26.2396	20.0333	19.1389	19.421	21.1552	19.5234	20.284
442	7	7	7	26.9	36.694	0	TRUB2	Probable tRNA pseudouridine synthase 2	O95900;A0A024R886	Matrix	0	3.49071	2.46271	0.58682	1.4362	23.5603	23.5035	23.757	24.2921	24.6289	24.7616	21.7168	20.8356	21.8878	20.114	22.6326	22.5403	26.0568	24.0491	23.1448	19.3609	27.1189	26.2181	22.0836	23.9356	23.3659	22.301	22.3957	23.2496
452	12	12	12	43.9	33.249	0	MRPS2	28S ribosomal protein S2, mitochondrial	Q9Y399;A0A024R8D4;Q5T8A0	Matrix	0	3.12154	1.4085	4.76468	-3.47601	28.2949	27.8969	27.4351	28.3811	28.9032	28.6973	27.1439	26.1633	26.4987	26.7066	27.1918	27.4531	24.3029	22.7356	24.6031	24.3237	25.4382	25.5822	27.9252	27.2934	27.705	28.1368	28.4943	28.287
458	15	15	15	55.4	28.134	0	MRPS7	28S ribosomal protein S7, mitochondrial	Q9Y2R9;A0A024R8L0;J3QLS3;J3QKW2;J3QQS1;J3KSI8;Q96Q63	Matrix	0	4.57434	2.64449	2.49869	-1.05252	29.4545	29.349	29.5377	29.7404	30.1262	29.807	26.8853	25.8285	26.9774	26.5035	27.8674	28.0858	27.9581	26.8783	27.6107	27.7154	28.4117	28.4283	28.6479	28.7122	28.6829	28.6468	29.2844	29.3435
475	14	13	13	56.1	33.36	0	PYCR1;PIG45	Pyrroline-5-carboxylate reductase 1, mitochondrial;Pyrroline-5-carboxylate reductase	P32322;A0A024R8U9;E7D7X9;A0A1B2JLU7;E7D7Y0;E2QRB3;J3KQ22;Q2TU78;Q8TBX0;J3QKT4;B7Z8T1;J3QL24;J3QL32;J3QL23;J3QLK9;J3QR88;J3QRZ0;J3KSA9;J3KTA8;J3QKT3;D6QXZ5	Matrix	0	0.927682	0.413781	3.76194	-2.14186	30.3809	29.7083	29.9471	30.7082	30.2287	29.9101	30.1476	29.3133	29.0027	29.842	30.0732	30.0219	28.3592	26.4791	27.7123	28.6235	28.1623	28.5066	30.5057	29.7122	29.6343	30.6827	30.1985	29.9607
477	13	13	13	34	62.73	0	PGS1;hCG_1642326	CDP-diacylglycerol--glycerol-3-phosphate 3-phosphatidyltransferase, mitochondrial	Q32NB8;B4DL81;A0A024R8V5;B4DLU3;K7EL44;K7ELT9;K7EJP6;B7ZAU0;K7EPX0	MIM	0	4.89476	4.09565	0.490628	0.404026	25.2725	23.2475	23.332	25.2229	24.8127	24.6901	21.5072	19.684	21.1887	19.3835	20.5234	19.717	24.257	22.5592	23.5695	24.0382	23.0739	23.3317	24.1038	22.3419	22.2043	22.9652	23.4459	23.3442
481	7	7	7	68.4	16.516	0	MGST3	Microsomal glutathione S-transferase 3	O14880;Q53GB9;A0A024R8Z1;Q5VV89;Q5VV87	MOM	3	7.53355	6.72437	6.92062	9.14005	28.9544	27.9716	28.204	29.2191	29.0495	28.6382	21.658	21.9803	20.4862	22.7786	23.1902	21.5974	29.5292	28.4873	29.2472	30.0721	29.7057	29.6485	17.3745	20.8726	21.9254	21.4112	19.8732	20.3928
482	8	8	8	57.5	14.279	0	MPC2;BRP44	Mitochondrial pyruvate carrier 2	O95563;Q5R3B4;A0A024R8Z5;B2R4Q7	MIM	3	5.73189	9.03841	7.77994	9.46661	29.5508	28.4139	28.4769	29.4798	29.489	29.2586	17.2846	18.5366	19.5563	19.9664	23.355	21.7397	30.6429	28.8618	29.6558	30.5073	30.7835	30.6501	21.7302	20.2407	18.5995	21.9393	20.7891	21.003
498	10	10	10	52	8.7813	0	COX6C	Cytochrome c oxidase subunit 6C	P09669;A0A024R9B7	MIM	1	5.98755	7.97167	8.57545	10.5557	30.5147	30.4003	30.3437	30.6117	31.1271	30.8846	23.3055	23.8022	19.5246	24.0299	24.0097	21.3803	31.3947	30.6456	31.7532	31.6627	31.9957	32.061	21.0965	19.7441	21.8456	22.6902	21.2708	19.5317
499	19	19	19	55.9	61.053	0	PDP1;PPM2C	[Pyruvate dehydrogenase [acetyl-transferring]]-phosphatase 1, mitochondrial	Q9P0J1;B3KPZ7;A0A024R9C0;B4DYX8;Q6P1N1;E5RIV4;E5RIE5;E5RI96	MIM	0	1.14817	-0.512705	7.92898	-7.51358	25.8432	26.7982	26.885	26.8081	26.769	26.9654	27.9148	26.883	26.5607	27.4247	27.2086	27.1533	20.102	19.477	18.5525	18.9926	18.2589	21.0556	27.3307	26.6392	26.5557	27.2859	26.683	27.0257
504	16	16	16	54.6	36.067	0	DECR1;DECR	2,4-dienoyl-CoA reductase, mitochondrial	Q16698;A0A024R9D7;E5RFV2;E5RJG7;Q7LDK6;E5RJD2;E5RID6;H0YAW3	Matrix	0	0.522628	-0.578532	4.10974	-4.7636	25.9585	28.9226	28.5648	27.5319	28.7752	26.8845	28.4045	27.8001	27.8998	28.23	28.5567	29.2173	22.9321	21.7058	22.9488	22.7833	22.3115	26.7838	27.6359	27.841	28.0974	27.9044	28.4914	28.0769
511	6	6	6	58.4	14.494	0	HRSP12	Ribonuclease UK114	P52758;A0A024R9H2;H0YBX3;H0YB34	Matrix	0	3.70828	-1.4691	7.86588	-6.36633	24.1269	24.6748	25.0126	25.2292	25.538	25.332	26.3417	26.3062	26.2803	26.0853	26.5914	27.1232	18.8625	19.4182	18.774	19.0678	20.5208	20.6922	25.6276	25.9516	25.7202	25.4123	26.354	26.4678
517	13	13	13	47.4	37.763	0	NDUFAF1	Complex I intermediate-associated protein 30, mitochondrial	Q9Y375;A0A024R9L0;H0YL22;H0YNN4;H0YNB7	MIM	0	7.69381	7.38062	3.91677	-3.35079	27.8315	26.8382	27.1321	27.8919	27.9288	27.7288	20.1403	19.1199	21.6492	19.056	19.9994	21.1028	22.2727	21.9311	24.0339	24.6809	23.6659	24.4446	27.1305	26.5756	25.849	26.4395	27.9079	27.2315
524	22	22	22	58.5	52.118	0	RMDN3;FAM82C	Regulator of microtubule dynamics protein 3	Q96TC7;A0A024R9P6;B3KUI4;H0YMB1;H0YLG5;H0YNE5;H0YLV7	MOM	1	2.22999	4.37618	1.33592	4.57729	27.3074	26.9726	27.0519	27.8731	22.7096	20.803	20.91	22.6077	20.1891	20.2938	21.5626	20.8973	28.2025	27.2069	28.0809	28.6946	19.3239	19.1173	21.7976	21.217	17.089	22.0721	20.6777	20.3092
525	13	13	6	44.9	27.626	0	OCIAD1	OCIA domain-containing protein 1	Q9NX40;A0A024R9U3;D6RG39;D6RIT9;D6R918;D6RBC5;D6RDI5;D6RA54;D6RC55;D6RBN5;D6RF07;D6R9T5	MOM	0	7.43974	7.73424	6.41609	7.47179	29.0543	29.1244	28.8793	29.5578	28.8364	28.7145	22.0432	21.1334	19.6466	23.1174	21.4898	20.3309	30.321	28.9135	29.8685	30.4056	29.569	29.7155	24.4345	21.5945	22.3981	21.4957	23.5968	20.4428
527	6	6	6	23.1	41.911	0	LIAS	Lipoyl synthase, mitochondrial	O43766;D6RCP8;A0A1X7SBR7;A0A024R9W0;A0A1W2PPM2;A0A1W2PQE9;A0A1W2PNQ5;A0A1W2PRE7;A0A1W2PR40;B4E0L7;A0A1W2PQ87;Q6P5Q6;A0A1W2PQS9	Matrix	0	0.874494	-1.24009	6.08962	-3.3063	19.4138	20.931	21.9154	23.0715	23.039	21.0968	23.8076	23.0884	20.5052	22.4876	23.6074	23.412	19.3143	18.1187	18.4794	19.4608	19.5529	19.0342	22.7129	22.0438	21.4593	22.565	22.6961	22.321
531	4	4	4	46.9	9.3697	0	NDUFA4	Cytochrome c oxidase subunit NDUFA4	O00483;A0A024R9Z0	MIM	1	5.99376	7.25768	6.40854	7.33152	27.2357	29.2234	28.7104	28.1386	29.4523	29.1534	21.1925	24.1359	21.0409	21.411	19.6868	20.9006	28.423	29.7989	29.8615	28.7881	30.4934	29.6501	23.104	21.2973	20.8857	20.817	22.9282	23.9938
537	7	7	7	54.8	16.694	0	COA1;FLJ10803	Cytochrome c oxidase assembly factor 1 homolog	Q9GZY4;A0A024RA60;B3KUH1;C9JA07;C9J6J1	MIM	1	5.16205	4.82825	7.9392	6.712	26.2146	25.2782	25.0789	25.7985	25.8701	24.8762	20.8373	20.2107	20.9711	18.4018	21.8011	21.9249	27.4501	25.6358	26.9788	27.3342	27.1743	27.1454	20.965	19.779	20.8367	19.8334	19.2426	20.7899
538	16	16	16	64.9	35.329	0	HIBADH	3-hydroxyisobutyrate dehydrogenase, mitochondrial;3-hydroxyisobutyrate dehydrogenase	P31937;A0A024RA75;H7BZL2	Matrix	0	2.96145	-1.6194	6.71258	-7.79022	26.8897	27.0652	26.3801	28.0077	27.3333	27.5321	29.2028	28.304	27.6792	29.1923	29.226	29.3203	22.2689	18.5731	19.1962	21.3279	19.2682	21.2179	28.2998	27.7874	27.6141	28.1836	28.4937	28.2151
545	23	23	23	62.5	61.719	0	ALDH4A1	Delta-1-pyrroline-5-carboxylate dehydrogenase, mitochondrial	P30038;A0A024RAC7;Q5TF55	Matrix	0	5.87963	-3.59293	9.955	-8.97726	25.6914	26.0129	26.2329	26.8345	26.4744	26.519	28.6316	29.701	29.6185	30.8105	30.1189	30.4422	18.6027	18.0273	18.1566	19.3041	17.8825	19.4273	27.9019	27.0122	26.9143	27.9429	27.5928	27.8997
548	9	9	9	45	33.76	0	TMEM177;MGC10993	Transmembrane protein 177	Q53S58;B3KUD0;A0A024RAE5;B4DR32	MIM	3	6.24279	5.89735	7.26807	6.58638	26.6122	24.9285	24.9113	27.2404	25.8683	25.5296	20.2959	20.7214	21.059	19.2088	18.7478	19.6732	27.5807	25.3129	26.3792	27.7179	26.5845	26.5465	19.9669	19.9328	20.4857	20.1488	18.9736	21.0956
550	2	2	2	27.6	10.044	0.0023987	DBI	Acyl-CoA-binding protein	P07108;B8ZWD1;A0A024RAF2;A0A0A0MTI5;B8ZWD9;B8ZWD8	unknown	0	0.166435	0.314881	0.205808	-0.369146	22.8709	20.1542	19.0785	22.2163	22.1701	19.3678	20.5177	20.9064	19.3152	20.5446	20.8847	21.7999	20.2016	17.2643	20.9696	18.7253	20.2526	19.8434	20.6601	21.6763	19.7072	18.7325	20.1176	18.5781
553	25	25	25	66.2	47.611	0	MRPS27	28S ribosomal protein S27, mitochondrial	Q92552;A0A024RAJ1;G5EA06;D6RH20;B4DT94;Q6PKB3;D6RJC7;B4DKI9;Q8N6F2;E5RJ73	Matrix	0	2.58373	1.37923	6.95648	-6.50084	29.6505	29.3662	29.3273	29.521	30.2882	29.8751	28.8703	27.72	27.2607	27.8733	28.9638	29.0649	22.7951	22.4944	22.3481	22.9595	22.5789	25.4025	29.8653	29.2425	29.1401	29.6455	29.9431	29.747
556	28	28	28	45.4	86.6	0	GFM2	Ribosome-releasing factor 2, mitochondrial	Q969S9;A0A024RAK1;A0A024RAJ7;A0A6M4C975;D6RAL1;D6RF75	Matrix	0	4.0014	-1.63846	7.49869	-5.98866	25.9208	26.7066	25.8176	26.2421	25.9161	26.3794	28.3568	27.7746	26.7595	28.0507	27.8834	27.9883	21.3899	20.7485	22.2102	22.4445	21.6055	21.0513	27.9242	26.9139	26.7814	27.8899	28.6383	27.2342
559	6	6	6	16.2	43.967	0.00028027	PTCD2	Pentatricopeptide repeat-containing protein 2, mitochondrial	Q8WV60;A0A024RAM6;F6S289;D6RGK0;B3KPU6;B7Z8R2;E5RHU2;D6RIZ0	Matrix	0	2.82688	-2.42947	2.6881	-3.06679	20.1047	21.5545	20.9316	21.9867	22.0099	22.2689	24.8943	23.7101	21.813	24.5796	24.0718	24.3645	20.6713	19.801	16.9849	20.8363	18.4943	20.415	23.8708	23.5183	21.0532	22.0654	22.5436	22.5522
565	6	6	6	45.5	21.097	0	HEBP1	Heme-binding protein 1	Q9NRV9;A0A024RAS8;A0A3B3IRV5;F5GWX2;H0YG71	IMS	0	2.86226	-2.62347	3.51574	-4.16663	23.1874	20.8484	21.8493	20.946	24.1071	23.5662	25.5726	24.5302	24.4629	25.384	25.2424	25.053	21.3586	19.4055	18.3777	20.5479	18.9388	20.5597	25.0625	22.7735	21.526	24.9629	24.783	25.08
571	5	5	5	43.9	17.598	0	MGST1	Microsomal glutathione S-transferase 1	P10620;Q6LET6;A0A024RAX2;F5H7F6;F5H6X2;F5GX73;F5H613;F5H760	Membrane	4	6.21374	4.41007	6.34562	6.21179	24.7275	25.468	24.2745	25.7482	25.5983	25.7227	21.5076	20.0961	20.6504	20.0638	20.8068	21.9541	25.9899	26.4684	27.0736	26.599	26.7715	27.418	19.3973	19.775	19.1839	21.8127	22.0009	20.88
585	22	22	13	58.2	51.712	0	CS	Citrate synthase, mitochondrial;Citrate synthase	O75390;A0A024RB75;B4DJV2;B3KTN4;A0A0C4DGI3;Q0QEL2;B7Z1E1;H0YIC4;F8VPA1;F8W4S1;F8VRI6;F8VTT8;F8W1S4;F8VPF9;F8VX68;F8VRP1;F8VZK9;F8VWQ5;F8W642;F8VU34	Matrix	0	4.34427	-2.16561	7.59637	-5.53307	31.476	31.2097	31.1208	31.8479	31.5554	31.3503	34.0431	33.337	32.219	33.8233	33.9935	34.1379	28.0715	26.1857	27.7069	27.6384	27.504	28.7401	33.441	32.8426	32.9211	33.2319	33.3219	33.2866
587	10	10	10	32.1	60.282	0	SUOX	Sulfite oxidase, mitochondrial	P51687;B2R6Y2;A0A024RB79;D6QX84	IMS	0	5.27178	-4.24827	2.01812	-3.13478	20.3939	20.8901	20.8874	19.1515	19.071	22.0259	24.6523	24.3511	24.2689	25.0513	24.4803	25.1056	21.8319	19.4153	17.9096	19.9577	18.7024	19.3738	22.9359	22.6533	18.8709	22.9722	24.6504	23.9166
590	36	36	9	78.6	55.992	0	SHMT2;HEL-S-51e;DKFZp686P09201	Serine hydroxymethyltransferase, mitochondrial;Serine hydroxymethyltransferase	P34897;V9HW06;A0A024RB99;Q5HYG8;Q53ET4;B4DJQ3;Q5BJF5;B4E1G2;B4DWA7;B4DP88;B4DW25;B4DLV4;H0YIZ0;G3V4W5;G3V5L0;G3V540;G3V2W0;G3V2E4;G3V4X0;G3V4T0;G3V3Y8;G3V241;P34896;G3V3C6;D3DXC9;Q53ET7;G3V2Y1	Matrix	0	2.56886	-1.42466	5.74712	-3.79852	31.6611	30.9135	30.8072	32.1692	31.279	31.08	33.442	32.0544	31.6941	33.3846	32.8702	33.0126	29.2488	27.4713	27.432	29.0254	28.0889	28.788	32.7616	31.603	31.5815	32.6955	32.1553	32.0487
601	24	24	24	81.4	39.958	0	SLC25A3	Phosphate carrier protein, mitochondrial	A0A024RBE8;Q8NCF7;B2RE88;Q00325;A0A024RBH9;Q53HC3;F8VVM2;F8VWQ0;F8VZL5;F8VWR4;Q6MZF9;F8VY00;F8VYH5	MIM	6	6.5864	8.60094	9.28012	7.96597	33.0473	32.6307	32.6756	33.4227	33.4604	33.4838	24.5345	26.5799	23.1625	24.8481	25.931	22.0587	33.875	32.664	33.341	34.2401	34.1453	34.1495	26.256	24.8646	25.5746	25.4507	26.1318	26.3414
602	5	5	5	55.6	16.661	0	MRPL42	39S ribosomal protein L42, mitochondrial	Q9Y6G3;S4R360;J3KPP0;A0A024RBG3;S4R2Z7	Matrix	0	5.34969	2.90005	0.991611	-0.837777	27.4812	27.5912	27.411	28.0465	28.206	28.0068	25.697	24.7399	23.5901	25.061	24.9043	25.3501	26.5144	24.8115	24.5735	26.7857	27.1609	26.4423	26.5746	27.1258	26.5234	26.7119	26.9297	27.4496
604	5	5	5	38.9	17.999	0	ISCU;NIFUN	Iron-sulfur cluster assembly enzyme ISCU, mitochondrial	Q9H1K1;A0A024RBI3;B1P7G3;F5H5N2;B4DNC9;B4DDI1;B3KQ30	Matrix	0	0.822844	-0.685279	4.78563	-4.75243	23.7975	24.2012	23.9308	24.7312	24.4039	25.3025	25.6793	24.9177	24.9371	25.5444	23.406	25.9942	19.5041	20.6868	17.9813	19.9656	18.5473	19.4973	24.5966	23.6192	24.2911	25.048	25.1074	22.0346
609	5	4	4	13.9	70.905	0	TXNRD1	Thioredoxin reductase 1, cytoplasmic	Q16881;B2R5P6;A0A087WSY9;A0A140VKC9;A0A024RBK9;A0A182DWI3;A0A087WSW9;B7Z2S5;F8W809;E9PIR7;E2QRB9;Q6ZR44;E9PLT3;E9PKD3;E9PIZ5;A0A0B4J225;E9PKI4;E9PQI3	unknown	0	0.354191	0.6895	2.84025	-3.30441	21.6101	22.882	23.0284	24.1552	23.9156	20.9184	22.865	19.6918	20.4206	22.5744	22.5872	24.2338	20.0214	19.1018	18.8066	20.1343	20.4642	18.9011	24.1581	23.032	20.3874	21.1471	24.1394	24.3918
610	12	12	11	39.1	58.502	0	USP30	Ubiquitin carboxyl-terminal hydrolase 30;Ubiquitin carboxyl-terminal hydrolase	Q70CQ3;B3KUS5;A0A024RBM3;F5H8D3;F5H3L3;S4R3D1	MOM	1	2.86768	3.52035	5.22635	5.1476	25.4292	24.5673	24.2223	24.5276	23.386	24.5714	22.3538	18.8521	19.3513	20.6811	20.5698	23.7735	26.6273	25.6269	25.6356	26.0551	24.1056	25.2951	20.0448	21.7659	19.1525	20.158	21.9554	19.3835
621	26	26	7	65.4	43.295	0	PDHA1	Pyruvate dehydrogenase E1 component subunit alpha, somatic form, mitochondrial;Pyruvate dehydrogenase E1 component subunit alpha	P08559;A0A024RBX9;Q53GE3;A5YPB6;Q5JPU3;Q6LCA3;Q5JPU0;Q5JPT9;Q5JPU1;Q9UNV7;Q99725;P78557;Q99724;P29803;Q5JPU2;Q36750	Matrix	0	2.01618	-0.794468	7.21551	-5.15208	30.8948	30.6357	30.6713	31.4868	31.015	30.9442	32.0182	31.2881	30.9011	31.9124	32.0044	32.2905	27.1303	25.6243	26.0606	26.8767	25.3516	27.3853	31.7582	31.1535	31.2462	31.8112	31.5668	31.8054
622	19	19	19	68.3	30.601	0	HCCS;DKFZp779I1858	Cytochrome c-type heme lyase	P53701;A0A024RBY9;Q68D50	IMS	0	8.77273	9.67769	6.15941	3.35729	30.2342	29.6633	29.4963	30.5444	30.4331	30.3694	20.6805	21.1506	18.6979	19.6428	21.5571	20.9457	30.9962	29.7447	29.8714	31.1266	30.889	30.858	27.501	27.0152	27.55	26.4953	27.1013	27.6794
639	9	9	9	58.2	17.781	0	MRPL23	39S ribosomal protein L23, mitochondrial	Q16540;B2R9J4;A0A024RCB2;A6NJD9;A8MVT4;A8MYK1;H7C2P7	Matrix	0	5.69903	3.01229	1.56237	0.757179	27.7604	28.1851	28.2401	28.5098	28.5693	28.1867	25.7008	24.7112	24.0928	25.9349	25.6272	25.3106	27.4283	26.8476	27.6276	28.1836	27.1164	28.5765	26.2769	26.8306	27.0798	27.0191	26.9811	27.0494
643	8	8	8	23	56.476	0	TRMT2B;CXorf34	tRNA (uracil(54)-C(5))-methyltransferase homolog	Q96GJ1;A0A024RCF5;B2RE31;A0A024RCG1	Matrix	0	0.644121	-1.26618	2.36982	-2.17035	24.1117	21.9148	20.1387	21.9654	21.2363	21.1957	25.5814	21.0858	20.6534	22.4441	24.9689	23.4259	21.1047	19.5803	19.0653	19.7906	21.0572	18.3383	22.6335	20.917	21.3071	21.6624	21.9306	23.5081
644	17	17	17	62	42.5	0	ARMCX3	Armadillo repeat-containing X-linked protein 3	Q9UH62;A0A024RCF9;A8K5B0;H3BV87;H3BM63	MOM	1	1.52624	4.74904	1.2123	2.90967	28.1402	28.1557	28.0132	28.7774	19.0616	21.6004	19.9184	20.4982	18.315	20.444	23.6412	22.4375	28.8214	28.0006	29.1538	29.181	23.502	24.3337	26.6369	25.0961	24.8785	25.8231	22.0216	21.0784
658	16	16	16	51.7	41.544	0	MTCH1;PIG60	Mitochondrial carrier homolog 1	Q9NZJ7;A0A024RD08;A0A024RCX4;A8YXX5;A4FVA6;H0Y8C3;Q9Y374;Q8IW90;B4E0C5;H7C196	MOM	2	7.96304	7.26108	7.70694	8.99335	28.5734	28.4255	28.5119	29.3886	28.9025	28.8833	20.3481	22.6411	22.81	20.9047	21.2947	21.12	29.6405	28.5839	29.4411	29.8404	30.1627	30.1111	20.3696	22.2184	18.8585	21.0376	21.6626	19.6729
665	11	11	11	55.2	22.999	0	MRPS10	28S ribosomal protein S10, mitochondrial	P82664;B4DP77;A0A024RD03;Q9BZS5	Matrix	0	3.74108	2.47163	5.57649	-4.31433	27.216	27.1159	27.6961	27.7339	28.008	27.6839	26.4433	24.4977	23.5601	25.0544	25.6308	25.4378	21.8254	20.9486	20.0304	22.4136	21.8211	22.8242	25.8788	25.7021	25.1789	26.3648	26.3995	26.2252
667	7	7	7	16.5	70.104	0	MOCS1	Molybdenum cofactor biosynthesis protein 1;Cyclic pyranopterin monophosphate synthase;Cyclic pyranopterin monophosphate synthase accessory protein	Q9NZB8;A0A024RD17;Q9NP27	Matrix	0	1.69872	-1.90517	2.45588	-2.73375	20.8665	19.6627	21.6003	20.5481	20.9923	20.2522	23.5327	22.9785	20.714	20.6531	22.9922	24.4827	18.7219	19.1437	20.4783	18.0434	19.3362	18.8604	21.2144	22.8426	21.7743	19.0317	23.0374	23.086
671	5	5	5	41.4	15.947	0	MRPL14	39S ribosomal protein L14, mitochondrial	Q6P1L8;A0A024RD78	Matrix	0	0.0872447	-0.0739266	3.59349	-3.90416	26.3968	26.7851	27.0233	26.5936	26.5928	27.4424	25.8891	27.4505	27.696	26.3978	26.8289	27.0152	23.2938	23.1466	21.5067	21.6518	24.1936	24.6148	26.8884	27.5327	27.4049	24.6941	27.9881	27.3241
673	15	15	15	40.3	42.456	0	TTC19	Tetratricopeptide repeat protein 19, mitochondrial	Q6DKK2;A0A024RD83;B3KT23;K7EKH7;K7ERR1;K7EJA1	MIM	0	2.16805	-1.3968	2.98044	-2.70999	24.8613	23.3243	22.5926	23.4705	24.4044	23.7447	25.9107	24.6065	25.0678	25.4422	25.4648	24.2867	18.6147	19.3311	18.3733	20.3496	18.0581	19.9266	22.078	22.717	20.4033	23.2826	21.8135	20.6189
686	4	4	4	38.2	12.266	0	MRPL57;MRP63	Ribosomal protein 63, mitochondrial	Q9BQC6;A0A024RDM4	Matrix	0	5.97637	5.16255	6.44934	5.88007	25.7381	26.6725	27.0485	27.7708	27.2628	26.985	20.6717	21.9101	20.4282	21.9928	22.778	22.7216	26.7836	25.8935	27.1714	26.9598	26.5635	26.3674	20.2179	20.4046	19.7354	22.4344	19.7877	21.8788
688	8	8	8	33.5	31.725	0	MTIF3	Translation initiation factor IF-3, mitochondrial	Q9H2K0;A0A024RDQ7	Matrix	0	4.25639	-3.0472	8.07653	-5.71906	21.903	22.9374	22.4215	23.134	24.4007	23.9309	26.2958	25.8482	25.0618	26.5579	26.4744	26.7727	20.166	18.9279	19.5085	19.8938	19.7711	20.8531	25.7172	25.0422	25.5233	25.2166	26.4261	25.5094
693	7	7	7	22	52.305	0.00025747	MTRF1	Peptide chain release factor 1, mitochondrial	O75570;B3KNV2;A0A024RDT1;A0A087WZ41;X6RFD4	Matrix	0	0.0205553	-0.0317596	0.00529311	-0.0114282	21.4882	20.2508	21.645	19.9564	21.8629	21.8998	22.8912	20.2427	20.5139	21.8743	20.8142	20.9573	20.2717	18.3817	18.7366	20.904	22.1473	21.9228	21.1746	19.8942	20.7499	18.8903	20.8946	20.8289
708	11	11	11	48.8	37.359	0	CLYBL	Citrate lyase subunit beta-like protein, mitochondrial	Q8N0X4;A0A024RE03;B4DU60;Q5JVC0;Q5JVC2;Q5JVC1;Q5JVB9	Matrix	0	3.84747	-2.77533	5.50148	-4.02492	21.3019	21.4687	23.5582	22.612	22.9859	23.4923	25.3634	24.8829	24.6598	25.0945	25.9486	26.1218	21.4552	19.8826	19.6331	19.1856	21.1766	19.6437	23.175	24.2253	24.1685	24.4648	24.5983	24.4945
709	13	13	3	57.6	34.596	0	FAHD2A	Fumarylacetoacetate hydrolase domain-containing protein 2A	Q96GK7;A0A024RE24;C9JGM0;B4DHE4;C9J5B6	Matrix	0	4.36643	-1.64518	6.67002	-6.60526	25.335	25.1926	25.5529	25.0359	25.0086	25.4656	27.6424	26.5335	26.1114	27.2075	26.827	27.1399	21.0256	18.6048	19.7036	19.7389	18.0133	18.4615	26.6695	25.9171	25.6115	26.6061	25.4711	24.904
710	8	8	0	44.9	25.565	0	MT-CO2;COX2;COII;cox2	Cytochrome c oxidase subunit 2	P00403;A0A059RI53;A0A343RU73;T1SWS8;A0A343UE68;A0A059RKP1;A0A1J0QL53;A0A1I9S095;H9RJL3;A0A1B1PEN9;A0A059QPE9;A0A059QQA7;A0A059QS59;A0A059QTW9;A0A059R1T0;A0A059RIQ8;X5C6M5;A0A059RIZ2;A0A059RKX5;A0A1B1LLS4;A0A059RLH3;A0A059RNV8;A0A059RQT0;A0A059RTZ6;A0A059RVU8;A0A059S242;A0A059SAH5;A0A068IXK4;A0A0D4WSL8;A0A0R6NEC0;A0A343R0N9;A0A343R0H2;A0A343L1C9;A0A343H8N6;U5Z9R9;U3LSI8;U5Z487;V9J3S1;V9JPM6;V9K571…	MIM	2	6.68927	9.11189	9.28526	10.444	30.4459	30.3253	30.2106	29.6407	30.8246	30.746	20.3331	24.1456	19.8709	19.7847	22.5468	20.8407	31.2978	30.8496	31.2973	31.5423	31.9657	32.056	20.6783	21.6156	20.1084	22.6568	21.2879	19.9976
722	7	7	7	44.7	22.174	0	GPX4	Phospholipid hydroperoxide glutathione peroxidase, mitochondrial;Glutathione peroxidase	P36969;K7ERP4;A0A087X2I2;A0A087WT12;Q6PI42;K7EJ20;K7EKX7;K7ENB4;A0A0A0MTT1;R4GNE4;Q6PJX4;A0A087X247;A0A384MTT0	MIM	0	2.58206	-1.48779	5.46281	-4.47978	23.6943	22.999	22.5418	24.6954	24.3617	23.6231	25.6189	24.7739	24.9649	25.7624	24.9308	24.7912	20.6137	18.827	18.6524	19.9941	19.5246	21.1946	24.9664	23.9145	23.759	25.2581	23.9946	23.7925
732	2	2	2	51.3	8.8081	0.00025913	MINOS1;MINOS1-NBL1	MICOS complex subunit MIC10	Q5TGZ0;A0A087WU07;R4GNA1;A0A3B3IRY5;R4GMM1;R4GMY4	MIM	1	2.80008	4.65243	2.21553	4.47556	25.5877	25.7553	20.7063	26.1121	24.5579	26.6722	18.3126	21.6457	20.661	20.4825	18.4815	21.8938	26.2822	24.9728	19.0499	26.5958	26.5568	26.0058	20.2323	20.0539	18.7402	22.3072	21.1222	20.1541
735	12	12	12	61.6	22.088	0	GPX1	Glutathione peroxidase 1;Glutathione peroxidase	P07203;A0A087WUQ6;Q7L4Q3;A0A2R8Y6B6;Q6NSD4	Matrix	0	0.824501	-0.525532	5.68717	-5.41218	24.3972	24.7024	25.138	26.0342	25.5251	25.1683	26.4307	25.3028	24.7526	25.7946	25.8139	26.0237	19.624	18.766	19.6693	22.1109	19.264	21.0513	25.9977	25.5302	25.1186	26.2176	25.3114	24.7832
744	47	47	47	69.4	99.31	0	MTHFD1L	Monofunctional C1-tetrahydrofolate synthase, mitochondrial	A0A087WVM4;B7ZM99;Q6UB35;B2RD24;H0Y327;Q4VXM0;Q5JYA8;Q5JYA3;Q4VXV2;Q8WX68;Q4VXM1	Matrix	0	2.32535	-0.831412	7.36072	-5.13984	30.2801	29.9661	29.8884	30.476	30.2683	30.0849	31.3697	30.2693	30.4335	31.0501	31.3603	31.4692	26.0102	24.6311	25.2028	26.0119	25.0276	26.7066	31.0016	30.1394	30.4034	31.0462	30.9012	30.9375
755	18	18	18	57.2	40.75	0	NDUFA10	NADH dehydrogenase [ubiquinone] 1 alpha subcomplex subunit 10, mitochondrial	O95299;Q7Z518;A0A087WXC5;E7ESZ7;A8K413;Q53SW4;Q59FM0;C9J6X0;Q8N1B9;H7C2W5;H7C1Y7;H7C2X4;Q53QE8	MIM	0	4.79297	2.22786	7.9691	-4.76361	29.073	29.1241	29.3515	29.6523	29.6235	29.6226	27.4139	26.6863	26.1318	27.2654	27.7785	27.8038	24.3741	23.5801	23.9274	24.7396	23.7009	25.2954	28.7883	29.0424	28.9035	29.1879	28.9868	29.2904
757	16	16	16	38.1	51.603	0	RMND1	Required for meiotic nuclear division protein 1 homolog	Q9NWS8;A0A087WXU0;A0A2R8Y4J4;Q9H5X7;A0A2R8Y4P5;A0A2R8YFC3	MIM	0	7.13943	5.65355	7.76103	6.89391	26.2542	25.6836	26.3666	26.8215	27.0364	27.1816	20.876	20.0394	19.9663	22.1656	21.2215	21.1538	27.1999	26.6238	26.7082	27.8884	27.9135	27.4768	20.3369	20.4021	19.9653	21.9371	20.5577	19.2482
765	16	16	16	70.5	29.159	0	APOOL;DKFZp779P1227	MICOS complex subunit MIC27	Q6UXV4;A0A087WYF7;A0A087WUX8;Q68DW4	MIM	2	8.96283	6.92806	7.89704	3.83434	27.4016	27.2555	27.0701	27.7385	27.6697	26.8688	20.1708	19.7163	20.1642	21.6834	19.942	20.7591	27.8038	27.0534	27.4233	27.8903	27.6568	27.6939	24.4255	23.6385	23.1944	24.2199	23.6086	23.4284
776	19	19	19	56.6	42.183	0	IDH3B	Isocitrate dehydrogenase [NAD] subunit beta, mitochondrial;Isocitrate dehydrogenase [NAD] subunit, mitochondrial	O43837;A0A087WZN1;A0A087X2E5;L0R875;B4DU38;A0A0D9SG66;Q9UIC5;Q99855	Matrix	0	1.89924	-0.749714	7.01977	-3.45302	29.8381	29.2691	29.3604	30.1431	29.9596	29.4595	31.0046	29.906	29.7461	30.57	30.5917	30.7097	27.0091	25.886	26.9941	27.0501	26.9606	27.0361	30.7667	30.0056	29.5645	30.4697	30.3893	30.4585
784	23	2	1	77.4	46.292	0	ACOT2	Acyl-coenzyme A thioesterase 2, mitochondrial	A0A087X0W7;P49753;A0A087WT95;B3KSA0;A0A2R8Y7H3	Matrix	0	0.446817	-0.662375	0.521573	-0.979875	21.4838	22.3424	23.2853	21.9824	21.5922	20.9063	23.9809	22.3569	20.8054	23.3411	24.1268	20.9555	22.4261	20.31	17.9505	19.2332	19.2725	21.6676	21.1848	19.3995	19.6834	21.0284	22.5212	22.922
793	17	17	17	69	35.351	0	MRPL45	39S ribosomal protein L45, mitochondrial	Q9BRJ2;A0A087X2D5;B4DEF8;A0A0G2JMS5;A0A087WU62;Q3MHC5	Matrix	0	3.69026	2.77815	7.93741	-6.44375	28.4182	27.9532	29.6692	28.4823	28.7712	28.5156	26.2036	25.4793	23.961	25.976	26.8968	26.6241	22.4078	21.8256	22.0701	20.2789	21.7856	22.8231	28.0753	28.0249	27.9524	28.3356	28.7433	28.7222
844	2	2	2	13.7	9.1135	0.00050289	PET100	Protein PET100 homolog, mitochondrial	P0DJ07;A0A0A0MSK2	MIM	1	6.65908	5.69033	5.18463	4.84333	26.5604	25.5976	26.0707	27.2717	26.6262	25.9696	21.399	19.6811	19.3053	21.6135	21.2397	20.7155	25.6653	24.0187	24.9084	25.6238	24.5009	25.5238	18.8509	20.8162	18.5405	21.1774	21.358	20.4379
853	15	15	15	49.5	46.65	0	IVD	Isovaleryl-CoA dehydrogenase, mitochondrial	P26440;A0A384MR53;A0A0A0MT83;A0A2L0RI93;A0A2L0RI88;A0A0S2Z4K7;A0A2L0RIE3;A0A2L0RI76;H7C4G6;H0YLC3;H0YKV0;H0YN10;A0A087WVD3;A0A2L0RIB1;A0A0S2Z3Z7	Matrix	0	4.36351	-1.80632	7.64366	-8.62805	26.3108	27.244	26.6745	26.952	27.4728	27.5122	29.0728	28.4581	28.2538	28.6755	29.2303	29.3138	21.3019	19.4329	18.6805	19.8993	17.328	19.5065	28.012	27.812	27.536	28.2135	28.0278	28.316
861	2	2	2	32.8	6.662	0.00025278	MP68;C14orf2	6.8 kDa mitochondrial proteolipid	P56378;A0A0A0MTQ5;G3V556;A0A024R6N3	MIM	1	8.50762	7.90206	5.24917	6.98542	27.8486	27.6186	27.5909	28.6484	28.5523	28.2441	20.8668	19.3301	20.5393	18.9373	21.2315	20.1857	28.284	27.4492	25.848	29.1075	29.1066	29.0455	22.2182	20.2151	20.4286	22.5837	19.0101	22.4728
870	6	6	6	39.4	23.255	0	MTHFS;ST20-MTHFS	5-formyltetrahydrofolate cyclo-ligase	P49914;A0A0A6YYL1;Q96EE9;A0A0U1RQM3;A0A0U1RR23;H3BMB9	Matrix	0	6.10983	-3.61761	6.12152	-4.39696	21.9974	21.9684	22.0524	20.5115	22.0318	22.021	25.0986	25.5537	25.1259	24.6133	25.7646	26.1321	19.6917	19.0623	18.8054	19.6163	19.573	20.3695	23.0079	24.4691	23.478	23.0522	24.6932	24.7996
871	8	8	8	11.5	114.16	0	CORO7-PAM16;PAM16	Coronin;Mitochondrial import inner membrane translocase subunit TIM16	A0A0A6YYL4;Q9Y3D7;I3L0X9;I3L3T0;I3L1U7;P57737;B3KUH7;B3KSY4;B4DKU9;A0A0B4J298	MIM	0	9.75551	8.79964	6.11993	5.87387	28.1563	27.5656	27.4107	28.2203	28.2161	28.0484	19.3959	18.0662	19.2066	20.3293	18.6733	19.1483	29.1676	28.0553	28.0368	29.228	28.715	28.7905	22.1955	23.5089	22.6664	24.072	23.5896	20.7177
874	7	7	7	53.8	15.004	0	URLC5;CCSMST1	Protein CCSMST1	A0A0A8K8N9;Q4G0I0	IMS	1	6.48751	5.90327	5.94268	6.87741	26.4462	25.509	25.3272	26.6362	26.6741	26.064	21.6644	20.3155	19.9307	18.3683	20.5232	20.4348	27.1258	26.0831	27.1462	28.2211	27.6516	27.2332	21.2541	21.1949	17.665	21.3188	21.0996	19.6641
875	18	18	17	41.2	74.591	0	ACSS3	Acyl-CoA synthetase short-chain family member 3, mitochondrial	A0A0B4J1R2;Q9H6R3;F8VZB4	Matrix	0	0.341239	0.503634	3.16278	-4.25709	23.9649	25.4772	25.6991	25.8114	24.7531	24.583	25.3658	23.6607	22.1457	24.6644	25.6491	25.7812	18.2231	21.2315	23.3691	22.4878	18.4755	21.3408	24.2549	25.0745	24.9077	25.2178	25.7318	25.4836
884	6	6	1	35.6	22.61	0	GSTZ1	Maleylacetoacetate isomerase	G3V5T0;A0A0C4DFM0;G3V4T6;O43708;A0A0A0MR33;G3V267;Q59FU9;G3V3B9;H0YJN8	Matrix	0	4.43607	-2.29558	4.15902	-4.52932	22.576	22.989	22.3802	22.3648	23.1783	22.3963	25.2606	24.9727	23.7643	24.5944	25.1531	25.913	20.4659	18.0254	18.0024	20.2969	19.1947	21.519	24.6816	22.8498	23.0483	25.1946	24.5538	24.3521
897	8	8	8	63.1	16.188	0	NME6	Nucleoside diphosphate kinase;Nucleoside diphosphate kinase 6	C9JQB1;A0A0C4DG91;O75414;A0A2R8Y7V2;C9J9V6;A0A2R8Y547;C9J1J2	Matrix	0	2.07251	-1.19939	1.06565	-1.21454	24.8203	24.0315	23.2273	25.2077	25.0288	25.2901	26.0421	25.521	25.1484	25.9101	26.1747	26.0058	24.7616	21.8454	24.1548	24.5138	22.9285	25.0486	25.6082	25.3118	23.1583	25.411	25.4859	25.5647
907	10	10	10	38.5	35.119	0	DHRS7B	Dehydrogenase/reductase SDR family member 7B	Q6IAN0;A0A0C4DGQ8;J3KRS1;J3QLJ8;J3QKT1;J3QLK1	Membrane	1	5.58789	4.27972	6.46695	6.0659	24.8137	24.599	24.8265	25.8742	25.5529	24.5048	20.9455	19.6321	21.1309	20.0353	20.4122	22.3368	26.8687	26.0718	26.2495	27.0155	26.7821	26.3626	20.0729	19.6021	19.1314	22.2724	20.301	21.5749
911	4	4	4	25.4	27.941	0	C6orf203	Uncharacterized protein C6orf203	Q9P0P8;A0A0D9SEI0	Matrix	0	3.95705	-3.17298	4.55908	-4.09426	22.4997	19.7191	22.9122	22.1139	22.1344	22.509	24.7257	25.1273	24.3148	25.6111	25.5486	25.5985	19.9317	20.4272	19.5273	17.7612	19.7277	21.5443	24.1085	23.4347	23.5005	24.7635	24.4347	23.2431
926	34	34	3	41.5	118.5	0	VARS2	Valine--tRNA ligase, mitochondrial	B4E0K6;A0A0G2JL52;A0A1U9X9B9;A0A0G2JIA5;A0A140TA36;B7ZL25;A0A1U9X9A2;A0A140TA35;A0A1U9X9B3;A0A140T8Y0;Q5ST30;A0A140TA45;A0A0A0MTG1;A0A140TA40;B2RDZ1;B7ZCJ6;B4DG77;Q9H6B7;A2ABL6	Matrix	0	2.76726	-1.39404	5.39046	-6.93069	26.6955	26.0371	25.74	26.8972	26.4213	26.0699	28.2954	26.8198	26.8669	28.1362	27.9739	28.133	23.1515	19.1541	20.6519	19.4626	18.3749	21.9899	27.8631	26.6788	27.0624	27.8226	27.5663	27.376
932	5	5	4	14.2	35.646	0	MT-ND1;ND1;NADH1;NDI;ndh1	NADH-ubiquinone oxidoreductase chain 1	A0A0G2UNI1;P03886;A0A342LFY8;A0A343FRN1;A0A343F7R9;A0A343F404;A0A343EQJ5;A0A343E9E8;A0A6B9RB71;H9MSR8;A0A343JWI0;A0A342LFW2;A0A343JVE0;A0A059QN62;A0A343GRF0;A0A059QJF0;A0A343GRI9;A0A059QJL5;A0A343KLU2;A0A059QKS9;A0A343KKH4;A0A343KKG1;A0A059QP35;A0A343G2Q6;A0A343G6P7;A0A343G753;A0A344AK36;A0A343GHC8;A0A344AJR9;A0A344AJ87;A0A343YSP7;A0A343YS78;A0A343WNZ8;A0A343VGQ5;A0A343L5E3;A0A343KV55;A0A1W6ELZ8;…	MIM	8	7.93068	5.75303	7.77263	5.98352	26.8823	26.1394	25.15	26.3826	26.6987	25.8426	21.1394	19.599	20.3852	20.7256	20.0124	20.7158	26.5852	25.2417	26.7846	26.8069	27.5367	27.5951	20.3724	20.5089	20.865	20.7513	20.9298	21.2215
944	20	20	20	41.1	82.64	0	ABCB7	ATP-binding cassette sub-family B member 7, mitochondrial	O75027;A0A0S2Z2Z3;A0A5F9ZA98;A0A590UJS8;B4DGL8;A0A087WW65;B3KM98;A0A2R8Y473;A0A0S2Z2W5;A0A0S2Z367;E9PJR8;E9PNQ5;A0A2R8Y3N2;A0A2R8YF35;Q7Z3K5	MIM	6	6.38457	8.27087	6.24777	9.60052	29.1628	28.5962	28.5574	29.5695	29.4755	29.2464	22.9517	18.1254	20.7641	21.415	19.8052	21.9211	30.3638	29.1353	29.7521	30.5153	30.4954	30.4168	19.2049	20.014	17.8657	20.2884	22.3007	23.4018
946	23	23	23	58	46.588	0	ACADM;DKFZp686M24262	Medium-chain specific acyl-CoA dehydrogenase, mitochondrial	P11310;A0A0S2Z366;Q5T4U5;Q5HYG7;B7Z9I1;B4DWX6;B4DVB1;B4DVE0;B4DJE7;A0A0S2Z3A5;E9PJM9;E9PRX4;H0YDT5	Matrix	0	2.53108	-1.22999	6.86098	-4.90398	29.0278	28.8481	28.5781	29.674	29.106	29.7988	30.7834	29.6413	29.6082	30.7937	30.9297	30.6565	26.2134	23.8114	24.659	25.4956	24.8837	25.4354	30.3841	29.5783	29.4276	30.4122	29.9276	30.1925
948	15	2	2	64.5	31.282	0	SLC25A10	Mitochondrial dicarboxylate carrier	Q9UBX3;A0A0S2Z382;A0A0S2Z3G3;B4E1E9;A0A0S2Z3I3;F6RGN5;I3L1E8;I3L3N9	MIM	6	7.137	7.61358	7.04643	8.62526	28.5216	28.2857	28.205	28.7731	29.0379	28.891	20.7109	19.4371	20.0324	21.7773	23.0927	20.9824	29.3748	27.6044	29.274	29.4428	29.9077	29.848	21.6845	20.2807	19.3681	19.6257	20.0287	22.7123
949	3	3	3	14.2	26.049	0.00026717	BCL2L1	Bcl-2-like protein 1	Q07817;A0A0S2Z3D2;Q5TE63;Q5QP56;Q9H1R6;Q5TE64;A0A0S2Z3C5;Q5QP59	MOM	1	1.20097	1.4079	3.31436	3.10767	22.4841	22.724	22.5074	23.3723	22.3341	22.4177	22.4329	19.2597	21.7296	19.9659	20.5028	23.5012	22.5435	23.0069	24.162	24.2398	22.7984	22.6123	20.239	19.5962	18.7386	18.9065	21.8783	21.3584
950	5	5	5	34.8	23.135	0	FXN	Frataxin, mitochondrial;Frataxin intermediate form;Frataxin(56-210);Frataxin(78-210);Frataxin mature form	Q16595;C9JAX1;A0A0S2Z3G4;A0A2R8Y5A1;A0A2R8Y4G3;A0A2R8Y577	Matrix	0	3.15675	1.3765	2.28934	-1.87841	24.8936	24.9101	24.3014	24.9806	25.2973	24.931	24.1016	22.7027	22.8602	23.4308	24.1341	23.8255	20.7448	17.7815	21.0025	20.0761	20.5793	20.5253	21.9842	21.6286	21.3092	22.4812	22.6758	21.9009
953	19	5	5	62.1	33.064	0	SLC25A4	ADP/ATP translocase 1	P12235;A0A0S2Z3H3;A8K787;V9GYG0;A0A0S2Z359;A0A0S2Z3C4;Q59EP7;Q9H0C2	MIM	6	5.86531	7.4235	9.20322	8.55242	27.5751	27.7222	27.5733	27.9886	28.541	28.4684	22.609	20.8615	17.7182	21.0089	19.453	21.6772	28.5975	28.3517	28.3993	28.7775	29.2666	29.4475	20.3932	18.9644	20.3346	21.0975	19.7351	21.0005
958	18	18	18	69.1	35.079	0	ETFA	Electron transfer flavoprotein subunit alpha, mitochondrial	P13804;A0A0S2Z3L0;A0A0S2Z3M4;H0YLU7;H0YK49;H0YNX6;H0YL12;H0YKF0;H0YL83;H0YM12;J3KN60	Matrix	0	5.02707	-1.92248	7.82886	-5.0234	29.6057	29.9614	30.1239	30.3428	30.2909	29.7857	32.1131	31.558	31.1707	31.9687	32.3782	32.4565	26.4286	24.9259	25.8894	26.4378	26.0087	27.0908	31.0377	31.1789	30.8455	31.2805	31.1785	31.4005
960	18	18	18	62.3	47.485	0	ACADSB	Short/branched chain specific acyl-CoA dehydrogenase, mitochondrial	P45954;A0A0S2Z3P9	Matrix	0	3.4946	-1.40602	5.04994	-7.72353	27.4779	26.9738	26.9459	27.8075	27.4157	26.9006	29.2768	28.1326	27.91	28.8671	28.7864	28.9846	21.6685	18.0409	17.77	23.0865	19.8073	22.1689	28.2606	27.8058	27.2862	28.8564	28.2517	28.4225
965	4	4	2	33.5	19.733	0	MPV17	Protein Mpv17	P39210;A0A0S2Z469;B5MC53;B5MCF8;A0A0S2Z3Z9;E7EX18;G5E9F5;H0Y6M5;A0A0S2Z466;F8WEL3;B5MC10;A8MTD3;A8MPV4	MIM	4	7.62685	7.54885	8.46318	8.38763	27.5054	27.325	27.0867	28.3398	28.2227	27.9513	19.2767	18.4724	20.4967	21.0584	20.8108	21.0228	28.725	27.5385	28.3746	28.6276	28.9882	27.9895	20.3626	19.2121	20.4634	20.9616	20.4401	18.4777
966	18	18	18	89.3	26.923	0	HSD17B10	3-hydroxyacyl-CoA dehydrogenase type-2	Q99714;A0A0S2Z410;Q5H928;A0A0S2Z434	Matrix	0	2.24942	-0.976247	6.0186	-4.07868	31.2184	30.5092	30.6155	31.6122	30.8274	30.4849	32.3388	31.3698	31.0633	32.1249	32.1013	32.127	28.3894	26.1027	27.6623	28.244	27.4263	28.1431	32.2203	31.3182	31.1846	32.1067	31.9157	31.6943
968	5	5	5	39.4	20.108	0	NDUFS4	NADH dehydrogenase [ubiquinone] iron-sulfur protein 4, mitochondrial	O43181;A0A0S2Z433;H0Y9M8	MIM	0	4.726	5.97196	8.15232	-7.6041	27.3875	26.0118	27.3521	27.6273	28.098	27.6965	22.5532	20.93	18.0283	21.9332	23.0252	21.8715	21.072	19.2901	18.7767	19.1971	18.2712	19.9167	26.4972	26.8066	26.8743	27.0782	27.2855	27.6066
971	2	2	2	38.9	6.03	0	PMAIP1	Phorbol-12-myristate-13-acetate-induced protein 1	Q13794;A0A0S2Z490	MOM	0	3.56661	1.4405	0.140901	-0.300478	21.3446	21.7758	21.5417	22.2306	22.0443	21.4199	20.6509	19.9322	21.2125	20.0763	19.8255	20.0166	22.3395	21.3677	21.9036	18.8073	19.4498	19.3236	20.3662	19.2214	20.3441	22.8689	20.2096	21.9842
975	4	4	4	36.7	18.61	0	SDHC	Succinate dehydrogenase cytochrome b560 subunit, mitochondrial	Q99643;D3DVH1;A0A0S2Z4C9;B4DEL5;A0A0S2Z4B7;Q6IAQ2	MIM	3	6.21236	7.87883	7.72076	8.13396	27.1433	27.8604	27.2919	28.238	28.3451	28.135	19.5829	17.5255	19.7822	22.6222	19.552	20.6758	28.0969	27.003	27.9708	28.3011	28.4015	28.536	21.3302	19.036	18.2768	19.8635	20.725	20.2741
976	23	23	23	62.7	54.636	0	FH	Fumarate hydratase, mitochondrial	P07954;A0A0S2Z4C3;A0A0S2Z3X6;A0A0S2Z4H0;A0A0S2Z3S9;A0A0S2Z3W2;A0A0S2Z408	Matrix	0	2.85239	-1.15098	7.93196	-5.80657	30.0887	30.023	30.1221	30.5526	30.4097	30.1807	31.7261	30.8514	30.4629	31.3613	31.9124	31.9685	25.569	24.6626	24.8046	25.0721	24.7299	26.7314	30.9291	30.8516	30.7031	31.2699	31.145	31.5102
979	41	41	9	63.5	79.685	0	HSD17B4	Peroxisomal multifunctional enzyme type 2;(3R)-hydroxyacyl-CoA dehydrogenase;Enoyl-CoA hydratase 2	P51659;A0A0S2Z4J1;B2R659;A0A2R8YD50;B4DSD0;B4DDM5;E7ET17;A0A2R8Y7L2;B3KSP2;Q59H27;E7ER27;E7EPL9;A0A2R8YF45;A0A2R8YDT8;A0A0S2Z460;A0A2R8Y7W2;A0A0S2Z4Q6;A0A2R8YEG2;Q9UBA4;A0A2R8YF39	unknown	0	1.97405	-1.67208	5.5253	-4.70786	29.9371	28.8334	28.8627	30.5147	28.1304	27.4839	30.9268	29.9436	29.8433	30.3949	31.4531	31.233	26.0095	24.1929	24.2434	26.2873	24.9379	26.0818	30.6589	29.3899	28.6938	30.5673	30.3474	30.3428
980	3	3	3	27	17.043	0	SDHD;UNQ5809	Succinate dehydrogenase [ubiquinone] cytochrome b small subunit, mitochondrial	A0A0S2Z4J3;O14521;Q6UWH2;H0YD96;H0YD41;G3V173;E9PK73;H3BRW5	MIM	3	7.86068	8.45875	8.55179	8.38159	28.4541	27.4966	27.1859	29.0918	28.9148	28.5838	19.9428	21.4834	19.856	19.2489	18.4987	19.9449	28.5284	27.8345	28.5595	29.4403	29.7138	29.2077	20.4923	20.4373	20.624	21.887	20.0436	19.5105
994	19	19	19	34.2	63.514	0	SLC30A9	Zinc transporter 9	Q6PML9;A0A0S2Z514;A0A024R9W8;B2R745;B4DSU2;A0A0S2Z512;D6R9M6	MIM	5	6.47113	6.68591	9.59841	8.13036	26.7117	27.2069	26.8114	27.6014	27.6921	27.4316	21.5819	20.0285	19.781	20.9674	18.6654	22.3154	28.543	27.3058	28.3622	28.4966	28.4946	28.2888	19.1156	19.835	19.8906	20.7127	20.2771	20.8779
995	10	10	10	46.3	33.331	0	SURF1	Surfeit locus protein 1	Q15526;A0A0S2Z523;E5KRX5;A0A087WYS9	MIM	2	3.53826	4.40438	6.52051	5.6949	25.7501	25.2526	25.6093	26.1789	24.7824	25.0609	21.5912	20.0901	18.9	24.0219	19.4465	22.1583	27.2723	25.5033	26.4003	27.5162	26.8809	26.1879	21.9089	21.0954	21.2837	19.8986	19.7681	21.637
997	6	6	3	42.8	20.843	0	MRPS28	28S ribosomal protein S28, mitochondrial	Q9Y2Q9;A0A0S2Z5D2;Q53G62;A0A0S2Z563;A0A0S2Z5H0;H0YAT2;E5RGC7;H7C5V3;E5RFH3;U3KQQ8;E5RK86;E5RFT8	Matrix	0	3.80156	2.01282	2.66383	-3.97283	28.1281	28.0299	28.0923	28.2433	28.5607	28.3031	27.0213	25.0701	25.3551	26.9487	26.3963	26.4891	25.1306	23.8629	24.2698	19.11	24.4401	25.6328	27.9844	27.5345	27.155	27.8653	28.0012	27.7428
1000	9	9	9	55.9	27.873	0	ETHE1	Persulfide dioxygenase ETHE1, mitochondrial	O95571;A0A0S2Z580;A0A0S2Z5B3;B2RCZ7;M0QXB5;A0A0S2Z5N8;M0QY80;M0QX80	Matrix	0	4.80588	-1.84835	7.0043	-4.88548	24.2558	24.2523	24.0669	24.9026	24.7594	24.1041	27.1302	25.9375	25.8288	26.2857	26.075	26.174	19.325	21.2945	21.0657	20.9463	21.2021	20.1328	25.7503	25.0737	25.2443	26.3055	25.4139	25.4917
1010	5	5	5	27.4	31.957	0	MTFR1L	Mitochondrial fission regulator 1-like	Q9H019;A0A0S2Z5H6;B4DRE5;B2RAQ5;C9JF50;E9PLU1;E9PRK5;E9PLD2;B3KPT5;E9PRW1;E9PSD6;E9PPF9;E9PPQ0	unknown	0	1.4515	-1.18612	0.264727	-0.640754	22.4706	20.6888	19.9552	21.0665	19.6516	20.4428	22.0849	22.4226	21.5114	22.8293	21.1308	21.4132	19.6052	18.952	18.6687	19.4886	18.7786	19.054	21.5331	16.2671	17.6239	22.7174	20.9969	19.2532
1013	15	15	15	30.6	67.688	0	CDK5RAP1	CDK5 regulatory subunit-associated protein 1	Q96SZ6;Q53H36;A0A0S2Z5J9;B4DI01;A0A0S2Z592;H0Y721	Matrix	0	1.09561	-0.604629	7.30216	-5.2344	25.0271	24.4586	24.4963	24.4979	24.2806	24.5835	26.2191	24.5849	24.2723	25.0736	25.0898	25.7322	20.0461	18.6517	20.258	20.2947	20.0137	18.7869	24.8707	24.4608	24.4117	25.719	25.0089	24.9865
1014	10	10	10	26.8	50.733	0	METTL17	Methyltransferase-like protein 17, mitochondrial	Q9H7H0;A0A0S2Z5L8;A0A0S2Z5V5;G3V353;G3V4P2;G3V3X6;G3V4H5;H0YJW1;B4E298;B4E0Q8	Matrix	0	0.194032	0.415197	3.90173	-4.43912	23.2577	23.9373	24.4054	21.881	24.3573	23.903	24.3911	24.0045	23.5298	19.446	23.5289	24.3502	20.0605	18.367	22.2443	17.7809	19.3738	20.7387	24.0816	24.7739	24.6384	22.735	24.2228	24.7483
1016	32	32	3	58	92.218	0	ELAC2	Zinc phosphodiesterase ELAC protein 2	Q9BQ52;B4DT15;A0A0S2Z5M8;G5E9D5;E7ES68;B3KSU9;V9GYS7;H7C2I4;J3QRS2;V9GYU5;J3QL08;V9GZ72;J3QLK4;Q9HAS7;J3QQT1	Matrix	0	4.27566	-1.82319	6.62127	-7.77228	26.3129	26.1369	25.7327	26.5919	26.323	26.3191	28.4969	27.557	27.1096	28.2311	28.2872	28.6738	19.3269	19.1636	18.4002	20.2032	18.3106	22.4005	27.1855	27.1285	27.1144	27.505	27.8831	27.6221
1019	12	12	12	62.1	19.856	0	NDUFAF2	Mimitin, mitochondrial	Q8N183;A0A0S2Z5U1;A0A0S2Z5U2;D6RA56;A0PJB9;A0A0S2Z5T4;H0YA50	MIM	0	7.58268	6.2415	1.1461	0.866619	29.4747	28.7181	28.6705	29.934	29.844	29.6391	23.2926	23.7472	21.8599	24.1868	22.6723	23.0725	29.1568	27.737	27.341	29.1967	29.5651	29.5618	28.1872	27.6534	27.2767	28.4568	27.919	27.8656
1020	17	17	2	54.4	33.637	0	PYCR2;DKFZp434J218	Pyrroline-5-carboxylate reductase 2;Pyrroline-5-carboxylate reductase	Q96C36;A0A0S2Z5U6;A0A024R3Q9;A0A087WZR9;Q8NCZ0;A0A087WX69;A0A087WZF0	Matrix	0	0.714614	0.489727	4.19417	-2.37897	30.7943	29.9392	30.2192	31.1195	30.5822	30.4213	30.7137	29.3292	28.8557	30.2713	30.4172	30.5501	28.5002	26.6319	27.4645	28.5822	27.6427	28.1289	30.5463	29.6331	29.6292	30.8762	30.3118	30.2276
1021	9	9	9	36.8	27.131	0	DIABLO	Diablo homolog, mitochondrial	Q9NR28;Q502X2;A0A0S2Z5U7;A0A024RBT2;A0A0S2Z5P6;K7X1S0;Q53HB7;H7BZK7;A0A2U3TZH2;H7BZQ7	IMS	0	1.0001	1.33661	0.211902	0.5986	27.6954	26.3191	24.492	27.9935	27.8869	27.5288	26.7779	24.1439	24.3128	26.8978	26.0043	25.7592	26.1145	21.8689	20.3433	26.1251	22.3104	24.5812	23.5416	22.3375	20.2343	24.0049	23.7327	23.9009
1023	8	8	8	64.7	12.498	0	DNAJC19	Mitochondrial import inner membrane translocase subunit TIM14	Q96DA6;A0A0S2Z5X1;F2Z3A7;G5E9V2;A0A2R8Y817;A0A2R8Y839	MIM	1	4.42669	6.67485	6.13372	6.03049	28.4671	27.842	27.493	28.424	27.9902	28.4638	20.7097	18.4379	20.0307	21.1359	24.387	23.9298	29.2271	28.0819	28.2791	29.2567	28.891	29.1092	20.6107	22.105	23.4136	22.7938	23.948	23.7907
1025	22	22	22	49.1	80.472	0	MCCC1;DKFZp686B20267	Methylcrotonoyl-CoA carboxylase subunit alpha, mitochondrial	Q96RQ3;A0A0S2Z693;E9PHF7;Q68D27;F5GYT8;E9PG35;G5E9X5;B4DH16;B4DHW5;B7ZAW3;F8WDI3	Matrix	0	1.62598	1.25193	4.53764	-5.97591	27.0219	26.1277	26.4312	27.3103	26.5952	26.6512	26.6091	24.7587	23.7813	26.4984	25.3884	25.5899	19.675	18.9349	24.4395	20.9236	19.7693	20.2406	26.9979	26.1213	25.9788	27.3053	26.8968	26.5382
1028	16	16	16	47.7	49.666	0	MICU2	Calcium uptake protein 2, mitochondrial	Q8IYU8;A0A0S2Z6V5;A0A0A0MTD5;A0A0S2Z6B0	MIM	0	2.7005	-2.1114	5.50678	-2.67578	24.0836	23.6764	23.4671	25.5487	24.4996	25.068	27.2556	26.328	24.7164	27.2981	26.7686	26.6451	23.7918	22.8572	23.2643	23.6448	22.9314	23.381	26.2713	25.4819	25.0458	26.4415	26.109	26.5757
1030	64	64	64	38.2	273.42	0	FASN	Fatty acid synthase;[Acyl-carrier-protein] S-acetyltransferase;[Acyl-carrier-protein] S-malonyltransferase;3-oxoacyl-[acyl-carrier-protein] synthase;3-oxoacyl-[acyl-carrier-protein] reductase;3-hydroxyacyl-[acyl-carrier-protein] dehydratase;Enoyl-[acyl-carrier-protein] reductase;Oleoyl-[acyl-carrier-protein] hydrolase	P49327;A0A0U1RQF0;Q6PJJ3;A0A0U1RRG3	IMS	0	2.51541	2.07848	1.63812	-1.63143	27.3304	26.7819	26.5776	28.1324	28.2366	27.9435	26.3168	24.3392	23.7296	26.0712	26.199	25.8757	25.6709	24.1359	25.1487	25.7599	25.4816	25.3543	27.547	26.2232	24.3861	27.6085	27.5958	27.9792
1038	15	15	15	38.2	54.351	0	MICU1	Calcium uptake protein 1, mitochondrial	Q9BPX6;F6XEV2;A0A0U1RRK1;A0A286YF11;E9PQV6;S4R3V1;S4R3W3;S4R3D7	MIM	1	4.46387	-2.25174	3.30262	-2.67952	25.2628	24.6241	25.0478	26.3169	25.2207	25.7273	28.2225	27.1526	27.0331	28.1796	27.3571	27.7652	24.6271	22.4942	24.0696	25.1281	23.2439	23.0819	27.5013	25.6786	25.2812	26.7752	26.5829	26.9027
1048	4	4	4	68.6	13.087	0	QIL1;C19orf70	Protein QIL1	Q5XKP0;A0A140TA86;K7EIR2;A0A140TA84	MIM	1	9.12339	6.41326	2.89479	1.00594	27.0173	26.7798	27.2255	27.255	27.7388	27.6036	21.0007	21.0084	20.7433	21.7867	19.9047	20.6968	26.3439	25.6845	25.9776	26.3153	26.7216	26.612	25.8555	25.2667	25.1293	25.5635	25.0903	24.7139
1058	16	16	2	71.2	30.037	0	COMT	Catechol O-methyltransferase	P21964;A0A140VJG8;E7EMS6;E7EUU8;F8WBW9;H7BZ45;A0A4D6GI41;A0A286SD53;A3F6Y9;A0A4D6GKQ6;A0A4D6GIK3;A0A4D6GL81;A0A4D6GKX6;A0A4D6GIW7;A0A4D6GIL3;F2WW53;A0A4D6GIA3;A0A4D6GI32;A0A1S6YJG6;A0A4D6GI63;F2WW55;A0A4D6GL01;A0A4D6GI82;A0A4D6GI75;A0A4D6GI65;A0A4D6GI39;A0A4D6GI07;A0A4D6GI48	Membrane	1	5.43964	4.91586	5.74072	7.84484	28.1809	27.4696	27.6333	28.6168	27.468	27.0815	22.9	23.8863	21.5629	23.9949	23.4251	21.1859	29.2282	28.5105	28.2934	29.4572	28.0688	28.3254	18.7152	20.2834	19.0242	22.0716	21.0987	23.6214
1064	38	38	38	61.1	80.852	0	GPD2	Glycerol-3-phosphate dehydrogenase, mitochondrial;Glycerol-3-phosphate dehydrogenase	P43304;A0A140VJK2;Q53T76;A8K1Z2;B7Z601;Q8WUQ0;F5GYK7;A0A0S2Z3S0;E7EM56	MIM	0	7.75142	7.59287	6.6345	2.36764	29.2224	28.8464	29.0097	29.7309	29.7379	29.6005	22.5638	20.9926	22.7745	22.9003	20.5501	20.8092	29.5357	28.9208	29.4684	29.4765	29.861	29.997	27.3592	26.9903	26.6851	27.3346	27.2465	27.4377
1067	20	20	20	59.1	43.482	0	HIBCH	3-hydroxyisobutyryl-CoA hydrolase, mitochondrial	Q6NVY1;A0A140VJL0;B8ZZZ0;B9A058;F8W8A6;H7C1A5;H7C126;H7C400;H7BYI7	Matrix	0	6.25357	-2.5798	6.50837	-5.93178	27.0477	27.2258	27.2551	27.6871	27.989	27.8322	29.9478	29.6767	29.757	29.9282	30.5208	30.6852	23.6571	21.8446	21.6497	23.5752	23.4876	24.6044	28.8875	28.844	28.6296	28.9269	29.4534	29.6678
1072	29	29	29	76.5	48.534	0	OAT	Ornithine aminotransferase, mitochondrial;Ornithine aminotransferase, hepatic form;Ornithine aminotransferase, renal form	P04181;A0A140VJQ4;Q59HE2	Matrix	0	1.87038	-1.30811	5.57034	-4.45483	30.9621	29.6595	29.6824	31.3512	30.2618	30.2596	32.5342	30.8871	30.4682	32.3958	31.8477	31.8923	27.5695	25.6356	25.6813	27.4051	26.7331	27.5209	31.8085	30.3134	30.3775	32.0356	31.2841	31.4552
1081	26	26	6	80.1	45.199	0	ACAT1	Acetyl-CoA acetyltransferase, mitochondrial	P24752;A0A140VJX1;A0A5F9ZHL1;A0A5F9ZHJ7;A0A5F9ZHD4;A0A5F9ZI66;A0A5F9ZHH9;H0YEL7;A0A5F9ZHL7;E9PRQ6	Matrix	0	4.44654	-1.31294	6.80316	-4.87006	30.7976	30.69	30.7871	31.2656	31.3403	30.8843	32.4142	31.9278	31.7525	32.2836	32.5828	32.6816	27.1045	25.4521	26.5302	26.9699	26.9008	28.2173	31.8677	31.5443	31.3165	31.7579	31.9293	31.9796
1082	14	14	14	63.6	33.178	0	MPST	3-mercaptopyruvate sulfurtransferase;Sulfurtransferase	P25325;A0A140VJX3;Q2VEU1;B1AH49;Q59HD5;Q2VEU0	MIM	0	4.69667	-2.2362	2.6377	-2.68727	25.5966	25.8633	26.2633	26.0185	26.941	25.3839	28.6153	27.6864	27.6406	28.2815	28.5217	28.7383	25.8631	25.0195	22.1257	26.8072	25.7536	25.1768	28.1858	27.39	27.7255	28.0497	27.71	27.8086
1084	40	40	40	63.8	80.109	0	TRAP1	Heat shock protein 75 kDa, mitochondrial	Q12931;Q59EK6;A0A140VJY2;Q9BV61;Q53G55;Q53FS6;K0A7K7;Q5CAQ4;I3L0K7;Q8N9Z3;I3L239;I3L253;I3L2D5	Matrix	0	3.04451	-1.17435	8.74728	-4.60397	30.8169	30.6986	30.6809	31.483	31.1282	30.994	32.4862	31.7016	31.3158	32.1236	32.5517	32.6688	27.5357	26.7028	26.8642	27.379	26.8043	27.8418	32.0662	31.4214	31.4007	32.009	31.8562	31.9981
1089	34	34	34	46.2	97.34	0	AKAP1	A-kinase anchor protein 1, mitochondrial	Q92667;A0A140VK05;B4DN86;I3L2A2;I3L2N7;I3L0W0;I3L0K6;I3L364;I3NI36;I3L3K1;O15113;I3L0V5;I3L3V6	MOM	0	5.08245	5.4493	5.17011	6.70937	27.4924	27.5014	27.2837	27.9641	24.8034	24.9573	20.5406	22.6552	21.5328	20.8487	20.8623	20.8669	28.4893	27.8281	28.6688	28.9261	25.9127	25.184	20.9981	19.2252	20.9794	21.0726	22.5089	19.9686
1090	24	24	8	42.7	78.728	0	CLPB	Caseinolytic peptidase B protein homolog	Q9H078;A0A140VK11;A0A2U3TZY2;H0YGM0;Q7Z777;F5H392;A0A2R8Y6R5;A0A2R8Y7E8	IMS	0	1.53583	-0.809376	4.99101	-4.20418	28.7551	27.6688	27.5216	29.1879	28.8227	28.5696	29.6818	28.9024	28.7301	29.6481	29.3504	29.0691	25.5973	23.3978	23.9573	26.371	23.7476	25.5012	29.4104	28.7265	28.6493	29.3751	28.6143	29.0216
1092	33	33	7	60.8	73.776	0	CPT2	Carnitine O-palmitoyltransferase 2, mitochondrial	P23786;A0A140VK13;A0A1B0GVF3;A0A1B0GTB8;A0A1B0GWC0;A0A1B0GV75;A0A1B0GTM0;A0A1B0GUD9;A0A1B0GTL9;A0A1B0GUB8	MIM	0	2.28972	-1.02269	7.61375	-7.18424	28.1513	28.1439	28.058	28.3355	28.7956	28.754	29.7751	28.8564	28.4169	29.534	29.7752	30.0168	22.3617	21.0599	21.3027	22.2092	21.1464	23.8639	29.12	29.0729	28.5944	29.1915	29.4223	29.6482
1094	28	28	28	69.4	61.332	0	MCCC2	Methylcrotonoyl-CoA carboxylase beta chain, mitochondrial	Q9HCC0;A0A140VK29;D6RD67;D6RDF7;A0A0S2Z5R4;D6R9R1;B3KR24;A0A0G2JM88	Matrix	0	1.51866	-0.658007	6.50774	-6.44022	28.7083	28.7579	28.6918	28.8126	29.2665	29.0222	29.6131	28.9745	28.787	29.4423	30.0755	30.3148	23.3369	23.04	23.907	23.5811	20.3371	23.2313	29.2757	29.1933	28.9732	29.3824	29.4461	29.804
1103	40	40	16	58.1	102	0	SND1	Staphylococcal nuclease domain-containing protein 1	Q7KZF4;A0A140VK49;B2R5U1;Q59FF0;B3KU67;B4E299;H7C597	unknown	0	5.4007	-2.85391	5.62371	-6.88775	25.9478	26.5757	26.0124	27.2146	26.2976	25.5493	29.2893	29.3621	28.998	29.6225	29.2929	28.1561	23.0418	19.3278	22.3421	23.0266	19.4283	20.6631	28.522	28.2703	27.6381	28.6123	28.1306	27.9829
1111	17	17	17	70.4	34.293	0	HADH	Hydroxyacyl-coenzyme A dehydrogenase, mitochondrial	Q16836;A0A140VK76;E9PF18;A0A0A0MSE2;B3KTT6;A0A0D9SFP2;B2RB06;A0A1W2PQV5;A0A1W2PNM1;A0A1W2PQC2;A0A1W2PRT2;A0A1W2PQ78;A0A1W2PP40;A0A1W2PQ55	Matrix	0	5.14792	-2.54671	7.15644	-4.77893	28.4743	28.8545	28.8905	28.7335	29.1611	29.1091	31.1252	31.3089	30.5395	31.034	32.2528	32.2427	26.1391	25.993	25.5028	24.984	25.5577	27.1844	30.5001	30.6651	30.4054	30.3169	30.8102	31.337
1113	16	16	16	74.5	26.477	0	AK2	Adenylate kinase 2, mitochondrial;Adenylate kinase 2, mitochondrial, N-terminally processed;Adenylate kinase 2, mitochondrial	P54819;F8W1A4;A0A140VK93;F8VY04;A0A5K1VW67;F8VZG5;A0A5F9ZHP2;B4DLK2;G3V213;F8VPP1	IMS	0	1.22324	-0.862431	4.07955	-3.87259	29.2417	28.5026	27.6948	29.6519	29.8947	29.4625	30.6862	29.4413	29.2313	30.3665	30.1067	29.7908	25.8579	24.2836	23.641	27.5282	24.6466	25.9281	29.6497	28.6824	28.4672	29.631	29.4744	29.2161
1117	8	8	8	52	25.789	0	QDPR	Dihydropteridine reductase	P09417;A0A140VKA9;H0Y8F7;B7Z415;D6RGG7	Matrix	0	4.51509	-3.26851	4.46717	-4.13176	20.7588	22.4563	22.7093	21.5087	22.7743	21.6785	25.7853	24.672	24.0634	25.2707	25.4685	26.237	19.8038	18.3771	19.9275	18.7925	18.1249	20.607	24.2274	22.1504	22.079	24.4672	23.634	23.8653
1118	9	9	9	37	43.122	0	BCKDHB	2-oxoisovalerate dehydrogenase subunit beta, mitochondrial	P21953;B7ZB80;A0A140VKB3;B4E2N3;A0A0K2GN21;Q6LCK9	MIM	0	0.116526	0.154282	6.73943	-6.11482	25.4906	25.7063	25.4916	26.6119	25.3287	26.2528	26.4176	25.9728	23.4022	26.0015	25.9811	26.181	20.1517	18.6741	17.442	19.5611	19.3061	19.8373	25.7174	24.2661	24.797	26.0773	25.1593	25.6443
1139	26	2	2	59.6	58.486	0	ALDH7A1	Alpha-aminoadipic semialdehyde dehydrogenase	P49419;A0A1B0GW77;A0A1B0GTG2;A0A1B0GW82;A0A1B0GUA1;A0A1B0GTY9;A0A1B0GTJ4;A0A1B0GV49;A0A0J9YWF7;A0A1B0GUY0;H0YHM6;F8VVF2;F8WDY6;A0A1B0GVU0;A0A0J9YWM6;F8WD33;A0A1B0GW65;A0A0J9YWK1	Matrix	0	2.83399	-1.36468	7.16695	-6.14055	24.0737	23.7913	23.8169	24.7331	24.4619	24.3826	26.2067	25.4677	24.3319	25.5323	26.0031	25.9061	19.118	19.6699	17.7699	18.2792	20.305	18.4437	25.0422	24.5852	24.4271	25.1061	25.5587	25.7097
1157	4	4	4	10.8	40.489	0	COQ2	4-hydroxybenzoate polyprenyltransferase, mitochondrial	Q96H96;E2QRG7;A0A1D8H0A6;E7EPM7;B4DV83;H0YAI0	MIM	9	2.97822	3.08963	3.44984	3.49586	23.8683	23.4144	20.9187	24.9655	24.5182	23.6731	21.1866	20.4642	18.9291	20.7727	20.1471	21.3208	24.0825	22.8587	23.6099	24.7311	23.9256	23.4063	20.5233	21.0344	19.7257	18.818	22.7104	18.827
1158	23	23	10	84.8	30.772	0	VDAC1	Voltage-dependent anion-selective channel protein 1	P21796;A0A1L1UHR1;B3KTS5;B4DEI3	MOM	19	5.97515	7.20852	10.6433	8.03645	33.2106	32.9037	32.9932	33.7086	33.914	33.5755	26.2676	27.3003	25.2572	26.5783	28.1612	23.49	34.3662	33.1641	34.0936	34.4979	34.6543	34.6864	26.4571	26.2189	26.5329	26.0663	26.0308	25.9377
1162	8	7	7	34.3	35.503	0	SFXN3	Sideroflexin-3;Sideroflexin	Q9BWM7;A0A1P0AYU5;B4DRS6;S4R3N9	MIM	4	8.46061	7.2115	7.34751	8.25969	27.8677	27.7138	26.9024	28.4399	28.5371	28.1533	19.6516	20.5077	21.107	20.4378	21.7564	20.8849	29.4764	27.692	28.7579	29.0418	29.5155	29.3283	20.0095	20.4878	20.7856	18.935	21.7939	22.242
1170	7	7	7	51.8	18.383	0	TXN2	Thioredoxin, mitochondrial	Q99757;B4DX69;A0A1S5UZH5;M0QXH0;F8WDN2	Matrix	0	0.733585	0.959759	1.73422	-2.09045	26.5774	26.3713	25.9357	26.539	26.2202	26.1531	26.1631	24.9174	22.2099	26.5949	26.0892	26.0636	22.6605	21.0455	19.315	22.6359	21.756	23.1865	25.0185	23.2648	22.4852	25.4459	23.6552	23.2721
1174	6	6	1	31	26.973	0	HSD17B8	Estradiol 17-beta-dehydrogenase 8	Q92506;A0A1U9X7U3	Matrix	0	1.31619	-2.05396	3.20889	-3.59403	19.6109	22.2924	23.9593	21.682	24.1151	23.4048	22.9328	24.3803	24.6295	23.0389	26.2848	26.122	19.3534	19.1101	19.2919	19.4374	18.3661	21.4364	21.9739	23.6998	23.7661	20.6385	24.481	24.0003
1186	7	7	7	25.1	42.19	0	PARL	Presenilins-associated rhomboid-like protein, mitochondrial;P-beta	Q9H300;A0A1W2PP11;C9JNP8;F8WCQ4;A0A1W2PS40;H7C0U0;A0A1W2PP66;H7C122;H7C045	MIM	7	5.62786	4.89771	7.60187	6.0404	24.9478	24.1349	24.7707	25.2156	25.7685	25.6269	21.0234	18.6699	20.7943	21.2309	20.412	18.9477	26.6585	25.2719	25.9573	27.2483	26.5105	26.5686	19.7368	19.6727	21.0241	20.1412	21.2795	20.1184
1188	31	31	2	70	65.443	0	ME2	NAD-dependent malic enzyme, mitochondrial	P23368;A0A1W2PPH1;A0A1W2PQT3;A0A1W2PQY8;A0A1W2PR68;A0A1W2PQF8;A0A1W2PRS2;A0A1W2PRY9;A0A1W2PQH4;A0A1W2PRH1;A0A1W2PPY2;Q12835	Matrix	0	3.12854	-1.58857	6.23864	-7.30836	28.6557	27.8978	28.0255	29.139	28.7149	28.678	30.7273	29.4073	29.1393	30.2978	30.5512	30.5195	22.6047	21.2638	20.9365	24.2554	21.2191	24.1971	30.105	28.9416	29.2179	29.8346	30.1086	30.119
1193	3	3	3	38.7	18.884	0	GCSH	Glycine cleavage system H protein, mitochondrial	P23434;A0A1W2PQV2;Q6QN92;Q53XL7;H3BUH9;Q6IAT2;H3BNV1;A0A1W2PRH4;A0A1W2PPE4;A0A1W2PNX3;A0A1W2PPQ1;A0A1W2PS29	Matrix	0	2.84868	-0.977935	4.26948	-3.88133	26.0191	26.0568	26.0823	26.4485	26.7226	26.4082	27.613	26.7868	26.6319	27.21	27.6115	27.7519	23.3968	21.8038	20.6524	21.4213	20.9801	24.1193	25.7981	25.5695	25.7857	26.3569	25.9476	26.2037
1213	23	23	23	56.1	68.495	0	ETFDH	Electron transfer flavoprotein-ubiquinone oxidoreductase, mitochondrial	Q16134;Q547S8;A0A2I6U1K5;A7UNU5;A0A2I6U1Q3;B4DEQ0;D6RAD5;A0A3G6ZET5	MIM	0	9.21841	7.4837	0.434715	-0.553414	28.1332	27.8963	28.3365	28.1266	28.8398	28.6027	21.4983	19.9644	19.8683	21.3166	21.2968	21.0882	26.2584	24.6689	26.5465	26.9734	27.9507	28.3753	27.0728	27.2428	26.7166	26.9958	28.161	27.9047
1219	6	6	6	11.2	74.147	0	SERAC1	Protein SERAC1	Q96JX3;A0A2R8YCL0;A0A2R8Y511;A0A2R8YFH3;A0A2R8Y3S0;A0A2R8YD19;Q5JVM6;U3KQE4	MOM	1	3.15085	2.82905	2.12536	-1.71848	24.4614	23.8767	22.9098	24.4436	24.7531	24.2255	21.5643	20.9952	21.439	18.9258	22.4895	22.282	22.6616	21.1528	22.1491	22.3503	20.1505	21.7428	22.2982	24.0207	23.2191	22.5738	23.9917	24.4144
1226	30	30	16	52.1	88.234	0	SPG7	Paraplegin	Q9UQ90;A0A2R8Y4Y7;A0A2R8Y726;A0A2U3TZH1;A0A2R8YFW4;A0A2R8Y7B8;A0A2R8YDQ1;A0A2R8Y3M4;A0A2R8Y7E2;A0A2R8Y6K2;A0A2R8YGZ0;A0A2R8YEH4;A0A2R8YFJ7;A0A2R8Y6E8;A0A2R8Y4M8;A0A2R8Y4M0;A0A2R8Y729;A0A2R8Y632;A0A2R8YFF4;A0A2R8YG79;A0A2R8Y7N2;B3KSY6;A0A2R8Y6Z7;A0A2R8Y4Z7;H3BTY6;H3BTR8;A0A2R8Y617;A0A2R8YFN9;A0A2R8Y4L0;A0A2R8YGV4;A0A2R8Y4L7;A0A2R8Y856;Q9UI71;H3BMP1;H3BNE4;A0A2R8YFQ9;A0A087X0F5;A0A2R8YDW8	MIM	2	7.40422	6.23485	7.89043	7.17423	26.9793	26.3058	25.4743	27.3413	26.9348	26.521	19.6413	21.3295	20.0299	20.3693	19.4993	21.2781	27.9168	26.5922	27.3421	28.1268	28.2135	27.768	21.6013	20.7024	19.2933	20.5211	21.107	19.6891
1231	24	24	17	53	56.888	0	HARS2	Probable histidine--tRNA ligase, mitochondrial	P49590;B2R7G6;A0A2R8Y5P7;A0A2R8Y3N3;A0A2R8Y6I1;D6RB22;B4DDN8;B4DSY5;B4DQ67;D6RJE6;A0A2R8Y5E8;A0A2R8Y4X6	Matrix	0	4.69936	-1.42746	9.2683	-6.29145	27.575	26.6651	27.1161	27.6781	27.0243	26.7396	28.5295	28.8869	28.5932	28.258	28.5476	28.5477	21.0407	22.2413	22.6375	21.735	21.2065	21.27	27.8265	28.039	27.753	28.0596	28.3129	27.8887
1248	10	10	10	26.8	67.738	0	FAM73A	Protein FAM73A	A0A2R8YF99;A0A2R8YE40;Q8NAN2;B4DK63;A0A2R8YGK2;F8W7S1;B7ZLZ8;A0A2R8YFQ8;A0A2R8YDC7	MOM	1	2.44278	2.66718	2.96143	3.03852	23.2529	22.444	23.8213	22.2808	22.9097	19.7057	20.0757	18.2335	19.0787	20.0405	19.9337	21.0492	24.2688	24.6439	24.9129	23.9139	21.6955	21.9595	19.6925	20.9511	19.8159	20.0127	20.6953	21.9958
1253	27	1	1	47.6	83.119	0	MUT	Methylmalonyl-CoA mutase, mitochondrial	A0A2S1PH20;P22033;A0A024RD82;A0A2S1PH34;A0A2S1PH16;T1WHH0;A0A2S1PH09;B2R6K1;A0A2S1PH23;A0A2S1PH13;A0A0S2Z4X4;A0A2S1PH46;S4UML7;A0A0K0PWN6;S4UML3;A0A0G3IFT0;Q59HB4;S4UM43;S4UNR5;A0A0B4U8R5	Matrix	0	1.93664	-2.23499	6.12218	-3.81201	23.2037	19.2442	22.566	23.6755	23.2274	21.2942	24.3434	24.2424	24.109	23.6455	24.9679	25.3128	21.3553	19.5327	19.8078	20.8754	19.2165	20.474	23.9885	24.0693	23.6251	24.0935	24.3556	24.0016
1265	6	6	6	35.2	15.136	0	NDUFA6	NADH dehydrogenase [ubiquinone] 1 alpha subcomplex subunit 6	P56556;A0A2Y9D025;R4GN43	MIM	0	2.43641	2.03852	1.21701	-0.74314	28.8612	29.04	28.8486	29.3199	29.4946	29.4529	28.0634	25.5323	25.518	27.3572	27.8736	28.4417	27.6806	26.0968	27.3009	27.4833	28.3326	27.7552	28.0392	27.49	28.2371	28.1919	28.8178	28.3322
1270	7	7	7	18.5	51.55	0	MT-ND4;ND4;NADH4;ndh4	NADH-ubiquinone oxidoreductase chain 4	A0A343UCQ4;P03905;A0A1Z1G8I2;A0A343DZ22;A0A343DVU1;A0A1S6N2R9;A0A1S6N5C1;A0A1S6NFS6;A0A343GD03;A0A1S6NTQ9;A0A1S6P1Y4;A0A1S7C5U9;A0A1W6EQE0;A0A1W6ER11;A0A1X7RBN5;A0A342Y255;A0A343GID8;A0A342Y607;A0A342Y9G6;A0A342YDT7;A0A343GSV3;A0A342YP51;A0A343GTY0;A0A1S6KPB0;A0A343I0A8;A0A343IDZ2;A0A343SU75;A0A343SUV9;A0A343SZI6;A0A1W6EPH4;A0A343E7Y7;A0A343GTG1;A0A059R8T0;H6TX00;L7XPG1;Q4EWT1;Q4F2K9;Q4F6A9;Q4G82…	MIM	11	3.75389	5.37173	8.09104	7.64503	27.8225	26.9108	23.1656	23.1865	27.4128	27.29	20.1908	20.6048	20.5767	19.7208	20.8068	21.6578	28.2943	26.7747	27.9225	28.0329	28.3092	28.4324	19.1496	21.3471	20.1529	19.4751	20.6807	21.0904
1277	19	19	19	66.9	39.233	0	PDHB	Pyruvate dehydrogenase E1 component subunit beta, mitochondrial	P11177;A0A384MDR8;C9J634;F8WF02;Q59G68	Matrix	0	1.70346	-0.772273	7.9207	-5.68983	31.0071	30.4726	30.5458	31.2315	30.9784	30.8134	32.167	31.2145	30.56	31.7378	31.9078	32.0954	26.303	24.9281	25.2504	25.7703	25.8433	27.1558	31.8208	31.2099	31.2851	31.6309	31.6409	31.8023
1279	4	4	4	33.1	16.628	0	GLRX5	Glutaredoxin-related protein 5, mitochondrial	Q86SX6;A0A384MDT9	Matrix	0	1.85582	1.46683	0.30082	-0.529655	26.5271	27.912	28.1027	27.0512	27.8139	27.2616	26.1395	25.5893	24.1712	26.2246	27.3063	26.4367	23.3149	27.275	22.1466	23.4122	23.0341	24.0273	24.3959	24.7538	23.5165	25.0486	24.5174	24.1559
1282	21	21	21	72.8	31.399	0	ECHS1	Enoyl-CoA hydratase, mitochondrial	A0A384MDW7;P30084	Matrix	0	2.47096	-1.26417	5.33238	-5.60742	30.8915	30.1627	30.1842	31.0809	30.4583	30.0879	32.3669	31.2095	30.578	32.1528	32.0617	32.0815	26.7975	23.8018	24.0451	26.4864	24.8168	27.128	31.713	30.8021	30.6851	31.7599	30.7982	30.9618
1283	12	12	12	36	48.84	0	HTRA2	Serine protease HTRA2, mitochondrial	O43464;A0A384MDW9;A8K7G2;A0A0C4DG44;B2BKJ3;P83110	MIM	1	1.51448	-1.68291	2.35959	-2.14892	25.5306	23.9037	24.1216	25.5003	26.0076	25.5447	27.7881	25.5055	25.8983	29.0837	26.6033	25.827	24.0335	23.1797	24.7444	24.8059	24.3477	24.7652	26.8471	25.1215	25.1012	26.8589	26.2942	28.5469
1289	37	37	37	71.5	49.541	0	TUFM	Elongation factor Tu, mitochondrial	P49411;A0A384ME17;H3BNU3	Matrix	0	2.79699	1.20828	4.89442	-2.71531	33.8704	33.3872	33.4592	34.1141	33.8675	33.5789	32.8798	31.809	31.6464	32.6595	32.8204	33.2125	30.6001	29.7651	32.0836	31.3435	30.688	30.9958	33.8069	33.3414	33.1483	33.6806	33.9159	33.8748
1294	11	10	10	53.1	34.282	0	SLC25A36	Solute carrier family 25 member 36	Q96CQ1;A0A384MEA9;J3KQA4;B4DL01;F6SDC8;A0A3B3ISS3;D6R8Y3;D6RB26;D6RCF5	MIM	6	7.95687	6.16691	4.26808	3.40324	26.5165	25.9345	25.8646	26.9025	27.007	26.6202	20.6526	19.9175	19.5715	19.4755	21.2482	20.9785	26.3717	24.7005	25.8514	26.6943	26.8291	26.6374	24.2301	23.0654	22.7644	22.2002	23.0193	21.3857
1306	18	18	12	69.2	35.816	0	ECH1	Delta(3,5)-Delta(2,4)-dienoyl-CoA isomerase, mitochondrial	Q13011;A0A384MR44;M0R248;M0QZW4;B4DVS4;M0R280;M0QXS7	Matrix	0	0.814839	-0.531699	6.2264	-5.40674	28.8623	28.2055	28.5069	29.5082	28.9289	28.6229	29.895	28.6563	28.1603	29.661	29.7344	29.7179	24.7238	22.564	23.0166	23.8818	22.3715	25.0178	29.138	28.5553	28.7041	29.7064	28.9093	29.0028
1313	14	14	14	68.4	27.692	0	PRDX3	Thioredoxin-dependent peroxide reductase, mitochondrial	P30048;A0A384MTR2;Q53HC2;A4UCS5	Matrix	0	2.17897	-1.20569	4.83654	-4.16652	30.4844	30.3753	29.9701	30.9952	30.5145	30.3203	32.1542	30.9933	30.3296	31.9798	32.263	32.1742	28.1186	25.3922	25.6424	27.6505	25.6878	27.4105	31.062	30.4516	30.0112	31.0404	30.8981	31.4379
1315	32	32	32	63.3	70.698	0	PCK2	Phosphoenolpyruvate carboxykinase [GTP], mitochondrial	Q16822;A0A384MTT2;A0A0S2Z430;Q6IB91;H0YML5;H0YM31;A0A0S2Z451;A0A0S2Z4C0;H0YNG4;H0YMA5;H0YMU6;P35558;H0YMY3;B4E1E8	Matrix	0	4.08468	-1.58002	7.25614	-4.18559	28.8415	28.8856	28.9429	29.3343	28.5823	28.1076	30.9854	30.1399	29.7041	30.7261	30.2792	30.3397	24.9977	24.5649	25.635	26.3471	25.6377	25.6416	30.0628	29.624	29.6446	30.0661	29.4159	29.1242
1318	12	12	12	55.1	29.668	0	UQCRFS1;UQCRFS1P1	Cytochrome b-c1 complex subunit Rieske, mitochondrial;Cytochrome b-c1 complex subunit 11;Putative cytochrome b-c1 complex subunit Rieske-like protein 1	P47985;A0A384NPX8;A0A384MTZ1;P0C7P4	MIM	1	1.32696	1.56768	0.638881	-1.25975	27.6135	29.0093	29.6042	28.0019	30.5949	30.4555	29.0496	26.4159	26.3588	28.895	27.5073	27.6466	24.2489	28.8011	27.683	24.7784	29.3106	29.8435	28.5172	28.5445	29.0181	28.2938	28.601	29.2494
1319	9	9	9	46.3	25.709	0	COA7	Cytochrome c oxidase assembly factor 7	Q96BR5;A0A384MTZ4	IMS	0	0.132362	-0.222653	3.46719	-4.6355	27.3539	24.8848	24.2762	26.5805	26.3848	26.0023	27.3116	26.414	24.6046	26.8774	24.9572	26.6536	21.8924	19.11	19.5989	22.7536	19.5909	21.8071	24.5144	22.9983	26.1899	25.3082	26.9714	26.5836
1321	16	16	16	61.9	35.668	0	GRHPR	Glyoxylate reductase/hydroxypyruvate reductase	Q9UBQ7;A0A384N605;Q5M7Z5;U3KQ56	Matrix	0	3.33528	-1.50932	6.0886	-3.76105	26.2405	26.5368	26.3944	26.6683	26.7093	26.536	28.0106	28.0232	26.8199	27.8736	28.5238	28.8901	24.9524	23.044	23.0191	23.0654	23.2363	24.3622	27.1237	27.3629	27.3469	27.2832	27.7283	27.4009
1322	13	13	13	70	25.268	0	AK4	Adenylate kinase 4, mitochondrial	P27144;A0A384N647;F8VS11;K4Q5R3	Matrix	0	3.12223	-1.35691	4.9799	-3.64207	27.7913	27.5083	27.6796	28.5342	27.8674	27.8464	29.7145	28.4349	28.5122	29.3435	29.7429	29.6205	25.2306	24.0189	23.1766	23.5957	24.5506	25.7637	28.2589	27.3062	27.7917	28.7693	27.947	28.1155
1323	16	16	7	85.3	10.932	0	HSPE1;EPFP1	10 kDa heat shock protein, mitochondrial	P61604;A0A384N6A4;Q9UNM1;B8ZZL8;A0A024R3X7;B8ZZ54	Matrix	0	2.04715	-0.920241	6.41117	-4.67971	32.211	31.9583	32.0309	32.6581	32.4901	32.2621	33.4893	32.5222	32.2236	33.5266	33.6743	33.696	28.5634	26.5146	27.6305	28.088	27.6362	29.0319	32.7798	32.3459	31.7829	32.8244	32.7847	33.0251
1329	12	12	12	52.3	32.816	0	ECI1;DCI	Enoyl-CoA delta isomerase 1, mitochondrial	P42126;A0A384NKJ3;Q96DC0;H3BS70	Matrix	0	3.67005	-1.13643	6.83216	-3.65377	28.8406	28.7591	28.7955	29.3245	29.1913	28.8873	30.3904	29.6776	29.4524	30.232	30.5377	30.3268	25.2748	24.2043	24.3675	25.7148	25.1679	25.5462	28.5519	28.2365	28.5368	29.0341	28.9037	28.9353
1330	16	16	16	66.7	33.429	0	TST	Thiosulfate sulfurtransferase;Sulfurtransferase	Q16762;Q53EW8;A0A384NKQ2;B4DVZ4;B1AH48	Matrix	0	3.7198	-1.54386	6.75199	-2.51137	26.938	27.9043	28.2793	27.739	28.4295	28.3159	29.7377	29.3826	29.0806	29.1071	29.5779	29.9832	26.4129	25.8234	26.5026	26.4893	26.8443	26.5772	28.7466	28.936	28.9263	28.4329	29.3125	29.3636
1336	12	12	3	68.5	24.75	0	SOD2	Superoxide dismutase [Mn], mitochondrial;Superoxide dismutase	P04179;A0A384NL29;Q7Z7M4;Q7Z7M7;Q4ZJI1;Q7Z7M6;Q7Z7M5;F5H4R2;F5GYZ5;G8JLJ2;A0A4Y1U0K4;Q96AM7;G5E9P6;Q6LE88;A0A4Y1U5Z3;A0A4Y1U1P4;A0A4Y1U4I2;F5GXZ9	Matrix	0	3.88516	-1.41249	7.13956	-6.50175	29.8046	29.6124	29.6964	30.2312	30.1545	29.8871	31.6223	30.7577	30.5421	31.6297	31.7468	31.5626	24.8026	22.3268	23.7466	24.4209	23.6806	25.4018	30.6103	30.4952	29.7849	30.8711	30.7803	30.848
1339	10	10	10	66.7	13.696	0	COX5B	Cytochrome c oxidase subunit 5B, mitochondrial	P10606;A0A384NL93;Q6FHM4;Q6FHJ9	MIM	0	7.02768	8.44166	6.73085	7.07424	29.3157	28.9707	29.447	30.2667	30.6226	29.8511	22.0121	19.9627	19.1636	21.7836	22.522	22.3797	28.7393	29.1948	29.7007	30.0778	30.5221	30.0226	23.9538	24.2287	21.1373	22.0906	22.4975	21.9039
1342	29	29	25	62.1	56.381	0	ALDH2	Aldehyde dehydrogenase, mitochondrial	P05091;A0A384NPN7;Q53FB6;B4YAH7;F8VP50;S4R3S4;V9HW83;V9HVX6;B4DDF8;P00352;Q59EJ0;B4DXX3;Q7Z3A2;B4DYU3;H0Y2X5;Q5SYQ7;Q5SYQ8;Q5SYQ9	Matrix	0	2.52615	-1.18024	7.11246	-5.46302	29.9235	29.3219	29.3462	30.5973	29.6517	29.3325	31.4921	30.2838	30.1899	31.3859	30.8531	31.0499	25.4589	24.7341	23.9749	25.5183	24.1838	26.2768	30.8682	30.0919	30.0576	31.0373	30.4959	30.374
1344	4	4	4	50.8	13.802	0.0024207	HINT1	Histidine triad nucleotide-binding protein 1	P49773;A0A384NPU2;D6RC06;D6REP8;D6RE99;H0YC49;D6RD60;A0A6Q8PGQ8	unknown	0	0.975563	0.637297	2.64943	-2.93073	24.3173	23.7473	23.3129	24.1543	23.3344	23.4069	23.9364	22.6311	22.5688	24.0272	22.184	23.1018	21.5257	18.3154	18.6221	19.9036	18.6012	21.3649	23.2469	23.032	20.6137	22.8133	23.0134	23.1979
1347	9	9	9	24.8	39.694	0	MCUR1	Mitochondrial calcium uniporter regulator 1	Q96AQ8;A0A384NPW7;U3KQP8	MIM	2	6.55925	6.28039	0.887539	-2.12037	26.8995	25.8603	26.5338	27.0028	27.4074	27.0251	19.436	19.2407	20.4404	20.1627	22.0098	21.757	22.9164	23.0514	17.4734	25.3389	25.26	25.714	25.8417	25.0923	24.6033	25.1747	25.9238	25.8405
1352	12	12	12	67.6	25.913	0	DCXR	L-xylulose reductase	Q7Z4W1;J3KS22;A0A384NY14;J3QS36;J3QL34;J3KRZ4;J3KSZ5;J3QS45;J3QRQ2	Matrix	0	3.14251	-1.55514	5.39604	-5.67677	27.3149	26.8449	27.1088	28.0275	26.9605	26.7757	29.5429	28.3877	27.6635	28.7453	29.0635	28.9603	24.4891	20.7097	21.5457	23.6035	22.0301	23.6932	28.6651	27.8968	27.6315	28.7825	28.5469	28.609
1353	22	22	22	44.2	58.993	0	SCP2	Non-specific lipid-transfer protein	P22307;B2R761;A0A384NY87;E9PLD1;Q59HG9;B4E0J3;H0YF61;H0YCB0;H0YD06	MIM	0	2.22873	-3.72825	3.7977	-6.24249	27.8077	25.8954	26.0042	28.9101	22.1711	23.345	30.3162	28.8223	28.883	29.5931	29.5941	29.2943	24.1038	20.3768	18.5883	24.5225	20.8774	23.6478	29.0911	27.9643	26.5347	29.3744	28.2839	28.3232
1355	10	10	10	41.3	27.422	0	HSCB	Iron-sulfur cluster co-chaperone protein HscB, mitochondrial	Q8IWL3;A0A384NYJ4;B0QYH2;F8WBY7	Matrix	0	4.01825	-2.7915	4.13099	-3.44722	23.8124	23.8837	23.3156	22.8921	22.048	22.6895	26.5609	25.0812	24.8495	27.0318	26.0259	25.841	19.584	18.4139	17.3622	19.0498	20.1199	19.5655	21.72	22.2975	22.2757	23.6243	23.3458	21.5152
1358	13	13	13	44.4	41.79	0	LETMD1	LETM1 domain-containing protein 1	Q6P1Q0;A0A384P5D7;B2RCH7;B7Z7F8;F8VP71;F8VZA2;H0YIV5;F8VVQ3;B7Z7E4;F8W1Z2;F8VR33;F8VS60;F8W0R0;H0YHF4;F8VPY5;F8VTR1;F8VQE7	Membrane	1	6.48265	6.14905	5.88373	6.98632	27.5659	25.403	26.4173	27.7404	26.8923	26.6529	21.1415	20.4406	20.559	19.8247	22.2058	19.6058	28.0512	25.324	27.3307	28.3243	27.6068	28.0091	18.9682	22.1398	20.8255	19.9495	19.2844	21.5606
1360	50	50	50	77.3	73.68	0	HSPA9;HEL-S-124m	Stress-70 protein, mitochondrial	P38646;B7Z4V2;V9HW84;A0A384P5G6;Q8N1C8;B7Z4T3;B7Z1V7;A1XP52;A0A3B3ITI4;Q2F839;D6RJI2;H0Y8S0;H0YBG6;D6RA73;A0A3B3ITN1;H0Y8K0	Matrix	0	0.82584	-0.380843	7.97324	-5.23591	33.4361	33.0484	33.2504	33.9052	33.4089	33.1015	34.1614	33.1215	33.072	33.8594	34.0532	34.1681	28.9747	27.4159	28.257	29.0369	28.1475	29.2407	34.1226	33.4783	33.3569	34.0124	33.7453	33.7726
1361	26	26	26	54.3	59.755	0	CAT	Catalase	P04040;A0A384P5Q0;B4DWK8;Q8TAK2;A0A1C9J7V9	IMS	0	2.15413	-1.63657	2.96279	-3.93315	27.567	26.6828	26.6982	28.2691	26.2126	25.4367	28.889	27.9408	27.7552	27.9092	29.123	29.0687	24.7263	23.7915	23.906	24.9851	20.3218	25.5908	28.7164	27.6845	25.9073	28.449	28.2516	27.9116
1376	17	17	17	20.6	117.97	0	IDE	Insulin-degrading enzyme	P14735;A0A3B3ISG5;Q59GA5;B3KSB8;B7Z7W6;Q5T5N3	Matrix	0	1.52307	-1.33184	4.30008	-4.40989	23.1086	23.3996	22.7563	22.7731	20.8287	23.6503	24.6348	23.0395	23.3169	24.1267	24.1734	25.2164	21.1207	17.3241	18.7704	19.4329	20.3838	20.0772	23.9776	23.0355	22.7375	24.4889	24.3822	24.9468
1385	4	4	4	12.4	46.538	0	MMAA	Methylmalonic aciduria type A protein, mitochondrial	Q8IVH4;A0A3B3ITP4;Q495G5;Q495G6;D6RIS5;A0A3B3IRG3	Matrix	0	0.557434	-0.415015	2.01866	-1.73565	21.2736	20.5581	20.7487	21.4912	21.5409	19.8783	20.9519	20.8207	21.0087	21.015	21.9179	22.2665	19.1654	18.9001	17.3922	20.388	20.2994	19.1218	21.6141	20.7286	19.5885	21.3287	20.8582	21.5627
1386	14	14	14	38.8	52.356	0	FARS2	Phenylalanine--tRNA ligase, mitochondrial	O95363;A0A3B3ITR6;Q5JRF7	Matrix	0	4.40367	-1.94696	6.0278	-6.42061	24.6465	23.8836	23.4167	24.3635	25.0861	24.682	26.5154	26.0627	25.8251	26.2183	26.4177	26.721	20.1393	18.0204	17.3538	21.2817	19.1692	18.5035	25.8198	25.6783	25.0459	25.6328	25.0602	25.7545
1401	8	7	7	15.1	77.751	0.00026774	ACSL6	Long-chain-fatty-acid--CoA ligase 6	Q9UKU0;A0A494BZW8;A0A494C0B6;A0A499FJL5;B2RB13;A0A494C116;B4DFW3;C9J8C7;E7ERD7;A0A494C0J9;D3DQ84;B3KV64;A0A494C0A5;A0A494C005;A0A494C1I9;C9J3Z0;C9JPA5;A0A494C046;C9JK59;C9J4I1;C9JT10	MOM	1	NaN	0	0.956984	1.25271	20.4971	20.1401	21.3667	19.9744	21.6019	20.3107	21.8551	19.9982	19.6657	21.3857	21.4063	21.4088	23.0642	19.3242	20.76	23.3231	20.9518	20.43	20.1111	18.9203	21.101	20.3294	20.4763	19.3989
1411	2	2	2	7.6	32.593	0.0030857	CRLS1	Cardiolipin synthase (CMP-forming)	Q9UJA2;A0A494C100;Q6NTG3	MIM	5	3.742	2.69278	3.89068	2.80077	22.6519	22.2274	22.0744	23.481	23.3764	23.2377	19.6979	18.5513	20.1817	20.2256	21.2743	20.9613	23.3156	21.8383	22.7175	23.5829	24.1098	23.7273	20.0733	20.4986	19.4308	20.0283	21.7655	20.6905
1413	18	18	18	53.7	50.765	0	PPOX	Protoporphyrinogen oxidase	P50336;A0A494C146;B4DY76;A0A494C0D4;Q96TC9;H0YFP3;F5GZT7;B3KT30;D3DVG2;A0A1W2PRF9;A0A494C0M9;A0A1W2PQM0;Q96SE3;B4DQQ7;A0A1W2PPA5;H0YFE1;A0A494C134;F5H1I5;A0A494C0L4;A0A1W2PNH4;A0A494C1M8;F5H825;Q9H2U8	MIM	0	1.10227	1.07637	2.60741	-2.57913	27.6107	27.0755	25.7361	26.7604	26.9736	27.4313	25.7353	24.1951	26.7412	27.5588	25.2149	25.6841	24.9926	23.3679	24.7468	25.148	24.956	24.5513	28.4721	27.7517	25.2182	25.6053	27.7186	28.4713
1415	49	49	44	67.2	101.74	0	ALDH1L2	Mitochondrial 10-formyltetrahydrofolate dehydrogenase;10-formyltetrahydrofolate dehydrogenase	Q3SY69;B4DTU7;A0A494C1M4;H0YHN9	Matrix	0	0.491172	-0.272374	6.78946	-5.91833	28.9694	28.5937	28.7259	29.502	28.2676	28.0241	29.4786	28.6117	28.4617	29.1753	29.0062	28.9834	23.7615	21.4517	24.202	24.0007	22.3458	23.5478	29.6291	28.9695	29.0551	29.3966	28.6543	29.115
1425	3	3	3	9.9	48.91	0	COX10	Protoheme IX farnesyltransferase, mitochondrial	Q12887;J3KSJ3;H7C101;A0A590UJJ5	MIM	7	0.464037	0.552136	3.2775	2.57959	21.2288	20.8318	19.5357	21.2926	21.2745	21.7013	20.3485	21.3474	19.848	20.5396	18.6372	21.8312	23.4717	21.5211	23.0752	23.9823	23.3514	22.8494	19.6455	20.6344	19.8701	21.7179	19.5024	21.4032
1439	16	15	15	54.8	36.638	0	LDHB	L-lactate dehydrogenase B chain;L-lactate dehydrogenase	P07195;Q5U077;A0A5F9ZHM4;A0A3B3IS95;A8MW50;C9J7H8;F5H793;F5H155;F5H5G7;A0A087WUM2;P07864;G3XAP5;F5H245;Q59G78;G9BCY7;D6NKH9;A0A140VKA7;G9BCY8;Q6ZMR3;Q96L19	unknown	0	0.0475752	-0.0454521	4.47447	-3.91214	29.4046	29.0187	28.6024	30.108	29.7512	29.3916	29.8682	28.7561	28.4941	29.555	29.995	29.8808	26.4333	24.6473	24.0478	26.381	24.8872	26.6788	29.6109	28.9622	28.0949	29.8966	30.0802	29.9035
1441	14	14	14	34.5	58.681	0	ALDH3A2;DKFZp686E23276	Fatty aldehyde dehydrogenase	A0A5F9ZHN9;P51648;Q59H65;A0A5F9ZGX4;Q68D64;A0A5F9ZHI5;J3QRD1;A0A5F9ZI12;I3L1M4;A0A5K1VW72;A0A5F9ZHZ9;J3QS00;A0A5F9ZHP6;J3KTG1;J3QKK9;I3L0X1;K7EN73;B4DSX1;P43353;Q6PKA6;A0A024R5D8;P48448;Q59F10;A0A024R5K0;B3KSJ6;C9JMC5;E9PNN6;C9JKT2;I3L3I9;J3KTD9;A8MYB8;Q8N9T9;E9PJV0;P30838	Membrane	1	5.05555	5.86741	5.87669	5.1693	26.9719	26.5878	26.385	27.7124	27.425	26.6469	19.2803	20.8872	19.1624	21.4917	23.2726	22.4304	27.5563	26.7938	27.1289	27.7926	27.5353	27.7089	22.758	22.657	20.0414	22.1596	23.538	22.3459
1450	4	4	4	26.5	24.866	0	ATP5S	ATP synthase subunit s, mitochondrial	Q99766;A0A5K1VW60;A0A2R8YDJ1;G3V467;Q8WXQ4	MIM	0	1.12281	-1.58469	1.29461	-1.11299	21.8413	22.8548	23.7933	24.3832	20.4934	22.8862	24.5853	23.2683	22.3595	26.3902	24.6511	24.5059	19.425	19.5775	19.4063	20.0031	17.3107	19.8527	19.3374	20.7157	20.2499	20.5581	19.9075	21.4846
1483	33	33	33	67	66.9	0	AIFM1	Apoptosis-inducing factor 1, mitochondrial	O95831;A0A6Q8PFE1;A0A6Q8PG15;A0A6Q8PFM5;A0A6Q8PHJ9;A0A6Q8PHC0;A0A6Q8PFQ8;A0A6Q8PFS4;A0A6Q8PFA7;E9PMA0;A0A6Q8PFW2;A0A140VK04;A0A6Q8PHJ4;Q5RZA0;Q5RZ99;A0A6Q8PF87;A0A6Q8PFN1	MIM	0	1.19668	0.485212	6.74737	-4.22337	31.7378	31.5648	31.3687	32.1265	31.1446	30.7614	31.4863	30.8126	30.5655	31.1239	30.8384	30.9659	28.0561	26.6749	28.1445	28.2525	26.6832	27.2253	32.138	31.843	31.5821	32.1119	31.3331	31.3686
1484	15	15	2	52.8	41.345	0	GDAP1	Ganglioside-induced differentiation-associated protein 1	Q8TB36;A0A6Q8PFG4;A0A6Q8PH79;A0A6Q8PGL3;A0A6Q8PGS2;A0A6Q8PHC1;A0A6Q8PH97;A0A6Q8PEX8;A0A6Q8PH88;A0A6Q8PEZ4;A0A6Q8PHN7;A0A6Q8PGU0;A0A6Q8PFF4;A0A6Q8PGQ9;A0A6Q8PGB8	MOM	2	6.63869	7.1992	8.75414	8.25216	28.5886	26.6812	27.205	28.7462	27.8833	27.6462	20.2022	19.0139	20.2835	21.7241	20.0634	22.2681	29.4194	27.6234	28.2761	29.4107	28.5659	28.7945	21.561	20.7864	19.7287	20.6471	20.1108	19.7429
1496	2	2	2	18.3	18.051	0	GLRX2	Glutaredoxin-2, mitochondrial	Q9NS18;A0JLT0	Matrix	0	0.667395	0.780526	NaN	0	21.1378	21.8836	21.1211	20.5424	22.2896	20.6637	22.6298	19.1509	19.4204	21.1125	20.5639	20.0776	21.0446	20.8094	18.3967	20.1028	18.308	20.7078	19.6932	20.3084	19.1154	20.4085	19.5785	19.6772
1499	15	15	15	46.8	36.908	0	MRPL1	39S ribosomal protein L1, mitochondrial	Q9BYD6;A0PJ79;H0Y8N7	Matrix	0	3.1937	0.883235	5.81582	-7.93676	27.8014	28.3203	28.2786	28.2684	28.5809	28.3312	27.3236	27.3785	26.8615	27.1527	27.8591	27.7062	20.0774	20.7589	17.443	20.6603	19.0755	23.2198	27.8717	28.0693	28.1574	28.0023	28.4203	28.3346
1513	10	10	10	41.1	33.565	0	SLC25A38	Solute carrier family 25 member 38	Q96DW6;A1LP07;A0A2R8Y823;A0A2R8Y553;A0A2R8YE85;A0A3B3IT77;A0A2R8Y427;C9JT44;A0A2R8YD83	MIM	6	2.92257	3.64989	6.33415	5.15295	24.211	22.8765	20.6842	25.0523	24.9111	23.9264	20.1812	20.1091	17.7337	21.0947	20.5234	20.1202	25.5125	23.599	25.3755	26.3279	25.8013	25.1141	20.2874	20.2635	19.4519	20.9388	20.4767	19.3944
1517	16	16	16	53.3	37.535	0	MRPL44	39S ribosomal protein L44, mitochondrial	Q9H9J2;A1MA90	Matrix	0	2.66166	2.65808	1.10962	-0.646417	28.465	28.08	28.3729	28.4346	28.6705	28.5111	26.8321	25.187	22.7813	26.7142	26.4438	26.6271	27.3659	26.9256	25.9618	27.5714	27.8503	28.0326	27.9588	27.5841	27.6446	28.3235	28.1303	27.9448
1518	13	13	2	53.2	38.464	0	MFF	Mitochondrial fission factor	Q9GZY8;A1MAC2;C9JHF5;C9JU19;C9JI76;E9PPR7;C9JAF1	MOM	1	3.55673	3.89653	5.86011	5.34872	24.9351	25.3384	25.6198	26.3052	22.8272	23.7376	21.0953	19.2915	20.4874	20.1763	21.6712	22.6626	26.6782	25.9315	26.9702	26.3797	25.8152	25.5147	21.0247	20.0032	19.0627	22.2607	21.1128	21.7333
1524	15	15	15	58	39.8	0	MUL1	Mitochondrial ubiquitin ligase activator of NFKB 1	Q969V5;A1PUM0;B4DE24;B7Z8S4	MOM	2	6.40782	5.13931	8.00633	6.26269	26.037	25.3453	25.8822	25.6037	25.7711	25.6337	20.4124	19.41	21.6535	20.9524	19.3074	21.7014	27.2914	26.1618	26.7137	27.5344	27.4621	27.3608	20.651	21.1718	20.3084	21.6008	19.7546	21.4615
1537	73	73	26	47.7	214.82	0	VWA8	von Willebrand factor A domain-containing protein 8	A3KMH1	Matrix	0	1.661	1.16347	5.45516	-4.01718	28.112	27.8655	28.1652	28.5419	28.1557	28.2445	27.0313	26.2425	26.1635	26.1346	28.1056	28.4264	24.437	23.2768	26.057	24.8072	23.3259	24.5014	28.4853	28.557	28.0771	28.0351	28.6448	28.7091
1543	2	2	2	21.1	19.717	0	IMMP2L	Mitochondrial inner membrane protease subunit 2	Q96T52;A4D0S9;C9JVB0;A0A0C4DG32;C9JQE1	MIM	1	0.981609	0.908334	2.88682	2.09459	22.4156	20.5019	21.3814	22.0215	22.8867	21.4612	20.5432	20.9838	19.9324	20.1605	21.1117	22.4868	23.2648	21.0031	22.3742	23.273	22.998	23.1557	19.4905	20.5705	20.7342	21.2641	19.9803	21.4618
1545	36	36	36	51.4	102.13	0	AASS	Alpha-aminoadipic semialdehyde synthase, mitochondrial;Lysine ketoglutarate reductase;Saccharopine dehydrogenase	Q9UDR5;A4D0W4;F8WAH1;B4DFY7;F8WE53;B3KN33	Matrix	0	0.844409	-0.40991	8.08829	-8.0449	28.1251	27.9069	27.8276	28.1103	28.1953	27.8733	28.6948	27.7674	27.7621	28.2874	28.6279	29.3584	21.3257	19.905	21.0527	21.1353	18.8124	19.316	28.7364	27.7122	27.9637	28.4906	28.3951	28.5183
1547	8	3	3	55	20.529	0.00026781	ARF5	ADP-ribosylation factor 5	P84085;A4D0Z3;C9J1Z8;B4DLJ3	unknown	0	2.61004	1.60123	0.232689	0.447687	21.181	22.0124	22.7764	21.5721	20.5888	21.4682	19.7785	19.0859	20.466	20.1682	19.6351	20.8577	21.8216	20.7263	21.0735	23.632	21.1281	18.1053	19.545	20.9343	21.7704	20.93	20.283	20.338
1551	22	22	22	60.2	42.932	0	GTPBP10	GTP-binding protein 10	A4D1E9;C9J8R7;C9JEQ8;C9JNI1;F8WBB5;F8WBY0;F8WCN4	Matrix	0	1.65048	1.03577	5.62503	-6.75852	26.2521	27.4451	27.6864	25.7505	26.6706	26.7691	25.1853	25.7072	25.8697	24.899	26.4775	26.2206	19.9229	19.8515	22.8853	19.3463	17.833	20.3741	26.3654	26.7744	26.9705	26.0265	27.3619	27.2656
1553	12	12	12	41.9	26.152	0	CHCHD3	MICOS complex subunit MIC19	Q9NX63;A4D1N4;C9JRZ6;F8WAR4;B7Z1X9;A0A286YEX5	MIM	0	5.54123	8.43615	5.17951	2.73083	30.3824	30.0663	30.2082	30.8702	30.6015	30.2441	20.1745	26.2389	21.322	21.105	20.848	22.0674	30.9701	29.6295	30.0813	31.1211	29.6038	29.9266	27.1551	27.4794	27.1918	27.3795	28.2925	27.4492
1555	6	6	6	58.5	12.629	0	MRPS33	28S ribosomal protein S33, mitochondrial	Q9Y291;A4D1T3;Q3KRB4;C9JBY7	Matrix	0	5.66499	3.26865	5.4129	-4.58205	27.5805	27.1282	27.5965	27.6797	27.8303	27.9111	24.9393	23.3485	24.0127	23.6434	25.0227	25.1477	23.0278	20.6863	22.7747	21.983	23.1142	24.1618	27.3116	26.9844	26.673	27.0459	27.6419	27.5833
1556	3	3	3	48.6	12.058	0	NDUFB2;WUGSC:H_DJ0726N20.gs.b	NADH dehydrogenase [ubiquinone] 1 beta subcomplex subunit 2, mitochondrial	O95178;H7C5B8;A4D1T5;C9IZW8;C9JXM4;Q9Y6T4;C9IZZ2	MIM	0	0.624643	0.811306	0.715417	1.17644	22.766	22.7324	21.3773	20.3257	23.4992	20.3467	20.6	19.7625	21.2957	20.868	22.1402	21.5131	22.2155	22.79	22.3695	24.3013	18.4746	22.3422	21.046	21.453	20.2561	20.4954	22.0086	20.1754
1558	10	10	10	60.8	17.259	0	SSBP1	Single-stranded DNA-binding protein, mitochondrial;Single-stranded DNA-binding protein	Q04837;Q567R6;A4D1U3;A0A0G2JLD8;E7EUY5;B7Z268;C9K0U8	Matrix	0	0.266802	-0.175029	6.82654	-4.69927	31.3358	30.2799	30.4767	31.6757	31.7177	31.4294	31.6188	31.0554	30.9514	31.5863	31.3945	31.3589	27.7206	25.7059	26.6324	26.855	26.8168	27.8312	31.9473	31.1359	31.1035	31.5287	32.0886	31.9535
1559	26	26	12	76.1	47.137	0	AGK;FLJ10842	Acylglycerol kinase, mitochondrial	Q53H12;A4D1U5;E9PC15;B4E2Z8;A0A3B3ITD0;A0A3B3ISZ0;A0A3B3ISY9;A0A0G2JLG5;B4DR72;A0A3B3ITX7;A0A3B3IS09;A0A3B3ITV0;A0A0G2JLD0;A0A3B3IUC9;A0A3B3IRM6;F8WDD1	MIM	0	7.20867	9.44718	5.85913	3.82366	30.2466	29.6908	29.6707	30.4571	30.55	30.3403	19.2279	20.5808	20.2874	19.7573	23.7695	20.6496	31.0608	29.8947	30.2519	31.2892	30.5307	30.5535	26.658	25.6772	26.4704	26.5382	27.8086	27.4865
1560	5	5	5	29.3	21.405	0	MRPL32	39S ribosomal protein L32, mitochondrial	Q9BYC8;A4D1V4	Matrix	0	4.32093	3.2716	8.74397	-6.53796	26.8081	26.4517	26.5684	26.7837	26.9344	26.7814	23.3342	22.3714	22.1311	25.3711	23.6477	23.8427	20.5657	19.1631	19.715	19.0095	20.1457	20.5426	26.5806	26.1575	25.9763	26.7813	26.8837	25.99
1581	5	5	5	37	24.327	0	NUDT5	ADP-sugar pyrophosphatase	Q9UKK9;A6NFX8;A6NJU6;A6NCQ0;H0YEY4;C9JYY9	unknown	0	0.431292	0.74269	2.77093	-3.06492	21.4314	21.6232	18.0665	23.0078	21.3051	21.1722	21.9785	20.0807	19.3849	21.2616	19.3567	20.0876	19.2083	18.9636	16.3343	17.9701	19.4376	19.1372	22.531	20.3849	20.0689	23.3717	22.1803	20.9036
1591	14	14	14	53.3	46.121	0	METTL15	Probable methyltransferase-like protein 15	A6NJ78;A0A0U1RR76;P0C7V9;A0A0U1RRF2;B5MC64;A0A0U1RR64;A0A0U1RRD2;F8WD83	Matrix	0	5.57131	-2.85694	3.161	-3.69928	22.9137	23.2403	22.8734	23.6323	22.8388	24.2244	26.7515	25.8531	25.4907	26.0376	26.7158	26.016	23.165	21.7921	18.3141	23.0168	22.881	21.2453	25.818	25.0469	25.0578	25.2466	25.6887	25.7521
1593	6	6	6	44.2	25.195	0	LIPT2	Putative lipoyltransferase 2, mitochondrial	A6NK58;H0YD50;H0YC96	Matrix	0	0.839842	-1.39627	0.805637	-1.13039	22.1766	19.6538	21.0925	22.8082	20.9748	20.6608	24.4035	19.423	22.4596	21.8573	23.4289	24.1721	18.939	19.4407	19.5129	19.41	18.7051	20.6435	20.7821	20.9104	17.5027	21.8821	20.1658	22.1905
1596	4	4	4	28.7	18.091	0.0002867	C15orf61	Uncharacterized protein C15orf61	A6NNL5;H0YN13	Matrix	0	0.883047	1.29069	4.28157	3.68974	20.8459	21.0458	21.4525	24.5689	20.409	20.4739	19.88	19.5057	18.4866	21.5539	20.6299	20.9957	25.638	22.9867	23.1261	25.7546	24.3727	24.5672	20.1931	20.3423	21.7276	20.3065	20.4353	21.3022
1604	4	4	4	34.9	21.994	0	BID	BH3-interacting domain death agonist;BH3-interacting domain death agonist p15;BH3-interacting domain death agonist p13;BH3-interacting domain death agonist p11	P55957;A8ASI8;B3KT21;B2ZP79;B1PL87;B2ZP78	MOM	0	0.871942	0.642808	3.43866	2.54966	21.2201	20.0517	20.0451	22.045	21.3201	21.1647	19.5868	19.9027	20.5839	20.2439	20.4672	21.2054	23.2714	22.1127	21.5558	24.2098	23.1839	23.1468	20.3417	20.0994	19.2285	20.2204	21.1014	21.1911
1614	28	28	14	57.4	73.46	0	GLS	Glutaminase kidney isoform, mitochondrial	O94925;A8K132;Q53TX0;Q53S89;H7BZD1;B7Z509;H7C201;Q9UI32;Q53RX0;A0A087X004;E5G743	MIM	0	3.51628	-1.31876	8.38954	-5.55227	28.4365	28.5333	28.6379	28.6025	28.808	28.7071	30.4689	29.3407	29.1286	29.9138	30.3686	30.4173	23.7635	23.2083	23.6357	24.3901	23.3292	24.9692	29.3988	29.0423	29.2758	29.4266	29.778	29.6883
1618	7	7	7	25.8	28.202	0	TIMM21;C18orf55	Mitochondrial import inner membrane translocase subunit Tim21	Q9BVV7;A8K1K8;J3QRI1	MIM	1	4.92952	5.41599	8.65203	6.282	26.0418	25.7355	25.5642	26.6783	26.8364	26.7102	22.0834	19.2777	20.0825	21.1822	19.3172	23.1276	27.2692	25.7753	26.6683	27.4539	27.2611	27.4506	20.918	20.4035	20.7169	20.8042	20.0898	21.2538
1644	26	26	26	88.2	29.804	0	PHB;HEL-S-54e	Prohibitin	P35232;A8K401;Q6FHP5;Q53FV0;Q6PUJ7;C9JW96;E9PCW0;C9JZ20;E7ESE2;D6RBK0;Q9BSE8;A8K9G2	MIM	0	6.18479	8.31127	7.46386	5.10153	33.0686	32.5436	32.4537	33.5511	33.5344	33.3701	26.4513	24.8156	22.7876	24.4285	27.1863	22.9845	33.9998	32.826	33.3864	34.261	34.172	34.2065	29.2269	28.0001	27.9171	28.8764	28.9821	29.2399
1655	17	17	17	54.7	28.908	0	ATP5F1;hCG_39985	ATP synthase F(0) complex subunit B1, mitochondrial	P24539;Q08ET0;A8K4W2;Q5QNZ2;Q53GB3	MIM	0	7.96514	10.0165	10.1529	7.98054	31.7507	31.3271	31.3746	32.0953	32.2539	31.9719	21.9444	21.9066	21.4377	20.9146	24.29	20.1814	32.4027	31.3347	32.1401	32.636	32.9075	32.6865	24.618	23.5759	24.3673	24.5941	24.5801	24.4887
1657	10	10	10	35	36.249	0	SUCLG1	Succinyl-CoA ligase [ADP/GDP-forming] subunit alpha, mitochondrial	P53597;Q6IAL5;A8K4W7;B2R8A1;A0A494C0D1;B7Z438;H7C233	Matrix	0	4.33678	-1.31567	7.19241	-5.42495	29.501	29.5881	29.4838	29.9777	29.6264	29.59	31.3895	30.4636	30.3765	30.9717	31.093	31.3668	25.3486	23.6855	24.9833	25.6851	25.1575	26.4928	30.6375	30.4281	30.4764	30.9484	30.6277	30.7845
1661	4	4	4	14.9	43.113	0.00028802	STARD7	StAR-related lipid transfer protein 7, mitochondrial	Q9NQZ5;B3KNN8;A8K575;C9JTD3	IMS	0	0.259545	0.44407	1.91569	-1.24362	22.2832	19.9285	21.4526	22.8258	21.2873	21.0058	22.0751	18.6972	22.1345	22.2231	19.9499	21.0388	19.3121	19.0797	20.5845	20.6157	18.8537	19.9214	20.454	21.2773	21.2727	20.0993	21.8799	20.8458
1664	15	15	15	51.4	33.535	0	MRPL19	39S ribosomal protein L19, mitochondrial	P49406;A8K5D5;B4DIG4;S4R3W9;A0A0A0MRF4;S4R455;H7C2J0	Matrix	0	3.44501	1.80436	7.86128	-7.876	28.073	28.1348	28.3919	28.4848	29.008	28.8542	26.7766	26.4238	25.9183	25.898	27.6207	27.4831	20.2285	19.1863	21.2054	21.0512	19.0895	21.8444	27.9691	28.2075	28.0858	28.2531	28.6463	28.6995
1665	28	28	28	44.1	86.454	0	YME1L1;FTSH	ATP-dependent zinc metalloprotease YME1L1	Q96TA2;A8K5H7;Q96I63;Q9Y2Q2;Q9NQ51;R4GNA5;Q5T8D1;Q5T8D2	MIM	1	4.29592	6.2568	6.41092	9.1535	29.2067	28.2492	28.0666	29.3989	28.7588	28.5922	22.8507	23.7409	20.4801	19.0237	24.3756	24.2605	30.033	28.9452	29.6722	30.2086	29.4572	29.4032	19.7626	20.6198	17.9648	19.271	22.9576	22.2228
1690	4	4	3	11.3	83.422	0	SPATA20	Spermatogenesis-associated protein 20	B3KS41;A8K6Z0;Q8TB22;B3KWT9;Q9H6R1;A0A0U1RRL8;A0A0K0K1J9;H0Y9W3	Matrix	0	0.403731	0.540612	0.386782	-0.596501	21.7173	21.3916	20.4767	20.7837	21.3678	20.0626	21.9221	18.5329	20.3263	20.2506	19.5373	21.987	18.8243	20.2388	18.209	18.9826	18.7264	18.5314	19.427	19.5979	16.9309	21.2512	18.9561	20.9284
1691	14	14	14	65.7	20.776	0	NDUFB10	NADH dehydrogenase [ubiquinone] 1 beta subcomplex subunit 10	O96000;A8K761;H3BV16;H3BPJ9;Q96RX5	MIM	0	9.53048	7.61097	5.92769	3.306	28.9254	28.5252	28.454	28.5148	29.1798	29.1526	20.6397	22.1277	21.2569	20.3868	20.8557	21.8191	29.4236	28.6983	29.0921	29.7702	30.0218	29.5436	26.7897	26.0219	25.1721	25.846	26.8333	26.0506
1696	3	3	3	41.5	13.664	0	MRPL52	39S ribosomal protein L52, mitochondrial	Q86TS9;A8K7J6;G5E9P5;G3V3U6	Matrix	0	5.0361	4.37857	0.218035	-0.238478	24.3797	24.0455	23.7402	24.6795	24.895	24.5547	19.1816	19.7344	18.5565	19.7487	20.7776	22.0244	19.0605	19.7176	21.1624	19.8927	20.7221	19.7648	20.5778	19.9002	21.0447	19.6897	19.2838	21.2548
1702	10	10	10	72	23.392	0	BAK1;BAK;DKFZp686D0345	Bcl-2 homologous antagonist/killer	A8K7S8;Q16611;A0A0S2Z391;A0A0S2Z319;Q8NFF3;B4DEB4;A0A0A0MRG8;B3KRK7;Q5HCI0;B4E0L2	MOM	1	7.20442	6.33256	8.43018	7.28302	26.922	26.5849	26.7052	26.6413	26.7985	26.7231	21.3814	18.6261	20.7335	19.7331	20.3667	21.5388	27.7017	27.0837	26.6879	27.8939	28.1122	27.7737	20.1684	21.404	20.2756	20.5573	19.0097	20.14
1703	4	4	4	13	46.992	0.00029257	METTL8	Methyltransferase-like protein 8	B3KW44;Q9H825;B5ME25;B4DLT0;E7ETE0;A8K7U3;C9JE69;H7C2P8	Matrix	0	2.90733	-2.08878	4.60643	-2.99365	22.7373	19.6342	20.9571	21.5481	21.8247	20.8429	24.1922	22.9304	23.0302	23.2538	23.5839	23.0864	17.9634	19.8458	20.0862	20.3522	19.0584	20.0608	22.5989	22.4532	23.1109	22.2156	22.975	21.9751
1721	5	5	5	28.3	20.576	0	MRPL18	39S ribosomal protein L18, mitochondrial	Q9H0U6;A8K9D2	Matrix	0	6.7632	5.10691	0.972481	0.558949	26.5607	27.2056	27.2814	27.8232	28.4586	27.6305	22.073	21.5688	21.657	22.5528	23.0895	23.3773	26.0438	24.5874	26.2012	26.3846	26.6328	26.4511	25.4165	25.1791	25.7888	25.5471	25.5787	25.437
1723	27	27	26	46.6	77.942	0	ACSL1	Long-chain-fatty-acid--CoA ligase 1	P33121;A8K9T3;E7EPM6;B4E0R0;B7Z3Z9;D6RER0;Q108N1;H0Y9U7;Q108N2;H0Y9Z9;D6RG07;Q9ULC5;B4DX30	MOM	1	4.35752	4.68345	4.40898	2.76579	27.1705	25.8094	25.6754	27.3546	27.033	26.6569	21.3897	21.0628	19.7643	22.1777	23.7024	23.5022	26.9918	26.1345	25.8641	27.0535	27.3778	27.1783	24.3386	23.1146	22.9588	24.4395	24.6301	24.5236
1750	15	15	15	49.9	42.233	0	NUDT19	Nucleoside diphosphate-linked moiety X motif 19, mitochondrial	A8MXV4	Matrix	0	4.19912	-2.44689	2.98323	-3.985	24.7596	25.4208	24.1939	25.0599	23.792	24.7799	28.1847	26.7279	26.0894	27.3899	27.0931	27.2025	24.6409	23.3975	19.0194	20.6236	23.388	23.3671	26.7056	25.9989	26.628	26.5297	26.3111	26.1733
1759	11	11	11	61.2	29.395	0	MRPS18B	28S ribosomal protein S18b, mitochondrial	Q9Y676;B0S7P4;A0A1U9X819;A0A0G2JIC6;B4DFG6	Matrix	0	5.50964	2.55407	6.00466	-6.62521	28.4865	28.2643	28.3616	28.7296	29.1773	28.7156	26.444	25.6995	25.0928	26.2538	26.1849	26.7356	22.8185	18.8314	21.4721	21.6964	22.4021	22.9481	28.3139	28.228	27.9685	28.2372	28.4968	28.6756
1762	4	4	2	43	11.896	0	TSPO;PBR	Translocator protein	B1AH87;Q13850;P30536;Q8N730	MOM	5	4.59894	8.64544	7.1388	9.39397	30.1383	28.5606	30.2879	30.8731	30.4428	28.145	20.2578	26.3217	19.7167	18.9928	19.9951	21.2911	30.6495	28.891	29.7243	31.3521	30.2632	30.5014	20.306	22.5426	19.3562	21.9966	19.1728	21.6435
1765	10	10	10	39.7	34.36	0	HMGCL	Hydroxymethylglutaryl-CoA lyase, mitochondrial	P35914;B1AK13;H0Y2L7;Q8TB92;G8FGB4;G5E9S9;Q9NT06;B7Z4D4;B7Z212	Matrix	0	6.15369	-2.31738	8.16509	-6.72138	24.9704	23.8672	24.5416	24.7288	24.5789	24.962	26.9496	26.3061	26.9514	27.0831	27.0097	27.2533	19.9465	18.4221	17.9731	18.908	20.0596	18.9841	24.9381	25.8212	26.1078	25.9166	25.8155	26.0223
1770	7	7	1	30.7	23.431	0	MRPL43	39S ribosomal protein L43, mitochondrial	Q8N983;H0Y6Y8;B1AL05;H0YBU8;M0R051	Matrix	0	3.56117	3.04496	1.89447	0.961865	26.9879	26.2365	26.5816	27.694	27.9321	27.5029	25.0277	22.7194	22.4721	24.8168	24.5463	25.0828	26.9952	26.1215	26.5673	26.9426	27.4547	26.7734	25.9913	25.6995	24.6887	25.9231	26.2362	26.5447
1772	7	7	7	23.4	38.538	0	PHYH	Phytanoyl-CoA dioxygenase, peroxisomal	O14832;B1ALH6;Q6FGQ2;C9IYS5;C9JR86	Matrix	0	2.04442	-2.63142	2.04401	-3.38786	23.004	20.7897	20.0261	23.5669	20.394	21.8944	25.7887	23.5852	21.995	25.0378	25.1338	23.923	21.1295	17.7437	21.5717	18.8785	18.5306	18.7828	24.8002	22.5422	18.9898	24.3244	23.0545	23.253
1780	4	4	4	8.7	42.729	0.00029146	CYTB;cytb;CytB;CYB;Cytb;MT-CYB	Cytochrome b	H9PBP8;B2KLH3;A0A343YUF8;A0A3G5ATA1;A0A3Q8A468;A0A3G5CES9;A0A3G5C8M4;A0A3G5C150;H9E7F3;A0A3G5BY18;A0A3G5BVM4;A0A3G5ASV1;A0A344AU78;A0A3Q8A541;A0A346M0J1;A0A346LZR8;A0A345WHX4;A0A345ALM6;A0A345AKH6;A0A345AJ84;A0A3G5ASN7;A0A411IIY0;A0A343LMX2;A0A3Q8A6E7;A0A343T2V9;A0A343T0M9;A0A343SX70;A0A343SWL3;A0A343SWI7;A0A343SVK9;A0A343SQK9;A0A343SDM3;A0A6B7GMN5;A0A343UFT6;A0A343RWU2;A0A343T692;A0A344ARU6;A0A3…	MIM	8	4.84396	6.04902	7.19484	7.83464	28.4786	25.1767	25.3686	25.8383	28.9295	25.737	20.1766	19.7355	19.716	21.9177	21.3804	20.3082	29.5793	27.9522	26.3934	29.522	27.558	27.5165	21.3353	20.0877	20.2373	20.0504	19.8148	19.9882
1783	3	3	3	37.9	11.586	0.00028604	TIMM10B;FXC1	Mitochondrial import inner membrane translocase subunit Tim10 B	Q9Y5J6;B2R4A9;F2Z2B0	MIM	0	1.41756	2.35286	0.502452	-0.386425	22.2751	22.2801	18.6587	22.9316	24.5154	23.9669	20.6554	19.8344	17.9348	19.8623	21.7351	20.4883	19.7446	19.1401	18.7123	19.6157	19.678	19.6466	19.8681	18.9693	19.4025	20.1324	21.1904	19.2931
1787	3	3	3	52.7	10.143	0	HIGD1A	HIG1 domain family member 1A, mitochondrial	Q9Y241;C9JAW5;B2R4G1;C9JNU6;A8MV81	MIM	2	7.4713	6.59646	6.86617	6.46791	28.1389	26.5694	26.6065	27.9743	28.2175	28.0317	20.7413	19.9148	21.5343	20.487	21.8635	21.4186	29.0549	27.7958	28.5814	29.3944	29.398	29.3865	23.1662	21.844	21.6653	23.1672	21.1886	23.7721
1812	11	11	11	60.4	27.388	0	MMAB	Cob(I)yrinic acid a,c-diamide adenosyltransferase, mitochondrial	Q96EY8;B2R6J3;B4DHP4;S4R3P5;F5H4Z7;A0A087X114;S4R3Z1;F5H079	Matrix	0	3.75129	-2.0091	7.85718	-6.56138	26.8358	26.7535	26.0564	26.9507	26.9375	27.1683	29.5594	27.8512	27.987	29.4315	28.5763	29.3513	22.2873	19.8625	22.1506	21.1239	22.1292	21.6848	27.8532	27.9027	27.9355	28.1071	28.6706	28.1376
1832	22	22	22	72.9	37.895	0	MTHFD2	Bifunctional methylenetetrahydrofolate dehydrogenase/cyclohydrolase, mitochondrial;NAD-dependent methylenetetrahydrofolate dehydrogenase;Methenyltetrahydrofolate cyclohydrolase	P13995;B2R7W0;B8ZZU9;B4DY35;B9A062	Matrix	0	1.43044	-0.917581	6.68652	-5.48365	29.7445	29.809	29.4516	30.6681	29.551	29.5887	31.6507	30.279	29.2966	31.1056	31.0382	30.9483	26.2882	23.7682	24.8005	26.3149	25.3683	26.3039	31.262	30.7475	30.5538	31.2444	30.9583	30.9799
1843	15	15	15	68.1	32.789	0	SLC25A15	Mitochondrial ornithine transporter 1	B2R921;Q9Y619;B4DL63;Q5VZD9;F2Z354;Q9BXI2	MIM	6	5.9251	6.90105	6.20153	8.08243	27.7371	26.9619	27.1076	28.2576	27.9937	27.8711	21.6462	21.8525	19.978	19.9705	18.4417	22.6338	28.3491	27.222	28.005	28.5975	28.8199	28.7094	19.8773	18.9776	22.3707	20.6759	17.7664	21.5404
1845	7	7	7	17.8	45.778	0.00028409	MTERF1	Transcription termination factor 1, mitochondrial	Q99551;B4DPR9;B2R952;C9JNM8;C9JE25	Matrix	0	2.58079	-2.13034	1.53836	-1.75462	21.2727	20.8276	20.7388	21.7604	23.4359	23.4918	23.7102	23.5954	24.5225	23.7649	24.3274	24.3888	21.2193	20.2923	21.186	22.7369	18.49	21.0191	23.2781	23.2379	23.7216	22.044	21.4268	21.7631
1848	6	6	6	25.4	21.75	0	NDUFB5	NADH dehydrogenase [ubiquinone] 1 beta subcomplex subunit 5, mitochondrial	O43674;D3DNS1;B2R9L0;H0Y886;E7EWP0;Q05D62;H7C568;A0A087WYD0	MIM	1	6.47837	6.99758	6.24651	6.32768	28.0371	27.5669	27.5755	28.4234	28.713	28.7236	22.7973	19.5609	19.7387	21.5566	20.9628	22.4376	28.8966	28.2011	28.635	29.0765	29.5704	29.2617	23.1447	23.8029	20.1672	22.2316	23.2542	23.0745
1850	11	11	11	39.4	43.589	0	RTN4IP1;NIMP	Reticulon-4-interacting protein 1, mitochondrial	Q8WWV3;B2R9Y1;Q96RL8;G3V1R2	Matrix	0	1.89978	-1.7537	4.61608	-4.0281	21.3116	23.1865	23.5369	21.3063	23.8259	23.9179	24.452	24.4232	23.3944	24.8926	24.8836	25.5615	20.4824	18.3057	21.1358	20.1937	21.325	19.3244	24.548	23.5486	24.2658	23.0924	24.5304	24.9503
1858	28	28	28	40.9	88.339	0	CPT1A	Carnitine O-palmitoyltransferase 1, liver isoform	B2RAQ8;P50416;A0A024R5F4;H3BP22;H3BUV7;H3BUJ0;H3BMD2;Q92523;Q8WZ48;A2RRE8;Q53FV7;A8K5K1;A5PLL0;A0A024R4W7	MOM	2	4.39998	5.3797	7.09407	8.17341	27.4309	27.6037	26.9622	28.2586	27.8666	27.6488	24.2775	23.2508	23.4752	19.4885	20.5755	22.4252	28.4173	27.3847	28.1975	28.8152	28.9677	28.8032	21.5323	19.7335	20.0214	19.9185	22.0126	18.3266
1860	9	9	9	37.2	44.047	0	QTRT1	Queuine tRNA-ribosyltransferase	Q9BXR0;B2RAR3;K7ESP6;K7EJ21;K7EL95;Q71RF8;K7EPI1	Matrix	0	4.46761	-2.87439	4.13253	-4.19485	20.2062	21.0459	21.4125	20.4951	21.8887	22.3067	23.8583	23.989	23.7906	23.4519	24.3948	25.1168	20.373	18.6425	17.77	20.0707	18.6716	18.6869	20.8896	23.5456	22.8777	23.7395	24.4066	23.9249
1862	23	23	21	78.8	41.924	0	ACAA2	3-ketoacyl-CoA thiolase, mitochondrial	P42765;B2RB23;A0A0B4J2A4;B3KNP8;K7EME0;K7EJ68;K7EJB1	Matrix	0	3.085	-1.68226	3.98777	-6.34878	28.7633	27.7091	27.6519	28.5643	28.4134	28.1921	30.502	29.2248	28.713	30.4664	30.2034	30.2781	22.063	21.832	21.686	23.5077	21.3759	27.8477	29.7493	29.1023	28.5561	29.8779	29.6423	29.4771
1882	11	11	11	47.6	29.505	0	CCDC90B	Coiled-coil domain-containing protein 90B, mitochondrial	Q9GZT6;B2RE36;H0YF06;J3KN19;E9PKQ5;E9PPJ7	MIM	1	5.84742	5.21378	0.224442	0.524584	24.8546	24.92	24.6422	25.7295	26.2387	25.474	21.4099	19.7561	20.2738	18.6206	19.2618	21.2541	22.4591	22.886	20.0842	24.1341	24.386	25.4091	23.0665	23.0148	20.3898	21.783	24.4306	23.5264
1896	5	5	5	33.9	13.291	0	COX20;FAM36A	Cytochrome c oxidase protein 20 homolog	Q5RI15;B3KM21	MIM	2	5.38463	4.95894	9.19784	7.16066	26.5676	24.5252	25.8297	26.6429	25.2087	23.8008	20.633	19.1293	20.3282	20.6232	21.2828	20.8249	27.6594	26.1362	26.2965	27.6369	26.5714	26.3745	19.6089	19.5328	19.0151	19.6267	19.8525	20.0751
1897	24	24	24	58.3	54.366	0	PMPCB;DKFZp586I1223	Mitochondrial-processing peptidase subunit beta	O75439;B3KM34;Q96CP5;A8K1E9;G3V0E4;Q9UG64;B3KQ85;B4DM90;F8WAZ6;F8WEA6;F8WBE1	Matrix	0	2.96742	-1.31895	6.00895	-6.18425	28.6291	28.104	28.1662	29.0349	29.1086	28.7359	30.5678	29.5239	29.0572	29.9093	30.259	30.3751	24.7033	22.4173	21.8351	23.4079	21.6141	24.7434	29.3566	28.7477	29.0103	29.7589	29.5888	29.3644
1905	36	28	28	67.1	74.761	0	SLC25A12	Calcium-binding mitochondrial carrier protein Aralar1	O75746;B3KMV8;F8W9J0;H0YFB2;B4DGK6	MIM	6	7.9994	7.72767	9.24597	8.9356	27.9132	28.0169	27.928	28.4954	28.282	28.2843	20.7005	20.4753	19.3474	20.7337	22.1371	19.1596	29.2388	28.5926	29.0507	29.3159	29.3727	29.2776	19.8086	19.7954	20.9964	21.3807	20.3825	18.8712
1911	6	6	6	28	41.084	0	EXOG	Nuclease EXOG, mitochondrial	Q9Y2C4;B3KN09;H7C0W6;A0A024R2T8;F8WE28;F8WE38	MIM	0	5.73664	4.19387	9.03467	5.56899	25.0369	24.5568	24.153	25.3851	25.3214	25.0782	21.2179	19.8625	19.4794	21.1604	20.6674	21.9806	25.9189	25.2851	25.0561	25.9633	26.0383	26.0666	19.9275	20.0475	20.2449	19.5987	20.9469	20.1489
1924	25	25	25	59.4	53.126	0	GRSF1	G-rich sequence factor 1	Q12849;B7Z5F9;B3KP14;H0Y8R1;F5H5I6;B7Z3R7;H0YAK1;B3KW50;B7Z2D8;A0A024RD99;H0YAM1	Matrix	0	2.24342	-0.993445	6.05237	-7.40404	28.7268	27.9727	28.3222	29.0162	29.0688	28.8533	30.1322	29.0651	28.8845	29.8823	29.8024	30.1542	23.1767	21.1979	20.8306	21.9422	20.545	24.7967	29.8835	28.9248	28.7962	29.764	29.7774	29.7673
1927	16	16	16	46	62.045	0	TDRKH	Tudor and KH domain-containing protein	Q9Y2W6;Q5SZR4;B3KPI5;B4DZR8;F6TB26;B4DJ68;E9PKN8;B7ZAG4;Q9NYV3;E9PQX4	Membrane	0	6.33402	4.82565	8.7159	6.49748	26.0167	25.5037	26.0332	26.7075	25.4421	25.1342	20.707	21.7244	20.8464	20.276	20.0338	22.2959	26.986	26.2846	26.9643	27.3372	26.2045	25.6809	20.6189	19.7568	19.4168	20.1333	19.912	20.6349
1934	2	2	2	10.4	33.81	0.00028629	GOLPH3;GOLPH3L	Golgi phosphoprotein 3;Golgi phosphoprotein 3-like	Q9H4A6;B3KS18;B4DDX1;B3KQ71;B4DWL6;Q9H4A5	IMS	0	0.095314	-0.106455	2.40546	-1.88653	21.053	21.4713	21.231	21.5632	21.2441	22.5091	21.7135	22.1956	20.897	22.806	21.7186	20.3798	19.4583	18.8105	17.6757	19.3889	17.7066	19.9219	21.1678	21.4342	19.5345	21.1811	19.8688	21.0949
1949	20	19	19	34.7	79.988	0	ABCB8	ATP-binding cassette sub-family B member 8, mitochondrial	Q9NUT2;B3KSN3;Q8N1X3;C9JYI3;C9JTY4;Q6ZRM3;H7C5K9	MIM	3	4.10773	4.3347	7.3307	6.6387	25.4381	23.8624	26.0842	25.6153	25.1198	25.3243	21.4338	19.3221	19.4751	20.0967	22.4656	22.6425	26.7638	25.6735	27.0709	27.0486	27.0527	26.3895	20.7462	20.0918	18.7654	20.33	21.2325	19.001
1950	5	5	5	31	25.961	0	DNAJC30	DnaJ homolog subfamily C member 30	Q96LL9;B3KSU4;B4E1U4	MIM	1	1.16994	1.23712	2.35869	2.55525	24.6508	21.174	22.0539	22.6609	21.8762	21.7054	20.5591	21.4254	21.4112	21.8305	19.701	21.771	25.3952	23.1332	23.0806	24.1377	23.1206	22.7309	22.2635	21.6128	20.5165	19.8257	19.2844	22.7636
1971	13	13	13	30.4	66.436	0	C14orf159;C14orf159 variant protein	UPF0317 protein C14orf159, mitochondrial	Q7Z3D6;Q4LE40;B3KVU6;Q6IA66;H0YB09;Q8NB88;Q53HP9;A0A0C4DGD4;H0YB62;H0YB11;E5RIU5;E5RJ62;A0A0C4DGD8;E5RIL4;E5RFT5;E5RJ87;E5RGN8;E5RFZ6;E5RGP9;E5RK56	Matrix	0	3.19934	-3.61368	3.90662	-4.26553	21.2781	19.0206	23.3192	21.5819	21.898	21.522	23.8742	24.9023	27.0796	24.0733	24.8569	25.5157	19.1646	17.473	19.7308	18.758	19.5623	21.0244	23.9038	22.7363	21.7868	23.0041	24.966	24.9093
1985	18	18	18	36.4	78.457	0	NOA1	Nitric oxide-associated protein 1	B3KY51;Q8NC60	MIM	0	0.283236	-0.217052	4.91222	-5.1114	23.929	24.8416	25.1785	24.4044	25.4765	25.322	25.1827	24.9219	24.392	24.6193	25.7333	25.605	19.5041	19.0956	19.1915	20.9113	23.096	19.7775	25.175	25.2545	25.3362	25.3441	25.09	26.0447
1997	19	19	19	48.2	53.801	0	ALDH9A1	4-trimethylaminobutyraldehyde dehydrogenase	P49189;B4DE91;B4DX14;B4DYY1	Matrix	0	2.76146	-1.56699	6.21629	-7.73153	27.1238	27.2444	26.9514	28.334	27.8393	27.535	29.574	28.0825	28.1955	29.1981	29.6182	29.7615	20.0169	19.0642	19.2147	21.3715	20.3101	23.4681	28.4868	27.7525	27.7019	28.5529	28.7546	28.5859
2004	8	8	8	43.8	31.43	0	COX11	Cytochrome c oxidase assembly protein COX11, mitochondrial	Q9Y6N1;B4DEY8;B4DI26;I3L4E7	MIM	1	6.62963	6.36749	1.53707	1.16865	26.3393	25.6967	25.9496	26.5793	26.5929	26.0458	20.8881	19.8366	18.8569	21.0341	17.9519	20.4313	25.3999	25.004	24.6671	25.9336	25.827	26.022	24.9957	22.4498	24.45	24.1003	24.7508	25.095
2007	2	2	2	8.6	39.248	0.0068012	SLC25A39	Solute carrier family 25 member 39	Q9BZJ4;K7EMW3;K7EMR4;B4DFG5;K7EQS8;K7EJI2;B4DVL9;B4DI93	MIM	6	NaN	0	0.058474	-0.0790307	22.9327	22.3086	21.3022	21.7095	22.2751	21.2542	20.1222	18.1869	19.3576	20.239	21.6768	20.4618	21.6896	19.7957	18.8537	21.5299	20.3829	19.9632	20.6743	20.7853	19.6325	20.0686	20.8804	20.6481
2032	28	28	26	47.5	84.109	0	ATP5J2-PTCD1;PTCD1	Pentatricopeptide repeat-containing protein 1, mitochondrial	G3V325;B4DJ38;O75127;Q3ZB84;A4D273;Q3SYP6;B3KMD7;C9JJT5;C9JGL8;C9JU26;C9JQN9;C9JWL7	Matrix;unknown	0	7.11793	3.14394	7.62074	3.91004	28.7937	28.6992	28.6196	29.1057	29.1975	29.0935	26.1506	25.545	24.9161	25.6902	26.1836	26.1602	30.3286	29.7895	30.2641	30.7173	30.5967	30.523	26.1366	26.1105	26.0486	26.2161	27.161	27.0862
2036	16	16	16	44.3	39.591	0	IDH3A	Isocitrate dehydrogenase [NAD] subunit alpha, mitochondrial;Isocitrate dehydrogenase [NAD] subunit, mitochondrial	P50213;B4DJB4;Q53GF8;B7Z9J8;H0YL72;B4DSY4;H0YLI6;H0YMU3;H0YKD0;H0YNF5;H0YM64;H0YM46	Matrix	0	3.07511	-1.19156	7.14558	-4.7938	29.4767	29.1164	29.1414	29.92	29.2922	29.3079	30.9555	30.1199	29.661	30.8536	30.8684	30.9454	26.2907	24.2044	25.456	25.9073	25.6731	25.6329	30.6417	29.887	29.6058	30.6707	30.5243	30.5979
2037	6	6	6	18.7	48.461	0	SUGCT;C7orf10	Succinate--hydroxymethylglutarate CoA-transferase	Q9HAC7;B4DJF0;H0Y4N1;Q9Y6U8;B7Z568;Q75MS9	Matrix	0	3.46928	-2.93675	4.50716	-3.24542	20.2856	20.9457	19.9792	22.297	22.2263	19.6987	23.7098	23.1628	22.8606	24.3665	24.123	24.8302	20.2432	18.1943	19.545	19.1561	20.6822	19.8523	22.336	23.4157	23.0446	23.2717	23.3655	21.7122
2043	9	9	2	77.8	24.669	0	LYPLA1	Acyl-protein thioesterase 1	O75608;Q6IAQ1;B4DJV9;E5RGR0;B4DP64	unknown	0	2.2548	-1.63342	2.4688	-1.47801	23.609	25.2836	23.7715	23.9309	25.1581	24.885	26.73	25.9551	24.4236	26.4996	26.2346	26.5956	22.1946	23.0832	23.5424	23.0384	24.1736	24.4377	25.2634	24.9617	23.9982	25.105	25.2392	24.7704
2044	17	17	17	44	38.632	0	MRPL3	39S ribosomal protein L3, mitochondrial	P09001;H0Y9G6;E7ETU7;B4DKM0;E9PF06;D6RC14;B4DW56;D6RBQ5;Q96Q75	Matrix	0	7.15431	2.98468	7.39448	-4.67847	29.2975	28.941	28.6441	28.6829	29.2221	28.9357	26.0628	25.7941	25.3001	25.9449	26.6925	26.0209	24.6051	23.4631	23.257	23.7367	23.2387	24.8912	28.6313	28.3644	28.0711	28.4908	28.9189	28.7861
2062	33	33	33	65.1	61.397	0	GLUD1;GLUD2	Glutamate dehydrogenase 1, mitochondrial;Glutamate dehydrogenase;Glutamate dehydrogenase 2, mitochondrial	P00367;B4DMF5;E9KL48;B4DMG8;Q53GW3;B4E0N9;B3KT18;P49448;A0A140VK14;Q59FQ4;Q14400;Q9BSD0;Q9UQV0	Matrix	0	0.909877	-0.459383	7.24761	-4.22783	31.0428	30.4914	30.6504	31.5524	31.0902	31.0121	31.8247	30.8623	30.5898	31.7264	31.7855	31.8069	27.5441	25.9799	27.0015	27.036	27.0386	27.6881	31.7496	30.6852	30.9058	31.5975	31.4218	31.2953
2077	8	8	2	49.6	25.943	0	TMEM126B	Complex I assembly factor TMEM126B, mitochondrial	Q8IUX1;B4DP48;Q9H2Q3;H0YD74;E9PKZ9;E9PJQ6;E9PKZ7;H0YEG5	MIM	4	5.49698	3.96507	6.02358	5.57938	25.1788	25.227	25.3595	25.7574	25.1457	24.9868	22.5403	19.9163	20.5036	21.1056	22.2868	21.5122	26.651	25.8133	26.5532	26.7077	27.0219	26.6745	21.1398	22.101	19.0418	20.0412	21.47	22.1515
2079	12	12	12	52.8	31.674	0	APOA1BP	NAD(P)H-hydrate epimerase	Q8NCW5;B4DP80;Q5T3I4;Q6PGN4;Q5T3I3;B7Z9W8	Matrix	0	2.85477	-2.2982	4.17732	-5.92072	25.1424	25.2646	25.5428	23.2147	24.1106	25.6177	27.6393	26.7695	25.5018	27.3664	27.7419	27.6632	20.3212	24.0889	17.8615	19.2099	18.5107	20.0993	26.2555	25.4522	26.0428	26.0018	25.74	26.1234
2083	9	9	9	30.7	37.205	0	GHITM	Growth hormone-inducible transmembrane protein	Q9H3K2;B4DSV8;B4DPG9;Q6FIA7;B4DNL0;Q9Y6G2;Q658I8;Q9P099	MIM	7	7.77697	8.37175	9.44563	8.99605	29.9024	27.4604	28.3204	29.8655	29.1437	28.0567	21.3263	21.2629	19.5677	19.843	19.8536	20.6654	30.785	28.4199	29.4012	30.6054	29.9246	29.8062	20.538	20.9123	20.4257	20.8374	20.9162	21.3365
2100	2	2	2	4.1	112.37	0.00074166	TOP3A	DNA topoisomerase 3-alpha	Q13472;B4DSJ0;K7ELI7;A8K398	Matrix	0	0.0645877	-0.111675	1.94289	-1.84239	21.2073	19.9396	20.3894	21.103	19.7408	21.2154	21.0699	21.5888	18.846	19.1577	21.3894	22.2138	18.3379	19.8807	19.8586	17.8694	19.3069	20.0167	21.7645	21.2065	20.3271	19.2267	22.5067	21.293
2102	9	9	9	43.5	33.805	0	HAGH	Hydroxyacylglutathione hydrolase, mitochondrial	Q16775;B4DT01;H3BPK3;H3BPQ4;H3BQW8;H3BV79	Matrix	0	4.14023	-2.96609	7.68476	-5.51648	23.8083	21.6793	23.8576	24.0712	24.3884	24.0035	27.1576	26.2651	25.7148	27.0676	26.8978	26.5019	20.6388	18.8654	19.8407	20.4922	19.5901	20.2621	25.8461	24.826	25.3981	25.0024	26.29	25.4255
2104	2	2	2	18.7	23.93	0.00026617	BNIP3L	BCL2/adenovirus E1B 19 kDa protein-interacting protein 3-like	O60238;B4DUN8;H0YBC7;B4DTN1;Q6IBV1;Q9H3K3	MOM	1	1.48762	1.70164	0.0236474	-0.0545165	20.6957	19.805	23.4319	22.4182	21.8406	21.5024	20.121	18.6095	21.093	20.4348	18.5164	20.7093	19.7178	19.3337	24.2084	19.3215	19.5871	20.8234	21.0884	21.0825	20.7526	20.0786	20.1599	20.1571
2107	23	23	23	52.1	70.737	0	TBRG4	Protein TBRG4	Q969Z0;D3DVL7;B4DU42;B3KM73;B3KRS4;B3KMT3;C9J7P5;C9IZN7;H7C4R5;C9J5A2;C9J347;C9J618	Matrix	0	3.01106	-1.57232	5.51425	-5.76675	28.7084	28.1831	28.2982	28.8835	28.6878	28.5224	30.5926	29.334	28.9768	30.1705	30.7502	30.8932	24.337	24.3586	24.0053	24.51	21.0994	25.2548	29.8978	29.2518	28.9816	30.0607	29.9151	30.0585
2114	2	2	2	7.1	41.796	0.0053302	ACOT7	Cytosolic acyl coenzyme A thioester hydrolase	O00154;B4DUX0;K7EKP8	Matrix	0	0.110731	0.146377	0.773029	-0.530859	20.3379	20.9931	20.119	21.0508	20.8551	21.3755	20.0609	19.53	19.8456	20.3112	22.1921	21.9134	20.3546	20.4264	18.5713	19.754	18.7985	19.2576	20.7406	20.1737	19.6716	20.0798	19.6768	20.0051
2117	20	20	20	44	71.949	0	ADCK3;CABC1	Atypical kinase ADCK3, mitochondrial	Q8NI60;B4DVB7;Q5T7A2;B4DN23;B4DED1;B4DU83;A1L377	MIM	1	1.15105	-0.824322	4.58431	-2.61592	27.0274	25.7999	25.8424	27.6148	27.0398	26.6714	28.1227	26.9608	26.352	27.6605	27.9617	27.8839	25.5107	24.4312	24.7639	24.4927	25.6034	24.6411	27.9801	26.52	26.9849	28.5265	27.5654	27.5616
2124	19	19	19	52.4	51.4	0	CCBL2;hCG_23341	Kynurenine--oxoglutarate transaminase 3	Q6YP21;B4DW13;A0A0A0MRN7	Matrix	0	3.82808	-1.97737	8.88135	-7.8014	25.2686	25.3028	26.4772	25.7413	26.3355	25.9022	28.0096	27.5568	26.6931	27.8731	28.1907	28.5686	19.0325	19.7758	17.9483	19.4046	20.4114	20.121	26.9978	27.3755	26.9765	27.4477	27.3902	27.3142
2132	17	17	17	53.7	49.237	0	NDUFAF7	NADH dehydrogenase [ubiquinone] complex I, assembly factor 7	Q7L592;B4DXV9;B4DQY3;C9JS27;C9J236;C9JP36;B4DFS5;H7C3N5;C9JEL7;B4E0W7	MIM	0	3.6872	-1.88517	5.92762	-5.81202	25.3966	24.8334	25.0592	25.7771	25.4581	25.0106	27.8301	26.6174	25.8986	27.6188	27.4139	27.4675	21.3858	18.4942	21.059	22.0531	21.3542	19.5379	26.6853	26.3372	26.3807	26.915	26.3733	26.0648
2137	3	2	2	5.9	55.92	0.0089385	LETM2	LETM1 domain-containing protein LETM2, mitochondrial	Q2VYF4;E9PMA4;B4DY93;B7Z7T4	MIM	1	1.26204	2.09145	3.24201	3.92325	19.263	24.5922	21.2166	20.8936	24.5719	24.016	20.4155	20.4264	21.4752	20.144	20.0063	19.5373	24.7611	21.6048	24.5971	25.0751	25.6759	25.359	22.8046	20.4763	19.9797	20.4261	20.8394	19.0074
2138	9	4	4	16.3	58.674	0.00027167	TOP1MT	DNA topoisomerase I, mitochondrial	B7Z9E8;B4DYD2;Q969P6;E5KMK7;E5KMK6;E5KMK5;E5RIC7;B4E061;D3DWJ7;E5RJ95;E5RFS0;E5RJ33;Q8TBP3;H0YAR3	Matrix	0	0.587401	-0.803557	0.348602	0.466639	22.2252	21.4213	20.8991	21.2572	20.947	22.0595	23.0673	20.0834	20.7834	22.9007	22.5717	24.2243	21.3206	19.3369	19.029	20.5865	22.512	19.775	20.472	19.0176	20.372	19.5273	19.9285	20.4426
2141	11	11	11	22.1	81.876	0	DNM1L	Dynamin-1-like protein	O00429;D3DUW7;D3DUW6;B4DYR6;D3DUW5;Q32Q67;F8VZ52;B4DPZ9;F8VUJ9;B4DDQ3;H0YHY4;F8VR28;F8VYL3;F8W1W3	MOM	0	0.315723	0.963799	1.73404	-2.07945	20.5809	18.5813	20.3881	23.5754	21.8486	21.3366	16.2754	23.0441	19.1085	22.0199	17.7191	22.3611	20.3077	19.3686	18.2723	21.1489	20.6005	20.9595	22.312	22.1061	19.3922	23.1942	22.9583	23.1715
2187	2	2	2	22.5	14.149	0	CHCHD10	Coiled-coil-helix-coiled-coil-helix domain-containing protein 10, mitochondrial	Q8WYQ3;B5MBW9	IMS	0	1.28797	1.05583	0.0878075	0.205948	21.087	22.8073	21.5618	21.4819	21.3928	22.8389	20.8222	21.7283	20.1264	19.4231	21.5748	21.1599	22.2748	20.488	19.0367	22.9671	18.8386	20.2814	21.6433	20.9119	20.0087	18.523	19.6185	21.9456
2202	10	10	10	42.2	35.896	0	NIT1	Nitrilase homolog 1	Q86X76;B7Z410;B2R8D1	Matrix	0	4.44359	-3.17661	2.89163	-2.78216	20.0804	22.0153	22.102	21.7178	21.3179	21.6148	25.2207	24.8319	23.0912	25.2622	24.4227	25.0794	20.3243	19.558	19.6705	20.423	19.8731	20.3481	23.7174	20.6256	21.2983	23.7281	23.2081	24.3124
2209	4	4	4	22.4	21.541	0	TMEM11	Transmembrane protein 11, mitochondrial	P17152;B7Z587	MIM	2	9.59002	6.63132	0.79122	-0.683176	27.1664	26.9554	26.4094	27.6903	27.3212	27.2959	20.9056	19.9814	19.8546	20.5271	21.0584	20.7234	23.5406	22.7168	24.3959	24.6484	24.3658	25.3202	25.6403	25.0527	24.944	25.0348	23.7332	24.6819
2213	7	7	7	26.1	43.573	0	SIRT3	NAD-dependent protein deacetylase sirtuin-3, mitochondrial	Q9NTG7;E9PM75;B7Z5J1;B7Z7G4;E9PK80;B7ZA60;B7Z580;E9PN58;B7Z777;E9PNA0	Matrix	0	2.29411	-2.11397	3.8896	-3.27446	21.2463	20.9342	23.4603	21.107	20.5922	22.1096	24.9399	22.5501	22.57	23.4753	24.4735	24.1246	18.2637	18.7722	18.5719	18.5361	20.9805	19.3586	22.7018	21.5026	21.1713	22.3478	22.8948	23.5114
2236	3	3	3	20.6	26.11	0.0055543	FAM173B	Protein FAM173B	Q6P4H8;B7ZAK2;J3KN90;D6RBE3;D6RIE0	MIM	1	0.917563	0.971576	0.238998	0.449603	22.0096	20.7498	20.3393	21.5735	21.8809	21.6205	20.9591	18.4018	20.7531	20.4267	19.7398	22.0637	21.3527	19.8619	22.1145	17.9297	21.7444	20.1499	20.6641	19.0385	19.8688	21.5534	20.7194	18.6112
2237	28	28	28	66.2	53.354	0	SLC25A24	Calcium-binding mitochondrial carrier protein SCaMC-1	Q6NUK1;B7ZB41;B4E290;A0A3B3IU96;J3KN42;H3BMI3	MIM	6	5.16228	9.67349	4.85625	9.9999	30.9789	30.3927	30.3909	31.3121	31.2348	31.0129	22.5113	21.5933	19.832	16.3672	23.9587	23.0188	32.093	30.8349	31.5135	32.1366	32.1466	32.0049	20.9923	19.1483	20.9555	18.7879	24.0794	26.7667
2243	4	4	4	10.5	37.062	0	COX18	Mitochondrial inner membrane protein COX18	Q8N8Q8;B7ZL88	MIM	3	4.19857	3.1742	3.84509	4.12219	24.8742	24.0785	23.6798	25.552	24.4995	24.5189	21.4147	19.6841	22.3998	21.9312	21.9546	20.7733	25.8656	22.63	25.0482	26.0431	25.3403	25.0668	20.2524	20.4764	19.8639	22.5904	22.111	19.9669
2266	9	9	9	20.1	70.178	0	CROT	Peroxisomal carnitine O-octanoyltransferase	Q9UKG9;C9J3D7;B4DT97	unknown	0	1.52058	-2.64666	1.61634	-1.84149	21.598	18.6257	20.5823	18.4959	21.6413	23.3742	22.959	23.0383	22.5226	21.7236	26.7217	23.2321	18.2815	19.5031	18.4766	20.1527	17.1373	20.1095	20.2724	21.4998	18.8531	21.9612	20.2372	21.8859
2277	2	2	2	46	6.9151	0	COX17	Cytochrome c oxidase copper chaperone	Q14061;C9J8T6;H7C4E5	IMS	0	3.49923	3.82255	2.59303	2.85717	26.0683	22.4882	24.6486	24.5755	25.8982	25.2356	21.553	20.0596	22.3388	19.2854	20.818	21.9243	24.7893	20.8995	22.6213	24.8335	23.5007	22.7957	20.3522	19.4135	19.1177	21.2083	21.2542	20.9511
2283	8	8	8	58.1	11.749	0	CYCS	Cytochrome c	P99999;C9JFR7;G4XXL9;Q6LER6;CON__P62894	IMS	0	4.06739	-2.03003	4.95522	-3.50293	27.9187	27.076	26.8123	28.0221	28.2228	27.7701	30.2121	29.3142	28.7615	30.15	29.7918	29.7724	26.2182	24.5353	24.4304	26.0139	24.9233	26.1065	29.2458	28.5233	27.673	29.4433	29.2172	29.1426
2286	14	14	14	68.3	25.65	0	MRPS34	28S ribosomal protein S34, mitochondrial	P82930;C9JJ19;A4UCR9	Matrix	0	3.5917	2.15805	5.74183	2.63625	29.6908	29.042	29.3376	30.0112	29.8503	29.5518	28.1353	26.3731	26.3194	27.4372	27.8805	28.3899	30.2508	28.8615	29.8474	30.2445	30.529	30.2568	27.6072	27.4019	26.8875	27.4766	27.2339	27.5653
2291	3	3	3	28.5	16.62	0	CCDC58	Coiled-coil domain-containing protein 58	Q4VC31;C9JQ41;H7C525;C9JBU9	IMS	0	0.333588	0.575721	2.83338	-3.0209	24.6161	23.612	21.2378	25.2868	25.1516	24.7881	24.9098	23.9242	22.4286	24.4235	22.4199	23.1322	19.1162	17.9117	20.4623	19.2035	17.7065	21.7412	22.8351	21.68	22.0623	22.753	23.4131	21.5234
2364	20	20	20	31.9	97.41	0	FASTKD1;FLJ21901	FAST kinase domain-containing protein 1	Q53R41;D3DPC4;Q05D57;E7EW60;C9JTP4;C9JMM4	Matrix	0	1.19034	-0.815793	7.55155	-5.20282	24.4566	24.0399	24.1739	22.2439	24.0829	24.734	25.0567	24.4461	24.4329	24.3708	25.106	25.2136	19.1881	19.1521	20.0052	20.3136	19.274	19.7715	25.6255	24.5071	23.856	24.3915	25.221	25.3203
2375	10	10	10	42.9	30.344	0	PROSC	Proline synthase co-transcribed bacterial homolog protein	O94903;D3DSW3;A8K520;B3KMP6;E5RG77;E5RFX7;E5RFZ4;H0YBG2	Matrix	0	4.7458	-3.2425	5.91238	-4.18352	20.8361	21.7379	21.0862	21.9609	20.3637	21.5711	24.7958	23.8758	23.3653	24.1307	25.4116	25.4317	19.5317	19.6687	19.0333	20.1538	18.8918	20.9728	24.1399	23.9872	22.7116	24.2072	23.7616	24.5456
2378	6	6	6	30.2	31.648	0	PLSCR3;hCG_1987383;TMEM256-PLSCR3	Phospholipid scramblase 3	Q9NRY6;D3DTP7;I3L3X5;B3KP67;B2RBF8;I3NI29;I3L161;I3L4F5	MIM	1	0.198262	-0.360807	4.57133	3.87812	23.6231	20.7942	20.6583	18.8923	22.1331	20.2925	20.3915	20.7365	22.2059	21.5949	21.3551	22.2744	24.4198	23.0233	21.6962	24.2596	24.3242	23.5367	20.1486	20.2109	18.3072	19.9324	20.1991	19.1929
2384	45	45	44	52.9	88.583	0	AFG3L2	AFG3-like protein 2	Q9Y4W6;D3DUJ0;Q8TA92;K7EP56;Q658U5	MIM	2	3.18052	5.42186	5.82109	8.54662	30.7033	30.0162	29.7796	30.8347	30.5093	30.4889	28.6659	23.2926	22.6283	21.9647	26.5326	26.7167	31.5571	30.2938	31.1132	31.673	31.3484	31.4925	20.7194	21.6314	23.5743	20.5582	24.2794	25.4356
2391	11	11	11	37.6	44.297	0	ACADS	Short-chain specific acyl-CoA dehydrogenase, mitochondrial	P16219;E5KSD5;D4QEZ8;E9PE82;E5KSE7;B4DUH1	Matrix	0	1.64318	-1.46048	6.40417	-5.52574	24.0681	23.5584	24.9946	25.5797	23.0294	22.5799	25.9846	25.0198	24.2816	25.9331	25.8242	25.5298	19.2407	18.0395	20.587	20.418	18.8416	18.2144	25.1811	24.4228	24.7733	25.2575	24.7249	24.136
2405	2	2	2	27.7	9.3959	0	COX7A2	Cytochrome c oxidase subunit 7A2, mitochondrial	P14406;Q496I0;D6RIE3;D6RGV5;H0UI06;D6R9C3	MIM	1	7.42303	8.17414	4.68943	4.07353	28.1443	28.3139	28.3538	28.4134	28.2778	28.3191	20.0026	19.64	21.3883	18.7639	18.9031	22.0795	26.1545	26.8935	25.0301	27.9484	27.7977	27.1805	22.8692	21.6694	22.3168	22.5965	23.8112	23.3006
2413	11	11	4	47.9	34.012	0	SLC25A1	Tricarboxylate transport protein, mitochondrial	P53007;D9HTE9;Q6LAP8	MIM	6	6.19004	8.7706	6.5555	9.52935	30.9266	30.2317	30.5715	31.1618	31.4666	30.8368	20.1708	24.5424	19.6386	22.1887	23.5701	22.4606	31.3948	30.5209	31.1672	31.6068	32.0262	31.8437	20.1629	19.0164	23.3615	22.7635	23.5181	22.5612
2421	53	53	53	59.6	115.91	0	OPA1	Dynamin-like 120 kDa protein, mitochondrial;Dynamin-like 120 kDa protein, form S1	E5KLM1;O60313;E5KLL9;E5KLJ9;E5KLM2;E5KLM0;A0A2R8YDM2;E5KLK0;A0A2R8Y3X5;C9JMB8;A0A2R8YE78;A0A2R8YFD1;A0A2R8YGE5;A0A2R8YD53;Q6PEK6;A0A2R8Y4Q3;A0A2R8Y4G4;A0A2R8YE54;H7C141;A0A2R8Y5G3;H7C3G2;A0A2R8Y5E2;C9JY58	MIM	1	0.348645	-0.299486	2.36195	-1.44131	29.2398	27.9669	28.0922	29.602	29.249	29.4001	30.1267	29.0712	28.8576	29.8211	28.6669	28.8035	28.2687	26.3314	27.1033	28.4496	28.2002	28.2109	29.7309	28.8193	28.5743	29.6291	29.3506	29.1077
2422	22	22	22	60.4	47.47	0	PUS1	tRNA pseudouridine synthase A, mitochondrial;tRNA pseudouridine synthase	Q9Y606;E5KMT5;E5KMT6;G8JLB3;A0A024RBS6;F5H1S9;F5GY32;F5H168;F5H1B2;F5GXL3;F8W9U5	Matrix	0	4.22472	-1.4583	4.75181	-7.33237	27.6301	27.2814	27.7369	27.7509	27.7333	27.3761	29.6472	28.5519	28.3458	29.0769	29.285	29.3517	22.5048	18.5968	17.8785	22.1975	22.198	23.6168	28.5789	28.208	28.1391	28.6579	28.7868	28.6161
2424	36	36	36	58.6	83.471	0	GFM1	Elongation factor G, mitochondrial	Q96RP9;E5KND5;E5KND7;C9IZ01;D3DNL3;F8WAU4;A0A0S2Z5W5;Q9H9M0;C9JA25	Matrix	0	4.83289	-1.17066	6.99803	-4.58694	29.0416	28.6418	28.7365	29.5189	29.312	29.1688	30.4203	30.3159	30.0724	30.0505	30.2539	30.3305	25.5422	23.7425	25.6295	25.3864	24.4815	25.3658	29.8928	29.1272	29.1946	30.0221	29.7074	29.7256
2425	24	24	18	63.6	50.817	0	NDUFV1	NADH dehydrogenase [ubiquinone] flavoprotein 1, mitochondrial	P49821;G3V0I5;E5KNH5;Q53G70;Q96ID4;B4DE93;B4DUN7;E9PMX3;E9PQP1;E9PPR0;E9PLC6;H0YE81;E9PPS5;E9PPD6;H0YD04	MIM	0	6.7338	3.8784	7.01188	-6.64146	30.4344	29.9802	30.1857	30.1895	30.7785	30.1229	26.9122	26.222	25.1085	26.6014	27.0482	26.5283	24.7027	22.5646	23.9067	21.6308	23.375	24.4819	30.0186	29.9893	29.836	29.9397	30.1495	30.5773
2426	36	36	35	41.3	139.56	0	POLG	DNA polymerase subunit gamma-1	P54098;E5KNU5;E5KNX5;A8K5G6;E5KNV8;E5KNW2;H0YD36;A0A1B0GTU7;A0A1B0GVT8;A0A1B0GTQ6;A0A590UK63;A0A590UJP1;A0A0D9SFM1;H0YCV2;Q6LCA9;A0A1B0GW33;A0A3G6VDW8;A0A3G6VDX0;A0A0K2FPC8;H0YDF1;H0YCD2;A0A3G6VDX4;Q2V8X9;A0A0K2FP50;H0YE43	Matrix	0	4.21245	-2.24014	4.59809	-2.31389	25.0859	24.6444	24.1434	25.5741	25.1212	25.261	27.1307	26.4265	28.369	26.752	27.2939	27.2988	24.3568	22.9892	23.9611	24.8863	24.2676	24.2479	26.862	26.3219	25.6385	26.8546	26.4407	26.4748
2427	101	101	100	75.2	157.9	0	LRPPRC	Leucine-rich PPR motif-containing protein, mitochondrial	P42704;E5KNY5;B4DSR0;A0A0C4DG06;B8ZZ38;C9JCA9;H7C3W8	Matrix	0	0.209043	-0.118917	6.43903	-4.77203	32.6805	32.3177	32.2388	32.9283	32.9446	32.7471	33.2043	32.241	32.0868	32.8648	33.0464	33.127	29.3027	26.5825	28.0761	27.8585	28.0106	28.835	33.0789	32.4577	32.4099	33.0899	33.0706	33.1907
2428	42	42	42	75.4	79.467	0	NDUFS1	NADH-ubiquinone oxidoreductase 75 kDa subunit, mitochondrial	P28331;E5KRK5;A0A291FIZ5;B4DJ81;Q9P1A0;C9JPQ5;F8WDL5	MIM	0	6.43516	4.16288	7.54596	-6.49016	30.1701	30.6492	30.6013	30.6816	30.9833	30.861	26.5194	26.7961	25.7902	25.2662	27.2224	27.375	23.8926	23.5261	24.1857	23.8147	22.1765	25.211	30.0828	30.2505	30.0053	30.0324	30.6111	30.7655
2429	20	20	20	52.8	54.91	0	POLG2	DNA polymerase subunit gamma-2, mitochondrial	Q9UHN1;E5KS15;E5KS22;A0A5F9ZHX9;A0A5F9ZH93;J3KRM2;J3QRU9	Matrix	0	2.97403	-2.47753	3.46066	-4.26405	23.6608	23.1997	23.0176	23.4477	23.9066	23.2008	27.0389	25.5516	23.441	26.3617	26.2756	26.6296	21.2951	17.6762	20.027	21.2057	23.2239	19.7249	25.524	24.1172	24.5206	25.6489	24.3228	24.6037
2430	17	17	7	62.2	35.39	0	TSFM	Elongation factor Ts, mitochondrial	P43897;E5KS95;B4DHY8;C9JG32;F8VPA7;F8VS27;F8WCK2;A0A494C1M9	Matrix	0	5.62332	-2.37657	8.1928	-5.60258	28.2552	27.9605	27.5935	28.5652	28.2909	28.2054	30.971	29.9496	29.8059	30.686	30.9017	30.8158	24.905	23.3939	23.7719	24.4389	23.321	24.9526	30.1101	29.5808	29.5108	29.8577	29.594	29.7454
2431	8	8	8	41.9	32.055	0	DGUOK;hCG_40733	Deoxyguanosine kinase, mitochondrial	Q16854;E5KSL5;E5KSL6;D6W5I0;Q9BVK7	Matrix	0	3.09109	-2.70044	6.55703	-5.66773	24.383	24.2905	22.846	22.7486	22.7111	21.9203	26.378	25.3216	24.162	26.1925	25.9818	27.0663	19.4391	17.8432	18.9049	20.2748	20.7927	19.2508	25.0495	25.216	25.3831	25.2579	25.4833	24.122
2432	19	19	19	44.7	29.096	0	TFAM	Transcription factor A, mitochondrial	Q00059;Q6LES8;E5KSX8;E5KSU5;H7BYN3;Q05D31;Q3SX57	Matrix	0	5.42447	-2.1362	6.43864	-5.79445	29.1724	28.7237	28.9914	29.5978	29.3166	29.3567	31.5769	30.5902	30.8298	31.6129	31.688	31.6778	25.4404	23.3728	24.1251	25.4187	25.1863	26.6729	31.095	30.5319	30.1932	31.126	31.02	31.0168
2433	20	20	20	40.8	77.153	0	PEO1;C10orf2	Twinkle protein, mitochondrial	Q96RR1;E5KSY5;Q9H6V3;B4DLM7;A0A2R8Y4V4;A0A3B3IT76;A0A2R8Y746	Matrix	0	1.82277	2.27855	4.81481	-4.77234	26.1477	24.4956	24.5428	25.3113	24.1995	24.4839	23.7496	21.9445	19.6826	22.3046	23.0012	24.827	21.1436	19.7107	20.1107	21.4364	19.5037	17.9289	25.5959	24.0642	23.762	25.6364	24.2633	25.1462
2434	7	7	7	34.8	34.645	0	UNG;DKFZp781L1143	Uracil-DNA glycosylase	P13051;E5KTA5;F5GYA2;E5KTA6;Q6FHS8;Q68DM5;B4DRT6	Matrix	0	6.20732	-3.61046	7.01339	-4.66057	22.0053	20.7605	22.4825	21.5625	21.5516	22.553	25.6013	25.5799	24.6981	25.2751	25.4396	25.9841	19.6705	19.5447	19.9597	21.2541	19.3652	19.0996	23.8246	24.812	24.7919	24.386	24.3885	24.6541
2435	3	3	3	19.6	34.389	0.00027152	NTHL1	Endonuclease III-like protein 1	P78549;H3BRL9;E5KTI5;A0A494BZZ6;A0A494C106;H3BPD5	unknown	0	0.189417	0.211727	0.447171	-0.595386	21.4135	21.0219	21.9425	21.8466	21.1008	21.3647	20.6455	22.5201	22.3592	20.0077	20.5168	21.3702	21.3333	18.3374	19.1387	21.2357	18.7275	19.3986	20.916	20.143	20.9293	18.8747	20.0485	20.8321
2436	20	20	20	68.8	39.542	0	TFB1M	Dimethyladenosine transferase 1, mitochondrial	Q8WVM0;E5KTM5;A8K0B9	Matrix	0	2.51406	-1.44292	5.29293	-4.52515	27.5621	25.9646	25.9252	26.2143	26.2277	26.5392	28.4439	26.9399	27.1931	28.5131	27.681	28.3196	25.2113	22.3321	23.4031	22.6037	22.2022	22.2493	28.397	27.3611	27.1947	27.1564	27.3542	27.6892
2441	3	3	3	9.5	62.615	0.00025681	EPHX2	Bifunctional epoxide hydrolase 2;Cytosolic epoxide hydrolase 2;Lipid-phosphate phosphatase	P34913;E5RFU2;E5RFH6;B4E1M2;B4DFE9;E5RI53;H0YAW7	unknown	0	2.03203	1.09288	NaN	0	21.6514	21.3555	21.8207	21.6627	20.6096	20.0876	19.6815	19.6332	19.7964	20.6812	20.2928	20.5452	21.9114	18.6872	20.5166	19.412	17.9198	20.0475	20.3966	20.2113	18.7906	20.4566	20.5235	19.9078
2449	12	12	12	48.2	27.391	0	NDUFV2	NADH dehydrogenase [ubiquinone] flavoprotein 2, mitochondrial	P19404;Q6IPW4;Q6IB76;E7EPT4;Q9UEH5;A8K750	MIM	0	6.35009	4.6631	5.33123	-4.79125	28.1657	28.1608	28.0955	28.061	28.7837	28.6076	24.1642	22.8645	22.1463	24.5742	24.3383	23.808	21.9583	22.629	20.7062	20.7821	21.0112	23.9775	26.1806	26.5503	26.5249	26.6427	26.9904	26.923
2455	8	8	8	40.3	23.64	0	MRPL22	39S ribosomal protein L22, mitochondrial	Q9NWU5;J3KQY1;E7ESL0	Matrix	0	5.36259	3.36556	5.20782	-4.88828	28.0351	27.43	28.473	28.1331	28.6084	28.0447	25.3218	24.1427	23.5785	24.5473	25.1232	25.8174	21.9202	21.868	21.4956	21.115	22.8399	24.8018	27.3996	26.8381	26.6879	27.2291	27.6354	27.5801
2463	43	43	43	66.3	82.999	0	HADHA	Trifunctional enzyme subunit alpha, mitochondrial;Long-chain enoyl-CoA hydratase;Long chain 3-hydroxyacyl-CoA dehydrogenase	P40939;E9KL44;H0YFD6;B4DRH6;A0A2R8Y4F5;B4DDZ5;A0A2R8YG21;A0A2R8Y688;V9GZL3	MIM	0	3.81815	1.89283	7.37488	-4.56818	32.2355	31.6892	31.8917	32.6855	32.5328	32.3206	30.561	29.9548	29.279	30.1082	31.0606	31.0347	27.8218	26.2381	27.4264	27.5964	27.2872	28.3028	32.1622	31.6726	31.5425	32.2747	32.24	32.1898
2465	25	25	25	62.5	58.215	0	PCCB	Propionyl-CoA carboxylase beta chain, mitochondrial	P05166;Q59GV0;E9PDR0;E7EX59;C9JQS9;A0A1B2JLU8;E7ETT1;E7EUY3;E7ETT4;B7Z8A8;E9PEC3;F8WBI9;B7Z7U9;E7ENC1;Q86TD7;Q9HBR7;Q8WVH4;H7C5C9;C9JVW9;C9JVY9;C9JAW3	Matrix	0	2.37393	1.03751	8.23646	-7.41967	27.068	26.5899	27.1639	27.1188	27.346	27.4516	26.339	25.496	25.181	26.1975	26.4844	26.8154	19.1771	19.3883	20.4127	18.5214	19.1542	21.18	27.0468	26.8265	26.8559	26.8808	27.3094	27.4324
2466	6	6	6	51.5	14.502	0	MRPS17;hCG_1984214	28S ribosomal protein S17, mitochondrial	Q9Y2R5;E9PE17;Q8IY71;I3L0E3	Matrix	0	2.61372	2.34356	1.32429	-0.645444	27.8247	27.4167	27.484	27.7729	27.6315	27.7889	26.4041	24.9561	22.6695	25.3838	26.0224	26.4213	26.3621	25.4194	25.63	26.3285	26.5159	26.8037	27.548	26.3799	26.7774	26.9174	26.3231	26.9863
2472	11	11	11	48.7	35.392	0	SLC25A44	Solute carrier family 25 member 44	Q96H78;E9PGQ0;B4DGC4;B4DSH6;B4DET2	MIM	6	3.31847	3.54853	5.49501	4.45251	24.186	23.0133	23.8686	24.3243	23.3656	24.7967	22.4896	18.8208	18.3546	20.5816	21.6043	20.4124	25.5415	23.6282	24.426	25.0201	25.2721	25.3252	20.2208	20.5006	19.6945	22.1583	20.3742	19.5498
2504	2	2	2	16.9	18.828	0	C12orf65	Probable peptide chain release factor C12orf65, mitochondrial	Q9H3J6;F5GWJ6;F5H4X5	Matrix	0	0.00316713	-0.00743326	1.31965	-1.82198	22.0608	20.892	21.6521	21.0756	22.8013	22.6328	24.1292	22.4216	19.6756	23.5619	20.7282	20.6428	18.5171	19.5299	18.2469	20.4563	19.6723	21.4382	20.4041	21.9371	18.7329	22.6152	22.558	22.5453
2508	4	4	4	35.5	19.599	0	SDHAF2	Succinate dehydrogenase assembly factor 2, mitochondrial	Q9NX18;F5GYJ5;F5H8E2;F8W679;M0QYN2;F5GXW4;M0R060;F5H5T6	Matrix	0	0.0856381	0.292684	1.84632	-0.854545	23.2823	20.104	15.8563	22.8952	21.9063	22.1185	22.5105	19.1098	19.5754	22.0517	21.1266	20.0324	18.9603	19.8314	18.7885	18.9696	18.8021	18.8578	20.1612	19.1976	20.5324	19.9106	20.3639	19.1714
2518	11	9	9	32.6	36.201	0	SLC25A14	Brain mitochondrial carrier protein 1	O95258;F6SL11;B4DJN2;B4DMK1;B7Z996;Q5JY88	MIM	6	5.78898	4.03636	4.11622	5.282	25.4569	23.5444	24.5391	25.4211	25.4291	24.7577	21.083	20.4352	19.9528	21.6957	20.4764	21.2871	26.9449	25.5719	26.0623	26.7384	26.1203	26.7929	20.9637	19.9486	18.5039	24.3405	21.6421	21.1399
2530	6	6	6	31.8	17.342	0	FAM162A	Protein FAM162A	Q96A26;F8W7Q4;E9PH05;B4DF97;Q9H2P1	MIM	1	6.47389	8.82215	4.95452	4.44959	30.9712	29.918	29.8663	31.1126	31.0058	30.7095	20.9263	23.3609	20.0914	20.3726	24.4203	21.4789	31.0775	29.7852	30.5559	31.2294	31.1543	31.1622	27.4529	24.9971	25.6012	25.2133	27.4336	27.5688
2538	4	4	4	19.3	32.94	0	MMADHC	Methylmalonic aciduria and homocystinuria type D protein, mitochondrial	Q9H3L0;F8WEC0	Matrix	0	6.05491	3.70241	6.26361	5.64875	24.8793	25.2053	24.7703	25.6937	25.91	25.3329	22.0014	21.2277	20.3018	21.8588	22.2988	21.8884	26.7392	25.5952	25.8633	26.9713	27.2167	27.0601	20.5424	19.6606	20.1394	21.0556	21.717	22.4383
2547	4	4	4	35.2	20.746	0	BCL2L2	Bcl-2-like protein 2	Q92843;G3V5A9;G3V4B7;G3V3B7;G3V3G8;H0YJC7	MOM	0	0.800548	0.967363	2.37459	1.63953	20.4693	20.7736	22.7243	19.5788	21.9929	20.5211	19.4429	18.4004	20.6313	19.7187	20.8428	21.2197	21.1046	21.5305	20.926	22.6889	22.3057	21.676	20.8273	18.6606	19.6936	20.4734	19.8352	20.9044
2557	18	18	18	55.6	41.28	0	MRPS22	28S ribosomal protein S22, mitochondrial	P82650;G5E9W7;G5E9V5;Q8NBL6;A8K9Y7;H7C5H3;H7C5F2;Q59GX8;H7C5L9;Q96Q16;C9J5D8	Matrix	0	3.59185	2.63354	7.13201	-5.99355	29.1603	29.1669	29.266	29.6229	29.7902	29.9058	27.2999	26.215	24.8928	27.1117	27.7886	27.8031	22.557	22.5805	22.2402	23.5891	23.518	24.9248	29.2128	29.0687	28.6091	29.3524	29.4953	29.6326
2577	3	3	3	27.7	14.365	0.0093666	PCBD2	Pterin-4-alpha-carbinolamine dehydratase 2	Q9H0N5;H0YA52	unknown	0	0.107592	-0.178428	NaN	0	21.7795	21.0803	21.8445	21.4667	19.7957	21.2303	21.3035	19.7261	20.0034	21.5947	22.7165	22.9234	20.2346	18.9867	20.0686	19.4019	19.1291	20.7476	20.8301	20.9165	19.9732	20.3356	20.3805	21.0306
2578	8	8	8	43.5	26.832	0	REXO2	Oligoribonuclease, mitochondrial	Q9Y3B8;H0YGR4;H0YG54;F5GYG5;F5H784;F5H7P1;H0YF66;Q9BTR4;F5H6P8;H0YG37	Matrix	0	4.02445	-3.73354	6.65099	-5.90651	22.8428	22.7311	24.1939	19.9868	22.9107	22.2193	26.2988	25.6313	25.7315	26.1877	26.7149	26.7217	18.6641	18.1528	19.7882	20.2477	18.032	20.2732	25.1921	25.1628	24.1077	25.1637	25.8199	25.1509
2581	7	7	7	66.2	15.086	0	GATC	Glutamyl-tRNA(Gln) amidotransferase subunit C, mitochondrial	O43716;H0YIV9;F8VRU3;J3KMY1	Matrix	0	6.16021	3.48033	0.240623	-0.31554	24.5129	23.3147	23.7221	25.0759	24.7184	24.1887	20.2496	20.5685	21.5124	20.8808	20.8348	20.6047	19.612	19.8762	20.5049	19.4506	21.2449	20.578	21.9187	19.8021	19.2823	19.6052	20.7508	21.8007
2589	10	10	1	34.5	43.599	0	MTRF1L	Peptide chain release factor 1-like, mitochondrial	Q9UGC7;H2KNE8	Matrix	0	4.84746	-2.76314	6.99033	-6.67018	22.8904	23.4613	25.2166	24.2302	24.3676	24.4362	27.1485	26.6558	26.9372	26.5099	26.699	27.2307	20.6947	20.4073	18.6163	18.1787	18.9796	19.887	25.5422	26.0715	25.5991	25.656	27.0276	26.8882
2590	10	10	10	35.9	39.589	0	AKR7A2;HEL-S-166mP	Aflatoxin B1 aldehyde reductase member 2	O43488;H3BLU7;V9HWA2;B4DZX4;Q8NHP1;A0A499FJT0;H7C5H7;O95154;A0A384MDN8	Matrix	0	3.98433	-2.26805	7.09066	-6.85795	24.8515	24.9287	24.2979	24.0463	24.6418	25.2904	27.3305	26.1164	25.8278	27.2712	27.3614	27.7575	20.5124	19.0007	18.6072	19.8875	18.4083	21.1624	26.7554	26.3896	25.8054	25.8777	26.8554	27.0428
2597	21	21	21	55.2	56.438	0	ABAT	4-aminobutyrate aminotransferase, mitochondrial	P80404;X5D8S1;H3BRN4;H3BNQ7;B7Z1V4;X5D2Y3;H3BPW8;H3BMJ9;H3BRJ1;H3BRT1	Matrix	0	3.56484	-3.09727	5.8283	-5.47468	25.1001	23.3171	23.1723	23.9214	22.7535	22.4038	27.6434	25.5746	25.2065	27.4914	26.9205	26.4154	19.8661	18.1155	20.4199	20.9803	19.2904	21.4443	25.9509	25.3819	24.9462	26.0194	24.7347	25.9315
2598	2	2	2	15.7	25.13	0	FAM173A	Protein FAM173A	Q9BQD7;H3BQW1;J3KMW5	MIM	1	0.214868	0.255269	2.14262	2.60655	21.6977	21.3893	21.4947	22.1399	21.7048	20.2978	22.6059	20.2687	20.9147	22.0029	21.4196	19.9807	23.1366	23.4333	23.5183	23.6919	23.9675	23.4034	23.3839	20.421	19.2118	19.238	20.1204	23.1367
2600	4	4	4	30.7	23.449	0	GFER;ALR	FAD-linked sulfhydryl oxidase ALR;Sulfhydryl oxidase	P55789;H3BRD2;Q9H2X5;H3BRW3;H3BQQ4;Q9UQK8;Q9NY86	IMS	0	0.298107	-0.650107	3.71773	-2.9444	21.0089	22.5653	20.8396	20.5665	23.8055	23.5951	24.6744	22.6047	23.2914	24.3984	21.0651	20.2475	18.6792	18.5373	19.3523	19.3311	19.8637	21.424	22.4306	21.7485	22.4341	23.8121	22.2276	22.2012
2607	72	72	72	69.3	133.94	0	DHX30	Putative ATP-dependent RNA helicase DHX30	Q7L2E3;H7BXY3;Q6W6M7	Matrix	0	1.41303	0.698275	5.54719	-3.11597	31.0347	30.4007	30.568	31.3075	31.055	30.9146	30.2469	29.6232	29.4134	29.9897	30.8168	31.0007	28.2079	26.4297	28.1539	28.02	28.0023	28.1688	31.2366	30.4361	30.3637	31.2959	31.1054	31.2406
2610	9	9	9	57.6	22.284	0	APOO	Apolipoprotein O	Q9BUR5;H7C1U8;A0A0J9YWW6;A0A0J9YXS4;G3V1B6	MIM	1	8.65189	8.63702	6.11479	3.98496	28.4898	27.9892	27.7036	28.9913	29.282	29.0621	18.5625	20.3909	19.3113	20.3983	20.869	20.1639	29.376	27.677	28.6064	29.2706	29.7958	29.1399	25.7341	24.6589	25.5476	24.6904	24.7628	24.5621
2618	3	3	2	12.4	24.806	0	ATP6;ATPase 6;atp6;MTATP6;MT-ATP6	ATP synthase subunit a	H9STU8;D2Y6Y7;Q4GD70;Q4ZEL1;Q4VFM9;Q4ZEI5;Q4VFB5;Q5XSM6;Q6VL11;Q4GQR4;Q4GMY9;Q4GM79;Q4GKN3;Q4GE32;Q4G992;Q4ZFC1;Q4G8X5;Q4F459;Q5SB58;Q5SB97;Q5XS83;Q4GV61;Q4GSG2;Q6VKS1;Q6VJI3;Q6VJ77;Q4ZF95;Q4ZFD4;Q6VHL0;Q5S956;U3LBD0;Q6RQU7;Q5SAZ3;U3KWA8;T2HJH9;T1WUI6;T1SXS5;T1SWT7;T1SUY8;T1STG6;S4UQD8;S4SQC6;Q7Y788;Q6VLT0;D3KAZ0;Q6VLP4;U3L335;Q5SAH4;Q5SA70;Q5S9N8;Q5S9J9;Q5S9H3;Q5S9G0;Q6VHW2;Q6VHB0;U5KQ12;X5BSQ0;…	MIM	6	6.99608	6.79112	7.99464	7.08027	26.9046	26.3521	26.3009	27.2515	27.2401	27.1084	19.134	19.3654	18.7983	21.5806	21.267	20.2655	27.2862	26.4143	26.2582	27.5902	27.6104	27.8041	20.5315	20.9989	18.8887	20.3186	19.441	20.3032
2623	5	1	1	18.2	33.721	0	SLC25A52	Solute carrier family 25 member 52	Q3SY17;I3L0B8;B4DYA5	MIM	6	0.734757	0.922565	2.95789	2.16981	21.1632	22.0749	21.4178	22.1402	22.8638	22.3975	22.0202	18.7739	21.493	19.8608	21.8201	22.5541	22.4682	21.9911	22.3211	23.0022	22.99	23.1197	20.0744	22.0943	18.7489	20.5801	20.721	20.6548
2627	12	12	12	36.9	36.436	0	ATPAF1	ATP synthase mitochondrial F1 complex assembly factor 1	Q5TC12;I3L448;H0YD21;A8MRA7;H0YEW4;Q9NTF8;B7Z3U4;H0YCA6;H0YDD6	Matrix	0	0.573986	-0.718239	5.52792	-7.36446	26.8952	26.0411	26.6861	27.3223	26.6539	29.1661	28.575	27.386	25.9499	28.1984	28.661	28.3036	21.4513	20.8281	19.3267	21.6061	16.8563	20.8867	28.1776	26.6245	26.695	27.9527	27.8484	27.8437
2634	7	7	2	26.5	57.041	0	COX1;MT-CO1;COI;coxI;CO1	Cytochrome c oxidase subunit 1	I6TIT6;P00395;D3YSB9;D0UTR9;D7P9P7;D2K1K1;X5BMX5;X5BDH6;X5C9H5;X5D927;A0A0E3DIC0;A0A0E3DJN0;H9PJE2;H9RI29;H9R9Z5;H9R6C1;H9QP91;H9QMQ8;A0A0E3D777;A6YZK9;H9QDP9;A0A1B0W642;A0A1L1ZBL2;A0A0D4WP08;A0A1L1ZA99;A0A1J0QWW6;A0A068C1W5;A0A068BQ73;A0A1B0W381;A0A0X9RUR2;A0A1B0VZ80;A0A167L934;A0A141ZRF4;A0A109PUH2;A0A109PQK6;A0A0X9WGC5;H9QFG0;H9Q1L1;A0A097Q5Q6;H9E7M1;L7XQA3;L7XKH8;L7XJZ7;L7XGI1;L7P4C8;I3Q9N9;H…	MIM	12	8.01281	8.11301	7.24439	8.35223	27.4091	27.2782	27.3315	28.1454	28.8461	29.0815	19.6402	19.0159	18.8967	20.3869	20.652	20.8219	29.4766	28.1734	28.3282	29.2902	28.9292	29.1051	20.3954	18.7697	21.5023	21.4434	21.957	19.1213
2639	15	3	3	23.2	55.269	0	OXA1L	Mitochondrial inner membrane protein OXA1L	J3KNA0;Q15070;A0A384NLA7;A0A087X0L7;E7EVY0	MIM	5	7.53368	4.94607	6.33573	5.01533	25.5111	24.4268	24.671	25.9983	25.2477	24.9882	20.4965	19.2686	20.2632	20.3345	19.9293	20.8746	26.0689	23.9511	25.3832	26.7488	25.2067	25.7578	20.4922	20.0043	20.9624	21.2766	20.0552	20.2337
2644	7	7	7	57	19.193	0	PTRH2	Peptidyl-tRNA hydrolase 2, mitochondrial	Q9Y3E5;J3KQ48;Q96ME4	MOM	0	3.67038	5.08256	0.682029	-0.352922	28.3784	27.982	28.1384	28.72	28.1626	27.6819	20.334	22.4009	21.3861	23.2325	25.4998	25.7147	26.6195	25.3836	25.9558	27.0674	26.6013	26.6207	26.5767	26.5615	26.4887	27.0752	26.798	26.8657
2648	11	11	11	44.7	23.63	0	ICT1	Peptidyl-tRNA hydrolase ICT1, mitochondrial	Q14197;J3KS15;J3QRF8	Matrix	0	5.79627	2.63471	6.40468	-6.77114	27.624	27.2847	27.1886	27.6081	28.1363	27.3122	25.2986	24.6027	23.9452	25.1854	24.9261	25.3878	20.3292	19.1262	19.3864	19.6338	19.882	22.9546	26.9542	26.8989	26.5772	26.9851	27.3411	27.1826
2660	10	10	10	48.9	26.457	0	CHCHD6	MICOS complex subunit MIC25	Q9BRQ6;J3QTA6;J3QTB2;H0Y922	MIM	0	6.99291	6.88547	4.49857	3.88304	28.2942	27.6067	27.4555	28.8153	28.215	27.581	21.3485	19.376	20.7768	21.9788	22.6102	20.5645	28.9167	27.1456	28.2134	28.8236	27.1406	27.5279	24.9472	24.3884	23.1497	25.4798	22.7025	23.8021
2666	6	6	6	23.5	30.776	0	FAM210A	Protein FAM210A	Q96ND0;K7EK00;K7ERQ2	MIM	1	5.13829	7.43351	6.37708	9.04113	25.1306	29.1119	29.733	26.2826	29.7088	27.6913	21.3273	20.1453	20.0497	20.4265	21.9285	19.1798	26.8629	29.7018	30.2458	26.9159	30.6983	30.7646	19.2393	20.2273	21.0209	20.0979	19.977	20.3803
2667	53	53	2	74.4	95.179	0	LONP1	Lon protease homolog, mitochondrial	K7EKE6;P36776;B3KU28;B3KXS5;E5KMI6;B4DPX0;A4VCH6	Matrix	0	1.16011	-0.619388	7.98988	-4.98964	30.5489	30.1116	30.4029	31.1848	30.4252	30.2469	31.7056	30.6147	30.0396	31.2775	31.5106	31.4887	26.5447	25.3248	26.4423	26.3524	25.4783	26.6964	31.4751	30.7697	30.5478	31.6326	31.0845	31.2671
2683	13	13	13	57.6	26.55	0	DCAKD	Dephospho-CoA kinase domain-containing protein	Q8WVC6;K7ESP4	Membrane	0	4.71615	5.69673	6.26633	7.29746	26.7464	24.8164	26.0141	26.143	27.0241	26.4992	22.4015	19.342	20.0595	21.0251	22.1533	18.0815	27.3849	26.1427	27.3264	27.6759	27.2303	27.2042	20.5076	22.1091	19.5566	20.5281	18.2611	18.2172
2687	2	2	2	22.2	9.2227	0	CSRP2BP;PET117	Protein PET117 homolog, mitochondrial	L0R6F6;Q6UWS5	MIM	0	3.22857	1.41446	2.50258	1.75559	21.1481	20.8853	21.2721	22.0118	20.8941	20.6902	19.4464	19.3571	19.561	20.763	19.7645	19.5229	23.0322	22.0021	22.4377	23.433	22.1505	22.0655	20.9529	18.9224	20.7308	21.5202	21.0791	21.3821
2688	2	2	2	21.4	18.559	0	RPP14	Hydroxyacyl-thioester dehydratase type 2, mitochondrial	P86397;L0R6P0;A0A087WTC8	Matrix	0	1.24044	1.2371	6.53949	-6.01793	24.149	24.5849	24.5087	23.1553	23.9021	24.061	24.7661	23.1525	21.726	21.5585	23.856	21.8791	17.9293	20.3297	19.4219	19.8696	18.8949	20.9626	25.6026	26.3041	26.1422	24.6614	25.3642	25.4409
2695	24	24	24	61.8	58.282	0	SARS2	Serine--tRNA ligase, mitochondrial	Q9NP81;M0QWZ7;M0R2C6;B4DXB9;M0R259;A0A024R0H0;B4DJM9;M0QX29;B4DJP6;M0R2H5;M0R1C0;Q8NH31	Matrix	0	3.21343	-1.33224	6.14133	-7.19649	26.8461	26.8528	27.1813	27.4518	27.0287	26.7918	28.6877	27.7089	27.4672	28.8955	28.5413	28.8454	20.9748	18.4902	21.8939	21.4563	19.0073	22.2504	27.9878	27.6178	27.3793	28.5755	27.6782	28.0131
2711	9	9	9	64.3	23.705	0	NDUFS8	NADH dehydrogenase [ubiquinone] iron-sulfur protein 8, mitochondrial	O00217;Q53G17;A0A024R5K3;E9PPW7;E9PKH6;E9PN51;F8W9K7;B4DYI3;Q08E91;H0YDT4	MIM	0	4.87338	7.14305	1.30261	-0.563214	29.2025	28.9482	28.5292	29.4681	29.916	29.6259	23.2432	18.2956	20.8053	23.2512	23.6778	23.5585	26.2855	26.0158	26.1345	25.7073	24.6986	25.7433	26.1633	26.0038	26.3208	26.6331	26.5933	26.2499
2715	22	22	22	55.5	54.122	0	PDHX	Pyruvate dehydrogenase protein X component, mitochondrial	O00330;B2R673;E9PLU0;E9PRI6;H0YD97	Matrix	0	1.24508	0.58333	3.40132	-3.81402	27.8835	27.0405	27.646	27.7286	28.1964	28.1236	27.9687	26.9552	26.6396	27.6575	27.0831	26.8145	23.2233	21.5561	26.2035	22.9104	23.4833	25.3493	28.416	27.1269	26.9025	27.774	27.3547	28.0359
2717	44	44	44	49.6	138.62	0	POLRMT	DNA-directed RNA polymerase, mitochondrial;DNA-directed RNA polymerase	O00411;Q4G0F4;Q59E91;B4DZE5;K7EMH3;K7ESD1	Matrix	0	0.0312357	0.0309827	2.12855	-3.84216	28.1479	27.2755	27.9756	28.5754	28.491	28.4291	28.4923	27.4476	27.0253	28.4887	28.6451	28.6096	26.0878	20.2037	25.8957	26.6009	27.1066	22.2277	28.7789	28.1151	28.121	28.7046	28.708	28.7478
2723	10	10	1	74.3	20.658	0	NME4	Nucleoside diphosphate kinase, mitochondrial;Nucleoside diphosphate kinase	O00746;Q4TT34;A0A087WVT9	MIM	0	2.16001	-2.71264	3.54855	-6.87499	22.8779	26.1292	25.2651	23.4744	26.9955	26.1382	26.8359	28.0133	27.6827	26.4859	29.0728	29.0656	17.5287	17.7972	18.2845	24.3224	21.2404	23.2231	26.5042	27.6628	26.9918	26.0152	28.3012	28.1712
2729	6	6	6	69.3	12.615	0	COX7A2L	Cytochrome c oxidase subunit 7A-related protein, mitochondrial	O14548;Q6FGA0;E5RJZ1;H0YBD2;E5RFH8	MIM	0	7.43101	7.89979	2.68873	2.98273	28.0845	27.7468	27.2912	28.6157	28.3666	28.1119	20.0677	18.955	19.5422	19.0336	21.5092	21.7102	27.3232	27.0559	26.2833	27.703	27.9718	27.7201	27.4877	24.1334	24.1088	23.3329	22.6785	24.4196
2730	4	4	4	21.2	17.417	0	NDUFAB1	Acyl carrier protein, mitochondrial;Acyl carrier protein	O14561;I3L505;H3BNK3;A4UCS3	MIM	0	0.684569	1.43702	2.26257	3.53123	25.725	21.7233	21.5861	26.7102	26.6112	25.6584	24.7683	21.7607	22.4053	23.0106	23.8501	23.597	22.8666	21.9173	19.0423	24.4931	24.9303	24.0401	19.8603	18.5897	18.2557	19.6361	18.5453	21.2153
2743	8	8	6	61.7	21.943	0	TIMM23	Mitochondrial import inner membrane translocase subunit Tim23	O14925;B1APJ0;Q5SRD1;B4DI18;B7ZB25	MIM	3	10.2092	8.07918	8.29913	8.631	28.6569	27.8582	27.9751	28.4321	28.398	28.2566	19.7379	21.1298	20.0965	19.3436	20.2686	20.5256	29.5241	28.4636	28.9751	29.4528	29.4517	29.6905	20.7037	22.0144	19.3056	21.6234	19.6757	20.449
2746	6	6	6	70.7	9.9062	0	UQCRQ	Cytochrome b-c1 complex subunit 8	O14949;B7Z4A1	MIM	1	8.37662	9.01655	8.86494	10.0967	29.5542	29.2066	29.0269	29.8497	29.8581	29.779	20.0942	19.5083	21.1608	20.022	19.8543	22.5355	30.6762	29.3903	30.5684	30.5483	30.7104	30.7136	19.0597	19.1718	20.1901	21.6039	20.7372	21.2645
2754	16	16	16	39.6	67.315	0	KIAA0391	Mitochondrial ribonuclease P protein 3	O15091;A0A0A0MTQ0	Matrix	0	3.0705	-1.57764	7.03501	-7.28803	25.3283	24.7159	24.5413	25.0641	24.568	24.3621	27.0833	26.041	25.0292	26.3623	26.827	26.7028	18.5488	18.1662	18.6527	18.5808	18.2039	21.4195	26.4566	25.5665	25.7395	26.4555	26.6935	26.3885
2763	17	17	17	51.3	44.287	0	BCAT2	Branched-chain-amino-acid aminotransferase, mitochondrial;Branched-chain-amino-acid aminotransferase	O15382;B3KSI3;Q53EW7;M0QXF9;M0QZ10;M0QZP4;M0R2K7	Matrix	0	4.90282	-2.01743	6.24309	-7.62456	27.2288	26.5799	26.851	27.4825	27.1603	27.2791	29.5932	28.5825	28.32	29.2863	29.4864	29.4178	22.7674	19.143	22.5707	20.0342	19.342	21.4105	28.6924	27.958	27.8187	28.741	28.8994	28.9054
2770	9	9	9	80.7	16.694	0	CYB5B	Cytochrome b5 type B	O43169;H3BUX2;D6RFH4;Q5HYD9;J3QR91	MOM	1	6.60748	7.08195	9.12898	8.81566	28.465	27.9325	28.0521	28.7799	28.704	28.4649	20.2171	22.7152	19.6394	22.5677	22.3697	20.3975	29.7329	28.7181	28.7173	29.8768	29.6675	29.5328	19.326	20.5644	20.5838	21.7678	20.132	20.9774
2777	6	6	6	31.8	22.171	0	BCL2L11;hCG_15901	Bcl-2-like protein 11	O43521;Q6JTU4;Q8WXB2;C9J417	MOM	0	3.15153	2.18125	0.931349	1.72077	22.0614	22.018	22.4227	23.8003	22.0301	22.1188	19.2864	19.5372	20.6742	20.5547	19.7394	21.5719	23.9706	22.4422	23.358	24.1641	18.2324	20.7804	21.4492	20.7309	19.917	21.4606	19.5623	19.5032
2781	25	25	25	52.9	51.355	0	TIMM44;hTIM44	Mitochondrial import inner membrane translocase subunit TIM44	O43615;Q53G69;Q9UPE4;M0QXU7;M0R301;M0QXM9;M0R124;Q6AI07	MIM	0	1.31508	-0.557857	6.31619	-4.43963	29.2522	28.8628	28.9803	29.9954	29.2708	29.2459	30.2991	29.3577	29.1567	30.0668	29.907	30.1672	25.3721	24.6204	24.7826	26.3667	25.158	26.7562	30.4844	29.7073	29.3757	30.3121	29.8316	29.9825
2784	4	4	4	41.4	10.921	0	NDUFA2	NADH dehydrogenase [ubiquinone] 1 alpha subcomplex subunit 2	O43678	MIM	0	5.47107	4.40635	4.82672	-5.30788	27.1959	27.154	27.2589	27.5795	28.1047	27.7429	23.297	23.2928	20.9317	23.2453	23.7651	24.0661	20.1819	20.1382	20.6554	21.9207	19.5033	23.927	26.2031	26.4936	25.7274	26.2402	26.7881	26.7214
2786	20	20	20	74.1	32.943	0	SLC25A20	Mitochondrial carnitine/acylcarnitine carrier protein	O43772;C9JPE1;B4DWZ5;F8WEF6	MIM	6	5.98074	6.20935	7.52084	8.03803	28.7304	27.3842	27.8337	28.8553	29.1969	28.4551	23.3048	21.7462	23.2763	21.8065	20.0125	23.0532	29.6404	28.4338	29.2935	29.5117	29.8415	29.4109	21.0019	20.0334	22.2221	20.6498	23.2661	20.7304
2789	11	11	11	59	29.81	0	SCO2	Protein SCO2 homolog, mitochondrial	O43819;A0A1W2PQK0	MIM	1	6.54897	5.4803	5.55559	4.87294	28.9279	27.7636	28.2041	29.2289	28.8459	28.6209	23.572	21.8523	23.3362	23.5873	24.3446	22.0171	29.4794	27.8752	29.0053	29.7461	29.5405	29.7618	25.2195	24.4604	22.9958	23.5851	25.8332	24.0768
2790	21	21	21	51.6	56.897	0	GTPBP6	Putative GTP-binding protein 6	O43824;Q8N2Q6;B4DPB2;B4DJB5	Matrix	0	0.0309069	-0.0274391	4.33784	-4.96581	27.2347	26.8887	26.6228	27.0383	27.269	26.3596	28.2347	26.4386	26.7542	26.4085	26.8501	26.8917	23.7893	21.4998	24.8866	20.9877	20.4468	22.4548	27.9936	26.9486	27.1497	27.4091	26.6827	27.6761
2792	8	8	8	63.2	12.517	0	NDUFS5	NADH dehydrogenase [ubiquinone] iron-sulfur protein 5	O43920;Q6IBA0	MIM	0	4.95477	4.20307	4.25962	-5.47675	28.1235	29.0892	29.3209	29.4217	29.5032	29.0073	26.3396	24.8762	26.0499	24.5833	23.1894	24.2089	21.6176	21.0602	21.7788	25.2162	24.0092	25.6747	28.8652	28.7966	28.531	28.9222	28.3709	28.7314
2793	3	3	3	34	10.998	0.00025387	TIMM8A	Mitochondrial import inner membrane translocase subunit Tim8 A	O60220	MIM	0	1.43016	1.89221	0.187343	-0.341416	21.8967	22.6383	18.8304	24.3621	22.4854	23.0219	20.6563	20.6686	19.5913	19.6266	20.5193	20.8194	20.5594	17.7121	20.3249	22.1979	20.3105	20.0747	20.3792	19.8601	19.9122	21.6279	19.4093	22.0393
2804	4	4	4	29.7	15.139	0	MRPS14	28S ribosomal protein S14, mitochondrial	O60783;B2R4A5;Q96Q61	Matrix	0	3.89687	3.00369	1.56754	0.840406	28.2897	27.6178	27.8139	28.0971	28.2329	28.0837	25.7629	25.1771	22.6286	25.3334	25.4815	25.7294	27.8278	26.4574	27.866	28.0765	28.3677	28.2673	26.7753	26.8086	26.4174	27.2375	27.074	27.5076
2805	8	8	8	61.6	18.273	0	TIMM17B	Mitochondrial import inner membrane translocase subunit Tim17-B	O60830;V9GYS0;V9GYU0;V9GYK7	MIM	3	6.7705	7.14022	7.95214	8.55824	28.0889	27.4009	27.1604	28.1416	28.1076	28.2905	21.1431	21.6456	18.1521	21.4392	20.7604	21.2082	29.4285	27.7648	28.2006	29.1547	29.0606	29.3382	18.6604	19.8938	19.9367	21.7269	20.8948	20.4856
2813	6	6	6	39.4	23.563	0	NDUFS7	NADH dehydrogenase [ubiquinone] iron-sulfur protein 7, mitochondrial	O75251;Q7LD69;F5H5N1;B7Z1U1;A8K0V6;Q8NAS7;F5GXJ1;B7Z4P1;Q6ZQU6;Q9H3K5;A0A087WXF6;A0A087WTI3;Q6ZS38	MIM	0	5.61393	4.32859	3.67224	-2.30954	27.669	27.6366	27.558	28.0809	28.5036	28.3669	23.7258	22.7088	22.5142	23.1808	24.9791	24.7347	26.0719	24.7651	24.1422	24.0139	25.6751	26.0076	27.2011	27.1878	27.118	27.2151	27.9235	27.8875
2814	25	25	25	67.6	52.545	0	NDUFS2	NADH dehydrogenase [ubiquinone] iron-sulfur protein 2, mitochondrial	O75306;Q53HG2;B7Z792;B7Z9L2;Q9HC12;Q9HC11	MIM	0	4.83675	3.41867	7.66409	-4.74241	30.4389	30.2586	30.1559	30.5439	30.7984	30.7535	27.4077	26.6122	25.2319	27.2516	28.1574	27.7763	25.4883	24.6514	24.5922	25.9954	25.5036	26.1344	30.1375	29.7558	29.7797	30.0908	30.4604	30.5956
2815	12	12	7	53.1	33.742	0	GBAS	Protein NipSnap homolog 2	O75323;C9K068;F8WBI5	Matrix	0	1.23908	-0.670759	4.15908	-2.6525	26.3591	27.0358	26.965	28.0154	28.02	27.3289	28.3891	27.5708	27.4852	27.721	28.2603	28.3223	25.7247	24.0223	24.8886	25.5638	23.7255	25.7186	28.0578	27.1836	27.5613	28.2496	27.1423	27.3639
2821	9	9	9	64.5	13.711	0	NDUFS6	NADH dehydrogenase [ubiquinone] iron-sulfur protein 6, mitochondrial	O75380;Q6IBC4;D6RBT3	MIM	0	3.93811	5.60667	4.59844	-6.60614	29.8992	29.6405	29.6948	29.8077	29.5366	29.7332	26.5613	23.5329	25.0622	25.9367	20.3952	23.1837	22.7531	22.4855	22.4881	21.7859	18.3792	25.1407	28.955	29.1071	28.8265	28.9729	28.2541	28.5538
2823	2	2	2	38.5	7.6191	0	MRPL33	39S ribosomal protein L33, mitochondrial	O75394	Matrix	0	2.01571	0.834002	3.68509	-1.85638	23.428	23.9054	23.6684	24.3659	23.2567	24.472	23.3335	23.268	23.0196	23.3708	22.781	22.3193	22.5737	22.4085	22.2593	21.0973	23.023	23.2029	23.758	24.5697	24.2716	24.5384	24.1916	24.3739
2826	13	13	2	74.9	29.763	0	MTX2	Metaxin-2	O75431;B3KM74;C9JAZ1;F8WE26	MOM	0	7.70356	8.79865	3.80739	-4.02778	30.3768	29.142	29.1147	30.1913	30.322	30.1295	19.6576	20.3281	20.7011	21.4443	23.2182	21.1351	25.0644	22.5924	22.4693	21.9694	23.8055	26.102	27.5867	27.1918	27.4031	28.237	27.8056	27.9455
2831	15	15	15	60.2	30.241	0	NDUFS3;DKFZp586K0821	NADH dehydrogenase [ubiquinone] iron-sulfur protein 3, mitochondrial	O75489;Q9UF24;Q53FM7;E9PS48;G3V194;E9PKL8	MIM	0	5.2289	3.45248	5.05567	-5.56092	30.6421	30.1119	30.1425	30.5378	30.6852	30.5065	28.0782	25.6062	26.1044	27.4629	27.5852	27.0742	25.0886	22.8808	21.784	24.8822	24.7492	26.2398	29.9321	29.6472	29.5205	30.2229	29.8911	29.7762
2834	13	13	13	53.2	45.285	0	GCAT	2-amino-3-ketobutyrate coenzyme A ligase, mitochondrial	O75600;A8K228;H7BZ75;C9IZC9;F2Z340	unknown	0	1.288	-0.654932	3.73225	-4.07806	26.2443	25.6737	25.5704	26.6098	26.6934	26.6503	27.5311	26.4384	26.2402	27.4505	26.8674	26.8439	24.0599	21.1234	22.5653	23.6058	19.8184	23.017	27.0988	25.936	26.324	27.3107	25.5875	26.4009
2835	12	12	12	39.1	48.349	0	ERAL1	GTPase Era, mitochondrial	O75616;J3QSB2;J3QRV9;J3QT61;K7EQJ8	Matrix	0	0.0881425	0.131609	6.61988	-7.63147	25.1264	27.0192	27.1022	24.953	26.8694	26.8329	25.688	26.8586	26.1747	24.6465	26.5876	27.1581	18.7709	17.4507	20.1596	17.7112	19.306	20.5795	25.6188	27.0282	26.6693	25.5874	27.2983	27.5646
2836	16	16	16	49.6	47.744	0	TRMU	Mitochondrial tRNA-specific 2-thiouridylase 1	O75648;A0A2R8Y4R7;A0A2R8Y6L6;B4DHM1;A0A2R8YFQ3;B4DZN5;Q2PPL5;Q2PPL4;A0A2R8YDK3	Matrix	0	4.19092	-2.64791	5.91934	-5.34364	23.2097	22.0215	24.32	23.8873	23.7629	23.5539	26.536	25.1182	26.0946	25.8448	26.239	26.8103	19.3564	18.8991	18.9155	21.2509	19.9449	19.2913	24.8408	23.5422	24.7298	24.8221	25.5251	26.2601
2840	18	18	18	53.7	61.863	0	GATB;PET112	Glutamyl-tRNA(Gln) amidotransferase subunit B, mitochondrial	O75879;D6REA0;D6RDU9;Q63Z41;H0Y8G7;H0Y9F2;B4E0P2;D6RGY4;H0Y9W6	Matrix	0	2.9866	-1.82131	6.46181	-7.41305	24.061	24.8764	24.9623	25.9595	25.6282	26.3071	27.6045	26.9436	26.2134	27.1282	27.169	27.6638	20.7798	19.0975	17.0525	19.7805	18.137	20.1195	27.2241	25.6888	26.1924	25.9914	27.0507	27.2975
2841	13	13	13	46.5	33.814	0	SCO1	Protein SCO1 homolog, mitochondrial	O75880;J3QL56;B3KQB1	MIM	1	4.67885	4.99975	3.72535	2.91148	29.6659	28.9936	28.8193	29.5815	28.9489	28.7888	21.8873	24.55	23.4807	23.2455	25.3102	26.3258	29.8867	28.1939	28.8261	29.9011	29.37	29.4491	27.3644	26.471	26.2203	27.5843	25.7993	24.7187
2842	10	5	5	13.2	98.828	0	ALDH1L1	Cytosolic 10-formyltetrahydrofolate dehydrogenase	O75891;Q53H87;Q59G10;Q53HP5;A0A0S2Z527;A0A0S2Z586;A0A077H423;Q9UFA9;C9IZ36;Q6ZV71;C9JY00;B4DGC8;C9JYZ6	Matrix	0	0.0726568	0.0564953	5.36011	-5.40512	25.4365	24.9779	25.4558	25.6506	25.0768	24.736	25.7378	24.4158	24.433	25.4031	25.2819	25.7231	21.1568	17.894	21.802	21.7375	20.3906	20.6888	26.4	25.8153	25.5741	26.3826	25.9162	26.0123
2848	14	14	14	78.9	18.491	0	ATP5H	ATP synthase subunit d, mitochondrial	O75947;F5H608;A0PJH2	MIM	0	8.50994	9.82016	7.29364	9.39322	31.5559	30.8879	31.0197	32.0035	32.0019	31.7346	20.7915	21.709	20.424	22.632	23.4655	21.2605	32.2958	31.1742	31.7608	32.807	32.6883	32.5947	22.7609	21.0999	25.3313	23.4955	22.292	21.9821
2850	8	8	8	77.7	11.428	0	ATP5L	ATP synthase subunit g, mitochondrial	O75964;E9PN17;A0A3B3ITX4;A0A3B3IRW3	MIM	0	10.7166	8.41898	8.17766	8.83356	30.5141	29.9779	29.9555	30.9404	30.739	30.5158	21.3952	22.5543	22.6352	21.6845	22.1012	21.7584	30.8401	29.6011	30.7914	31.6491	31.249	31.2864	22.0656	21.4236	20.9792	22.2503	23.8465	21.8505
2856	31	31	31	68.1	67.454	0	TOMM70A	Mitochondrial import receptor subunit TOM70	O94826;B4DZ87;B3KQK5;B3KQK0	MOM	1	0.318873	1.19185	1.25293	3.75582	31.223	30.7907	30.7624	31.5224	24.0551	22.9285	26.8061	26.7225	27.1887	27.5791	27.8434	27.9912	32.0613	30.826	31.8279	32.2222	23.6241	23.9884	25.0926	25.2052	23.474	25.9485	25.8375	26.4572
2864	8	8	8	57	15.489	0	NDUFB6	NADH dehydrogenase [ubiquinone] 1 beta subcomplex subunit 6	O95139;A0A087WZX2	MIM	1	6.86307	7.47047	5.50647	7.92294	28.1625	27.543	27.6881	28.1265	28.2742	27.5712	20.057	18.6923	19.0057	21.5835	21.3784	21.8257	28.8689	27.9305	28.3936	28.9871	29.662	29.416	23.6267	19.4396	18.5501	22.8541	21.2335	20.0164
2865	35	35	18	55.5	86.401	0	MFN2	Mitofusin-2	O95140;A0A6Q8PFJ4;A0A6Q8PGV8;A0A6Q8PGS9;A0A6Q8PGA3;B7Z3H8;A6NLD2;B3KM52;A0A6Q8PGR2;Q5JXC5;A0A6Q8PH07;A0A6Q8PFT5	MOM	2	4.77075	6.49891	2.15384	4.60417	28.0304	27.0701	27.1303	28.2253	27.5183	27.2097	20.7915	19.1261	19.9142	19.6473	24.5092	22.2023	29.2132	27.808	28.4085	29.1691	25.084	25.8358	21.9157	22.3866	19.9427	20.6858	26.5506	26.4123
2866	4	4	4	50	9.2787	0	NDUFA3	NADH dehydrogenase [ubiquinone] 1 alpha subcomplex subunit 3	O95167;Q6FGG4;S4R3I5;H7C0D7;H7C2R1;A8MVM8;S4R3T6;A8MYJ8	MIM	1	8.12891	7.25896	5.72257	3.89964	27.875	27.2947	27.2057	28.1855	28.6409	28.2255	19.4007	20.5151	20.3846	20.7198	20.8552	21.9982	26.4443	26.1285	25.8457	27.4457	27.6312	26.7661	23.2057	22.1295	21.853	23.4553	22.9376	23.2826
2867	8	8	8	48.8	15.208	0	NDUFB4	NADH dehydrogenase [ubiquinone] 1 beta subcomplex subunit 4	O95168;C9JXQ9;F2Z3P9	MIM	1	7.95249	7.87851	4.4589	2.09951	27.8152	27.5274	27.7066	28.816	28.5513	28.0938	18.7982	19.6855	20.1634	20.3509	20.313	21.9281	27.6325	27.093	28.1036	28.4585	28.5297	28.4979	26.5422	25.7617	25.2962	26.1265	25.7538	26.2377
2868	7	7	7	40.9	21.766	0	NDUFB8	NADH dehydrogenase [ubiquinone] 1 beta subcomplex subunit 8, mitochondrial	O95169;E9PQ68;K9J7I2;E9PIZ8	MIM	1	8.21358	6.89032	6.34917	5.99077	27.1249	26.528	26.3689	27.1785	27.8323	27.2192	20.6217	19.111	21.1466	19.7628	20.6675	19.6003	27.9821	27.6072	27.4448	28.4211	28.3112	28.2933	22.9067	22.6865	21.2988	19.8812	22.3599	22.9821
2869	10	10	10	70.8	12.551	0	NDUFA7	NADH dehydrogenase [ubiquinone] 1 alpha subcomplex subunit 7	O95182;Q6FG42;Q32Q14;Q6IB89;M0R0N0;M0R1K9	MIM	0	9.77551	8.34526	2.34433	1.39723	28.3232	28.3963	28.1302	27.7589	29.4915	28.7911	20.2088	20.1326	20.103	19.3921	19.9904	20.9926	27.414	26.5536	27.4528	27.1592	27.7796	28.1709	25.8593	26.0605	27.1588	24.8956	26.4776	25.6948
2870	48	48	47	61	83.353	0	LETM1	LETM1 and EF-hand domain-containing protein 1, mitochondrial	O95202;D3DVQ1	MIM	1	5.76972	7.74909	7.69937	6.03886	31.4343	30.5383	30.6695	31.6334	31.3551	31.136	21.7285	24.2022	22.2635	21.2714	25.5409	25.2655	32.3276	31.0851	31.651	32.4725	32.3141	32.2267	26.2959	25.0027	25.7327	25.3486	26.3814	27.0823
2887	11	11	11	50.8	28.97	0	SNAP29	Synaptosomal-associated protein 29;Synaptosomal-associated protein	O95721;C9JAF7	IMS	0	0.197024	0.596418	0.869657	1.10277	26.5129	25.5172	25.52	26.0701	24.7045	23.1749	26.6521	25.9072	25.6992	26.9529	19.9625	22.747	26.6933	25.0845	25.5451	26.9972	24.4414	24.6677	26.1301	24.9436	24.3205	25.4074	22.9573	23.0537
2891	20	20	20	50.9	55.003	0	MLYCD	Malonyl-CoA decarboxylase, mitochondrial	O95822	Matrix	0	4.35491	-3.46068	4.09572	-4.7146	23.7906	24.3668	21.6835	22.2783	22.3239	22.0765	26.3048	25.8499	25.2607	26.1114	26.8309	26.9261	20.779	18.8673	19.4193	19.6696	23.1185	22.0571	26.0092	25.1243	24.0496	25.464	25.5746	25.9768
2895	14	14	14	62.6	37.893	0	TOMM40	Mitochondrial import receptor subunit TOM40 homolog	O96008;K7EJ57;K7EKG4	MOM	16	7.71499	7.05268	9.8061	8.68481	30.9956	30.5867	30.4603	31.3549	31.3517	31.1746	24.4545	24.3241	22.7699	23.5965	25.4663	22.9964	31.8428	30.9912	31.3251	31.9077	32.0909	31.908	23.5334	22.6807	22.9321	23.5043	21.7775	23.5289
2898	18	18	18	56.7	56.256	0	GSR;HEL-75	Glutathione reductase, mitochondrial	P00390;V9HW90;A0A2R8YF59;H0YC68;Q03504	Matrix	0	0.917519	-0.918758	6.0266	-6.70323	26.3172	28.8031	25.948	26.6725	26.6253	26.6744	28.4502	27.1168	26.3845	27.6693	28.4398	28.4925	18.1385	19.8793	18.9176	20.0742	21.9164	21.4571	26.9086	26.606	25.9373	27.398	26.4054	27.3473
2899	5	5	5	53.9	15.936	0	SOD1;HEL-S-44	Superoxide dismutase [Cu-Zn]	P00441;V9HWC9;H7BYH4;X5D5A9;W8Q444;A1YYW4	IMS	0	1.10874	-1.2061	3.87551	-5.29032	24.71	23.3333	24.8696	26.1957	24.2373	22.4772	26.1067	24.5017	24.6152	26.0502	26.211	25.5751	19.0602	18.6245	16.6628	20.7972	20.0071	19.8839	26.5787	23.9724	23.5318	25.7842	22.1218	24.7886
2924	25	25	12	67.4	32.852	0	SLC25A5	ADP/ATP translocase 2;ADP/ATP translocase 2, N-terminally processed	P05141;Q6NVC0	MIM	6	6.97379	8.37045	8.55113	6.90823	34.9976	34.6462	34.6301	35.613	35.3985	35.2963	26.6158	28.0976	25.8801	26.992	28.3926	24.3807	35.9871	34.736	35.7281	35.9974	36.1799	36.0255	29.2142	28.0219	28.2115	28.6189	29.3847	29.7534
2926	29	29	29	55.8	80.058	0	PCCA	Propionyl-CoA carboxylase alpha chain, mitochondrial	P05165;B2RDE0;A0A1B0GU58;A0A1B0GWI4;A0A1B0GUX9;A0A1B0GWA1;A0A1B0GTR1;H0Y5U0;Q5JTW6;Q5JVH2;Q16380;H0Y4B9	Matrix	0	1.62919	0.998245	6.46027	-7.90513	26.7411	26.4592	26.6292	27.5336	27.3416	27.2111	27.0891	25.5202	24.7237	25.9929	26.1845	26.4159	18.8285	16.9238	20.4162	20.9014	20.6414	18.0562	27.2554	26.9676	26.751	27.1803	27.5915	27.4525
2934	31	31	21	76.2	56.559	0	ATP5B;HEL-S-271	ATP synthase subunit beta, mitochondrial;ATP synthase subunit beta	P06576;V9HW31;Q0QEN7;H0YH81;F8W079;H0YI37	MIM	0	0.196681	-0.160784	7.63545	-5.63225	33.5741	33.0613	33.2803	33.9572	33.9061	33.8076	34.1825	33.3661	32.4531	34.0959	34.2676	34.1861	29.1323	27.6179	28.1363	28.8015	28.2282	29.7999	34.442	33.961	33.578	34.3781	34.5342	34.6162
2938	8	8	4	35.5	38.177	0	POLB	DNA polymerase beta	P06746;E7EW18;Q53EV2;H0YBJ0;I1WZN9;E5RIJ0;H0YBX1;Q6LBJ9	Matrix	0	0.230701	-0.57461	0.674897	-0.922794	21.4413	21.1079	21.0276	22.7739	21.2405	21.1732	20.0163	24.8998	24.5621	23.0545	19.632	20.0473	20.7093	18.512	17.1619	20.1717	21.076	19.9094	22.1564	20.2088	20.3423	20.3028	19.8862	20.1805
2944	4	4	4	58.2	10.739	0	UQCRH	Cytochrome b-c1 complex subunit 6, mitochondrial	P07919;Q567R0;A0A096LP55	MIM	0	7.80001	7.68561	3.39902	6.17057	28.1869	27.511	27.3161	28.9446	28.8931	28.5974	20.2382	19.7573	19.8803	20.5047	22.2986	20.6563	25.9991	26.834	22.0609	28.1975	29.3328	28.707	20.8817	19.6948	20.082	22.8787	20.8221	19.7484
2951	14	14	14	57.5	35.422	0	CYC1	Cytochrome c1, heme protein, mitochondrial	P08574;Q8TBT6	MIM	1	8.37125	9.57721	8.09513	7.12619	29.6401	29.0318	29.257	30.2143	30.3161	29.9863	20.9398	18.4184	19.9387	19.3134	21.3274	21.0445	30.8791	29.8539	29.883	30.677	30.817	30.8196	24.0773	22.9897	21.8548	24.0531	23.9908	23.2068
2965	6	6	6	33.2	19.393	0	FDX1	Adrenodoxin, mitochondrial	P10109	Matrix	0	4.92028	-2.38447	5.50861	-5.31306	24.1077	24.4338	23.8193	23.7663	23.5362	24.8847	26.9292	26.0271	25.646	26.5886	27.033	26.6309	19.666	19.486	18.2222	19.7888	19.2475	21.5946	25.5632	23.474	24.4145	25.4466	25.7256	25.2597
2972	23	23	23	65.1	53.486	0	DBT	Lipoamide acyltransferase component of branched-chain alpha-keto acid dehydrogenase complex, mitochondrial	P11182;B4E1Q7;Q5VVL7	Matrix	0	2.60708	1.28052	7.24001	-7.98205	28.2667	27.8437	28.258	28.3711	28.4284	28.1881	27.3536	26.5123	25.6295	27.0677	27.5333	27.5762	21.7731	19.3675	18.9116	20.3001	19.708	21.9753	28.7918	27.7038	27.6433	28.5388	28.5355	28.7148
2979	24	13	8	77.5	32.866	0	SLC25A6	ADP/ATP translocase 3;ADP/ATP translocase 3, N-terminally processed	P12236;Q6I9V5;Q59EI9;O75961	MIM	6	6.65847	8.02244	8.5468	7.131	30.8979	30.3477	30.5246	31.2194	31.3266	31.1046	20.9559	24.1871	21.5136	23.3899	24.8877	22.3518	32.1332	31.0879	31.6396	31.8041	32.0689	31.8812	24.5953	23.2256	25.0334	24.3147	25.0991	25.5608
2986	13	13	13	56.8	19.576	0	COX4I1	Cytochrome c oxidase subunit 4 isoform 1, mitochondrial	P13073;H3BN72;H3BNV9;H3BPG0;Q86WV2;H3BNI5	MIM	1	5.13683	4.58068	7.79959	4.51007	32.2188	31.8552	31.7213	32.4183	32.8725	32.5707	28.755	26.3797	26.2345	29.3934	27.7326	27.6775	32.7098	31.9327	33.0157	32.9183	33.5612	33.3834	28.9745	28.1832	27.9401	28.6178	28.2984	28.4468
2987	15	15	15	33.4	70.58	0	ALAS1	5-aminolevulinate synthase, nonspecific, mitochondrial;5-aminolevulinate synthase	P13196;Q5JAM2;B4DVA0;B4DDG9;H7C4H7;H7C5B0	Matrix	0	0.188345	0.315986	4.58228	-4.97503	25.5664	24.1981	23.8265	26.3473	23.9514	24.1284	26.2258	23.9078	22.6098	25.4231	23.9486	24.007	20.1878	17.6494	18.577	20.9974	19.1258	21.5495	25.7235	24.0508	23.882	25.4286	24.4969	24.3552
2992	3	3	3	9.5	48.275	0.00026695	FDPS	Farnesyl pyrophosphate synthase	P14324;A0A087WTP2;B3KMW3;A0A087X1D8;A0A087WVN4;Q14329;A0A087X090	MIM	0	0.00498476	0.0148735	5.05015	-2.66571	22.6254	20.3944	22.5913	22.7311	20.3364	23.7005	24.4536	20.3304	20.6205	19.6715	23.8146	23.3994	20.9722	20.7133	19.9996	21.0064	20.7618	19.4679	22.6504	23.0885	22.7223	23.9329	22.9917	23.5295
2997	4	4	4	58.1	10.192	0	COX6B1	Cytochrome c oxidase subunit 6B1	P14854;A0A494C160	MIM	0	6.5998	7.26097	2.44715	4.44746	26.8765	27.5475	27.0729	27.5772	28.3271	27.857	22.1843	18.6832	19.6429	19.0766	21.1821	20.9233	25.7282	25.5959	19.7519	27.1254	26.6536	26.3729	20.6197	20.0671	19.5983	21.403	20.7386	22.1165
2998	11	11	2	59.5	13.53	0	UQCRB	Cytochrome b-c1 complex subunit 7	P14927;B7Z2R2;E5RHG9	MIM	0	8.81153	4.84288	0.120018	0.170856	30.0233	29.7364	29.7559	30.3654	30.3663	29.9913	25.8996	25.1955	24.3605	25.1121	25.1806	25.4328	26.5866	28.8542	27.7516	28.7758	29.9148	29.7495	28.9186	28.1483	28.467	28.926	27.9402	28.2073
3005	14	14	14	53	36.223	0	SLC25A16	Graves disease carrier protein	P16260;B4DHV9;B4DPV4;V9GZ24;V9GYB8	MIM	6	8.09479	5.46992	7.73958	6.80162	26.3554	25.1979	25.4668	26.2841	26.1704	26.1477	20.2768	20.7086	19.6051	21.3985	20.592	20.2217	27.0295	25.127	27.1202	27.41	27.6649	27.2382	19.5798	19.9356	20.0417	20.1868	21.053	19.9831
3011	8	8	8	53.3	16.402	0	NDUFB7	NADH dehydrogenase [ubiquinone] 1 beta subcomplex subunit 7	P17568;M0R3B8	MIM	0	6.86623	8.18714	7.62953	7.85379	28.553	27.8686	27.882	28.8954	29.1032	28.5269	22.696	18.3245	20.9702	19.7878	19.9668	19.9611	29.0372	27.8002	26.4781	29.2374	29.3453	29.3848	20.5668	20.4104	20.8066	20.6457	21.3684	20.3624
3020	6	6	6	51.9	12.587	0	ATP5J	ATP synthase-coupling factor 6, mitochondrial	P18859;Q6IB54;Q6NZ59;A8MUH2	MIM	0	7.87821	8.92075	6.73921	5.87005	28.5494	28.5726	28.6036	29.7174	29.8919	28.9075	19.4262	19.6158	20.9286	18.4691	21.7009	20.5774	26.7432	25.2108	24.8746	27.696	26.6528	25.9701	19.9916	20.2437	20.6917	21.02	19.9186	20.0616
3030	13	13	13	58	16.762	0	COX5A	Cytochrome c oxidase subunit 5A, mitochondrial	P20674;H3BRM5;H3BV69;H3BNX8;Q71UP1;H3BRI0	MIM	0	5.75318	8.52907	7.36227	8.23036	30.2952	29.5019	29.389	30.808	31.1311	30.4844	24.0779	20.0453	19.256	23.9379	21.0683	22.0497	29.9208	30.0255	29.8723	30.9188	31.3626	30.9116	22.958	21.1048	20.859	23.6991	23.3502	21.6583
3033	18	18	18	48.8	59.681	0	MAOA	Amine oxidase [flavin-containing] A	P21397;Q53YE7;Q53EZ0;Q49A63;Q5ULA3;P27338;A0A1W5KJW8;Q5ULA9;B7Z242;Q8TBI1;Q5UL91	MOM	1	3.89123	3.74898	6.41078	5.213	23.7426	24.144	24.3718	22.5226	25.3074	24.8065	21.7466	20.3739	18.1868	20.7722	20.7315	20.5901	25.0265	25.0916	26.2976	25.3283	26.5573	26.6127	19.3528	20.3305	20.2738	21.472	20.778	21.4288
3034	15	15	7	63.6	31.629	0	SDHB	Succinate dehydrogenase [ubiquinone] iron-sulfur subunit, mitochondrial	P21912;A0A087WWT1	MIM	0	0.82061	-0.446837	6.2748	-5.06434	29.3504	28.9198	28.9958	29.8997	29.359	29.4904	29.638	29.539	29.2077	29.2401	30.47	30.6013	24.2623	24.8362	23.393	24.5199	24.3274	26.3394	29.6672	29.3413	28.8762	29.7784	30.0864	30.3147
3038	22	22	22	61.6	47.079	0	PAICS	Multifunctional protein ADE2;Phosphoribosylaminoimidazole-succinocarboxamide synthase;Phosphoribosylaminoimidazole carboxylase	P22234;E9PBS1;D6RF62;B4DGX3	Matrix	0	0.163542	0.145806	5.80861	-4.9769	27.094	27.0056	26.8789	27.4552	27.3941	27.4987	26.7247	28.074	27.5895	27.6901	26.1534	26.2199	21.686	21.5863	23.0503	23.2435	20.0111	21.6802	26.6914	26.8368	27.1256	27.333	26.4852	26.6468
3040	26	26	1	64	53.836	0	FDXR	NADPH:adrenodoxin oxidoreductase, mitochondrial	P22570;Q6GSK2;A0A0C4DFN8;A0A0A0MSZ4;A0A0A0MTR6;A0A0C4DGN7	Matrix	0	4.21388	-2.49543	2.59484	-1.82538	27.0346	25.8119	25.1616	26.6346	26.1311	26.2784	29.3286	28.1	27.6587	28.7304	29.1797	29.0275	26.7493	24.1249	25.6269	26.7226	26.206	26.2952	28.2803	27.9519	27.6985	28.3498	27.4455	26.9513
3044	20	20	20	68.9	48.442	0	UQCRC2	Cytochrome b-c1 complex subunit 2, mitochondrial	P22695;H3BRG4;H3BSJ9;H3BP04;H3BUE4;H3BUI9;A0A087WVZ4	MIM	0	5.44716	3.43951	0.199051	-0.30746	31.295	30.9695	30.9845	31.5579	31.3824	31.6656	29.2202	27.0579	27.7801	28.6293	27.1498	27.3807	27.993	30.3495	29.2491	29.7331	31.7667	31.589	31.1982	29.754	30.5898	30.6816	30.1408	30.1607
3045	16	16	2	56.3	47.862	0	FECH;DKFZp686P18130	Ferrochelatase, mitochondrial;Ferrochelatase	P22830;Q7KZA3;Q53FU1;Q5TZY0;K7ELX4;K7EJM8	MIM	0	3.08259	-0.827732	7.09752	-7.12139	26.4835	25.9761	26.5734	26.2635	26.9371	26.6734	27.4894	27.1563	27.0198	27.057	27.6878	27.4631	20.0963	19.9898	19.7898	20.2093	18.017	21.8732	26.7722	26.7389	27.1002	27.1928	27.3884	27.5113
3049	25	25	25	39.3	112.73	0	GLDC	Glycine dehydrogenase (decarboxylating), mitochondrial	P23378;A0A1J0GNC2;A0A1W2PP74;A0A1W2PQV3;Q9HDA3;A0A1W2PPB1;A0A1W2PQU6;A0A1W2PPK8;A0A1W2PPH6;A0A1W2PPE1;A0A1W2PPG0	Matrix	0	1.48195	-1.57469	5.9717	-4.9304	23.835	23.3467	24.0474	23.5776	22.8027	22.0606	25.7789	24.0256	22.5543	24.7602	25.9868	26.0123	19.6801	17.9734	19.4222	19.394	20.3047	20.2478	24.6509	23.1526	23.8028	25.1152	24.8111	25.0721
3054	14	14	14	59.4	23.819	0	DTYMK	Thymidylate kinase	P23919;Q6FGU2;Q53F55;H7BZ20;H7C312;G5E9E9;H7C3A4	Matrix	0	3.861	-2.13381	6.37724	-6.58604	24.2974	25.4805	25.2618	24.8096	25.968	26.3157	27.4288	27.4618	27.0531	26.9899	28.2529	27.7494	19.3237	20.0614	20.128	21.428	18.9691	22.4663	26.7218	27.1096	26.4576	26.6029	27.5052	27.4956
3062	38	38	21	68.4	59.75	0	ATP5A1;HEL-S-123m	ATP synthase subunit alpha, mitochondrial;ATP synthase subunit alpha	P25705;V9HW26;K7EK77;B4DGW3;K7ENJ4;K7EJP1;K7EQH4;K7ESA0;K7EKV9;K7EM08;A0A0A0MTS3	MIM	0	1.75799	0.7716	7.37241	-4.26582	33.5925	32.962	33.0051	34.081	33.9676	33.7715	33.344	32.5841	32.136	33.296	32.6246	32.7653	29.7569	28.3788	29.0195	29.6038	28.937	30.1194	33.9968	33.301	33.2362	33.8928	33.4141	33.5692
3075	20	20	20	61.3	35.554	0	APEX1	DNA-(apurinic or apyrimidinic site) lyase;DNA-(apurinic or apyrimidinic site) lyase, mitochondrial	P27695;Q5TZP7;G3V3M6;G3V5Q1;G3V3C7;A0A0C4DGK8;G3V5D9;G3V5M0;G3V359;H7C4A8;G3V3Y6;G3V2D9	Matrix	0	5.30278	-5.05449	4.65596	-5.05758	24.5005	26.7199	24.1557	23.8393	24.2852	24.1348	28.1832	30.6735	30.181	30.2637	29.0105	29.6505	20.3562	22.8299	23.0368	22.7445	24.4869	24.2171	26.7406	28.5273	28.7074	28.6471	27.4386	27.956
3081	28	28	28	47.2	75.475	0	ABCD3	ATP-binding cassette sub-family D member 3	P28288;A0A3B3ITW3;B4DL07;B4DZ22	Membrane	4	3.68018	7.30378	5.0561	7.34673	28.9088	27.8021	27.9612	29.2438	28.1375	29.374	21.3332	17.6782	21.3553	17.9512	25.3008	23.9861	30.3211	28.5234	27.957	30.1943	28.7841	29.1469	20.7889	20.0778	20.246	21.1474	24.2986	24.2877
3083	6	6	6	15.3	47.655	0.00027972	ACADL	Long-chain specific acyl-CoA dehydrogenase, mitochondrial	P28330;B4DJN8	MIM	0	0.566948	-1.06616	1.91586	-1.91451	21.4895	22.4208	20.5052	19.1422	18.7891	19.2939	23.114	19.6169	19.3911	23.431	20.9011	21.5836	20.313	20.008	18.3372	19.5836	20.0778	21.3916	22.7502	21.9853	21.1726	22.2061	19.928	23.1561
3085	30	30	19	63.4	56.166	0	LAP3;HEL-S-106	Cytosol aminopeptidase	P28838;V9HW38;B4DQG5;H0Y983	Matrix	0	3.91313	-1.33482	5.77169	-6.62579	28.5745	28.3884	28.7443	29.2734	28.7499	28.7103	30.2971	29.6634	29.3777	30.2668	30.2869	30.5576	24.018	22.8667	21.6799	23.6447	20.6992	25.0527	29.9662	29.1923	29.172	29.9481	29.7012	29.7362
3094	13	13	13	66.5	25.035	0	PRDX6;HEL-S-128m	Peroxiredoxin-6	P30041;V9HWC7;A4UCS6;B4DUK1	unknown	0	0.872212	0.658468	2.73251	-2.19249	26.8965	25.7658	26.0971	27.494	27.0359	26.5132	26.1827	25.395	24.7321	26.6842	26.5536	26.3042	23.9538	21.9499	22.794	23.2605	22.7479	23.8041	26.0616	24.9087	23.3793	26.2378	25.4991	25.5787
3096	12	12	12	65.9	22.086	0	PRDX5;HEL-S-55	Peroxiredoxin-5, mitochondrial	P30044;V9HW35	Matrix	0	0.560697	0.285801	7.06634	-3.21817	27.997	28.2247	28.3815	28.6858	28.5932	28.4514	28.5526	27.6574	27.274	28.6443	28.0202	28.4703	24.1993	23.844	24.07	24.7909	23.6883	24.9678	27.2323	27.2388	27.2943	27.8063	27.5349	27.7627
3098	6	6	6	41.1	17.49	0	ATP5D	ATP synthase subunit delta, mitochondrial	P30049;A0A087WTL3	MIM	0	7.31012	3.06834	3.67274	-2.12407	29.8509	29.206	29.1461	30.1733	30.0614	29.8735	26.6393	26.4496	26.2146	26.9588	26.8818	26.757	25.4912	24.0642	25.4635	25.7812	25.5688	26.278	27.932	26.8971	26.9601	27.4365	28.1513	28.0143
3102	27	1	1	58	57.206	0.0035311	ALDH1B1	Aldehyde dehydrogenase X, mitochondrial	P30837	Matrix	0	0.498703	-0.639455	4.86233	-3.27106	22.587	22.7903	22.4229	22.6588	22.5811	22.2959	23.8871	23.0935	20.2936	24.1366	24.1796	23.5823	20.1632	19.6773	19.2509	19.37	21.2005	20.6045	23.4111	22.6002	22.3517	23.9738	23.7618	23.7942
3105	21	21	21	61.9	52.645	0	UQCRC1	Cytochrome b-c1 complex subunit 1, mitochondrial	P31930;B4DUL5;B4DZB9	MIM	0	5.67042	2.83386	0.0739551	-0.129904	31.4546	31.1734	31.0556	31.75	31.8782	31.7315	29.6124	27.9703	28.2426	29.1192	28.8743	28.2214	28.4564	30.5497	29.2764	29.2084	31.9866	31.4193	31.174	29.4917	30.6668	30.9081	29.5439	29.8917
3109	13	12	12	72.2	21.892	0	PRDX2;HEL-S-2a	Peroxiredoxin-2	P32119;V9HW12;B4DF70;A6NIW5;A0A024R7F2	unknown	0	3.15409	-1.14828	4.41757	-4.21941	27.704	27.5316	27.0377	28.0999	28.2442	27.6101	28.5391	28.7796	29.0168	29.5591	28.7227	28.4999	24.8487	23.623	21.5906	25.3084	24.4599	25.2524	28.2654	28.1118	27.9061	29.1896	28.5922	28.3344
3115	9	9	9	45.6	26.563	0	DUT	Deoxyuridine 5-triphosphate nucleotidohydrolase, mitochondrial	P33316;H0YNW5;H0YKC5;H0YKI0;H0YMM5;A0A0C4DGL3;H0YNJ9;H0YMP1	Matrix	0	3.21804	-1.57055	6.23107	-6.15852	24.7323	24.9676	23.6565	25.1875	24.49	24.5613	26.8629	25.7269	25.4796	26.8572	26.0502	26.0418	19.9846	17.608	17.9765	20.26	20.2057	19.4582	26.1567	25.3885	25.6185	26.0718	24.5804	24.6282
3127	10	10	10	55.2	28.048	0	SPR	Sepiapterin reductase	P35270;B4DSF0;Q9UEC5;Q93041	unknown	0	3.5017	-2.21711	6.82379	-5.54396	23.1888	24.1966	22.62	24.5543	23.4165	23.3736	26.7912	25.4825	25.2823	26.2307	24.7838	26.0818	20.1144	18.4252	17.9696	19.6963	18.1537	19.6416	25.2191	24.5357	23.7315	24.285	24.9021	24.5912
3132	5	5	5	32.1	20.878	0	ARL2;hCG_23373	ADP-ribosylation factor-like protein 2	P36404;Q53YD8;V9GYD0;B4DGG0	IMS	0	0.239741	0.43363	0.52796	-1.00143	19.8422	22.4479	22.7295	22.6532	20.3525	20.5893	20.1789	19.3439	21.0908	20.4429	22.7484	22.208	19.5644	22.5345	22.0858	19.3063	19.1782	20.617	20.9755	20.6481	20.2467	20.1003	23.3211	24.0031
3134	11	11	1	42.3	32.996	0	ATP5C1	ATP synthase subunit gamma, mitochondrial;ATP synthase subunit gamma	P36542;Q8TAS0	MIM	0	4.16343	2.52787	1.26839	-0.632528	31.1908	30.7087	30.7852	31.7453	31.6457	31.4858	29.0114	28.0165	27.3702	29.1768	29.3783	29.4411	30.1164	28.7989	30.2901	30.1027	30.4102	30.4012	30.6563	30.3417	30.1507	30.7626	31.1334	30.8701
3136	23	23	23	52.6	50.151	0	CPOX	Oxygen-dependent coproporphyrinogen-III oxidase, mitochondrial	P36551;H0YA22;D6RER6	MIM	0	1.90484	-1.44235	3.8899	-4.16485	27.6287	26.7033	25.6671	28.2617	27.9882	27.6083	29.5687	28.1923	27.8512	29.317	28.8726	28.7097	25.0724	21.5206	22.7551	25.3073	23.914	25.284	28.7765	27.4048	27.2244	28.6144	28.3955	28.4269
3140	18	18	18	61.2	27.843	0	ETFB	Electron transfer flavoprotein subunit beta	P38117;M0QY67	Matrix	0	5.11992	-1.72931	6.66784	-5.35078	29.9385	29.3773	29.5127	30.3231	30.1047	29.83	31.994	31.1197	31.175	31.7162	31.6178	31.8396	25.5104	24.1611	24.6351	25.3579	25.1811	26.9901	30.5656	30.1353	30.2073	31.2308	30.8907	30.9106
3154	29	29	1	52.6	83.165	0	GARS	Glycine--tRNA ligase	P41250;A0A6Q8PGZ8;A0A6Q8PHH9;A0A6Q8PHI7;H7C443;A0A6Q8PFZ6;A0A6Q8PH49;A0A6Q8PF45;A0A6Q8PGZ9;F8WCK4;A0A6Q8PGN7;A0A6Q8PFV5;A0A6Q8PFU7;A0A6Q8PGT3;A0A6Q8PFN0	Matrix	0	2.00778	-0.756922	5.05196	-6.25378	28.0304	27.7957	27.4141	28.4576	28.2641	28.0367	29.3105	28.4394	28.0305	28.9792	28.9721	28.8085	23.21	21.0059	19.284	21.6982	24.1526	23.4055	28.5424	27.8658	27.9586	28.8788	28.5437	28.4895
3164	22	22	22	37.4	70.857	0	CRAT	Carnitine O-acetyltransferase	P43155;H0Y4Z7;B7ZBP5;A6PVN3	MIM	0	5.10134	-2.93658	5.87274	-7.95294	24.722	25.346	24.5563	26.0725	25.6508	25.3245	28.895	27.3195	27.5198	28.7073	28.3588	28.4912	21.3065	17.9966	17.2472	19.2059	19.3476	21.6734	28.2838	26.3865	26.5855	27.6447	27.7145	27.8799
3171	22	22	22	42.1	81.316	0	MTIF2	Translation initiation factor IF-2, mitochondrial	P46199;Q8IWH1;Q6P1N2;H7C213	Matrix	0	0.975933	-0.506769	4.92432	-6.37865	27.5254	27.18	27.4389	27.8674	27.7078	27.4071	28.4885	27.7061	26.8845	28.012	28.5137	28.5624	23.0855	19.5363	21.3809	23.7586	19.5647	23.5424	28.4907	27.9828	27.8815	28.2793	28.0877	28.4183
3176	11	11	11	65.7	23.277	0	ATP5O	ATP synthase subunit O, mitochondrial	P48047;Q53HH2;A0A494C0K9;H7C0C1;H7C068;H7C086	MIM	0	5.59855	2.37135	6.48891	-4.88503	31.1891	30.452	30.5103	31.3961	31.4253	31.1872	28.6912	28.266	28.0199	28.823	29.0732	29.0586	25.591	24.814	24.8308	25.9416	25.9212	27.3063	30.6903	30.2237	29.9995	30.8613	30.9797	30.9606
3180	25	25	12	50.2	50.909	0	IDH2	Isocitrate dehydrogenase [NADP], mitochondrial;Isocitrate dehydrogenase [NADP]	P48735;Q53GL5;Q13584;B4DSZ6;A0A0A0U6N4	Matrix	0	0.409871	-0.192376	6.55067	-3.57262	29.4176	29.3181	29.3176	30.0448	29.6597	29.402	29.9714	29.1072	29.3321	29.6553	29.9666	30.2813	26.4961	24.9328	26.3489	26.7709	25.8269	26.1997	30.0139	29.3212	29.3342	29.9875	29.8625	29.4917
3184	9	9	9	38.9	33.269	0	RPIA	Ribose-5-phosphate isomerase	P49247;Q53R32;Q53SB2	Matrix	0	0.564908	-0.84045	3.94005	-3.25307	22.5659	20.915	21.8473	21.6858	22.5963	21.3222	23.8451	21.8811	20.2943	21.5769	24.1588	24.2189	18.7945	18.4994	20.562	19.5625	19.0623	21.0731	23.4428	22.3707	22.5914	21.5682	23.541	23.5581
3189	32	32	15	62.1	70.389	0	ACADVL	Very long-chain specific acyl-CoA dehydrogenase, mitochondrial	P49748;B3KPA6;Q53HR2;B4DEA8;G3V1M7;J3QRJ8;K7EQP4;B4DYY0;J3KSR4;J3KS89;K7EJW8;A0A077H1I5;J3QKU9;K7EMF8	MIM	0	3.2571	-0.94422	8.61988	-5.48615	27.9873	27.8966	27.8657	28.4103	28.3225	28.1541	29.4361	28.5678	28.5051	29.2995	29.2087	29.2846	23.3613	22.7311	24.3577	23.2314	22.5971	23.8224	29.0011	28.6677	28.6758	28.9942	28.825	28.854
3193	31	31	31	43.4	112.91	0	LIG3	DNA ligase 3;DNA ligase	P49916;B7Z6I3;K7ERZ5;K7EQB6;K7ENR9;Q96DF0;C4B7Q3;K7EJR4	Matrix	0	3.05256	-4.12277	5.37187	-5.65993	22.4118	22.1453	21.6085	21.4216	26.3441	21.3733	26.6926	27.3173	27.0661	27.8544	24.9098	26.2011	21.5438	20.5427	19.4784	18.6496	18.5876	19.3429	25.2245	26.2235	25.7958	26.5428	23.9721	24.3458
3201	19	19	19	57.8	45.566	0	DAP3	28S ribosomal protein S29, mitochondrial	P51398;V9GZ03;V9GYL9;V9GYA7;V9GYJ9;V9GZ61;V9GYC9;V9GYW1;V9GY11;V9GYJ3;E2JL21;V9GYF7;V9GYR8;V9GYL4	Matrix	0	4.11199	2.31526	6.76596	-5.22241	28.7153	28.7959	28.967	28.9107	29.0516	29.2762	26.5318	26.4464	25.3318	26.313	27.6269	27.5751	23.9793	23.1112	22.8313	23.3508	22.1089	24.6769	28.3408	28.2475	28.1226	28.4499	28.9102	29.322
3203	16	16	16	55.5	42.794	0	IDH3G;hCG_2004980	Isocitrate dehydrogenase [NAD] subunit gamma, mitochondrial;Isocitrate dehydrogenase [NAD] subunit, mitochondrial	P51553;D3DWV9;G5E9Q7;E7EQB8;E9PF84;O15384;H7C1W2;O15385;H0Y5Q7;Q59GA3;Q2Q9S4;Q2Q9C5	Matrix	0	0.826531	-0.453013	5.37756	-4.28642	29.4726	28.5497	28.6578	29.5909	29.1278	28.8899	29.9258	28.9679	28.6321	29.6139	29.8772	29.99	25.5927	23.0757	25.0243	25.9768	25.2087	25.879	29.7859	28.9348	28.7823	29.9611	29.4289	29.5826
3206	20	20	20	56.4	57.214	0	ALDH5A1	Succinate-semialdehyde dehydrogenase, mitochondrial	P51649;X5DQN2;X5D299;A8K435;X5D8T4;C9J8Q5;X5DNC0;B4DGP6;A0A5F9ZI23;A0A5F9ZH98;Q8N3W7;A0A5F9ZH05	Matrix	0	2.40575	-0.826579	6.17378	-4.27893	28.6994	28.4514	28.6553	29.2243	28.8012	28.6542	30.0013	28.9304	29.0371	29.6401	29.8421	29.9943	25.452	23.1249	24.6009	25.2858	25.0023	25.6724	29.2169	28.9241	28.8197	29.4393	29.1264	29.2856
3210	10	10	10	72.1	20.105	0	NDUFA8	NADH dehydrogenase [ubiquinone] 1 alpha subcomplex subunit 8	P51970;B7Z768	MIM	0	6.23413	4.24186	2.2899	-1.23797	30.3167	29.7957	29.647	30.2844	30.5966	30.3356	26.7517	25.1875	26.4977	26.837	25.0202	25.2307	26.8806	26.4881	27.8386	28.1504	27.6684	27.1306	28.7987	28.4536	27.8109	28.2078	29.4456	28.8679
3218	8	8	8	33.5	35.678	0	NUDT6	Nucleoside diphosphate-linked moiety X motif 6	P53370;Q59EQ3;E9PBZ9;B4DG76;H0Y9C0	Matrix	0	3.31366	-2.78846	4.62874	-3.61269	21.8029	20.6204	21.191	20.6493	20.8236	19.291	24.0803	22.2566	22.7042	22.7935	24.7312	24.5431	19.0485	18.3622	18.3376	18.7802	19.5845	19.4547	23.2399	22.3289	21.5995	21.0039	23.517	23.5545
3230	47	47	47	65.3	87.301	0	ALDH18A1	Delta-1-pyrroline-5-carboxylate synthase;Glutamate 5-kinase;Gamma-glutamyl phosphate reductase	P54886;A0A2Z4QJC8;A0A2Z4QJH0	Matrix	0	0.633933	-0.421471	5.56611	-3.8485	31.5098	30.9925	31.0386	32.0389	31.6765	31.5285	32.5102	31.1236	30.8771	32.0296	32.3985	32.3746	28.6154	26.3771	28.2829	28.7406	27.9737	28.1934	32.1753	31.4676	31.067	32.4682	32.0102	32.086
3234	35	35	35	70.5	51.294	0	HADHB	Trifunctional enzyme subunit beta, mitochondrial;3-ketoacyl-CoA thiolase	P55084;B4DY96;F5GZQ3;B4DDC9;B5MD38;D6W539;C9JEY0;C9JE81;C9K0M0;Q92799	MIM	0	3.4456	1.76381	5.8483	-3.69417	32.236	31.4383	31.4141	32.7049	32.3596	32.0221	30.9835	29.7013	29.4416	30.007	30.6868	30.772	28.3697	26.7992	27.7925	28.2004	28.5187	29.0829	32.126	31.4242	31.1094	32.1852	32.0484	32.0352
3238	5	3	3	42.6	10.918	0	ATP5J2	ATP synthase subunit f, mitochondrial	P56134;Q53FE1	MIM	1	4.17164	4.03057	6.46542	5.03107	24.7517	24.4834	24.6927	25.9067	25.5453	25.0475	22.9426	20.7288	20.5853	18.7603	21.9111	21.3159	25.4745	24.9362	25.4463	25.8204	26.0465	26.052	20.9033	21.6312	19.2334	21.1855	19.6098	21.0262
3239	2	1	1	34.3	11.94	0	NDUFV3	NADH dehydrogenase [ubiquinone] flavoprotein 3, mitochondrial	P56181	MIM	0	6.2426	4.61947	3.30599	-3.7087	25.0973	24.9465	25.2663	26.109	26.443	25.6214	21.7634	20.1062	19.8647	20.8597	21.5404	21.6324	18.2598	18.5212	17.6885	19.835	20.1329	17.4318	23.0661	22.424	23.8955	20.6722	23.4517	20.6119
3241	2	2	2	31.4	5.7797	0.00029231	ATP5E;ATP5EP2	ATP synthase subunit epsilon, mitochondrial;ATP synthase subunit epsilon-like protein, mitochondrial	P56381;Q5VTU8	MIM	0	1.60239	2.78977	2.90252	-5.79999	28.2315	27.8658	27.7684	28.6371	28.3669	28.3086	24.4989	20.5975	25.9854	26.9903	27.2415	27.1261	24.1413	22.2328	23.9822	17.9036	18.5179	25.487	27.8551	27.3664	26.9992	28.2084	28.234	28.4015
3242	5	5	5	62.3	7.9331	0	ATP5I	ATP synthase subunit e, mitochondrial	P56385	MIM	0	7.38525	8.45972	7.08267	9.49571	30.4648	28.3884	29.8932	30.772	30.6824	30.2043	22.3061	21.0483	20.059	21.3153	21.6722	23.2459	30.8072	29.5843	30.7034	31.3849	31.2517	29.6793	21.1555	18.7833	21.7037	21.9774	19.8702	22.9465
3245	10	10	10	49.3	33.403	0	STX17;DKFZp762D1813	Syntaxin-17	P56962;Q2TAB5;Q6NSC7;B3KTA5;E9PIC2;B4DJ69;Q8N3G0;E9PJW1;E9PQU9;E9PJV6	MOM	2	3.30021	4.08236	5.15327	4.57313	25.0791	23.9689	23.7989	25.5249	24.1598	23.6329	23.622	19.1811	19.1579	20.8358	18.6165	20.2569	25.7493	24.4995	25.3703	25.3771	25.0193	25.3251	21.4195	19.4697	20.4757	22.5791	20.7485	19.2093
3250	4	4	4	43.1	19.298	0	YBEY;C21orf57	Putative ribonuclease	P58557;Q8TBC8	Matrix	0	0.962972	1.07462	4.54612	3.56355	24.8711	24.0825	24.9479	24.3001	23.839	24.7173	24.8104	22.5733	21.0047	23.2788	24.1885	24.4544	24.3371	23.5336	25.0381	24.1883	25.0514	24.2666	19.0813	19.9748	21.6439	21.2682	21.6324	21.4331
3256	4	4	4	58.2	8.1828	0	ROMO1	Reactive oxygen species modulator 1	P60602	MIM	1	5.04192	6.31736	6.54012	7.26044	27.4008	26.6978	27.0066	28.2658	28.1688	27.9843	21.0405	19.7231	19.85	21.1568	21.257	24.5925	28.1564	27.0208	27.654	28.8422	28.8873	28.6259	21.9788	22.5711	20.7384	21.2869	19.9029	19.1459
3276	7	7	7	54.4	10.333	0	TIMM10	Mitochondrial import inner membrane translocase subunit Tim10	P62072	MIM	0	2.35155	4.00801	0.445363	-1.21958	27.9209	27.0412	27.3683	29.0571	28.9465	28.376	25.8543	19.2461	24.2115	25.6883	23.711	25.9507	18.7198	19.2003	18.6994	20.8029	20.4347	24.5014	22.6334	19.7757	19.9607	22.8575	24.9271	19.5215
3328	12	12	12	74.6	20.116	0	MRPS25	28S ribosomal protein S25, mitochondrial	P82663;E7EPW2;Q96Q22	Matrix	0	2.64321	2.52888	5.41209	-7.95171	28.973	28.1577	28.6721	29.4113	29.5474	29.3105	27.223	24.1691	25.7305	26.1175	27.757	27.9017	19.6595	19.578	17.721	22.9755	20.1165	22.9646	28.8439	27.6307	27.9506	28.8552	28.892	28.5531
3329	16	16	16	51.1	36.844	0	MRPS35	28S ribosomal protein S35, mitochondrial	P82673;H0YG82	Matrix	0	3.67238	1.87481	7.98978	-6.70759	28.417	28.482	28.4444	28.8644	29.3514	29.0426	27.5438	26.1282	26.0102	26.7209	27.2816	27.6681	20.6375	21.3383	22.7089	21.3482	22.2412	23.0199	28.5854	28.2644	28.2955	28.5513	28.9112	28.9319
3330	21	21	21	39.5	48.006	0	MRPS5	28S ribosomal protein S5, mitochondrial	P82675;B4DIW8	Matrix	0	2.72263	2.49518	2.08576	-0.97974	29.5162	28.7886	29.0894	29.5176	29.8561	29.7198	27.4082	25.479	24.8254	27.81	27.7975	28.1966	28.4237	27.0256	27.8606	28.2003	28.5352	28.5714	29.2475	28.7226	28.4397	29.0781	29.5509	29.4563
3331	7	7	7	69.9	11.466	0	MRPS36	28S ribosomal protein S36, mitochondrial	P82909;D6R941	Matrix	0	1.43912	1.01143	1.59462	-1.12765	28.0975	27.4865	28.5241	27.9523	28.5189	28.3145	26.3796	26.919	27.4046	25.9374	27.5822	28.6024	26.3293	25.1445	25.9959	26.9838	26.697	27.4466	26.7525	27.9321	27.7328	26.672	28.0904	28.1832
3332	6	6	6	37.1	20.616	0	MRPS11	28S ribosomal protein S11, mitochondrial	P82912;Q53GJ8;Q53FX9;H0YL99	Matrix	0	1.88998	0.960692	8.22518	-5.63148	27.1969	27.0101	27.0866	27.5688	27.7695	27.4449	27.166	26.1034	25.1357	26.3164	26.8238	26.7672	21.3004	21.9162	20.502	22.0532	22.1152	22.6113	27.2505	27.1757	27.2409	27.422	27.6339	27.5641
3333	10	10	10	31.9	29.842	0	MRPS15	28S ribosomal protein S15, mitochondrial	P82914;D3DPS9;B4DYW3;Q59EA6	Matrix	0	1.3601	1.49065	5.3523	-3.84174	28.2466	28.0383	28.3016	28.6452	29.0522	28.906	25.8092	28.4507	27.5749	24.6239	27.3352	28.4523	25.1298	23.0328	25.1251	23.7503	24.9172	25.5238	27.8454	28.5822	28.8304	27.9468	28.6872	28.6374
3334	3	3	3	39.1	10.688	0	MRPS21	28S ribosomal protein S21, mitochondrial	P82921	Matrix	0	5.4444	3.58284	0.696657	0.587863	27.3129	26.0811	26.1105	27.096	26.7482	25.9937	23.0793	22.5743	21.8363	22.7327	23.6684	23.9542	27.4507	24.6534	25.0349	26.1972	25.7889	25.9521	24.5318	25.522	25.2366	25.6284	25.3268	25.3045
3335	8	8	8	72.8	14.226	0	MRPS6	28S ribosomal protein S6, mitochondrial	P82932	Matrix	0	4.90337	2.18587	5.39553	-5.02518	28.5041	28.6419	28.9003	29.339	29.1381	28.9566	27.0402	25.7894	26.3463	26.5906	27.3003	27.2979	23.4611	22.4185	23.5499	21.8411	21.9996	25.1415	28.1794	28.3088	27.0341	28.0157	28.5676	28.4572
3336	24	24	24	57.1	45.834	0	MRPS9	28S ribosomal protein S9, mitochondrial	P82933;Q86WV4;H7BZC4	Matrix	0	3.55323	1.71616	7.08826	-4.90009	28.884	28.9084	28.6065	28.4437	29.2437	29.0988	27.7968	27.4026	25.7833	27.2405	27.1064	27.5587	24.3968	22.3989	23.2352	24.1902	24.0142	24.3823	28.6308	28.3043	28.2075	28.7812	29.0996	28.9948
3339	19	19	19	45.7	60.693	0	LACTB	Serine beta-lactamase-like protein LACTB, mitochondrial	P83111;H0YNN5	IMS	0	1.63908	0.908858	5.60585	-5.03196	26.3607	25.6801	25.7052	26.5508	26.5417	26.3667	25.7983	25.8332	24.9581	26.0024	24.1037	25.0564	21.5955	19.1193	21.7957	22.4185	21.9955	22.3787	26.9717	26.2502	26.0447	27.0415	26.6041	26.5829
3350	24	24	24	70.9	42.867	0	DHODH	Dihydroorotate dehydrogenase (quinone), mitochondrial	Q02127;I3NI32;J3QRQ3;I3L449;J3QRJ4	MIM	1	6.48043	6.54573	5.91734	7.13922	28.3398	27.6937	27.784	29.2404	28.7478	28.5303	22.1782	20.02	22.0151	23.1008	20.7803	22.9671	29.4132	28.0247	28.9352	29.6864	29.5823	29.6313	21.5767	23.3991	23.8376	23.0113	20.0794	20.5336
3351	50	50	43	55.7	115.93	0	OGDH	2-oxoglutarate dehydrogenase, mitochondrial	Q02218;E9PCR7;A0A0D9SFS3;E9PDF2;B4DF00;B4DH65;B4DZ95;B4E3E9;E9PFG7;B4DK55;A2VCT3;A2VCT2;A0A140VJQ5;C9J4G7;A5XEI1	Matrix	0	3.08612	1.34798	7.22097	-5.71478	30.0263	29.8373	30.0888	30.4378	30.5519	30.3032	28.9506	28.6342	27.7328	28.8928	29.5017	29.4452	24.249	22.5665	25.2039	24.2313	24.2279	25.0113	30.0674	29.4724	29.6718	29.9921	30.329	30.2458
3359	19	19	19	80.9	34.061	0	SLC25A11	Mitochondrial 2-oxoglutarate/malate carrier protein	Q02978;Q6IBH0;I3L1P8	MIM	6	5.30175	9.90244	7.61528	11.5287	30.653	30.7183	30.6749	31.3254	31.5755	31.3886	19.3163	24.6169	18.0086	19.6598	24.2351	21.0843	31.9914	30.9651	31.6629	32.1147	32.4491	32.3512	22.1526	19.9126	18.9319	21.1627	18.0138	22.1882
3365	11	11	11	29.8	64.608	0	FPGS	Folylpolyglutamate synthase, mitochondrial	Q05932;Q5JU20;Q5JU23;Q5JU21;Q96G81;B2RDF7;Q96LE3;Q96LE4	Matrix	0	1.94647	-2.15272	3.33152	-3.49363	22.6068	19.507	21.4898	22.583	21.1337	20.594	25.0844	22.6087	21.9963	24.7578	23.3239	23.0595	19.271	18.5736	19.8465	19.2749	19.5634	21.0889	24.6065	23.2245	21.8156	24.6393	23.2489	21.0453
3371	13	13	13	65.6	31.362	0	C1QBP	Complement component 1 Q subcomponent-binding protein, mitochondrial	Q07021;I3L3Q7;I3L3B0;A8K651	Matrix	0	0.678656	-0.621048	1.97737	-1.36704	32.0252	31.7259	31.7628	32.2712	31.7463	31.6192	33.5047	31.9324	30.5068	32.6673	33.0657	33.1998	30.635	28.6223	29.0547	31.0495	28.9423	29.2705	30.8378	30.3831	30.9371	31.5659	31.0097	31.043
3372	6	6	4	43.8	21.184	0	BAX;Bax	Apoptosis regulator BAX	Q07812;K4JQN1;A0A0C4MW46;A0A0C4MWS3;A0A0C4MVT1;Q8WXU1;Q9UEI8;H0YA56	MOM	1	0.21236	0.120032	0.392302	-0.443962	24.9455	25.2642	24.1487	25.0222	25.3092	25.3075	25.3125	24.65	24.7378	24.4228	25.2402	24.9136	24.6237	23.1116	24.1039	25.9762	24.6682	25.105	24.2036	24.941	24.8795	24.2531	25.8082	26.1671
3373	10	10	10	48.9	37.337	0	MCL1	Induced myeloid leukemia cell differentiation protein Mcl-1	Q07820;B4DLY8;B4DG83;B4E3L8;B4DU51;A0A087WT64;C8YZ26	MOM	1	4.58032	3.23874	5.18259	4.21664	24.1741	24.1878	23.9937	23.6296	22.5221	23.3182	21.2919	19.3745	19.8564	19.7012	20.7053	21.4638	25.7617	24.9503	24.1327	25.4303	24.8439	25.0585	19.4444	22.1435	21.7969	20.0174	20.236	21.2395
3377	17	17	17	73.9	35.206	0	CRYZ	Quinone oxidoreductase	Q08257;A0A384P5L2;A6NP24;C9JH92	Matrix	0	5.05712	-1.86539	6.59463	-8.01879	27.5654	27.2053	27.8915	27.816	28.2627	27.7772	29.4713	29.4914	29.3152	29.1465	30.1852	30.101	20.7735	20.6976	19.7236	20.0997	19.646	23.8225	28.4304	28.6778	28.6263	28.4647	29.3982	29.2784
3378	15	15	15	30.6	79.494	0	EHHADH	Peroxisomal bifunctional enzyme;Enoyl-CoA hydratase/3,2-trans-enoyl-CoA isomerase;3-hydroxyacyl-CoA dehydrogenase	Q08426;A0PJI6;C9JJE0	unknown	0	0.671267	-2.44252	3.63507	-4.45502	22.9494	30.0208	20.7927	23.5881	21.7297	20.9371	24.9131	22.7531	27.9639	23.4317	25.243	30.3679	21.0669	18.8425	18.6928	19.3424	17.3447	19.7267	23.59	22.5776	21.5076	23.4064	25.268	25.3966
3381	27	27	27	52.4	86.47	0	NSUN2	tRNA (cytosine(34)-C(5))-methyltransferase	Q08J23;A0A140T9Y7	Matrix	0	1.41287	-1.46581	4.71777	-4.30466	25.8663	25.2021	25.184	25.2355	25.2793	24.0799	28.4796	25.1126	24.9829	27.7542	26.6733	26.6393	22.4942	21.07	22.2841	19.8158	22.3461	22.3526	27.5848	25.4868	24.9296	26.0126	26.2016	25.9752
3389	27	27	27	56.4	58.252	0	PMPCA	Mitochondrial-processing peptidase subunit alpha	Q10713;B4DRK5;Q9BT52;Q5SXN9;Q6ZP88;Q24JU5	Matrix	0	4.12871	-1.71956	5.93115	-6.47336	28.5485	28.326	28.3935	29.0687	28.4442	28.5236	30.7173	29.7014	29.3571	30.4051	30.6877	30.7531	24.4495	22.1305	20.6968	23.8117	22.904	24.4634	29.7204	28.9544	29.1477	29.9231	29.9184	29.632
3406	9	9	9	25	62.328	0	COASY	Bifunctional coenzyme A synthase;Phosphopantetheine adenylyltransferase;Dephospho-CoA kinase	Q13057;K7EP09;K7EPT0;K7EQ60;K7ESK6;K7ES73;B4E1C0;K7EN91	Matrix	0	0.981127	-0.909773	3.38385	-4.2234	24.2108	22.0751	22.6152	23.5592	23.52	22.7439	25.5912	23.5745	23.1517	24.7191	24.0459	23.1005	20.6987	16.4436	18.6655	21.6791	20.2651	21.1005	24.8845	23.5019	23.6779	24.12	23.9623	24.0462
3408	18	18	18	70.3	30.156	0	MRPL28	39S ribosomal protein L28, mitochondrial	Q13084;A2IDC6;Q4TT37;A2IDC7;Q6FHK1	Matrix	0	5.12694	3.74394	6.80165	-4.94141	28.4736	28.4479	29.0228	28.7205	29.2212	29.0113	25.354	24.116	23.7147	24.8862	25.9737	26.3891	24.0283	22.5261	23.4301	22.5972	24.6793	24.542	28.6099	28.4396	28.4737	28.621	28.6993	28.6079
3411	17	17	14	62.4	30.54	0	PRDX4;HEL-S-97n	Peroxiredoxin-4	Q13162;V9HW63;H7C3T4;A6NJJ0;A6NG45	IMS	0	1.27941	0.739964	7.1758	-4.96828	30.3608	29.6692	29.4222	30.8549	30.5943	29.9163	29.5857	28.7162	28.6222	29.5128	30.1629	29.7781	25.2302	24.16	25.2701	25.0612	24.5937	26.0041	30.2893	29.5902	29.0097	30.2711	30.4491	30.5194
3414	8	8	8	61.5	19.015	0	NME3;c371H6.2	Nucleoside diphosphate kinase 3;Nucleoside diphosphate kinase	Q13232;Q9NUF9;H3BPR2;H3BPD9;H3BMQ7;H3BRA8	MOM	0	2.47008	2.92257	5.52313	5.1664	24.8134	21.1806	22.1403	23.7807	24.3557	23.3604	20.0109	18.9361	21.8347	19.7682	22.0174	19.5283	25.1325	23.3696	24.0925	26.5888	26.3861	25.5206	20.3365	19.2793	20.3562	19.9345	20.5438	19.6414
3427	15	15	15	37.3	51.462	0	MTX1	Metaxin-1	Q13505;H0Y6Y5	MOM	1	2.61228	5.91004	3.48168	5.46626	29.7193	29.1388	29.1893	30.2292	28.4145	28.6179	20.0824	23.268	22.6571	19.0417	27.5828	27.2167	30.7082	29.2083	30.3596	30.8625	28.97	29.4327	24.8219	25.0537	19.9201	24.2879	26.2644	26.3957
3435	14	14	14	57.1	43.831	0	ALKBH1	Alkylated DNA repair protein alkB homolog 1	Q13686;Q5XKL0;G3V4M4;H0YJF3	Matrix	0	3.64821	-3.95503	4.44838	-4.19712	22.8313	19.4757	21.999	19.1165	21.5234	21.8783	25.5884	24.9906	23.8832	24.274	26.0454	25.773	22.0148	20.0456	20.5847	20.1402	18.321	19.4898	23.6491	23.9956	24.2197	23.4225	25.5217	24.9702
3438	10	10	10	31.9	35.608	0	AUH	Methylglutaconyl-CoA hydratase, mitochondrial	Q13825;B4DYI6	Matrix	0	2.9509	-3.0932	8.39856	-5.09515	20.9669	23.5433	24.4482	21.8163	22.3839	22.1924	26.5726	24.9108	23.8178	25.5559	26.5028	26.5502	20.2749	19.6471	18.9251	20.1224	19.0869	19.6719	24.7052	24.0951	24.4302	24.957	25.0164	25.0953
3441	8	8	8	53.3	26.319	0	IDI1	Isopentenyl-diphosphate Delta-isomerase 1	Q13907;C9JD53;Q9BXS1	Matrix	0	4.57378	-1.9353	1.35233	-1.6062	22.8889	22.7148	22.885	22.1235	22.1583	22.8533	24.9869	23.5469	24.8645	24.3393	24.8867	24.6112	20.8913	18.8137	18.0047	21.4936	18.9107	19.1494	20.2506	19.6647	21.1345	21.3206	22.1024	22.4279
3471	8	8	8	15.4	75.688	0	FASTKD3	FAST kinase domain-containing protein 3	Q14CZ7;D6RAR6;Q9P0E5;D6RC07;D6RHY4	Matrix	0	1.56711	-1.67012	2.62187	-2.63144	21.4186	19.0481	20.1313	21.3056	21.1103	20.6385	24.2382	20.8099	21.8479	21.0317	22.832	22.9135	20.2271	17.6081	20.4765	20.6264	19.6551	19.6101	21.6084	22.511	24.5861	21.6638	21.9173	21.7054
3475	43	43	43	60.6	101.97	0	LARS2	Probable leucine--tRNA ligase, mitochondrial	Q15031;E9PHM2;A0A494C1E0;A0A499FJL2;Q9BQR0;C9JYR8;A0A2R8Y581;A0A494C1K2	Matrix	0	2.60294	-1.17785	6.70734	-5.05994	28.8218	28.6363	28.7064	29.2811	29.092	28.7406	30.4745	29.4219	29.0153	30.3004	30.4361	30.6972	25.0978	22.7498	24.9428	24.436	24.7687	25.365	29.8704	29.1636	29.317	29.845	29.8817	29.6422
3476	22	22	22	54.6	68.047	0	KARS	Lysine--tRNA ligase	Q15046;Q6ZTI3;H3BVA8;J3KRL2;H3BPV7	Matrix	0	1.25602	-0.77863	8.2719	-7.22794	26.8747	25.7484	25.8643	27.2756	26.7783	26.9439	27.9802	26.9005	26.4054	27.616	27.3023	27.9527	20.4625	19.1106	19.3417	19.0128	19.7257	21.2186	27.3199	26.5022	26.668	27.7113	26.9628	27.0752
3480	17	16	15	50.9	49.244	0	PDK1	[Pyruvate dehydrogenase (acetyl-transferring)] kinase isozyme 1, mitochondrial	Q15118;Q53R49;B7Z7N6;B7Z207;C9IYB4;C9JKT3;F8WEJ6;F8WC75	Matrix	0	2.68718	-1.94558	8.05802	-6.33216	24.0514	23.4991	22.9193	24.1019	23.4707	23.6638	26.2366	24.98	23.6301	26.3726	26.0776	26.0828	18.6361	19.808	17.9046	18.8205	18.726	19.1097	25.9157	24.5011	24.2909	25.643	25.2083	25.4389
3481	10	9	9	35.6	46.153	0	PDK2	[Pyruvate dehydrogenase (acetyl-transferring)] kinase isozyme 2, mitochondrial	Q15119;D6RDN9;B4DLP2;D6RGV8;D6RHG2;D6RJH7;D6R983;B4DEF3	Matrix	0	1.94178	-1.58418	9.39848	-5.55146	22.1394	22.7687	23.3818	24.4201	23.6232	24.3548	25.2805	24.4774	23.5165	25.6922	25.3593	25.8671	19.2087	19.0603	19.4364	18.4502	19.3087	18.6016	24.6713	24.1095	23.9895	24.985	24.7844	24.8352
3482	17	17	16	50.2	46.938	0	PDK3	[Pyruvate dehydrogenase (acetyl-transferring)] kinase isozyme 3, mitochondrial	Q15120;REV__E9PGC8;REV__P78559	Matrix	0	3.12782	-1.40012	10.5932	-7.70309	25.8942	26.1708	26.0653	26.4915	27.0282	26.2141	28.1789	27.1248	27.0336	27.382	28.3067	28.2389	19.9343	19.0007	19.5617	19.7213	20.3057	20.3456	27.7188	27.1996	27.1319	27.3747	27.7101	27.9527
3497	14	14	14	53.1	34.559	0	TOMM34	Mitochondrial import receptor subunit TOM34	Q15785;B4DXU3;Q6ZPD0	MOM	0	5.84184	-5.04488	4.55261	-3.5961	21.5471	21.3531	19.6911	19.7311	19.5722	19.4019	25.9746	25.1237	25.6569	26.0374	24.3531	24.4201	19.12	19.1402	19.4172	20.5624	18.4786	18.858	22.9543	23.9168	23.2755	23.1602	20.9913	22.8548
3509	10	10	10	41.9	30.18	0	CLPP	ATP-dependent Clp protease proteolytic subunit, mitochondrial;ATP-dependent Clp protease proteolytic subunit	Q16740;M0R208;A0A2R8YEF5;M0QYV5	Matrix	0	0.865451	0.56902	5.17145	-2.83187	29.2647	28.7841	29.2475	29.092	29.7311	29.0356	28.3103	27.6975	28.0376	28.5218	29.722	29.4517	26.0988	24.8186	25.5495	26.0371	25.3644	26.3325	28.7101	27.8754	28.3068	27.9311	29.1553	29.2134
3512	24	24	24	65.8	42.509	0	NDUFA9	NADH dehydrogenase [ubiquinone] 1 alpha subcomplex subunit 9, mitochondrial	Q16795;Q9BTT5;A8K4V2;A0A3B3ISG8;F5GY40;H3BRM9;F5H0J3	MIM	0	8.77056	10.0054	0.260057	-0.158538	30.3016	29.5265	29.8671	30.5846	30.7002	30.4415	19.9852	19.505	20.7508	20.4671	18.7289	21.9522	29.5771	28.4113	29.1238	29.6964	29.4931	29.4097	29.5742	29.151	28.8455	29.3951	29.6591	30.0377
3515	52	52	1	78.1	83.677	0	IMMT	MICOS complex subunit MIC60	Q16891;B9A067;B4DQY2;B4DT20;Q05DN3	MIM	1	3.9969	9.86502	1.7183	0.766759	32.8	32.3322	32.3484	33.1983	33.1123	32.9176	18.8101	27.6206	19.6125	20.0702	26.5939	24.8114	32.5402	31.2801	32.0436	32.9835	31.8309	31.8776	31.6056	31.0186	30.9298	31.2443	31.7035	31.4534
3518	3	3	3	17.1	27.423	0.00026261	FTSJ2;HEL97	rRNA methyltransferase 2, mitochondrial	Q9UI43;Q1WWK4;V9HWJ9;B4DXN8;A0A3B3ITW8	Matrix	0	0.430845	-0.428278	1.14102	-0.621315	20.7569	20.1094	20.9431	20.9449	21.9018	20.7541	22.5305	20.9054	19.7782	21.1307	21.6623	21.9727	20.7951	19.9682	19.6579	20.2066	21.0537	19.3587	20.8138	20.4875	20.2155	21.0859	21.2467	20.9186
3528	17	17	17	45.2	58.246	0	TRMT5	tRNA (guanine(37)-N1)-methyltransferase	Q32P41;G3V5X1;G3V494	Matrix	0	4.87317	-3.9898	2.36604	-2.75586	21.1196	20.5286	20.9976	21.5735	20.1767	19.5342	24.8741	24.0729	23.4117	23.9453	25.9027	25.6622	22.0596	18.2276	21.6445	19.5027	21.2637	21.2016	22.606	22.7792	21.9854	23.9172	24.4731	24.6741
3530	8	8	8	37.2	38.176	0	NDUFAF6;C8orf38	NADH dehydrogenase (ubiquinone) complex I, assembly factor 6	Q330K2;A0A024R9B1;A0A075B6P0;A0A024R9B6;H0YBT9;B4DW83;E5RGD6;E5RFN5;H7C250;H0YB46;E5RHX9;H0YBQ9;H0YC61	MIM	0	4.62774	3.28752	6.93003	-4.57204	25.5873	23.6126	23.4911	25.3747	25.4823	24.1508	21.1818	21.1967	21.2842	20.8436	21.1937	22.2736	19.9794	20.2425	20.9566	19.769	19.1235	20.858	24.5368	24.2707	24.2724	24.6154	25.2811	25.3849
3531	8	8	8	40.7	32.437	0	SLC25A35	Solute carrier family 25 member 35	Q3KQZ1	MIM	6	0.580552	1.05513	3.659	2.99622	19.212	22.934	21.3475	21.8787	23.5642	20.1388	21.8766	17.741	21.2165	20.6084	20.4627	20.8392	21.3515	23.8084	24.091	23.6155	24.0759	24.3293	20.3473	19.9405	21.1126	19.6411	20.8065	21.4464
3532	8	8	8	32.8	34.6	0	UQCC1;UQCC;DKFZp686O0680	Ubiquinol-cytochrome-c reductase complex assembly factor 1	Q9NVA1;Q3KRB6;B7Z314;B1AKV3;F6UTR7;B7Z1C6;B1AKV4;Q7Z3P9;B7Z7J8;Q59FR0;B1AKV2;B1AKV6;F8WCR2;B7Z6D2	MIM	0	4.08334	2.33416	2.70038	0.946921	26.4741	26.5952	27.3073	27.4559	27.2443	27.2876	24.9605	24.5039	23.3627	24.5967	25.6897	25.2461	26.3334	25.8558	26.5777	26.8221	26.8743	26.9566	25.3226	25.5449	25.1391	25.8187	26.1825	25.7307
3533	15	15	15	52.4	37.001	0	HSDL1	Inactive hydroxysteroid dehydrogenase-like protein 1	Q3SXM5;I6L975;H3BQI7;H3BT52;H3BNH5	unknown	0	4.28777	6.85853	3.71373	6.07604	28.6323	28.0937	27.9218	28.6741	28.8956	28.3827	20.0603	19.6046	19.805	22.2078	26.1282	21.643	29.6934	28.2963	29.2842	29.9073	30.0128	29.9337	24.9505	23.1247	18.8974	22.7769	25.6805	25.2415
3534	3	3	3	11.1	52.725	0.0031056	TRIT1	tRNA dimethylallyltransferase, mitochondrial	Q9H3H1;Q3T7C5;Q3T7C7;Q53F11;Q3T7B8;S4R2Z0;I6L9K0	Matrix	0	0.383536	0.67779	1.37364	-1.19855	21.5653	18.9217	22.9949	22.4883	21.7817	23.6617	22.0843	20.304	19.7922	21.2328	21.4446	22.4891	18.653	20.5837	18.7144	17.5311	18.6501	19.5506	20.1158	19.5735	19.4639	20.8221	19.6589	21.2402
3540	2	2	2	21.1	10.394	0.0031019	COX19	Cytochrome c oxidase assembly protein COX19	Q49B96	IMS	0	0.286421	-0.301103	0.70215	-0.710737	21.9382	21.5312	20.984	22.9203	23.4551	22.5218	22.7814	21.9114	21.9753	23.2908	22.0984	23.0999	19.2609	19.456	18.7846	20.8162	18.4013	20.072	21.0479	20.0207	18.7896	20.5953	21.0909	19.511
3541	17	17	6	50	49.432	0	NADK2;FLJ30596	NAD kinase 2, mitochondrial	Q4G0N4;A0A024R048	Matrix	0	5.8637	-2.43947	7.22947	-6.67713	25.2618	24.6979	25.3723	24.9009	24.9638	25.1223	27.7793	27.0363	26.8157	27.3506	27.7013	28.2725	18.8403	19.525	18.6729	21.6718	19.7494	19.9936	26.6211	26.2876	25.647	26.6722	26.5468	26.7411
3544	24	24	8	51.6	64.129	0	ACSF3	Acyl-CoA synthetase family member 3, mitochondrial	Q4G176;A0A3B3ISK9;F5H5A1;F5H755;F5H362;F5H2G6;H0YGC7;F5GX20;F5H3B2;H0YH37;H0YGJ0	Matrix	0	5.23403	-1.81774	3.17199	-5.67398	26.6444	27.1877	27.2645	27.2565	27.7798	27.4369	29.0326	28.7041	28.8298	28.8832	29.4248	29.6016	18.4917	22.6042	20.8548	25.1199	25.2072	25.4832	28.5926	28.5373	28.3167	28.3507	28.9178	29.0897
3545	19	19	19	36	83.926	0	PREPL	Prolyl endopeptidase-like	Q4J6C6;C9JMT4	Matrix	0	2.6009	-1.49112	6.70343	-5.1568	23.6651	23.8207	24.6875	25.1871	24.4003	24.8011	26.1388	24.946	25.1491	26.2041	26.5402	26.5304	19.9949	21.4968	19.6137	18.874	19.9876	20.5914	25.2951	24.3544	25.1563	25.4436	25.708	25.5419
3550	5	5	5	44.5	15.095	0	MRPL51	39S ribosomal protein L51, mitochondrial	Q4U2R6;M0R176;A0A087WU28;A0A0B4J2C1	Matrix	0	3.65126	4.59691	6.68513	3.44887	25.5184	25.7444	25.5287	26.0821	26.2646	25.7851	21.3233	23.8274	21.3685	17.9899	22.4938	20.3389	26.7636	26.1933	26.6301	26.676	27.4231	27.2982	23.5082	23.675	22.6884	23.1759	23.1131	24.1304
3566	8	8	8	41	29.988	0	PNPO;HEL-S-302	Pyridoxine-5-phosphate oxidase	Q9NVS9;V9HW45;Q53FP0;J3QQZ9;J3QQV6;A0A286YFL3	Matrix	0	4.04797	-2.67803	4.93747	-3.32176	22.5041	21.1481	21.2263	22.6623	21.4122	21.1508	25.2076	23.4536	23.3608	24.666	24.8404	24.6437	20.4338	20.1941	19.6776	21.1295	19.7171	19.0067	24.2912	22.2349	22.9271	23.7195	23.3773	23.5394
3567	22	22	22	61.7	50.195	0	NFS1	Cysteine desulfurase, mitochondrial	Q9Y697;Q5QP19;Q53FP3;B2R5S3;B4DNL7;F2Z2E7;A2A2M1;F8WER8;F8WB23;B4DXH0;B4DHP7;Q8WV90;H7C0I5;H0YGN5	Matrix	0	3.21973	-1.17123	8.44638	-7.30619	27.6162	27.2739	27.0522	27.5706	27.2167	27.47	28.8879	27.8537	27.9062	28.5447	28.9675	29.0668	21.1301	19.1514	20.7704	20.9648	20.158	21.6936	28.154	27.4895	27.6073	28.2243	28.0067	28.2235
3570	18	18	18	45	52.488	0	DNAJA3	DnaJ homolog subfamily A member 3, mitochondrial	Q96EY1;Q59E88;Q53G26;B3KM81;I3L1T6	Matrix	0	0.801115	0.451208	6.80094	-4.36396	28.3672	27.9495	27.8845	29.0123	28.6174	28.6811	28.1088	27.4648	27.0621	28.3638	28.519	28.2862	24.9314	23.4162	23.3593	24.5251	24.1821	24.0791	28.7247	27.7013	27.748	28.7649	28.7936	28.9444
3576	40	40	32	67.3	74.175	0	SLC25A13	Calcium-binding mitochondrial carrier protein Aralar2	Q9UJS0;Q53GR7;B7Z2E2;Q75KX8;R4GN64;Q75M55	MIM	6	4.24638	8.20489	6.37864	8.537	30.9402	30.5411	30.5798	31.3942	30.8518	30.666	20.8171	24.876	20.4219	18.7694	26.237	24.6223	31.9777	31.057	31.6299	32.1743	31.7494	31.8367	23.3697	22.8465	22.3993	20.4397	24.7421	25.4056
3579	14	14	14	37.4	50.364	0	MRPS30	28S ribosomal protein S30, mitochondrial	Q9NP92;Q9BUN6;Q53H77;Q53GN7	Matrix	0	1.78924	0.917261	5.85776	-7.36884	28.2016	27.1788	27.0784	27.9968	27.8269	28.4002	27.1954	27.3975	26.1479	26.1612	27.2258	27.0513	20.5708	20.1063	18.84	23.4819	19.8664	18.6906	27.5092	27.1624	27.2839	27.8351	27.8743	28.1039
3582	14	14	14	51.2	36.864	0	RDH14	Retinol dehydrogenase 14	Q9HBH5;Q53RX3;C9J2C7	Membrane	0	3.72521	4.95261	2.34095	4.5844	26.6301	26.4982	25.8147	27.119	25.7123	25.3226	20.6517	21.1996	19.3588	19.135	24.3492	22.687	27.2791	25.7946	26.4643	27.2827	24.6842	24.4175	19.3477	19.3384	19.8919	19.7622	25.1054	24.9704
3583	4	4	4	36.4	12.114	0	BOLA3	BolA-like protein 3	Q53S33	Matrix	0	4.66528	-3.4169	7.17372	-5.77243	21.84	23.7267	22.7042	24.2539	24.3565	23.5176	26.4891	26.3183	26.3965	26.6228	27.4853	27.5883	21.1434	19.1499	19.4976	18.8857	19.5359	20.2259	25.0484	25.8959	24.6491	25.3971	25.9296	26.1529
3588	7	7	7	77.5	15.521	0	TOMM22;MST065	Mitochondrial import receptor subunit TOM22 homolog	Q9NS69;Q549C5;Q53GB0	MOM	1	7.51263	8.58029	6.66753	8.75099	29.4438	27.9154	27.7445	29.9087	29.9517	29.2452	20.6641	18.8898	20.4554	21.9714	20.2865	20.4603	29.711	29.4152	27.7605	30.9497	30.8756	30.0899	22.3737	21.5591	19.5114	19.4525	22.0845	21.3148
3601	22	22	21	58.9	55.217	0	TXNRD2;DKFZp781E0833	Thioredoxin reductase 2, mitochondrial	Q59ET7;Q17RE6;Q9NNW7;A0A182DWF2;A0A182DWF3;D3YTF8;B3KUQ5;A0A096LPK7;Q6M1B7;A0A096LPD9;E7EWK1;A4FTY4;A0A0U1RQX0;A0A096LNY7;A0A096LP96;A0A096LPB7;A0A096LPH4	Matrix	0	3.22304	-1.56809	6.2567	-8.19539	27.0313	26.599	26.5609	27.6039	27.0151	27.2005	29.027	28.1423	27.3793	29.0632	28.8629	28.9445	21.6235	19.1678	17.3996	19.7108	19.1718	22.0037	28.5728	27.3753	27.4339	28.2941	28.1685	28.4049
3614	12	12	12	43.9	35.093	0	MTX3	Metaxin-3	Q5HYI7	MOM	0	8.97494	7.62938	3.82878	-3.57948	28.4779	27.8192	27.3614	28.7389	28.0915	27.7478	21.3905	19.4969	20.1881	21.1023	20.2713	20.0112	23.2062	22.6862	22.4202	21.5738	21.2659	24.5521	26.4327	26.1647	24.4659	26.7646	26.9078	26.4457
3616	15	15	15	57.5	37.14	0	COQ5	2-methoxy-6-polyprenyl-1,4-benzoquinol methylase, mitochondrial	Q5HYK3;B4DP72;F8VVX6;F8VP53;F8VVW7;F8VVD5	MIM	0	0.280884	0.15337	6.21657	-3.4671	26.491	26.2517	26.4738	27.1733	27.2816	26.6753	27.0355	26.3408	26.0303	26.37	26.7007	26.9494	23.6174	22.46	22.9055	23.4495	24.1957	23.962	27.0238	26.8598	26.5219	26.3615	27.2216	27.4042
3618	17	17	17	53.4	35.511	0	SLC25A19;DKFZp667O1614	Mitochondrial thiamine pyrophosphate carrier	Q9HC21;Q5JPC1;Q8NBT6;J3KRY6;J3KS44;J3QLV3;J3KSI7;J3QL84;J3KSB1;J3QS02;J3KTL0;REV__Q71SA9	MIM	6	6.28439	6.67502	6.80225	7.75775	27.7698	26.5288	26.5048	28.3247	28.3932	27.3102	19.1831	19.5558	22.1053	21.7229	21.3	20.9142	29.2785	27.6438	28.6163	29.2979	28.9611	28.626	21.9754	20.7872	19.7655	20.4456	19.7358	23.1676
3620	19	19	19	50.7	58.688	0	EARS2	Probable glutamate--tRNA ligase, mitochondrial	Q5JPH6;H3BTB7;O14563	Matrix	0	4.74719	-1.63048	9.29832	-7.24531	25.2665	25.0236	25.287	24.907	25.2552	25.3088	27.1399	26.626	26.2157	26.2823	27.3521	27.2148	19.1345	18.9706	19.7141	18.386	20.3737	19.738	26.9923	26.5882	26.4705	26.5911	26.1736	26.9731
3623	45	1	0	58.8	117.41	0	PITRM1	Presequence protease, mitochondrial	Q5JRX3	Matrix	0	0.858508	-1.55608	0.636083	-1.2349	24.0655	23.2996	23.1061	23.6967	23.848	23.1421	26.7178	25.7014	20.3982	26.1535	26.0458	25.478	20.2253	20.4829	20.2555	19.8281	18.4575	20.2012	23.8797	19.8598	23.6	17.9949	20.8741	20.6514
3625	3	3	2	23.2	14.116	0	COA6	Cytochrome c oxidase assembly factor 6 homolog	Q5JTJ3	IMS	0	1.5636	1.28882	2.6328	-1.90356	25.7171	24.3973	24.4028	26.2235	26.4483	25.8271	25.3264	24.2753	23.7205	24.8443	22.9519	24.1649	22.4878	19.9711	21.7409	20.7626	20.6008	22.1077	23.535	22.7002	22.6731	24.2109	23.1901	22.7829
3626	34	34	34	53.6	107.34	0	AARS2	Alanine--tRNA ligase, mitochondrial	Q5JTZ9;A2VCL8	Matrix	0	2.38957	-0.844863	7.54426	-4.41973	27.5779	27.8318	27.4901	28.0472	28.0603	28.01	29.0234	28.2523	27.9733	28.5504	29.1754	29.1119	24.424	23.1989	23.612	24.224	24.3457	24.8792	28.6157	28.1537	28.143	28.4579	28.7444	29.0874
3636	11	11	9	54.3	32.474	0	SLC25A30	Kidney mitochondrial carrier protein 1	Q5SVS4;B3KSR0;B3KTE8;E5RIW6;E5RIS9;A0A087WWR9	MIM	6	4.87554	3.63231	7.10076	7.29994	25.4211	23.9179	24.1489	24.0875	25.8756	23.8713	21.8714	19.8603	20.6182	20.6474	21.5637	20.9675	27.2914	25.9763	28.3379	27.2628	28.8666	28.4276	20.0755	19.7296	20.3503	20.0726	21.8577	20.2773
3640	3	3	3	20.8	19.204	0.0012222	DNLZ	DNL-type zinc finger protein	Q5SXM8;Q5SXM7	Matrix	0	1.01264	-2.05386	1.86674	-2.84447	22.5818	22.1307	19.6927	21.0362	23.1979	22.1765	21.5417	26.0861	27.0633	21.2416	24.6888	22.5175	19.2825	18.0122	20.6644	17.9141	19.5961	19.4912	20.2901	19.7619	24.9882	21.9261	21.0665	23.9946
3644	27	27	27	56.7	65.505	0	RARS2;RARSL	Probable arginine--tRNA ligase, mitochondrial	Q5T160;H0UI22;H0Y450	Matrix	0	4.14039	-1.77218	7.31147	-6.0543	25.0714	24.9996	24.5331	24.5272	24.9512	25.4362	27.1601	26.2412	25.7875	26.6938	27.026	27.2432	20.9079	19.1894	21.2179	20.2134	19.333	20.869	27.0843	25.863	25.6702	26.0801	26.6915	26.6672
3645	9	9	9	38.8	27.129	0	THEM4	Acyl-coenzyme A thioesterase THEM4	Q5T1C6;F6XC58;A8K0C9;E9PLJ7;A0A024RAU3	MIM	0	6.76497	-4.8723	3.93507	-4.63049	20.2796	21.48	22.108	20.9249	20.0608	20.0962	25.8616	26.0534	25.3719	25.7258	25.0214	26.1492	20.2595	20.1532	18.0944	17.9222	19.0793	21.3397	26.6047	24.0763	22.9208	23.6871	23.8634	23.479
3649	10	10	10	35.7	46.261	0	PDSS1	Decaprenyl-diphosphate synthase subunit 1	Q5T2R2;Q59EP8;H0YEE6;B4DJY1	MIM	0	3.36989	-2.65153	6.32286	-4.09362	22.0122	21.4759	21.7181	21.6337	21.8053	21.5118	25.4941	24.5066	22.2446	23.856	25.6607	24.3042	20.2583	19.9698	18.7735	18.7151	18.7837	20.1149	23.8244	23.2167	23.8172	24.1294	23.2701	22.9191
3651	17	17	17	74.7	38.155	0	IBA57	Putative transferase CAF17, mitochondrial	Q5T440;B4E1G9	Matrix	0	5.08119	-1.98572	7.22287	-5.21518	26.54	26.4737	26.4877	27.0434	26.7409	26.9375	28.8848	28.2208	27.9564	28.598	29.2066	29.2708	23.1317	22.4302	21.7365	23.3199	23.6105	23.8179	28.6812	27.5158	27.9176	28.203	28.4558	28.5644
3653	9	9	9	39	33.3	0	MRPL2	39S ribosomal protein L2, mitochondrial	Q5T653;A0A669KAX9;A0A024RD44;C9IY40;B4DVE2;C9JZW2;C9JZG7	Matrix	0	5.15614	3.64074	5.88457	2.05376	28.0258	27.8796	27.7919	28.2222	28.1595	27.9239	24.5997	24.407	22.4535	24.1775	25.1366	25.3841	28.2922	27.5258	27.9094	28.0747	28.6262	28.609	25.9686	25.8853	25.9442	26.5531	26.1724	26.1913
3659	38	38	8	65.7	72.572	0	ATAD3B;DKFZp761L1023	ATPase family AAA domain-containing protein 3B	Q5T9A4;Q9H834;Q8N3E6;A0A5K1VW56	MIM	0	7.25432	10.0143	5.80157	6.54756	30.8299	30.2135	30.4231	31.4792	31.2515	30.9799	19.7464	22.8742	18.1994	21.7584	21.4525	21.0602	31.5934	30.4859	31.0796	31.9105	31.6471	31.8342	24.5184	22.8692	24.4032	24.137	26.6064	26.7312
3663	6	6	6	22	38.918	0	NDUFAF5	NADH dehydrogenase [ubiquinone] 1 alpha subcomplex assembly factor 5	Q5TEU4;B3KR61	MIM	0	4.12079	-2.9199	3.91619	-3.85503	22.429	20.1559	21.727	21.1721	20.8027	20.7771	24.7395	23.3753	22.882	24.442	24.5648	24.5795	20.0741	19.075	19.9988	17.9843	21.2855	20.3316	23.6876	24.631	24.6357	24.2341	22.4391	22.2519
3666	6	6	6	48.1	11.955	0	LYRM7	Complex III assembly factor LYRM7	Q5U5X0;D6R994	Matrix	0	2.14655	-1.29711	2.67256	-5.18725	27.7153	27.0217	26.5405	28.2804	26.4083	27.1353	29.3361	27.6274	27.9002	28.7552	28.6443	28.6208	24.2354	18.326	23.3621	19.0413	23.6038	25.8323	28.4934	27.3664	26.4573	27.944	27.9554	27.3081
3669	14	14	13	48.1	37.499	0	2001-03-01	Mitochondrial amidoxime-reducing component 1	Q5VT66;A0A494C1P3;H7BYZ9;X6RIL1;H0YDX4	MOM	1	9.69904	7.71958	6.28308	7.9956	28.3067	28.0909	28.5634	28.4106	28.0776	28.0045	21.1009	19.7626	19.7447	20.4022	20.6162	21.5095	28.9534	27.7338	28.7417	29.2603	29.4465	29.3153	20.4599	18.5788	20.3305	21.8837	20.8335	23.3909
3678	10	10	10	66.7	26.316	0	LYPLAL1	Lysophospholipase-like protein 1	Q5VWZ2;B3KVW3	unknown	0	2.48769	-3.65585	5.23482	-5.33238	22.9917	23.0413	18.1458	23.4598	23.507	23.6138	26.9223	25.3825	24.5385	26.4123	26.7819	26.6569	21.4899	17.3431	19.4007	20.1403	20.1577	19.4192	25.2829	24.4865	23.9353	25.4455	25.2323	25.5628
3705	14	14	14	69	25.497	0	GSTK1;LOC51064	Glutathione S-transferase kappa 1	Q9Y2Q3;Q6FII1;E9PFN5;Q2NLC8;C9JNT3;B3KTA6	Matrix	0	2.66008	-1.52553	2.66925	-3.87284	26.9457	26.4696	26.1316	27.6226	26.6381	25.8955	28.7415	27.3867	27.1813	28.4454	28.5199	28.5815	22.946	23.5907	20.1061	22.7931	24.7327	26.8118	28.0024	27.2081	26.2307	27.7777	27.4209	27.5776
3710	19	19	19	60.2	40.193	0	PECI;ECI2	Enoyl-CoA delta isomerase 2, mitochondrial	Q6IBN4;A0A024QZU5;O75521;Q53HG3;Q53GC8;A0A0C4DGA2;B4DLL3;Q59E94;Q9NYD2;F1LLU7;F8WAW4;C9JB63;F8W6J1	Matrix	0	1.69355	-0.747633	5.97035	-6.58851	28.3823	27.7334	27.7272	28.6393	28.0076	27.8238	29.1907	28.3519	27.921	28.8993	29.2724	29.1641	22.4505	21.5172	20.0475	23.0436	19.9543	23.1984	28.7547	27.8594	27.4247	28.8641	28.3431	28.4964
3714	15	15	15	17.4	118.83	0	ACAD10	Acyl-CoA dehydrogenase family member 10	Q6JQN1;F8W1I9;F8W179;D6RFF6;F8VXK4;F8W0Q4	Matrix	0	0.00520197	-0.0161149	4.35253	-4.50623	23.4039	23.5309	24.4631	23.1031	24.2151	21.4846	22.4132	24.512	23.8694	19.1415	24.5438	25.8176	19.5939	17.6308	19.5677	21.8364	19.6724	21.0046	23.695	25.115	25.2496	23.6477	24.6975	23.9385
3715	20	20	18	56.3	52.662	0	SLC25A25	Calcium-binding mitochondrial carrier protein SCaMC-2	Q6KCM7;H7C4Z4;M0QZP9	MIM	6	5.88415	6.32674	6.20685	8.31591	28.1313	26.5776	26.2962	28.4032	27.5034	27.0951	19.2513	21.2023	20.1559	20.6012	22.4028	22.4328	29.5091	26.9792	28.2123	28.7581	28.3636	28.501	22.6638	19.0878	19.1048	21.6352	19.0028	18.9334
3716	22	22	22	56.7	67.351	0	PDE12	2,5-phosphodiesterase 12	Q6L8Q7;F6T1Q0	Matrix	0	0.737851	-0.442472	2.87091	-0.855483	27.2982	27.1311	26.9941	27.7221	27.3606	27.3619	28.3448	27.1338	26.5988	28.0193	28.2103	28.2161	26.6707	25.9726	26.168	26.2628	26.318	26.4419	27.2829	26.6514	26.8474	27.8526	27.1355	27.1969
3728	13	13	13	47.3	38.46	0	RPUSD3	RNA pseudouridylate synthase domain-containing protein 3	Q6P087;C9JM75;H7C454;H7C1H7;A8K773;H7C0K7;B7Z3P5;H7C2C3	Matrix	0	2.54062	-1.37562	4.06331	-2.77487	24.4196	24.4552	24.4917	25.0473	26.1822	25.366	26.8504	25.9775	25.5685	26.8358	26.4744	26.5089	24.1862	24.0016	21.4729	22.7779	22.4178	23.1264	25.9265	25.9673	25.6537	26.131	25.1222	25.8313
3729	3	3	3	48.6	15.819	0	MRPL54	39S ribosomal protein L54, mitochondrial	Q6P161	Matrix	0	1.537	-1.18174	6.85014	-6.75128	26.2868	26.0477	26.1206	26.1197	26.4127	26.5568	28.2431	27.3426	25.29	27.6337	28.3583	27.7669	21.5629	19.9443	21.1556	19.9091	19.5552	22.7668	27.6309	27.2841	27.5137	27.1711	27.7915	28.0101
3732	9	9	9	42.5	33.765	0	C3orf33	Protein C3orf33	Q6P1S2;F8WDI1;F8WCI5;H7C4I0	Matrix	1	2.98264	3.17379	5.43147	4.93994	24.0364	22.1128	23.7806	25.4134	24.8331	22.7643	19.171	20.0002	20.9925	22.3014	21.5595	19.873	25.726	23.9875	25.3011	25.8202	25.8657	25.8758	20.627	21.0745	18.8022	21.9781	20.7424	19.7126
3733	7	7	7	40.3	23.889	0	C8orf82	UPF0598 protein C8orf82	Q6P1X6;H0YF29;J3KNI2	Matrix	0	4.03564	-1.84485	4.03518	-2.06792	25.0394	24.5889	25.4223	25.2428	25.8634	25.7137	27.4134	26.549	26.5582	26.9436	27.7248	27.7505	25.0899	22.8409	24.7328	24.413	24.4469	24.6098	26.621	26.1684	26.1804	26.4645	26.4848	26.6216
3738	4	4	4	13.8	43.384	0.00025615	MTFR2	Mitochondrial fission regulator 2	Q6P444;E9PN39;H0YEA6	Membrane	0	0.86259	0.997289	NaN	0	21.7296	20.8022	21.2193	23.2488	20.5366	20.0306	20.2409	19.4193	20.896	18.7396	21.0399	21.2477	19.8023	19.8825	17.6819	20.5776	19.6088	20.4522	21.0722	19.6609	20.694	21.0687	21.6882	21.6283
3739	10	10	7	40.9	37.998	0	SFXN4	Sideroflexin-4	Q6P4A7;Q8N1Q4	MIM	5	6.88322	7.52251	5.95854	7.47943	28.0226	26.1047	27.213	28.3275	28.121	27.4003	20.199	18.251	21.3898	20.7082	19.0761	20.43	28.9616	27.5278	27.3365	29.1108	28.7936	28.5952	23.3131	18.7101	19.9288	20.9288	21.8883	20.6798
3740	4	4	4	31.7	19.888	0	FDX1L	Adrenodoxin-like protein, mitochondrial	Q6P4F2;A0A0A0MTS8;E7EQL1	Matrix	0	4.41467	3.06375	1.11673	-1.09844	22.6595	23.4836	22.5243	22.7377	23.1754	23.8089	21.0072	18.9217	21.2087	19.2552	20.1413	19.4729	19.1287	17.6139	19.6231	18.984	19.3112	19.293	19.7553	21.269	21.3495	18.5065	19.1121	20.5521
3742	11	11	11	67	24.843	0	FAHD1	Acylpyruvase FAHD1, mitochondrial	Q6P587	Matrix	0	0.273504	0.364549	1.51113	-0.912969	27.1775	26.3449	27.7283	26.7403	26.8286	26.8307	28.2059	25.8254	24.796	27.965	26.2376	26.4332	25.203	24.9977	25.3483	25.0674	25.501	25.6581	27.1927	25.6547	25.3711	27.369	25.96	25.7059
3745	2	2	2	11.1	18.661	0.0053278	AURKAIP1	Aurora kinase A-interacting protein	Q6PI41;Q9NWT8	Matrix	0	1.14411	2.44207	7.09463	4.54874	24.8783	24.8584	24.6093	25.0551	24.753	24.4172	23.4816	18.4131	19.8278	21.247	25.4436	25.5058	25.7744	24.7152	25.8583	25.743	26.0227	25.9764	21.7154	20.5027	22.0354	21.1685	20.9653	20.4104
3746	33	33	33	64	73.562	0	DARS2	Aspartate--tRNA ligase, mitochondrial	Q6PI48;A8K4A8;A0A3B3ISK7;A0A3B3IT01;A0A3B3IS01;A0A3B3IS54;A0A3B3ITS3;Q9H9J7;Q9NVT8;A0A3B3ITK9;Q9H9M6;A0A3B3IT89	Matrix	0	3.43245	-1.26242	8.03263	-4.78519	28.9544	28.8439	28.7465	29.3496	29.0399	28.9494	30.3795	29.9184	29.3701	30.2122	30.663	30.9151	25.5845	24.0702	24.3849	25.3747	24.3229	25.2278	29.6427	29.2316	29.4744	29.7416	29.8822	29.7036
3747	7	7	7	27.5	25.498	0	TMEM65	Transmembrane protein 65	Q6PI78	MIM	3	7.22611	7.52621	8.00772	7.95697	27.9365	26.9101	27.1059	27.9224	27.7165	27.4795	21.135	19.0856	19.6065	18.1832	20.6993	21.2039	28.8389	27.5995	28.1138	29.1115	29.0406	28.8954	20.0726	21.8713	19.078	20.9208	21.1743	20.7409
3755	8	8	8	37.3	37.087	0	METAP1D	Methionine aminopeptidase 1D, mitochondrial	Q6UB28	Matrix	0	4.60534	-3.05456	3.56356	-3.05114	20.7812	21.9864	22.3469	21.6507	21.5524	21.0874	25.0451	24.3778	23.0901	24.5858	25.2745	25.3592	19.9137	18.6903	19.7962	18.695	20.8545	19.0731	23.4315	21.7072	23.0573	23.961	21.8723	21.3006
3759	2	2	2	32.3	10.081	0	UQCC3	Ubiquinol-cytochrome-c reductase complex assembly factor 3	Q6UW78	MIM	1	4.68053	3.867	4.06536	3.98413	25.4302	24.6182	24.5224	25.5452	25.4297	22.5318	20.4402	20.2533	20.9465	21.7712	20.5341	20.9302	25.5052	23.1573	24.6594	26.6207	25.5049	23.8299	21.8958	19.9821	21.706	20.8654	19.7214	21.2019
3766	33	33	33	80.4	45.394	0	HSDL2	Hydroxysteroid dehydrogenase-like protein 2	Q6YN16;B2R923;A0A024R159;B4E136;B4DWC7	Matrix	0	4.40216	-1.83014	6.14794	-7.37709	27.5923	27.9262	27.3712	28.5901	28.0113	27.8271	30.3206	29.3081	29.2796	29.2379	30.1193	30.0335	22.1585	20.7823	19.2627	20.9426	22.5878	23.8896	29.145	28.6144	28.5311	29.0039	29.4683	29.1232
3767	12	12	12	23.6	93.794	0	GPAM;DKFZp451B1115	Glycerol-3-phosphate acyltransferase 1, mitochondrial	Q9HCL2;Q86T70;Q6ZMF6;Q5VW52;Q8N1G6;Q6ZMG4	Membrane	2	2.12586	2.37938	3.14481	3.66243	22.374	23.1276	21.1456	21.3856	24.33	23.2532	21.4441	21.0553	18.3842	19.3373	19.7514	21.3674	22.9572	23.9478	24.1006	23.0173	24.7439	24.3728	17.588	21.0815	19.1392	22.6328	20.1538	20.5695
3775	28	28	28	52.2	87.263	0	ACAD11	Acyl-CoA dehydrogenase family member 11	Q709F0;D6RDI8;F8WEV0;B4DQ41;Q08AE9;H0Y9C6;Q7Z491;A0A0J9YXS1	MIM	0	0.32211	-0.78796	4.00751	-5.66026	27.3354	29.5647	26.2411	28.3406	28.7789	23.7172	28.1721	26.9247	27.4642	27.3556	27.6673	31.1218	23.3677	18.0469	20.9007	23.2249	22.0212	20.0685	28.1043	26.7501	25.4272	27.5055	26.7409	27.0636
3776	6	6	6	31.8	29.353	0	SLC25A26	S-adenosylmethionine mitochondrial carrier protein	Q70HW3;H7C430;H0YCZ5;H0YF50	MIM	6	4.76117	4.48006	5.48629	5.52404	24.2439	26.3684	23.8535	23.5949	24.3711	23.8394	19.105	18.2591	20.6886	20.1382	20.3351	20.8647	25.4384	24.8172	25.2035	26.5316	26.2832	26.2389	21.8136	18.7515	19.2283	19.5865	20.2723	21.7163
3784	4	4	4	69.1	6.2484	0	TOMM7;TOM7	Mitochondrial import receptor subunit TOM7 homolog	Q9P0U1;Q75MR5;B5MD00;A0A087WZY2;A6NIV2	MOM	1	2.59981	5.3606	9.61478	8.39122	27.8431	21.7751	22.3027	27.8809	28.0578	27.7945	21.5943	18.306	21.7871	20.6994	20.9275	20.1758	28.4814	27.3957	28.0879	28.9081	29.055	29.0442	20.0284	19.3222	20.5679	20.3011	19.7919	20.6132
3786	11	11	11	36.1	46.03	0	COX15	Cytochrome c oxidase assembly protein COX15 homolog	Q7KZN9;A0A3B3IRX1;B4DQM2	MIM	8	7.48283	7.89912	8.35013	9.20578	28.8271	26.7632	27.0987	29.4115	28.6099	28.3055	19.1302	20.8561	19.6462	21.11	20.2066	20.6721	29.9885	27.7659	28.1937	30.1347	29.272	29.167	20.8254	19.2476	20.4319	18.7625	19.9359	20.0837
3787	29	29	29	66.7	47.346	0	TRMT10C	Mitochondrial ribonuclease P protein 1	Q7L0Y3;C9JVB6	Matrix	0	4.41607	-1.28425	5.25977	-4.73987	29.17	29.1033	29.2184	29.7285	29.3413	29.2593	30.7446	30.2742	29.9837	30.5995	30.9687	30.9556	25.2302	23.4113	24.5926	26.2365	26.26	26.9416	30.1971	29.9191	29.8358	30.1534	30.3793	30.6267
3789	13	13	13	43.4	53.262	0	PARS2	Probable proline--tRNA ligase, mitochondrial	Q7L3T8	Matrix	0	0.0229832	-0.0290887	8.62628	-6.18583	25.0938	24.9767	24.8468	25.1912	24.8043	25.2942	25.7868	24.3762	23.2638	25.1953	25.8249	25.9344	19.0572	18.6901	19.56	20.7044	19.5315	19.6244	25.3709	26.1529	25.299	25.7066	25.6843	26.0689
3793	25	25	25	49.2	86.573	0	FASTKD5	FAST kinase domain-containing protein 5	Q7L8L6;B4DWZ8	Matrix	0	0.969199	-1.18121	6.03159	-5.5298	26.1605	25.161	27.2475	28.0195	25.2964	25.8169	28.8823	26.3583	25.9047	27.4572	28.5983	27.5881	22.2183	19.1048	21.6875	22.0024	20.1854	21.0399	26.7798	26.224	25.881	26.8224	26.6411	27.0688
3796	3	3	3	45.6	18.023	0	TIMM17A;TIM17A	Mitochondrial import inner membrane translocase subunit Tim17-A	Q99595;Q7RU05;A0PJ74	MIM	3	4.52661	3.30973	5.26086	4.27665	24.2309	22.7921	22.7562	23.716	24.9387	24.5691	21.2557	20.1933	19.9004	20.6428	19.824	21.3282	25.2648	24.6458	24.1073	25.3643	25.3537	25.5141	20.8529	22.1774	19.474	21.6645	20.7656	19.6557
3801	10	10	10	54.6	22.814	0	MRPL21	39S ribosomal protein L21, mitochondrial	Q7Z2W9;B4DXI4;A0A024R5G7;F5H7V8;H3BUY0	Matrix	0	4.22328	3.18304	1.92563	-0.950678	27.3232	27.6654	27.8396	28.1316	27.8126	27.7512	25.1691	22.9498	23.3631	24.9371	25.1243	25.8819	26.281	25.5511	26.0779	27.3634	27.033	26.2802	27.5611	27.0359	27.398	27.3782	27.9781	26.9392
3804	16	16	16	59.4	56.527	0	MAVS	Mitochondrial antiviral-signaling protein	Q7Z434	MOM	1	4.2426	5.28932	4.61435	5.59543	27.0523	26.8754	26.883	27.7186	22.8364	24.7064	21.8648	20.455	20.2476	20.4373	20.738	20.5932	27.7394	26.1426	27.0897	28.2276	25.2602	25.3725	20.1712	20.2732	19.4447	23.26	21.9496	21.1607
3807	17	17	2	74	25.565	0	AK3	GTP:AMP phosphotransferase AK3, mitochondrial	Q9UIJ7;Q7Z4Y4;B3KWD9	Matrix	0	4.89342	-2.37323	6.39975	-7.82573	27.2321	27.2216	26.7235	27.9454	27.4325	27.3065	30.4035	28.9398	28.9708	30.224	29.6753	29.8877	20.9628	19.8355	22.0058	23.024	18.6016	21.5263	29.4881	28.4888	28.1241	29.119	28.796	28.8944
3811	12	12	12	37.5	43.957	0	MTERF4	Transcription termination factor 4, mitochondrial;mTERF domain-containing protein 2 processed	Q7Z6M4;B4DFP7;C9JNJ7;B4DKD5;H7C316;C9JX74;B5MBW3;E7EW93;H7C1N9	Matrix	0	0.639604	-0.516203	6.02069	-5.9603	24.8271	25.2812	24.8533	23.4731	24.3884	25.5132	25.2428	25.2383	24.1077	25.0224	25.9728	25.8495	19.558	19.7961	18.3402	19.4185	17.6628	21.5134	25.4203	25.7395	25.1798	24.7319	25.7577	25.2215
3813	8	8	8	49.4	29.282	0	MRPL10	39S ribosomal protein L10, mitochondrial	Q7Z7H8;B4DEH0	Matrix	0	4.19922	2.63576	5.0688	-1.49861	26.6521	26.1902	26.4369	27.1803	27.2384	27.134	24.4103	23.2425	22.9121	24.6939	25.0738	24.6846	24.6864	24.0362	24.1251	24.8207	24.6808	24.5946	26.4055	26.0789	25.6264	25.9295	25.6986	26.1966
3814	5	5	5	52.8	12.49	0	CMC1	COX assembly mitochondrial protein homolog	Q7Z7K0;C9JES7	IMS	0	0.0506346	0.0267372	3.97885	-4.50825	26.0624	26.0178	26.0623	26.3717	25.2026	26.3653	25.9629	26.0087	26.2515	25.706	25.9888	26.0038	18.8128	19.9657	18.5193	19.3964	21.3919	22.3045	24.72	25.1045	24.3143	25.0737	25.4855	22.7421
3822	15	15	15	38.9	60.577	0	ADCK1	Uncharacterized aarF domain-containing protein kinase 1	Q86TW2;G3V426;F8W9Q8;B4DRU7;G3V3J2	unknown	0	4.72901	3.61484	6.5594	5.96397	25.8377	23.9991	24.8763	25.7448	24.7609	24.2656	19.789	21.2316	21.3791	21.8683	21.0795	22.448	26.3166	24.6204	25.66	26.4123	25.7983	25.7966	17.955	20.9172	20.3214	19.4852	19.8425	20.2989
3823	6	6	6	55.8	16.476	0	ISCA2	Iron-sulfur cluster assembly 2 homolog, mitochondrial	Q86U28;J3QSS7	Matrix	0	2.09096	-0.951471	4.53634	-4.18466	23.0601	24.0437	24.0344	24.2408	24.7956	24.4885	24.6895	24.9849	24.7152	24.9504	25.7062	25.3257	19.8676	17.766	19.0011	20.4281	21.4427	19.6962	23.3044	24.4599	23.0568	23.4758	24.5397	24.4731
3826	5	5	5	21.5	29.328	0	YRDC	YrdC domain-containing protein, mitochondrial	Q86U90	Matrix	0	2.03509	1.90878	3.52833	3.92116	23.5192	22.0585	23.1023	23.7208	23.2843	23.1455	23.4224	19.786	19.9836	20.9116	21.7118	21.5625	23.7601	22.3809	23.477	24.0111	23.498	23.3893	18.7825	21.0066	18.6661	22.1292	17.7375	18.6675
3829	28	28	28	39.2	107.61	0	NLRX1	NLR family member X1	Q86UT6;B7Z889;C9JLK8;C9JQE9;C9J0R6	Matrix	0	2.89069	1.84246	5.18338	5.41332	25.4383	24.6968	24.9133	26.1762	25.2459	26.2068	23.7244	23.9716	22.0934	23.4228	24.1073	24.3032	26.4768	25.6872	26.1494	26.282	26.3424	26.3348	23.5455	19.2692	20.8579	20.112	21.2491	19.7589
3830	24	24	24	50.4	63.419	0	NT5DC3	5-nucleotidase domain-containing protein 3	Q86UY8;H7C3S8;H7C193	Matrix	0	2.52156	-1.22721	4.12474	-7.28802	26.8586	27.0425	27.2233	27.2536	26.8977	27.3345	28.7763	27.5931	27.2628	28.3719	28.8277	29.1417	18.3913	18.7885	21.9393	18.6484	23.989	24.2371	28.5265	27.6308	27.8257	28.5098	28.538	28.6909
3834	12	12	12	76	28.808	0	COMTD1	Catechol O-methyltransferase domain-containing protein 1	Q86VU5;A8K337;R4GNF4;B4DY64	Membrane	1	5.47211	4.31627	6.71136	5.12255	24.5841	24.0586	24.0434	25.2045	25.5241	25.6186	21.2372	20.8179	21.4543	18.9335	20.2396	20.4532	26.9892	25.0516	25.2148	26.7478	26.3913	26.4683	21.4593	20.7056	21.6578	21.1109	21.1659	20.0282
3845	7	7	7	58.2	14.852	0	NDUFA11	NADH dehydrogenase [ubiquinone] 1 alpha subcomplex subunit 11	Q86Y39;K7EQ77;K7EK78;K7EP35;K7EMT4	MIM	2	7.70818	7.03247	7.58993	8.11981	27.1988	27.4751	27.3868	27.8165	27.9278	27.8729	21.9522	20.2254	20.2707	18.9035	21.1347	20.9965	28.196	27.7769	28.184	28.5406	28.8886	28.6008	19.1932	20.4311	18.7608	21.7628	19.7979	21.5222
3846	5	5	5	41.1	22.936	0	PTRH1	Probable peptidyl-tRNA hydrolase	Q86Y79;A0A096LP22;C9J7Z1;A0A096LP34;A0A096LPA3	Matrix	0	0.85545	-0.742579	2.69114	2.29403	19.8701	20.3737	20.28	22.0897	20.7706	20.652	22.2757	22.2068	20.8553	20.1801	21.872	21.1017	22.3241	21.5456	22.7004	22.4796	23.4127	23.3051	21.6614	20.1719	20.2472	19.3488	18.8537	21.7204
3848	14	14	14	47.9	44.128	0	PDSS2	Decaprenyl-diphosphate synthase subunit 2	Q86YH6;B2RE48;B4DWD3;B4DKU5;Q5JRD6	MIM	0	3.68887	-1.78278	6.08662	-5.20455	23.9617	24.1005	23.856	22.7354	23.1522	23.1327	25.6476	24.7733	24.4912	25.3668	25.878	25.4783	20.1357	20.0293	19.3444	17.5928	18.4995	20.6201	25.0751	24.7743	24.3938	24.5183	24.5719	24.1155
3855	3	3	3	34.2	17.177	0	FUNDC1	FUN14 domain-containing protein 1	Q8IVP5	MOM	3	1.7459	3.25017	7.49659	5.59359	25.2152	24.9579	21.9981	21.1024	25.9265	25.6084	22.9189	20.9646	19.7706	18.6168	23.4342	19.6025	25.6854	24.8803	26.7401	26.2278	26.2399	26.2735	20.4073	20.5728	19.6848	20.5751	21.4405	19.8048
3856	19	19	19	65.1	42.961	0	MCAT	Malonyl-CoA-acyl carrier protein transacylase, mitochondrial	Q8IVS2	Matrix	0	4.999	-2.04454	5.62959	-4.4698	26.2708	26.4414	26.3764	26.5915	26.7609	26.8359	29.099	28.0607	27.7258	28.6547	29.0771	28.9269	23.971	21.3247	22.9627	23.5443	24.2659	24.2302	27.7274	27.5331	27.7953	28.1266	28.0739	27.8612
3857	29	27	27	48.7	84.159	0	MFN1;hfzo1;hfzo2;DKFZp762F247	Mitofusin-1	Q8IWA4;Q4AEJ3;Q4AEJ4;Q6AI38;Q05CV7;H7C5H5;C9JXQ1;C9JQT7	MOM	2	6.87042	5.94533	3.37892	5.35385	27.1746	26.446	26.343	26.8328	27.2048	27.0944	20.5791	19.4192	21.7025	20.3654	22.4209	20.9365	28.0705	26.5133	27.7453	28.1977	26.1133	26.6099	21.9291	19.7464	19.9751	20.0524	25.2299	24.194
3862	22	21	21	59.2	68.117	0	RHOT2	Mitochondrial Rho GTPase 2	Q8IXI1;H3BST5;I3L2C6;H3BUX4;H3BU27;H3BMP9;H3BVI5	MOM	1	6.66183	6.82364	6.74554	7.48011	28.36	27.0137	27.3368	28.6365	27.6353	27.2019	20.3776	21.4832	19.1107	20.3743	22.5238	21.3728	28.9375	27.6963	27.9965	29.1336	27.8024	28.0744	19.6735	18.9169	21.1429	20.8107	22.5008	21.7152
3863	27	27	20	56.1	70.783	0	RHOT1	Mitochondrial Rho GTPase 1;Mitochondrial Rho GTPase	Q8IXI2;H7BXZ6;J3QLG2;J3KSR5	MOM	1	7.27087	6.74153	7.91951	7.02376	27.7784	26.9618	27.3247	27.6013	27.4422	27.4058	21.6477	20.5048	20.618	22.1642	19.0249	20.1055	28.3011	27.4119	27.9517	28.525	28.0382	27.9099	20.9984	20.1495	22.5103	20.0789	21.7063	20.552
3864	7	7	7	65	15.383	0	MRPL41	39S ribosomal protein L41, mitochondrial	Q8IXM3	Matrix	0	6.87817	2.92332	0.0188654	-0.0249011	28.1763	28.843	29.1011	28.0144	28.8425	28.6719	26.0108	25.671	25.3166	25.3393	26.175	25.5964	26.3081	27.2017	26.2334	26.2385	26.7763	28.2602	26.4554	27.7139	27.922	26.6357	25.9256	26.515
3870	28	28	28	44.5	87.99	0	SUPV3L1	ATP-dependent RNA helicase SUPV3L1, mitochondrial	Q8IYB8;B7Z611;B1AR60	Matrix	0	3.67427	-1.54062	8.292	-8.99439	28.1576	27.1513	27.5609	28.826	27.9265	27.9231	29.9713	29.1924	29.083	29.823	29.4077	29.3117	19.1576	18.5626	19.313	21.2883	19.0271	20.7526	29.1777	28.0571	27.9825	29.1421	28.7294	28.9787
3872	25	25	25	42.7	83.069	0	THNSL1	Threonine synthase-like 1	Q8IYQ7;Q8N9J5;Q9H6P9	Matrix	0	2.93611	-1.17308	5.84941	-7.94348	26.1128	26.0011	26.1582	26.0684	26.3354	26.3377	27.989	27.2674	26.1975	27.2794	27.5909	27.7278	18.7566	19.6629	21.8922	19.2947	20.2423	18.8847	30.7877	26.7308	26.759	27.3052	27.3953	27.4164
3877	4	4	4	18.1	42.301	0	FAM185A	Protein FAM185A	Q8N0U4;C9JFL0;B4DMG7	Matrix	0	0.0865482	-0.14419	1.55675	-1.63471	19.8666	21.0295	22.2278	22.1735	22.1345	21.2424	22.3886	20.3082	20.2522	23.2214	22.05	21.319	21.2132	19.4224	18.4471	19.8369	18.5273	20.941	21.0629	20.3508	20.501	21.0048	22.5837	22.693
3878	5	5	5	30	38.359	0	RBFA	Putative ribosome-binding factor A, mitochondrial	Q8N0V3;K7EIS1	Matrix	0	0.243355	-0.485592	1.93001	-2.25669	21.2865	22.2506	21.8545	18.2153	21.6853	22.2597	23.6253	20.9095	19.8065	21.5886	21.9014	22.634	21.1056	21.6138	20.1694	19.2416	18.013	20.4512	22.9508	21.7453	22.5872	23.9047	22.6778	20.2689
3879	5	5	5	26.7	33.232	0	PUSL1	tRNA pseudouridine synthase-like 1	Q8N0Z8;J3KTG4	Matrix	0	0.281444	0.425892	1.78298	-2.22611	20.645	21.947	21.4795	22.415	21.1994	21.4694	21.0827	20.7938	19.7379	19.404	22.6772	22.9044	21.5185	18.4962	16.9248	21.3249	20.8645	20.3087	22.3036	21.7745	21.4314	22.148	22.9976	22.1393
3886	3	3	3	15.1	28.272	0.00050264	PLD6	Mitochondrial cardiolipin hydrolase	Q8N2A8;REV__P41226	MOM	1	1.19267	0.692728	0.357099	-0.495376	21.6802	21.2788	21.3652	20.4033	21.2437	21.3366	21.1026	20.4473	20.6497	19.2517	21.1828	20.5173	22.0323	19.1675	19.5541	21.565	19.012	21.8171	21.2907	21.3155	20.77	20.2602	21.6656	20.8183
3887	12	12	12	56	37.54	0	ARMC10	Armadillo repeat-containing protein 10	Q8N2F6;A0A0J9YWR7;A0A0J9YXE4;H7C2M7;H7BXQ8;C9J5N7;A0A0J9YXV5;A0A0J9YY38	MOM	1	1.99405	4.13276	0.610722	1.87621	26.9982	26.6509	26.075	27.344	21.3851	21.0315	18.9473	20.4241	20.0534	20.5626	22.6153	22.0854	26.8709	26.1357	26.6749	26.9142	20.5828	21.5296	24.9904	24.3317	24.0828	23.8356	19.0127	21.1977
3894	12	12	12	57.8	25.431	0	GRPEL2;DKFZp451C205	GrpE protein homolog 2, mitochondrial;GrpE protein homolog	Q8TAA5;Q8N3S0;D6RGI6	Matrix	0	1.2058	-1.22262	5.36012	-5.66552	26.722	24.3198	25.0597	26.9444	24.9765	24.8134	27.7295	25.461	26.6266	27.8338	26.2058	26.3148	21.4577	19.0121	19.4649	21.2598	19.4747	19.6836	26.5416	24.9092	24.9473	27.7269	25.1207	25.1004
3896	21	21	21	45.7	74.327	0	GUF1	Translation factor GUF1, mitochondrial	Q8N442	Matrix	0	0.823733	0.398163	7.98479	-6.07035	25.4559	25.7924	25.9197	26.448	26.3934	26.0454	26.046	25.4074	24.8804	25.3292	26.2311	25.7718	19.2013	19.5802	20.4581	21.1077	19.589	21.121	26.472	26.0217	26.1558	26.0336	26.6503	26.146
3897	7	7	3	16.9	56.415	0	D2HGDH	D-2-hydroxyglutarate dehydrogenase, mitochondrial	Q8N465;B5MCV2;B3KSR6;B3KP72;B2RCN1;B3KTU3;H7C0N1	Matrix	0	1.96926	-2.37271	1.46264	-1.15552	19.2222	20.178	19.6695	19.2941	20.1444	20.4359	20.8322	20.4619	24.2291	20.7539	22.5129	24.3905	19.6368	21.476	20.609	18.8395	18.9108	19.7128	20.3893	20.676	20.5843	21.7844	21.4068	21.2771
3900	7	7	7	82.4	6.0352	0	TOMM5	Mitochondrial import receptor subunit TOM5 homolog	Q8N4H5;F8W8Z9;H3BUX3;H0YFG9	MOM	1	4.44976	5.15397	7.11833	6.6593	24.1273	25.6149	24.0511	27.6262	26.7066	25.1528	19.2246	19.8808	19.2925	20.8616	21.1719	21.9237	28.0831	26.663	26.1644	29.2991	27.43	27.5579	20.591	21.0236	20.6955	20.6592	20.5997	21.6726
3901	8	8	8	31.8	40.14	0	ZADH2	Zinc-binding alcohol dehydrogenase domain-containing protein 2	Q8N4Q0;Q4G1C4;J3KTQ8	unknown	0	1.15135	-1.78073	4.91245	-4.91364	20.3426	22.4388	22.5112	25.5223	22.2822	21.8391	26.0313	23.8018	23.1015	22.5727	25.3333	24.78	18.4637	20.0239	19.292	20.4055	19.9729	19.712	25.998	23.4322	23.4814	26.4975	24.2088	23.734
3902	7	7	7	43.5	25.301	0	CBR4	Carbonyl reductase family member 4	Q8N4T8;H0Y962;D6RAV8;D6RJF4;D6RGF2;B4DSP7	Matrix	0	0.895885	-1.21616	2.92733	-3.00324	21.0687	23.8541	22.9845	22.6277	24.143	23.3119	22.6079	24.6242	24.8962	22.3153	25.0422	25.8012	21.2562	19.3669	20.0904	20.0026	19.8453	22.0026	22.2249	24.4728	24.0725	21.3519	24.3111	24.1504
3906	2	2	2	32.8	7.7019	0	SMIM20	Small integral membrane protein 20	Q8N5G0;E5RH91	MIM	1	3.76043	3.8432	5.09426	3.77742	24.8893	23.7539	25.0098	25.7665	23.8471	22.9261	18.6384	20.5439	22.198	19.6651	20.7436	21.3447	24.731	24.7147	25.6367	26.3082	24.3349	23.8079	21.6638	20.9334	21.0391	20.0384	21.3984	21.7958
3908	13	13	13	73	32.772	0	ATPAF2	ATP synthase mitochondrial F1 complex assembly factor 2	Q8N5M1;C9J2Q2;B7Z3V0;B4DG98;K7ELC1	Matrix	0	2.06257	-1.3347	6.30538	-6.32854	25.1368	25.3951	25.5489	26.2129	25.6536	25.7605	27.6303	26.5042	25.2518	27.2792	27.3385	27.7117	22.1286	18.5606	19.7361	20.6461	19.1249	21.1884	26.646	26.1729	26.2969	26.6357	26.6615	26.9428
3910	10	10	10	66.5	18.325	0	MRPL50	39S ribosomal protein L50, mitochondrial	Q8N5N7	Matrix	0	8.93536	7.61881	3.34598	3.62707	27.4772	27.1774	27.6027	27.9335	28.1504	27.852	21.1561	19.159	20.5233	20.6267	19.6949	19.3204	24.4982	24.3592	25.0448	23.8765	25.6136	24.7162	20.6526	20.5574	18.463	21.8659	21.4428	23.3644
3917	12	12	12	65	32.062	0	SLC25A29	Mitochondrial basic amino acids transporter	Q8N8R3;G3V5F4;G3V441;G3V4H8	MIM	6	5.25228	5.35164	5.67173	4.78692	24.0812	23.8293	24.483	25.3964	25.0952	25.253	16.7918	19.1971	20.2105	19.207	20.4462	20.1756	25.4293	24.3031	24.5873	25.5088	26.406	26.4718	21.5069	20.4062	20.4426	19.3524	21.5326	20.7442
3918	4	4	4	15.1	43.448	0.00027241	C2orf69	UPF0565 protein C2orf69	Q8N8R5;B4E038	Matrix	0	3.84212	3.8382	5.7501	5.02228	25.5179	23.885	23.4997	25.8556	25.6018	24.0748	21.258	20.4599	18.7888	20.8867	21.9319	22.0802	26.3123	24.8758	26.0597	26.4925	26.2345	26.4138	21.6688	19.3648	20.3205	22.3065	20.8022	21.7921
3926	20	20	20	63.2	40.744	0	ATAD1	ATPase family AAA domain-containing protein 1	Q8NBU5;B4E2J1	MOM	1	3.18171	3.93272	5.18094	7.16715	29.0807	28.4761	28.2333	29.4393	26.2718	26.2688	24.2695	24.2978	22.6822	22.0141	25.6141	25.2961	29.9664	28.7605	29.3668	30.2332	26.5452	26.6003	21.673	19.6802	20.3113	22.3273	21.4439	23.0337
3932	35	35	35	52.4	99.363	0	PDPR	Pyruvate dehydrogenase phosphatase regulatory subunit, mitochondrial	Q8NCN5;B4DZL5;A8MT40;H3BQG3;Q9NWE6;B7ZAR9;B3KU99;H3BUH3;Q6AWD0;H3BV59;H3BU60	Matrix	0	1.75269	-1.14771	8.62951	-8.93515	29.4947	27.2783	27.6434	28.3189	27.2788	27.7918	29.5775	28.7232	28.2485	29.2244	29.5106	29.4079	18.9496	18.5488	20.8835	20.8781	18.8625	19.5112	29.0037	28.0613	28.083	28.6294	28.7047	28.7624
3939	4	4	4	19.1	34.095	0.00025368	SETD9	SET domain-containing protein 9	Q8NE22;C9J935	Matrix	0	0.0325621	0.0673688	0.00918681	0.0166028	21.7844	19.7319	19.5081	19.8368	20.0962	19.7686	20.0297	19.0935	21.101	17.4802	21.789	20.8284	21.9045	20.5641	20.3161	20.7177	21.521	21.708	22.9694	20.5986	21.1744	22.2657	20.4281	19.1955
3940	13	13	13	39	39.866	0	MCU	Calcium uniporter protein, mitochondrial	Q8NE86;S4R468;B4DWD0	MIM	2	6.53283	6.36385	7.19633	7.22444	26.4555	25.9936	25.5881	27.2711	27.4443	27.0482	18.9982	21.04	19.2514	21.4941	19.752	21.082	27.548	26.9616	27.2324	27.7445	27.9781	28.1343	18.655	20.8879	20.5466	21.0647	21.7947	19.3035
3945	16	16	16	43.6	65.265	0	FLAD1	FAD synthase;Molybdenum cofactor biosynthesis protein-like region;FAD synthase region	Q8NFF5;Q5T196;B3KQW9;Q5T191;Q5T190	Matrix	0	2.69505	-2.06553	6.6688	-6.2762	22.4962	23.6204	24.0645	21.9933	23.7888	24.366	25.5809	24.8641	24.4764	25.0859	26.4516	26.2634	17.6691	18.4532	17.2387	18.9598	19.0449	20.1901	24.7266	24.9541	24.3055	24.282	26.0511	24.8937
3949	11	11	11	44.4	34.69	0	ABHD11	Alpha/beta hydrolase domain-containing protein 11	Q8NFV4;D3DXF2;H7C396;C9J7Q4;H7BZ58;H0YC52	Matrix	0	2.0546	-2.06622	5.58174	-4.1045	20.7241	22.9117	23.1635	23.9375	23.7416	23.6329	26.0868	24.1463	23.6224	26.0992	25.337	25.2169	20.9213	18.6295	18.7528	19.4832	19.38	19.2164	23.2476	22.4041	23.3211	24.3637	23.8666	23.8071
3955	3	3	3	15.5	32.645	0.0012243	PPTC7	Protein phosphatase PTC7 homolog	Q8NI37	Matrix	0	0.73043	0.717402	0.989523	-1.02935	21.5673	20.9795	20.411	22.7342	21.4252	20.3822	20.729	20.3522	21.3829	19.9534	19.2437	21.5337	19.9615	19.8273	17.4808	20.4257	20.5205	21.3646	20.6626	21.3065	21.4984	21.3329	20.2884	20.6677
3958	10	10	10	55.4	25.384	0	GADD45GIP1	Growth arrest and DNA damage-inducible proteins-interacting protein 1	Q8TAE8;Q7LAX7	Matrix	0	4.89966	3.30129	4.68737	-5.78875	28.5207	27.7561	28.0949	28.23	28.5379	28.143	24.8448	25.4374	23.0213	25.3133	25.1056	25.7524	24.5672	21.89	21.1683	20.5088	20.5513	24.4618	27.6129	27.7502	27.9966	27.9609	28.3998	28.1595
3959	8	8	8	32	34.082	0	NUBPL	Iron-sulfur protein NUBPL	Q8TB37;X5D2R5;B4DWB0;X5D995;X5DR74;F8W061;H0YHR7;B3KSK2;F8W0A2;F8VP02;F8VZR8	Matrix	0	0.742003	0.490425	3.67522	-4.54474	25.1439	25.8989	25.651	26.5547	25.8237	25.7147	25.9743	24.2696	24.6338	25.5016	25.9296	25.5353	22.9194	19.9838	24.1483	20.5447	22.7926	19.7903	26.5869	25.8139	24.9442	27.025	26.5894	26.4882
3960	14	14	14	49.7	38.124	0	SLC25A40	Solute carrier family 25 member 40	Q8TBP6	MIM	6	7.40291	5.19936	7.92697	6.70688	26.0738	24.8678	25.5679	26.2908	25.6029	25.9674	20.0699	20.1537	21.7635	20.6184	19.8262	20.7428	27.1366	25.9644	26.4573	27.4143	27.3011	27.0857	20.076	20.2632	20.9859	19.5246	19.1086	21.1598
3963	4	4	4	26.7	18.546	0.00027086	MRPL30	39S ribosomal protein L30, mitochondrial	Q8TCC3;B8ZZV5	Matrix	0	7.33926	2.97373	2.683	-4.00765	27.6284	27.5494	27.2204	27.5679	28.3996	28.1815	24.9035	24.8917	24.333	24.7776	24.8138	24.9853	25.0495	22.815	24.0413	18.9511	24.9691	24.6484	27.9574	26.9865	27.0319	26.9861	27.6878	27.8706
3965	49	49	49	64.9	85.95	0	PNPT1	Polyribonucleotide nucleotidyltransferase 1, mitochondrial	Q8TCS8;H7C3C5;H7BXF6;F8WBI3	Matrix|IMS	0	3.21707	-1.30329	5.58279	-8.27358	29.1754	28.7482	28.8949	29.5386	29.2112	29.183	30.9656	30.0145	29.4242	30.7201	30.7266	30.72	23.1318	19.5263	20.8818	23.5075	19.2106	23.9764	30.3974	29.581	29.3939	30.3008	30.1199	30.0827
3967	6	6	6	24.1	37.124	0	SFXN5	Sideroflexin-5	Q8TD22;B0AZS0;B4DIJ8;B4DGS9;H7C1S9;B8ZZJ6;C9JIV5;F8WBH6	MIM	4	3.13656	2.96291	6.7736	4.44932	22.5579	23.2125	23.7471	23.1612	23.5762	24.9084	18.7262	21.9055	20.5041	19.6273	20.5523	22.0706	25.561	24.254	25.4727	25.4383	25.579	25.9477	20.6379	20.8	19.9755	20.934	21.7944	21.4148
3969	2	2	2	26.7	25.389	0	MGARP	Protein MGARP	Q8TDB4	Membrane	1	5.03662	4.54535	4.33464	-4.70885	25.2661	25.9671	25.9938	24.6732	24.8623	24.4316	20.6046	21.5126	19.2554	19.6963	20.3914	22.4615	18.6189	17.4153	19.8616	21.9417	19.0772	20.7091	23.9398	25.0034	24.8389	23.9674	24.4972	23.6302
3984	13	13	13	64.7	22.843	0	PTPMT1	Phosphatidylglycerophosphatase and protein-tyrosine phosphatase 1	Q8WUK0;B4DGK8;E9PQM0	MIM	0	5.76513	7.08553	0.048198	0.0573689	27.2863	26.5692	26.7007	27.1958	26.5562	26.7294	21.5084	19.1246	19.0119	17.2767	19.6943	21.9083	25.7255	23.6598	24.6724	25.0004	25.5973	25.9068	25.7154	24.7362	24.3009	25.6235	25.3472	24.4948
3987	2	2	2	7.9	37.718	0	SLC25A43;LOC203427	Solute carrier family 25 member 43	Q8WUT9;Q9BR35;B4E1P8;B3KRB9;A8K7M0	MIM	6	0.22763	0.376668	1.56521	1.63971	22.4218	20.5221	21.529	20.7057	21.9531	19.4687	19.3017	21.1821	21.4047	19.6904	20.0663	22.6952	21.9699	20.5133	22.3443	22.1058	22.2695	22.1875	20.4157	20.6344	19.8768	20.413	17.9487	22.2634
3991	2	2	2	14.8	25.37	0.0002572	NUDT8	Nucleoside diphosphate-linked moiety X motif 8, mitochondrial	Q8WV74	Matrix	0	0.497019	-1.08856	0.939738	-1.0255	21.6754	22.3447	20.0976	20.243	20.2718	22.4696	23.8606	18.108	22.929	23.5518	23.9998	21.1842	19.4934	20.6333	20.6612	21.5625	19.5689	21.4561	22.878	21.4665	20.0637	20.9244	23.0124	21.1832
3992	7	7	7	20.2	54.844	0	LACE1	Lactation elevated protein 1	Q8WV93;H0Y5F4;A6ZJA2	MIM	0	0.811766	-1.15559	1.10413	-1.50282	20.7367	21.3897	22.9195	20.8503	23.5669	23.4196	23.8354	22.5675	20.9996	24.2728	24.3324	23.8086	19.377	20.8813	21.6674	23.2209	19.4564	22.9315	21.5491	22.3209	22.4913	23.732	23.8645	22.5937
3994	12	12	12	70.5	23.128	0	SPRYD4	SPRY domain-containing protein 4	Q8WW59;B4DUC9	Matrix	0	3.76034	-2.14956	5.24963	-6.13013	25.4979	25.2921	25.1712	25.7452	25.511	25.1058	28.4584	26.6885	26.2505	27.7573	27.8467	28.2193	19.0531	21.3702	22.2842	18.6705	22.5772	20.8461	27.0774	26.4241	26.0403	27.3925	27.4628	27.185
4013	18	18	18	51.9	45.318	0	MRPS31	28S ribosomal protein S31, mitochondrial	Q92665	Matrix	0	5.11262	2.33862	7.77744	-5.35491	28.5995	29.5936	28.3999	29.0859	29.7352	28.9277	27.4269	26.5766	26.1289	26.7402	26.5566	26.8808	23.3508	21.8406	23.492	23.7969	22.7985	24.0406	28.4904	28.4909	28.4318	28.6939	28.5395	28.8025
4022	10	10	10	38.6	33.916	0	TOMM40L	Mitochondrial import receptor subunit TOM40B	Q969M1;Q9H9G4;B7Z4T8	MOM	16	8.14341	5.71733	10.0695	6.64673	25.5209	24.4726	24.8249	25.3945	25.8319	25.544	20.062	20.0267	19.781	19.8582	18.8487	18.7079	26.3188	25.5396	25.6581	26.5024	26.3679	26.1947	19.2704	18.9221	19.6145	20.0613	19.0958	19.7371
4024	11	11	11	60.6	23.124	0	RAB24	Ras-related protein Rab-24	Q969Q5;F8W8H5;Q8WY67;Q9HAG2;D6RFW3	MOM	0	8.11964	6.04595	4.72151	6.36894	25.2428	25.4174	25.6919	26.1282	26.5715	26.3758	19.4716	19.498	20.354	19.1017	19.8591	20.8674	26.5414	25.7377	26.4793	27.0738	27.2239	26.5303	20.63	19.1486	17.1204	20.1945	21.2595	23.0196
4027	14	1	1	45.7	52.058	0	GTPBP3	tRNA modification GTPase GTPBP3, mitochondrial	Q969Y2;M0R0S9;M0R1X0;B7Z563	Matrix	0	0.777067	0.583387	NaN	0	20.5436	20.8233	21.3904	19.6294	21.6563	21.5605	20.1438	20.2418	19.578	20.1203	20.8739	21.1454	20.3239	20.2844	18.9236	18.0347	19.7528	21.8492	22.4765	21.4143	20.9046	20.6749	20.035	19.5535
4028	13	12	12	33.7	38.023	0	2002-03-01	Mitochondrial amidoxime reducing component 2	Q969Z3;F6V6Z1;X1WI34	MOM	0	7.35928	6.05622	6.20852	7.22441	25.9941	26.3	25.572	26.4808	26.9715	26.6023	19.4545	19.838	19.2227	20.6034	21.1445	21.3204	27.6156	26.7792	27.4503	27.8206	28.2252	27.8275	21.039	19.4745	19.7604	19.1602	19.7249	23.213
4030	15	15	15	66.2	24.915	0	MRPL24	39S ribosomal protein L24, mitochondrial	Q96A35;X6RJ73;X6RHI2;X6RIR5	Matrix	0	6.9997	2.8955	5.1812	-6.65989	28.2337	27.8652	28.1194	28.528	28.7021	28.6851	25.7488	25.3429	25.4243	24.7314	25.6615	25.8516	23.487	19.6852	20.6151	20.3154	21.1198	24.3454	28.2391	27.9801	27.8272	28.1462	28.7009	28.6338
4031	5	5	5	23.4	39.271	0	SLC25A28	Mitoferrin-2	Q96A46;X6RFA8	MIM	6	1.26186	1.31364	2.75724	2.11039	23.7521	21.0192	22.484	22.6848	20.5554	21.4402	20.2794	19.7997	20.7894	21.7809	21.6105	19.7939	23.6858	21.3927	22.9328	23.4705	22.0587	21.0478	21.0961	19.7066	20.4957	20.0767	20.7022	19.8487
4032	9	9	9	76.1	22.337	0	ISOC2	Isochorismatase domain-containing protein 2, mitochondrial	Q96AB3;K7EKW4;K7ENV7	Matrix	0	0.489972	1.03784	2.21441	-1.67525	25.5649	24.7867	24.4134	26.288	25.2473	23.9545	26.2346	24.5828	19.8719	25.939	23.9755	23.4239	23.4117	22.3815	21.758	23.9704	21.8982	23.6713	24.7604	24.8418	23.975	23.3748	24.9729	25.218
4033	10	10	10	40.7	46.173	0	SLC25A46	Solute carrier family 25 member 46	Q96AG3;B4DY98;E7EVY2;B7Z6C8	MOM	6	6.18419	4.1355	5.36543	4.30019	24.5247	24.5976	24.0655	25.042	24.2097	24.0976	19.5887	19.9515	20.8465	20.2808	19.4102	21.6465	25.5221	24.8117	25.9835	25.7317	25.1038	23.5355	20.0884	20.7308	21.9772	20.9781	21.2557	19.8571
4036	5	5	5	16.8	51.714	0	TMEM143	Transmembrane protein 143	Q96AN5;B4DPF8;B4DMT0;M0QZ02;B4DMR6;B4E130;M0R1H7	MIM	2	0.897556	0.912954	1.76481	1.53314	21.5446	20.4779	20.3692	21.4163	20.3082	21.0069	19.9127	18.2018	20.4335	18.8194	20.8969	21.3811	22.6651	21.785	21.9725	22.9405	22.291	23.1577	21.3677	21.2307	19.3477	19.5696	21.893	22.2043
4037	4	4	4	22.5	24.893	0	TMEM186	Transmembrane protein 186	Q96B77	MIM	2	0.596719	0.718984	4.80894	3.62644	21.764	21.7311	21.6597	20.46	21.1534	21.4063	20.1245	19.5822	21.9264	19.7719	19.6762	22.7794	25.1638	22.6913	24.0644	25.3304	24.992	24.9043	21.5031	20.0562	20.3541	21.13	21.1684	21.1757
4040	13	13	13	50.4	30.834	0	CCDC127	Coiled-coil domain-containing protein 127	Q96BQ5;D6R9R2	Membrane	0	3.11677	3.15538	4.64217	5.29347	25.6285	24.098	23.3964	25.6855	25.8397	25.3695	21.0983	21.4352	21.0414	20.6132	23.5875	23.3098	26.6906	25.2529	26.4839	26.7137	26.74	26.5901	19.9151	20.6966	19.5576	22.6508	23.6571	20.2331
4041	12	12	12	34.1	51.066	0	TAMM41	Phosphatidate cytidylyltransferase, mitochondrial	Q96BW9;A0A0G2JQ92;B4E101;G3V0F3;H7C1A2	MIM	0	5.58008	5.35137	1.87122	-0.878072	27.1478	27.178	27.0582	28.0583	27.9962	27.6918	22.4886	22.0786	20.076	21.3977	23.4941	23.487	26.3219	25.4033	24.7258	25.9945	26.2413	26.4546	26.7752	26.5938	26.3597	26.6171	27.0204	27.0435
4043	5	5	5	41.3	15.641	0	FAM136A	Protein FAM136A	Q96C01;E7EQY1;B0AZT6;C9J2Y4;C9JF51	IMS	0	0.660373	0.487114	0.497318	-1.08248	25.7315	25.1936	24.5533	26.2911	26.6534	26.4269	25.7487	25.3611	25.2163	25.6565	24.5912	25.3531	23.187	18.7034	19.8457	23.917	22.4034	23.4862	23.1068	20.936	22.4265	24.0929	24.7475	22.7279
4044	8	8	8	29.9	43.088	0	NSUN4	5-methylcytosine rRNA methyltransferase NSUN4	Q96CB9;A8K8I8;B3KUM0;M0R1K5	Matrix	0	1.2853	-1.25393	7.25467	-6.65143	25.1694	24.2639	25.5088	26.5715	25.1963	24.6524	26.8163	26.196	24.8264	25.88	28.2213	26.9459	19.4642	18.2815	19.7519	18.8747	20.9956	20.9196	26.3548	25.8092	26.6319	26.6502	26.1292	26.6209
4046	18	18	18	43.9	68.124	0	ACSF2	Acyl-CoA synthetase family member 2, mitochondrial	Q96CM8;E9PF16;B4DTB9;D6RF87;H0Y8N1	Matrix	0	5.10633	-2.29149	7.32494	-7.692	25.0463	25.9559	25.142	26.0285	25.4164	25.0268	28.1546	27.3903	26.8928	27.8985	27.893	28.1357	19.3407	20.1443	18.9779	18.5521	17.5543	20.6047	27.1985	26.1234	26.5715	28.096	26.711	26.6256
4050	12	12	12	33.5	53.811	0	FOXRED1	FAD-dependent oxidoreductase domain-containing protein 1	Q96CU9;B4DXM1;B4DI59;B4DQI0;B4DNQ2;E9PP78	MIM	1	0.685957	0.46877	5.84642	-3.33558	26.3364	25.4187	25.4259	25.8388	25.961	25.9007	25.5861	24.7329	24.0701	25.7878	25.8492	26.0429	22.8294	21.5335	21.9437	22.6616	22.3045	23.4859	26.0023	25.1504	25.4634	26.2436	25.7852	26.1272
4051	16	16	16	50.7	60.069	0	ADCK4	AarF domain-containing protein kinase 4	Q96D53;A0A024R0Q9;M0R001;M0R011;M0QZZ2;M0R3F7;M0R362;M0R340	MIM	1	2.49305	1.57646	3.13359	-2.18268	25.425	25.0152	24.9937	25.9835	26.0336	25.9507	25.3479	23.3117	22.8062	24.2917	23.9899	24.1956	23.7676	21.4617	23.2048	23.7693	22.1244	23.5463	25.498	24.7118	24.3153	25.2515	25.3137	25.8799
4053	13	13	13	44.3	35.808	0	RMDN1	Regulator of microtubule dynamics protein 1	Q96DB5;H0YB03;H0YB83;E5RH53;H0YC67;H0YC27;H0YBD9;E5RGC8	MOM	0	3.55818	-3.09397	7.14617	-6.1699	23.7757	22.4046	21.6827	24.4423	25.0172	24.5925	26.9662	26.4356	26.1037	26.8423	26.9297	27.2014	19.8293	19.4436	17.9576	20.3376	19.5764	20.4335	25.9671	25.0766	24.9908	26.4432	25.8048	26.315
4055	5	5	5	15.9	43.832	0	MTFMT	Methionyl-tRNA formyltransferase, mitochondrial	Q96DP5;H3BTN9	Matrix	0	1.53975	-1.74341	2.48059	-1.96518	21.8491	20.8827	19.5766	21.4505	21.3045	19.0664	21.108	22.9534	22.1117	20.9555	23.4786	23.9831	18.5122	19.4773	18.4633	19.8555	18.055	20.1776	20.3672	21.6757	21.3172	19.5451	21.4917	21.9351
4056	18	18	18	46.1	44.596	0	MRPL38	39S ribosomal protein L38, mitochondrial	Q96DV4;B2R894	Matrix	0	3.94641	4.53763	5.96034	-5.83008	28.3387	28.0242	27.9135	28.3413	28.5732	28.9133	23.5759	24.1793	20.5064	23.9382	25.1881	25.4905	22.5122	21.6093	20.375	22.566	20.5968	23.8969	27.7394	27.4849	27.4125	27.6673	27.9852	28.2474
4059	11	11	11	30.7	47.971	0	MTERF3	Transcription termination factor 3, mitochondrial	Q96E29;E5RIK9;E5RIY4	Matrix	0	0.285178	0.348155	10.7686	-6.45661	25.3902	26.3187	25.9463	23.9233	26.2601	25.5734	24.8977	25.0416	25.5301	23.6688	26.2337	25.9514	19.5837	19.538	19.7456	18.6616	19.6577	19.7188	25.602	25.9262	25.8311	25.8559	26.3641	26.0658
4060	13	13	13	29	60.12	0	OMA1	Metalloendopeptidase OMA1, mitochondrial	Q96E52;H7BZX2;X6RDQ1;X6RL62;X6RIG5;X6RD49	MIM	1	8.393	6.29465	7.18153	7.27894	26.8126	25.9925	26.5007	27.0507	26.4456	25.9558	20.3748	19.8686	19.9943	20.2685	19.1806	21.3031	27.8062	26.8082	27.4966	27.7003	27.9971	28.2974	19.5513	22.6387	19.5206	19.9189	20.5305	20.2722
4062	4	4	4	35	26.17	0	MALSU1	Mitochondrial assembly of ribosomal large subunit protein 1	Q96EH3	Matrix	0	0.719575	1.05951	5.60726	-5.268	24.816	25.3883	25.344	25.7894	25.389	25.414	25.1977	24.6427	25.4246	20.6192	24.8297	25.0698	18.002	19.2188	20.4467	20.9701	18.2653	20.5077	24.8469	25.2355	24.6072	23.965	24.9982	25.3657
4063	9	9	9	52.1	19.015	0	MRPS24	28S ribosomal protein S24, mitochondrial	Q96EL2;F8VYR5	Matrix	0	2.37617	1.67133	3.89878	-3.33325	28.8081	28.0423	27.9745	28.729	29.1769	28.9534	27.5839	26.521	25.1202	27.2059	27.4225	27.8027	26.5459	23.3151	23.7504	25.3481	25.5025	26.0405	28.6259	27.9575	27.8356	28.439	28.7015	28.9423
4064	6	6	6	65.2	12.107	0	MRPL53	39S ribosomal protein L53, mitochondrial	Q96EL3;B9A051	Matrix	0	4.95766	5.93526	0.878434	0.836761	27.8902	27.551	27.6602	28.1939	28.6588	28.3635	23.5831	19.5571	20.8961	23.9961	21.4623	23.2113	26.3714	25.1818	26.0894	26.5511	26.9044	26.9809	23.4812	25.6019	26.0589	26.5908	25.6983	25.6273
4065	17	17	17	48.7	45.811	0	CCDC51	Coiled-coil domain-containing protein 51	Q96ER9;A0A024R2V4;C9JSW8;C9JPZ8	MIM	2	7.87843	7.64566	7.26719	8.50222	29.447	28.5058	28.391	29.7644	29.4167	29.1923	22.026	20.6613	20.6814	21.9514	22.9576	20.5656	30.5657	28.7431	29.4914	30.8459	30.0397	30.0521	20.9923	20.0921	20.5564	21.1135	22.9148	23.0555
4067	30	30	30	59.2	78.549	0	PTCD3	Pentatricopeptide repeat domain-containing protein 3, mitochondrial	Q96EY7;B2RDU4;B8ZZQ4;B4DF73;F8WE76	Matrix	0	3.18141	1.16242	7.29607	-6.06074	29.6836	30.0534	29.5006	29.8291	30.341	30.1404	29.3335	28.2848	28.0707	28.8016	28.8988	29.184	24.1139	22.9413	23.7534	22.3584	23.1274	25.1438	29.6546	29.2478	29.3078	29.8192	29.9418	29.8314
4074	5	5	5	25.9	23.934	0	MRPL48	39S ribosomal protein L48, mitochondrial	Q96GC5;F5H702;F5H8D0	Matrix	0	3.43555	-1.22582	6.87929	-7.50287	26.0537	25.6576	26.2625	26.1897	27.0068	26.4893	27.9128	27.1313	27.0557	27.4696	27.6718	27.7734	21.2729	18.3151	18.5642	19.4204	18.5108	21.1092	26.7514	26.6266	26.5761	27.5111	27.4428	27.302
4075	3	3	3	32.8	12.257	0	TMEM261	Transmembrane protein 261	Q96GE9	MIM	2	2.08839	1.92697	3.66493	3.37536	20.3891	23.3033	23.062	23.1517	21.0228	20.9268	19.667	20.0201	19.2883	20.09	20.8124	20.4159	24.458	22.6443	22.9712	24.9701	23.3527	25.1873	21.8461	20.1989	18.851	20.7192	20.8343	20.882
4077	22	22	22	56.2	66.59	0	MARS2	Methionine--tRNA ligase, mitochondrial	Q96GW9;B4DVV7	Matrix	0	3.92334	-1.90291	8.92759	-7.82211	25.6755	25.564	25.3875	25.8723	25.9174	25.316	28.2786	26.7246	26.5064	27.8658	27.8099	27.965	18.3747	19.4196	18.3619	18.8688	18.9806	20.2007	27.2595	26.5615	25.8858	27.4193	27.2092	26.8037
4079	19	19	19	30.9	109.13	0	MYO19	Unconventional myosin-XIX	Q96H55;B4E218;A0A024R0S9;B4DSL5;A0A087WU55;A0A087WY49;B7Z1T7;A0A087WZQ9;A0A087WYT7	MOM	0	0.85139	1.17019	4.66816	3.71655	21.4317	23.2914	23.3568	23.5502	20.9037	20.4915	19.6266	19.867	22.2682	20.5451	22.068	21.6291	25.616	23.9238	24.9965	26.2848	24.2067	24.5249	21.8661	19.8802	20.4821	21.7254	21.5008	21.7987
4084	24	24	24	73	32.004	0	PGAM5	Serine/threonine-protein phosphatase PGAM5, mitochondrial	Q96HS1;F5GXG4	MOM	1	2.52741	-0.959908	6.21466	-2.66043	30.2108	30.106	30.0664	30.3895	29.9355	29.8201	31.3128	30.2278	30.5057	31.073	31.5368	31.6316	28.1589	27.3164	28.3615	28.0182	28.4948	28.8433	30.8312	30.7424	30.3854	31.0037	31.022	31.171
4087	25	25	25	41.6	103.08	0	DHTKD1	Probable 2-oxoglutarate dehydrogenase E1 component DHKTD1, mitochondrial	Q96HY7;H7C1J3;C9JWN1;H7C149	Matrix	0	2.92219	-1.20434	6.29812	-6.19342	28.1025	27.5122	27.5901	28.3538	27.9152	27.6836	29.4583	28.4736	28.2272	29.1835	29.4449	29.5958	23.3457	21.3143	20.3013	22.7626	22.9625	23.6165	28.8912	28.283	28.2089	29.0678	28.5037	28.5087
4088	2	2	2	19.3	12.654	0	PYURF	Protein preY, mitochondrial	Q96I23	unknown	0	1.78494	2.88359	NaN	0	20.5968	18.4952	19.9562	20.5673	21.3367	21.4613	15.9204	15.5557	18.7365	16.7597	16.7334	21.4062	20.2082	20.3338	19.4279	18.5414	21.3405	19.7563	21.4824	20.3886	22.5685	20.931	20.8582	21.6301
4089	18	18	18	53.7	49.996	0	WBSCR16	Williams-Beuren syndrome chromosomal region 16 protein	Q96I51;B2RXG5;A0A087WT38	Matrix	0	2.32559	-1.46294	3.83118	-2.6704	26.6217	26.5519	26.6808	26.8231	26.6967	26.5691	28.9269	26.843	26.872	28.6605	28.575	28.8437	25.1352	23.1785	23.9026	25.062	23.6905	24.4361	27.4881	25.5719	26.3808	27.6081	27.1472	27.2312
4090	19	19	1	49.3	54.089	0	NARS2	Probable asparagine--tRNA ligase, mitochondrial	Q96I59;E9PRK2	Matrix	0	3.42325	-2.39088	6.89606	-6.93698	25.4595	25.6739	26.2457	25.6453	26.5558	26.6079	29.4882	27.8856	26.698	29.0848	28.7349	28.6419	21.4278	20.6258	20.4728	19.8334	19.793	21.792	28.6923	26.0811	26.6798	28.3067	27.7747	28.0321
4091	22	22	22	48.8	46.51	0	SUCLG2	Succinyl-CoA ligase [GDP-forming] subunit beta, mitochondrial;Succinyl-CoA ligase subunit beta	Q96I99;Q3ZCW5;E9PDQ8;B7Z2D5;Q9Y436;H0Y852	Matrix	0	3.72913	-1.58873	5.71682	-6.77842	27.7279	27.626	27.8946	28.651	27.6897	27.9892	29.9582	28.8464	28.7528	29.8567	29.759	29.9375	24.3629	21.1284	20.4585	22.414	20.6323	23.7987	29.0256	28.6913	28.408	29.2408	28.9744	29.1252
4093	4	4	4	46.6	6.4575	0	USMG5	Up-regulated during skeletal muscle growth protein 5	Q96IX5	MIM	1	8.76422	8.31666	6.29895	4.33228	29.1129	28.5169	28.4387	29.8409	29.7262	29.1317	21.1648	20.2368	20.4744	20.842	22.2007	19.9488	30.099	28.3256	29.4104	30.3	30.149	30.0037	25.6366	24.8226	24.5853	26.0066	25.8313	25.4117
4105	3	3	3	24.7	11.059	0	SMIM8	Small integral membrane protein 8	Q96KF7;V9GYL2;V9GYF9	MOM	1	4.40872	3.60541	2.79673	3.1235	25.5406	24.241	24.2826	25.9414	23.6834	24.6065	21.1746	21.5175	20.6663	19.7113	22.5422	21.051	25.4113	23.2856	24.4968	26.3167	24.8956	25.0549	24.4409	19.9655	21.1542	21.838	21.8586	21.4627
4107	2	2	2	18.2	20.424	0	FAM210B	Protein FAM210B	Q96KR6	MIM	2	3.88875	3.58588	4.73349	3.56506	24.3442	23.8503	22.3076	24.0086	25.1262	24.199	21.9288	18.7254	20.0141	20.1099	20.1802	21.3621	24.3331	23.8686	24.3913	24.7579	24.2993	25.1681	21.2672	22.6145	20.8485	20.5231	19.352	20.8225
4110	3	3	3	14.7	33.909	0.00026954	DHRS1	Dehydrogenase/reductase SDR family member 1	Q96LJ7;H0YNC2	MIM	0	0.0539267	0.133307	0.12934	-0.247959	18.9191	21.2642	20.7072	23.3665	18.2889	19.2731	22.1145	19.3649	19.5575	19.5107	19.6315	20.8399	20.004	17.3701	18.5958	19.1304	19.5704	19.5325	17.5048	17.2213	20.4407	19.5606	20.4295	20.5341
4111	3	3	3	27.7	18.504	0.0002666	IMMP1L	Mitochondrial inner membrane protease subunit 1	Q96LU5;H0YD09;A0A0B4J221;E9PR99;E9PIG6;A0A3B3IS22	MIM	0	0.803709	1.04989	1.13301	1.35308	21.6971	20.0612	21.8122	22.2507	23.9133	21.522	21.911	21.3763	21.0514	19.4154	19.4251	21.7781	22.2583	21.3666	20.2767	22.6821	22.2214	24.0179	20.3426	21.8182	18.9594	21.5246	20.4898	21.5699
4119	10	10	10	35.4	36.231	0	SFXN2	Sideroflexin-2	Q96NB2;R4GMR9;R4GN74;R4GNC2;R4GN63;A0A1B0GX61;R4GMW0;A0A0C4DGR6;R4GMS6	MIM	5	5.93185	5.17624	6.54103	6.41269	25.8043	25.3567	25.5845	26.6216	25.6642	25.9033	20.6269	18.8618	20.1802	21.563	20.4806	22.1646	26.9972	26.0486	26.602	27.6875	27.5886	27.3633	20.618	20.1954	20.6391	21.9093	21.7053	18.7441
4123	2	2	2	23.9	18.749	0.00029163	MCEE	Methylmalonyl-CoA epimerase, mitochondrial	Q96PE7;H7BZS7	Matrix	0	0.22149	-0.385758	0.382865	-0.719435	19.5274	19.5154	19.762	21.8159	21.8869	22.026	21.7275	19.5389	20.4834	22.5637	20.3147	22.2197	19.5939	18.9945	17.8026	19.136	18.513	23.3249	20.5113	21.2382	20.7483	19.3353	19.6144	20.2339
4126	15	15	15	50.8	41.676	0	TEFM	Transcription elongation factor, mitochondrial	Q96QE5;J3KTG7;B4DPU1	Matrix	0	2.30466	-2.53415	8.85403	-5.6596	24.8345	24.4903	22.6208	24.2193	21.4063	24.2356	27.5326	25.2242	24.5187	26.8737	26.4463	26.4162	19.4582	20.3967	20.0831	20.1877	19.711	19.6022	26.3647	25.686	24.8955	25.6886	24.9725	25.7891
4136	11	11	11	68.3	19.891	0	PARK7;HEL-S-67p	Protein deglycase DJ-1	Q99497;V9HWC2;K7ELW0;K7EN27	MOM	0	2.79066	-0.978608	4.66072	-6.25616	25.7957	25.5901	25.4797	26.5282	26.2431	26.3544	27.2877	26.7792	26.4042	27.0177	27.3777	26.9964	20.6433	18.9149	16.923	20.6848	19.0972	22.9403	26.2609	26.1142	25.8386	26.4975	25.9546	26.0747
4140	24	24	24	78.6	33.296	0	PHB2	Prohibitin-2	Q99623;J3KPX7;F5GY37;B4DW05;F5GWA7;F5H3X6;F5H0C5;Q9BXV3;F5H2D2;A0A3G2KQ93;U3KPZ5	MIM	0	5.98068	9.74327	6.68048	4.99756	33.4278	32.8252	32.5929	33.8552	33.7075	33.4355	24.3731	24.3884	19.6337	23.2918	26.3668	23.3307	34.3251	32.8817	33.7657	34.5119	34.5412	34.5347	29.6678	28.0574	28.2813	29.4457	29.4608	29.6621
4143	31	31	31	52.6	80.64	0	MIPEP	Mitochondrial intermediate peptidase	Q99797	Matrix	0	5.78394	-2.30837	2.94544	-3.47239	25.7235	26.3022	26.5449	26.58	26.4509	26.3194	28.838	28.306	27.8439	28.7397	29.1517	28.892	25.6104	21.6141	24.3098	27.1588	23.894	24.5138	27.9842	27.8609	27.5533	28.7118	27.7579	28.0671
4144	48	48	6	67.3	85.424	0	ACO2	Aconitate hydratase, mitochondrial	Q99798;B4DZ08;B2RBW5;A0A0K0K1H7;A2A274;B4DJW1;Q71UF1;B4DEC3;O75944	Matrix	0	5.43456	-1.71768	6.55402	-5.654	30.6696	30.3962	30.5151	31.1277	30.7826	30.4903	32.6592	32.0108	31.8003	32.6667	32.5401	32.6105	26.7675	24.2914	25.7318	27.1211	25.6298	27.1755	31.8773	31.4806	31.4158	31.9896	31.9433	31.9344
4145	13	13	4	62	33.31	0	NIPSNAP1	Protein NipSnap homolog 1	Q9BPW8;B4DQI7;A8K4I8;C9JDV8	Matrix	0	0.0812856	0.0674988	7.47488	-2.69941	29.3861	28.8376	28.8815	29.1329	28.8937	28.8017	29.494	28.3633	27.7369	29.1644	29.4185	29.3515	26.7768	26.2901	26.6046	26.6818	26.5035	26.9513	29.6667	28.9264	28.8533	29.761	29.3488	29.4482
4147	13	13	1	48.6	35.505	0	MACROD1	O-acetyl-ADP-ribose deacetylase MACROD1	Q9BQ69	Matrix	0	4.82444	-1.88669	4.97627	-4.6843	25.8376	26.2124	26.1342	26.5872	26.0304	25.8417	28.4635	27.6078	27.1461	28.4658	28.2353	28.0451	23.7572	21.5239	21.8541	23.1197	20.2293	22.8661	27.2148	26.171	26.5748	27.9466	26.7818	26.767
4148	13	13	13	45.5	49.148	0	ECSIT	Evolutionarily conserved signaling intermediate in Toll pathway, mitochondrial	Q9BQ95;J3KTF5;K7EN32;K7EPL5;K7EJI1;K7EIK2;K7EJG5	MIM	0	7.21438	5.68361	2.56584	-1.37072	27.7125	27.2988	27.3969	27.9884	28.1939	27.7913	22.7084	22.2827	20.6648	22.7304	22.773	21.1209	25.4392	24.4096	25.7041	26.2337	26.1922	26.5578	26.9817	27.1796	26.4977	27.2101	27.4402	27.4514
4151	21	21	21	61.3	39.42	0	MGME1	Mitochondrial genome maintenance exonuclease 1	Q9BQP7;Q5QPE8;Q5QPE7	Matrix	0	3.95224	-1.69904	9.15215	-7.68154	26.4285	28.0981	27.1054	26.9272	27.2944	26.9184	29.1102	28.5843	28.2573	28.6667	29.0434	29.3043	20.6058	19.2698	20.6949	21.1441	20.1019	21.5174	28.2644	27.9601	27.8467	28.3862	28.4809	28.4849
4152	13	13	13	52.5	33.303	0	SLC25A21	Mitochondrial 2-oxodicarboxylate carrier	Q9BQT8	MIM	6	5.35581	6.17657	9.59788	7.51974	25.5447	26.3976	26.2434	25.9885	27.8165	26.1172	18.9001	18.7591	19.9271	21.0598	19.6599	22.7426	27.6496	27.3013	27.5332	27.6387	27.8134	28.1813	20.8375	19.6767	19.1087	20.8532	20.3209	20.2021
4155	7	7	7	55.6	14.875	0	UQCC2	Ubiquinol-cytochrome-c reductase complex assembly factor 2	Q9BRT2;V5IRT4;Q5TAQ0	MIM	0	3.27471	1.66216	3.17124	0.814702	26.5536	26.0378	26.7279	26.3239	27.188	26.9779	25.3123	24.3394	23.9216	25.0695	25.6395	25.5539	26.213	25.9178	25.9465	26.8234	26.5709	26.5069	25.6629	25.676	25.4824	25.6516	25.4341	25.1833
4156	10	10	10	43.2	25.764	0	FAM213A	Redox-regulatory protein FAM213A	Q9BRX8	Membrane	0	7.33888	5.93242	8.0737	7.18138	25.6798	26.3339	26.3872	26.8728	26.8075	26.5345	20.5896	22.0122	20.2401	19.2595	20.1979	20.7216	27.4875	26.7521	27.5092	28.2448	28.0073	27.7782	20.8322	19.7926	18.995	21.229	20.7999	21.0423
4159	8	8	8	39.6	29.233	0	C19orf52	Uncharacterized protein C19orf52	Q9BSF4;K7ENF5	MIM	1	6.90764	7.11512	7.57679	8.12638	27.7729	27.3025	27.5746	28.0745	27.7933	27.5274	20.9921	18.5367	20.4399	19.7318	21.4746	22.1793	28.7729	27.7016	28.6476	28.5056	28.4439	28.5154	20.8711	19.1511	21.3469	20.6371	18.4204	21.4021
4160	15	15	15	57.6	32.477	0	TACO1	Translational activator of cytochrome c oxidase 1	Q9BSH4;Q8N9Q7	Matrix	0	4.19521	-1.77393	5.19338	-7.39385	26.9811	26.797	26.5036	27.4249	27.0168	26.4847	29.2268	27.99	27.9235	29.0519	28.6865	28.9731	22.3104	18.0812	20.3559	19.4149	18.3761	23.0068	27.9874	27.1654	26.9729	28.5045	27.5405	27.7376
4161	11	11	10	45.2	35.375	0	SLC25A33	Solute carrier family 25 member 33	Q9BSK2	MIM	6	6.34134	5.74325	4.33146	4.68894	26.5122	24.9197	25.393	27.2969	26.5127	26.3134	21.0176	19.9498	19.6272	21.1221	19.3461	21.4256	27.6885	25.4792	25.8911	27.863	26.6698	26.6594	22.6099	22.6088	19.1863	22.6488	22.323	22.7405
4165	6	6	6	42.1	24.516	0	ALKBH7	Alpha-ketoglutarate-dependent dioxygenase alkB homolog 7, mitochondrial	Q9BT30;M0QZI0;M0QZH2	Matrix	0	0.75593	-1.20682	2.05559	-1.85445	19.7072	20.3984	21.0585	21.1648	21.7706	21.815	21.8765	22.6333	19.2443	22.225	22.1152	25.0612	20.476	16.938	19.4036	19.7505	18.8514	19.1249	21.1996	21.4141	20.3544	21.0628	19.8261	21.814
4171	13	13	9	64	29.537	0	DHRS4;DHRS4L2	Dehydrogenase/reductase SDR family member 4	Q9BTZ2;D5KJA1;D5KJA2;Q6PKH6;A0A087WXI8;H0YN69;F5GWZ1;E9PFL3;H0YKN3;A0A087WSZ6;B7Z6Z5;F6TD35;F5H660;H0YLE1;Q6E0Y0;B4DW53	Matrix	0	1.14066	-0.823391	7.11047	-6.17309	26.6199	26.1484	27.3115	26.8359	24.798	25.9304	27.491	26.3996	26.9815	26.745	27.2201	27.7472	21.1588	19.1	19.3448	21.4225	20.4036	20.4407	26.7428	26.2827	25.4103	26.9164	26.792	26.7647
4173	6	6	6	50.5	20.35	0	NDUFAF3;C3orf60;DKFZp564J0123	NADH dehydrogenase [ubiquinone] 1 alpha subcomplex assembly factor 3	Q9BU61;A4FU71;Q9Y3Z0	MIM	0	3.70027	2.62846	5.51189	2.49341	28.293	28.0665	27.7057	28.7142	28.7563	28.4124	26.4083	24.839	23.9355	26.4886	26.2863	26.2196	28.3407	27.1853	28.132	28.8428	28.7623	28.128	25.6279	25.4736	25.5329	25.7581	26.2325	25.8057
4174	6	6	6	28.1	28.969	0	TMEM70	Transmembrane protein 70, mitochondrial	Q9BUB7;L0R5D5;D4PHA6	MIM	2	6.65655	7.83586	4.50733	4.27366	28.4261	28.3976	28.2639	29.4687	29.1256	28.8806	19.0707	21.5198	19.768	20.6544	23.2928	21.2418	29.6705	28.0468	29.259	30.0316	29.9697	29.893	26.1798	25.6786	22.6918	25.5525	25.5512	25.5747
4175	6	6	6	44.2	14.179	0	ISCA1	Iron-sulfur cluster assembly 1 homolog, mitochondrial	Q9BUE6;A0A1B0GTK6;Q5TBE2;Q5TBE9	Matrix	0	3.83476	-2.66317	7.70472	-5.12368	22.6721	22.7405	22.7464	24.1052	22.471	21.0638	25.723	24.5256	24.8692	25.2815	25.4506	25.928	18.4683	19.2472	19.7229	20.0217	19.3726	19.9398	24.9018	23.7969	24.1418	24.4773	25.1156	25.0812
4178	12	12	12	47.1	27.049	0	HTATIP2	Oxidoreductase HTATIP2	Q9BUP3;E9PI87	Membrane	0	0.668552	0.440581	2.15419	-1.57647	25.2155	25.4499	25.0013	25.3662	25.8485	25.4787	25.8698	24.1518	23.8975	25.2478	25.1733	25.3763	24.3736	23.1511	21.5727	24.4232	23.1021	23.8732	24.6842	24.7491	24.8032	25.7864	24.9799	24.9518
4180	11	9	9	31.4	52.377	0	SLC25A23	Calcium-binding mitochondrial carrier protein SCaMC-3	Q9BV35;B4DI95;M0QZJ5;M0QZT4;M0R1X8;M0R1W8	MIM	6	0.443592	-1.45702	6.08443	3.28643	20.2791	21.466	16.806	25.6086	19.0439	23.1648	22.1656	23.6421	24.2588	19.5283	24.7198	20.7959	23.6824	23.471	23.6022	23.8447	24.6439	24.8507	20.6511	20.6454	21.1029	20.1131	21.4293	20.4345
4182	9	9	5	38.1	40.461	0	MECR	Trans-2-enoyl-CoA reductase, mitochondrial	Q9BV79;B4DV18	Matrix	0	6.22255	-2.06705	7.33104	-6.06295	26.5529	27.3234	26.2958	26.9178	26.7075	26.8266	29.059	28.5559	28.4127	28.8649	28.9779	29.1558	22.4415	20.6939	22.6667	22.5112	21.9008	23.787	28.4432	28.2237	28.4872	28.5281	28.3629	28.3336
4186	13	13	13	42.3	52.965	0	TRMT61B	tRNA (adenine(58)-N(1))-methyltransferase, mitochondrial	Q9BVS5;F8WDR2;H7C2E8	Matrix	0	0.229213	-0.19299	8.20762	-5.8672	25.3653	24.8186	25.3251	25.4775	25.283	25.2822	26.1562	25.3789	23.8962	25.5958	25.6172	26.0653	20.3213	19.0148	19.7735	19.3448	20.025	18.483	25.6175	25.0343	24.7028	25.3399	25.6902	25.781
4188	11	11	11	46.3	39.125	0	NUDT9	ADP-ribose pyrophosphatase, mitochondrial	Q9BW91;Q8NG26;Q96KB3;H7C386;D6RAW2;D6R8Z6	Matrix	0	4.31762	-3.85723	4.83579	-4.9237	20.4174	20.8451	22.7846	23.358	21.5107	21.8538	26.5655	24.7515	24.6287	25.9493	25.5935	26.4244	21.9773	19.7068	18.0629	18.4609	18.4233	20.046	25.1806	24.0897	24.1583	24.5988	24.4033	23.7888
4189	37	37	37	69.1	81.035	0	TARS2	Threonine--tRNA ligase, mitochondrial	Q9BW92;U3KQG0;Q6ST48;F6S7Q7;Q9H045;B4DQF3;U3KQ50;Q5T5E9	Matrix	0	0.465333	-0.329862	6.19713	-4.17724	29.4986	28.812	28.5729	29.8725	28.9826	28.4647	29.8514	28.7939	28.5116	29.5717	29.4238	30.0301	25.9686	23.8857	26.2995	25.2065	25.0199	25.1354	29.7489	28.9038	28.9711	29.5911	29.718	29.6459
4190	9	9	9	45	20.675	0	FUNDC2	FUN14 domain-containing protein 2	Q9BWH2;H7C0K8	MOM	0	5.9353	6.92512	4.902	5.9162	28.6629	27.7535	28.0373	29.0254	28.482	28.0007	21.3379	21.1594	19.7124	19.7589	23.0545	23.3878	29.0932	27.9637	29.3648	29.8973	28.8576	27.979	21.1758	22.0919	21.5957	23.1716	24.1122	25.5112
4193	6	6	6	55.2	17.162	0	HINT2	Histidine triad nucleotide-binding protein 2, mitochondrial	Q9BX68;Q8WYJ5;Q53HJ8	Matrix	0	5.02275	2.53123	0.567099	-0.64273	25.1785	25.4912	25.0408	25.3147	25.3971	25.4516	23.5331	22.2071	21.6029	22.8662	23.244	23.2332	20.5974	21.6302	19.8958	20.8943	20.9147	22.0069	19.9445	22.6833	20.7291	21.7894	21.7936	22.8559
4194	21	21	21	64.5	52.723	0	BCL2L13	Bcl-2-like protein 13	Q9BXK5;A0A087WX97;A0A087WTL4;B2RB43;B7Z238;A8K5Y4;E9PDD6;Q86T62;B7Z737;F2Z2C3;A0A087WW80;Q8IZP5;A0A0A0MR90;F6VJB4;H0Y3R5	MOM	1	2.8169	6.14538	2.94337	6.89904	28.5167	28.0241	28.3904	28.8615	23.2623	21.7426	20.9898	20.7204	17.9253	19.6436	22.623	20.0232	29.4397	28.5132	29.0909	29.6198	22.3982	22.0096	20.0203	21.4627	20.2562	18.8313	18.819	20.2876
4195	22	22	22	65	46.321	0	CECR5	Cat eye syndrome critical region protein 5	Q9BXW7;B3KVW8;A8MYZ9	Matrix	0	0.631624	-0.29992	6.24953	-3.31909	29.8406	29.5932	29.6167	30.2096	29.9971	29.6074	30.704	29.4529	29.4763	30.2815	30.4039	30.3457	26.9574	25.7106	27.4015	27.0153	26.9249	27.2028	30.5363	29.7599	29.5606	30.4657	30.4458	30.3589
4198	9	9	9	41.6	17.442	0	MRPL20	39S ribosomal protein L20, mitochondrial	Q9BYC9;I3L2X1	Matrix	0	2.29165	4.2701	4.61621	3.0402	26.2895	27.0694	26.5407	27.78	28.4512	27.9162	25.0656	20.3446	18.6958	24.4906	24.9983	24.8314	27.8454	27.259	27.3313	27.7163	27.5978	27.7009	25.4933	23.7822	23.0004	24.4501	25.2684	25.215
4199	14	14	14	78.7	20.692	0	MRPL13	39S ribosomal protein L13, mitochondrial	Q9BYD1;E5RJI7;H0YAX3;E5RFI2	Matrix	0	4.51666	3.23323	5.86775	-4.02951	28.5378	28.0941	28.1503	28.5661	28.8418	28.703	25.2236	24.5223	23.7792	25.0541	26.3881	26.5265	24.4702	23.2241	24.1586	23.1396	24.6133	25.265	28.11	27.764	27.5471	28.101	28.7258	28.8
4200	10	10	10	37.8	30.243	0	MRPL9	39S ribosomal protein L9, mitochondrial	Q9BYD2;Q5SZR1;A0A1W2PPE5;A0A1W2PQB6;A0A1W2PS92;B4DDZ7;B4DUJ1	Matrix	0	4.15963	2.9891	4.3705	-3.85864	27.1176	27.7317	27.0914	27.8897	27.8789	27.4814	22.8285	24.0611	24.9152	24.2316	25.6812	25.5387	24.1582	23.5094	22.2201	21.9644	24.6136	25.1928	26.7791	27.6094	27.0847	27.6576	27.8413	27.8383
4202	11	11	11	39	24.211	0	MRPS26	28S ribosomal protein S26, mitochondrial	Q9BYN8	Matrix	0	3.77721	2.73308	3.99211	-2.97177	28.6688	27.9104	27.6944	28.8998	27.5837	27.5909	26.4655	25.0853	24.3042	24.1499	25.5817	26.3628	25.6817	23.2936	24.8227	25.4292	25.4927	26.5946	28.4778	28.0922	27.4782	28.6361	28.2922	28.1687
4203	27	27	27	47.2	80.651	0	NLN	Neurolysin, mitochondrial	Q9BYT8;A8K9T8;E9PCB6;B3KU23;Q9BQD0;H0YAK4;Q96K48;Q8NDD9;H0YAF7	Matrix	0	4.93305	-2.01303	7.81816	-8.12191	25.9602	26.2478	26.3205	26.7016	25.6685	26.0665	28.5781	27.5545	27.5455	28.2017	28.5427	28.6208	21.0301	18.0889	18.175	20.1271	18.8719	19.5686	27.51	27.3987	26.7032	27.5402	27.6243	27.8166
4204	24	24	13	70.4	48.117	0	MRPL37	39S ribosomal protein L37, mitochondrial	Q9BZE1;S4R369;A6NHR2;H0Y4J2	Matrix	0	2.27804	1.26976	7.33693	-6.796	29.513	29.0347	29.3021	29.6201	30.0144	29.7924	27.276	27.9522	27.8574	28.0681	29.2206	29.2838	23.9987	22.0642	22.4398	21.473	21.8491	23.839	29.8373	28.8585	29.0969	29.1571	29.6727	29.8176
4217	9	9	9	78	12.349	0	SLIRP	SRA stem-loop-interacting RNA-binding protein, mitochondrial	Q9GZT3;A0A087WUN7;H0YJ40;G3V4X6;G3V2S9;H0YJW7;H0YJ07;H0YJU7;H0YJI1	Matrix	0	0.0181706	-0.019351	0.88634	0.460341	29.8008	29.1154	29.2388	30.1972	30.1609	29.8029	30.5586	29.1751	28.5271	29.7059	30.048	30.4172	29.5117	27.9429	29.0698	29.3434	29.3722	29.7307	28.8408	28.5694	28.3407	29.0873	28.6671	28.7035
4218	11	11	11	62.6	21.527	0	TMEM126A	Transmembrane protein 126A	Q9H061;E9PI90;E9PIH8	MIM	4	7.92923	7.15147	8.98827	8.18909	27.5516	27.1519	27.7786	28.3796	28.804	28.4516	20.0348	20.0372	20.9364	20.9906	22.3084	20.9012	29.2919	27.8277	28.9395	29.2606	29.5996	29.5121	20.0873	21.3236	20.0532	21.6389	21.2123	20.9813
4223	24	24	24	73.7	57.46	0	QRSL1	Glutamyl-tRNA(Gln) amidotransferase subunit A, mitochondrial	Q9H0R6;B2RBJ8;X6R772	Matrix	0	3.99457	-1.94269	4.44232	-4.27009	25.76	25.2328	25.0997	25.6607	25.956	25.6074	28.2427	26.832	26.4614	27.9595	27.6527	27.8244	19.902	21.2598	22.2693	22.8077	23.54	22.9557	26.8688	25.3944	25.7116	26.9559	26.6404	26.7838
4230	6	6	2	26.3	33.672	0	SLC25A51	Solute carrier family 25 member 51	Q9H1U9	MIM	6	0.716203	1.1175	2.16253	2.67629	23.6963	24.3573	24.1006	26.2132	21.2452	23.9692	22.8352	23.5134	24.2133	23.3919	21.343	21.58	26.3676	24.1904	25.7309	24.7444	26.5851	24.9442	21.1398	24.2641	24.4451	24.0469	21.8165	20.7925
4232	12	12	3	51.4	35.407	0	SLC25A32	Mitochondrial folate transporter/carrier	Q9H2D1;B3KWP3;A0A3B3IRK5;E5RGK5;E5RFL3;E5RGT9	MIM	6	7.55832	5.64806	5.76623	5.91197	26.3026	25.5337	25.9365	26.6029	26.796	26.3713	20.5064	19.1829	20.6366	20.7462	21.2423	21.3403	27.6671	26.2956	26.2773	27.5673	27.7486	27.4173	22.3682	20.9402	20.1258	19.8121	21.1083	23.1469
4235	20	20	4	60.2	37.92	0	PPA2	Inorganic pyrophosphatase 2, mitochondrial	Q9H2U2;B4DR66;H0Y9D8;D6R967;B4DFH3;D6RGV9;D6RGI1	Matrix	0	4.44824	-1.6511	4.28524	-6.89946	28.5999	28.659	27.875	28.8925	28.6935	29.1204	30.4993	29.9991	29.8186	30.3804	30.9113	30.1382	24.1098	21.9937	18.0634	22.7402	21.7429	25.3578	29.0606	29.0274	28.8795	29.536	29.3961	29.505
4236	13	13	13	56.6	31.705	0	MRPL46	39S ribosomal protein L46, mitochondrial	Q9H2W6;Q8TER9;A0A087WT90;A0A087WT51;H0YN64	Matrix	0	3.74199	-1.65766	5.69379	-6.81886	28.0067	27.4525	27.6125	28.2106	28.2957	28.2343	30.1815	29.2241	28.6126	29.7523	29.8135	30.1741	23.6247	21.0898	21.9913	20.0311	22.3153	24.4196	29.7252	28.4512	28.221	29.1787	29.4165	29.3924
4245	8	8	8	28.7	45.122	0	OSGEPL1	Probable tRNA N6-adenosine threonylcarbamoyltransferase, mitochondrial	Q9H4B0;E5RGZ1;E5RIL9;E7EVL7;B4DGY7	Matrix	0	3.76905	-2.32406	6.10212	-5.28021	23.0278	22.0851	22.6522	23.1475	24.3259	23.2005	25.6683	25.1674	24.278	25.3296	25.8972	26.043	18.8327	20.0066	21.2311	19.2704	19.8801	18.0256	24.7525	24.0768	24.5185	25.0349	25.3849	25.1599
4246	4	4	4	51.4	11.441	0	SMDT1	Essential MCU regulator, mitochondrial	Q9H4I9	MIM	1	4.96936	4.67109	5.23632	4.1859	24.6709	24.6035	24.8376	25.3522	25.3171	24.672	21.2593	19.4752	18.9711	19.2913	22.5196	19.9103	25.318	24.1572	25.7329	26.029	26.12	25.6508	21.5338	21.4168	20.7617	22.9812	20.2413	20.9578
4247	5	5	5	18.5	43.955	0	MTG2	Mitochondrial ribosome-associated GTPase 2	Q9H4K7;Q5JXJ0;B4DSG2;B4DRC1	Matrix	0	0.605221	-0.814365	1.2142	-1.46738	20.6741	21.0566	22.5399	22.1335	22.0528	20.577	20.2264	23.3386	24.0347	22.4987	21.2093	22.6122	21.6827	18.6293	17.959	18.401	19.1378	20.4867	19.6987	20.2032	21.6584	22.2078	20.4701	20.8625
4248	18	18	18	51.8	45.348	0	TFB2M	Dimethyladenosine transferase 2, mitochondrial	Q9H5Q4;A0A024R5R8;B4DTJ4	Matrix	0	3.50916	-2.01791	6.22713	-6.84315	25.3533	25.1902	25.6887	26.5743	25.394	26.186	28.4369	27.174	26.5186	28.2067	28.0281	28.1299	20.0778	18.8353	22.5772	19.5512	19.1563	20.5544	27.6773	26.41	25.9118	27.272	27.3476	27.1926
4254	7	7	7	43	19.996	0	OPA3	Optic atrophy 3 protein	Q9H6K4;B4DK77	MOM	0	4.83761	5.78395	7.78313	5.97151	26.3768	26.2316	25.5436	26.7028	26.4394	26.1655	22.6094	17.5959	19.3093	21.2326	20.5824	21.4264	26.8964	25.9731	26.1284	26.8923	26.7724	27.2965	21.8381	21.0216	19.677	20.9433	20.3343	20.3157
4260	13	13	13	45.6	41.943	0	PTGES2	Prostaglandin E synthase 2;Prostaglandin E synthase 2 truncated form	Q9H7Z7;B3KPZ2;A6NHH0;X6RJ95;B4DWP1	MIM	1	1.33699	0.749435	7.53945	-3.38759	27.0146	27.0189	26.9304	26.6237	27.3485	27.1533	26.7794	25.4175	25.1463	26.6799	26.7061	26.8636	24.3453	24.4743	24.5065	23.5167	23.8574	23.2836	27.4068	27.1215	27.3968	27.4292	27.5596	27.3953
4262	36	36	36	61.8	68.76	0	ACAD9	Acyl-CoA dehydrogenase family member 9, mitochondrial	Q9H845;Q9H9W4;H0Y8Z9;Q9BUX5;Q59FN3;B4DGH4;D6RCD8	MIM	0	5.31316	2.02643	5.91856	-3.34426	29.9242	29.717	29.7672	30.2514	30.5569	30.2578	28.5863	27.5475	27.4436	28.3246	28.2369	28.1771	26.1226	24.9616	26.2195	26.4558	26.6242	27.1328	29.7282	29.1453	29.2447	29.6944	29.8945	29.8749
4263	25	25	16	63.1	60.718	0	NT5DC2	5-nucleotidase domain-containing protein 2	Q9H857;H7C519;C9J036	Matrix	0	0.771184	-0.575878	7.13212	-4.64884	28.4705	28.5959	28.8607	28.7283	29.3399	29.3769	29.8608	29.4702	28.0384	28.9753	29.9507	30.532	24.5574	24.6229	25.5949	24.4882	24.9668	25.6317	29.4135	29.3196	28.9784	29.1961	30.4014	30.4459
4265	19	19	19	69.7	34.47	0	SLC25A22	Mitochondrial glutamate carrier 1	Q9H936;E9PJH7;A0A0D9SFE1;A0A024RCA6;A0A0D9SEI9;K4DIA8;K4DIB8;E9PS95;K4DIB3;K4DIB6;E9PQ36;E9PI74;A0A0D9SG84;K4DIA2;K4DIB0;A0A0D9SFA8;E9PJY0;A0A0A6YYN8;Q9H1K4;A0A024R0W0;K4DIB4	MIM	6	7.17874	8.98988	5.14456	3.88858	29.5391	29.105	28.8649	29.994	29.7693	29.7803	20.616	19.349	23.0805	19.0767	19.678	21.3133	29.9101	28.7543	29.2621	30.0721	30.2408	30.0932	26.9465	25.4668	24.1728	26.2638	25.77	26.3814
4267	19	19	18	69.6	35.619	0	SFXN1	Sideroflexin-1	Q9H9B4;D6RFI0;S4R2X2;D6RDG7;D6RAE9;H0Y9J5	MIM	5	6.10977	9.55822	6.78369	8.16833	32.1991	31.7436	31.7935	32.4711	32.47	32.0163	21.8718	24.0674	20.2029	21.8884	26.0854	21.2286	32.4847	31.4536	32.5925	33.0109	33.0564	33.0071	24.9047	22.2407	23.3588	24.764	24.9161	26.411
4268	21	21	1	62.9	50.315	0	L2HGDH	L-2-hydroxyglutarate dehydrogenase, mitochondrial	Q9H9P8;C9JVN9;G3V272;G3V5S1	MIM	0	1.19647	-0.553961	6.33951	-4.541	27.4102	26.8085	26.8085	27.8876	27.4433	27.2952	28.3023	27.2142	27.2149	28.1963	27.8394	28.2098	23.2185	21.5051	23.603	23.1627	23.4442	24.2621	27.9473	27.3977	27.4564	28.2405	27.7669	27.6328
4272	22	22	22	45.6	62.223	0	CARS2	Probable cysteine--tRNA ligase, mitochondrial	Q9HA77;B7Z7E6;H0YFF0;F5H579;H0YFV1;Q6AW83;F5H623;A0A087WWV1	Matrix	0	2.94626	-1.82381	0.848255	-2.49481	27.1999	25.1238	27.06	25.7128	25.7364	25.9519	28.4685	27.698	27.0012	28.0964	27.9889	28.4748	27.5379	26.5926	27.0484	28.024	18.5047	22.1457	27.7807	27.1763	26.9345	27.2809	27.8238	27.826
4273	7	7	7	18.6	48.713	0	RSAD1	Radical S-adenosyl methionine domain-containing protein 1, mitochondrial	Q9HA92;B4DEV9;H0Y934;H0Y9X4	MIM	0	0.321577	0.45718	3.61414	-3.66156	22.5733	24.0167	24.2763	20.7157	23.9363	21.8145	22.0707	22.2166	22.8911	21.7344	22.8957	22.7812	18.9223	17.306	21.2826	20.1903	19.8041	19.509	21.634	23.994	23.6508	22.4777	23.678	23.5492
4279	16	16	16	64.1	24.279	0	GRPEL1	GrpE protein homolog 1, mitochondrial;GrpE protein homolog	Q9HAV7;B4DWV5	Matrix	0	0.211462	-0.155831	5.32498	-4.38377	30.5707	29.9591	30.1253	30.9811	30.6264	30.3262	31.2211	29.7068	29.8921	30.7152	31.0136	30.9751	25.964	24.0099	24.5826	25.8915	24.7222	27.0313	30.1439	29.5703	29.1641	30.1954	30.1199	29.3104
4286	5	5	5	27.2	17.201	0	PLGRKT	Plasminogen receptor (KT)	Q9HBL7	Membrane	2	8.05533	6.41755	6.87783	6.43344	26.4206	25.2098	25.5581	27.2135	26.6464	26.3941	19.7507	19.6618	19.276	20.0827	19.4125	20.7533	26.9374	25.5545	26.7757	27.2932	27.3266	26.9352	20.4222	18.6869	20.063	20.2223	21.5782	21.2493
4292	14	14	14	44.3	47.019	0	RNMTL1	rRNA methyltransferase 3, mitochondrial	Q9HC36;I3L443;I3L0T6	Matrix	0	4.27616	-1.49692	6.57179	-7.7128	26.2691	26.5658	26.4465	27.3934	26.3537	26.627	28.5225	27.7593	27.5599	28.2584	28.2545	28.2823	19.456	18.2536	19.8777	19.2259	19.6176	22.7769	28.0228	27.4258	27.1341	27.7355	27.5026	27.6636
4293	13	13	13	53.7	34.793	0	GLOD4	Glyoxalase domain-containing protein 4	Q9HC38;B4DX01;B7Z403;A8K8F0;F6TLX2;Q9Y3E8;B3KV49;I3L3Q4;I3L1I0;I3NI27;I3NI24;I3L2C2;I3L1F4;I3L277	Matrix	0	3.13232	-1.91845	1.78784	-3.12108	23.9363	23.1755	23.8474	23.1578	24.7785	24.4022	26.4854	25.349	24.6744	25.5348	26.497	26.2679	20.5402	19.314	17.5771	23.6298	23.612	23.3893	24.5465	24.0854	23.5596	24.6527	24.7192	25.2254
4299	19	19	19	54.6	50.317	0	MRS2	Magnesium transporter MRS2 homolog, mitochondrial	Q9HD23;B4DSN2;A0A0A0MQX2;H7BZ29;B4DMD9	MIM	2	6.24733	4.90555	7.42012	6.1328	25.3675	23.7548	24.309	25.1757	24.7219	25.0547	21.3449	18.5892	19.6408	19.9347	19.5982	19.8424	27.1447	25.78	25.9724	27.1507	26.705	26.9336	21.227	21.2545	20.4807	19.0115	20.4566	20.4594
4300	10	10	10	34	29.45	0	MRPL47	39S ribosomal protein L47, mitochondrial	Q9HD33	Matrix	0	4.34208	3.92092	4.94137	2.7287	28.5333	28.0825	28.4795	28.8292	29.0157	28.6801	25.8932	24.6728	23.9446	22.3436	25.377	25.8637	29.1793	27.7476	28.7757	28.7151	29.1704	29.4045	26.0363	25.9568	25.1348	26.1747	26.4084	26.9094
4301	3	3	3	28.6	10.758	0	LYRM4	LYR motif-containing protein 4	Q9HD34;F5H189;C9JY28;H7C4Q5;C9JRX8	Matrix	0	3.90478	-1.3321	8.81063	-6.30399	24.5083	24.3535	24.1697	25.1048	24.1815	24.3844	26.0469	25.3173	25.1851	26.0006	26.1019	26.043	19.5674	18.855	18.5022	19.6223	20.1216	19.3803	25.6072	25.4874	24.9143	25.5462	26.2239	26.0938
4305	12	12	12	22.6	93.884	0	ABCB6	ATP-binding cassette sub-family B member 6, mitochondrial	Q9NP58;A0A024R436	MOM	10	2.69314	1.75664	4.56158	3.88708	23.3703	22.5995	22.1073	23.2731	21.8263	22.28	21.1714	20.2868	20.6227	20.1829	20.3112	22.3415	24.786	25.9079	22.9731	25.1879	24.4751	24.4992	21.2058	21.0203	21.5511	20.707	19.0514	20.9712
4308	5	5	5	23.7	32.407	0.00025432	NGRN	Neugrin	Q9NPE2;A0A087WWE0;A0A087WVE0	Matrix	0	0.0887618	-0.136382	3.00185	-2.3613	20.31	20.6787	21.6954	22.4904	20.7989	21.4501	21.6644	22.1667	21.7631	19.2054	21.135	22.3071	20.7195	18.4932	19.7821	20.2165	19.911	18.3303	21.771	23.2814	21.5748	21.6775	20.898	22.4177
4310	5	5	5	16.6	48.886	0	ACP6	Lysophosphatidic acid phosphatase type 6	Q9NPH0;A0A087WW36;X5D9K6;X5D319;A0A0A0MS36;A0A087WWB7;X5D7V3;V9GZ71;A0A087WYU6	IMS	0	0.207469	-0.54037	1.70583	-1.19712	22.4481	22.8136	21.7094	21.0058	21.2075	16.2909	23.2033	20.7862	20.6361	20.7083	22.2368	21.1467	19.1656	19.5597	17.964	19.9596	19.135	19.4315	20.2875	19.4232	19.7492	21.6818	20.3446	20.9117
4311	5	5	5	62.1	14.96	0	ACOT13	Acyl-coenzyme A thioesterase 13;Acyl-coenzyme A thioesterase 13, N-terminally processed	Q9NPJ3	Matrix	0	3.26217	-1.51741	5.58638	-6.11028	26.3317	25.6123	26.3001	26.9578	26.4047	26.312	27.5993	27.5594	26.8963	28.0231	28.4756	28.4693	21.8807	19.1053	19.7902	20.5858	21.351	23.286	27.1653	26.9648	26.3664	26.947	27.516	27.7011
4312	17	17	17	68.1	32.177	0	TIMMDC1	Complex I assembly factor TIMMDC1, mitochondrial	Q9NPL8;C9JU35;G3XA94;C9JR82;F8WAU6;F8WB00;F8WC42;H7C5U1	MIM	4	7.22192	7.63234	8.56607	8.4272	28.125	27.4958	27.7647	28.6957	28.5663	28.239	21.4829	22.2904	19.9345	18.9154	19.7371	20.7322	29.3649	28.2305	28.6886	29.4369	29.27	29.3562	18.9867	21.3975	20.7053	20.8915	20.236	21.5669
4313	8	8	8	41.7	24.49	0	MRPL40	39S ribosomal protein L40, mitochondrial	Q9NQ50	Matrix	0	3.55675	-1.74319	5.48679	-7.15727	26.4264	26.7967	26.8801	25.8187	26.6525	26.632	29.286	27.7843	27.3186	28.3854	28.2507	28.6405	22.2332	18.3886	20.4762	20.2824	19.6578	23.6479	28.0604	27.8342	27.4703	28.0228	28.2254	28.0166
4315	7	7	7	53.8	20.361	0	HINT3	Histidine triad nucleotide-binding protein 3	Q9NQE9	unknown	0	1.88922	1.10248	0.479593	-1.07444	25.2786	25.7065	25.3391	25.5977	26.1565	25.6218	25.0127	24.0863	23.0102	24.7902	25.2776	24.9083	24.4035	22.3375	18.8743	24.0292	25.4642	25.7676	24.5411	24.3277	24.414	25.0926	24.5821	24.3654
4317	17	17	17	49.9	57.033	0	XPNPEP3	Probable Xaa-Pro aminopeptidase 3	Q9NQH7	Matrix	0	0.829045	-0.685812	7.07013	-7.30233	26.8863	26.7479	27.5461	28.9867	27.7285	28.784	28.6426	28.1888	27.6089	28.4073	28.9995	28.9475	19.2512	22.4613	20.7453	19.4172	19.7713	21.4129	27.9567	27.5159	27.6523	27.5333	27.8137	28.4013
4318	13	13	13	68.1	30.608	0	NIT2;HEL-S-8a	Omega-amidase NIT2	Q9NQR4;V9HW91;H7C579;B7Z3F9;B4DFB1;F8WF70	unknown	0	5.71066	-3.91037	3.97506	-2.7413	20.1678	20.6861	20.9965	21.3312	20.0862	19.9429	25.3633	24.1847	23.4312	23.6534	25.0964	24.9439	19.684	20.0423	17.9995	19.2584	20.5623	19.6154	22.0827	22.5015	21.916	23.4699	21.604	22.0356
4326	4	4	4	23.1	22.252	0	PXMP2	Peroxisomal membrane protein 2	Q9NR77;F5H4N4;F5GXM0;F5GZF7;A0A087X249	MIM	4	5.4472	4.22032	5.86988	4.69036	24.846	23.8453	23.5398	25.1858	24.9263	24.4043	20.2675	18.8705	20.0644	20.9381	19.7638	21.5214	25.1807	23.6035	23.782	25.5228	24.9933	25.2428	20.3636	19.8693	19.4034	20.2046	21.2749	19.0671
4327	8	8	8	34.8	31.076	0	SDR39U1	Epimerase family protein SDR39U1	Q9NRG7;G3V5T1;Q86TZ5;F6RWC2;G3V4N6;G3V4Z0;H0YJ71;G3V451;G3V2Z6	unknown	0	1.66812	-0.936615	0.39536	-0.462086	24.9105	25.1984	25.7979	25.2517	26.2758	24.6664	27.0757	25.6466	25.5655	26.2257	26.7511	26.4557	26.1696	24.3466	24.6587	25.9728	25.9192	25.52	26.6471	23.9446	25.4623	26.6331	26.2173	26.4551
4328	25	25	24	44.6	79.147	0	ABCB10	ATP-binding cassette sub-family B member 10, mitochondrial	Q9NRK6;Q6ZMF8;Q96P38	MIM	5	6.93095	8.52608	8.45793	8.94679	29.0555	27.6703	27.9071	29.709	29.133	28.699	22.6398	20.445	18.8267	19.0275	20.3081	19.7704	29.8952	28.0972	28.8187	30.0247	29.8464	29.577	20.3065	20.1214	20.8567	21.6841	19.0684	20.5414
4330	2	2	2	25.3	9.4598	0.0055122	CMC2	COX assembly mitochondrial protein 2 homolog	Q9NRP2;H3BQQ1;H3BPP2;H3BNN8;H3BTB6	IMS	0	1.57348	1.86785	1.23031	-1.16558	23.7781	22.1887	21.7991	24.4645	23.8656	23.0331	23.5547	20.2615	22.3904	19.9702	20.2951	21.4501	20.3187	19.6437	18.9486	19.3585	18.3195	20.7109	22.1667	21.2545	21.1318	19.612	20.5503	19.578
4331	4	4	4	37.6	14.651	0	SDHAF3	Succinate dehydrogenase assembly factor 3, mitochondrial	Q9NRP4;F8W9V1	Matrix	0	1.73323	-1.24113	NaN	0	20.417	20.8435	21.1705	23.0616	20.9029	20.7438	23.0643	21.8965	21.8228	22.2448	22.6843	22.8735	20.2495	17.6547	17.1991	17.1485	19.879	19.5332	19.714	19.7599	19.9999	20.5297	21.1468	19.2922
4336	11	11	11	56.6	20.05	0	MRPL17	39S ribosomal protein L17, mitochondrial	Q9NRX2;E9PKV2	Matrix	0	7.50017	4.77354	5.5787	3.17413	27.422	27.1445	27.2174	27.714	28.2583	28.2469	23.134	22.0464	22.5177	22.6744	23.3155	23.674	28.1024	27.4261	28.0336	27.8533	28.3935	28.5658	24.8658	25.2075	24.6939	25.9204	23.7234	24.9189
4339	15	15	11	33.6	44.021	0	AGPAT4	1-acyl-sn-glycerol-3-phosphate acyltransferase delta	Q9NRZ5;B4DHC0;B4DMU6;G3XAF1;B4DIE2;Q5TEE8;Q6PJN9;B4DIY1;Q6AI25	MOM	4	6.04004	5.87241	7.87581	6.70529	26.5462	26.1847	26.0821	26.5341	25.8415	24.6832	21.4655	20.5567	20.7481	18.3926	18.9897	20.4849	27.6804	25.8078	26.7627	27.4709	27.084	27.3036	19.522	20.7387	19.3283	21.0273	20.3489	20.9125
4341	44	44	44	56.8	113.79	0	IARS2	Isoleucine--tRNA ligase, mitochondrial	Q9NSE4;A8K5W7	Matrix	0	1.44589	-0.565959	6.81497	-3.77103	30.0304	29.7731	29.8451	30.4082	30.1894	30.0765	31.1268	30.0803	29.8457	30.8929	30.8416	30.9313	26.5418	25.8309	27.5269	27.1486	26.7216	27.2045	30.8461	30.096	30.097	30.8835	30.8151	30.8629
4346	12	12	12	53.7	33.698	0	ECHDC1	Ethylmalonyl-CoA decarboxylase	Q9NTX5;H0Y5L2;F2Z2D6;E9PJS8;J3KP84;E9PPG7;E9PRU6;E9PLY6;H0Y525;E9PIU8;H0YCS9	unknown	0	4.77819	-1.95469	6.5775	-6.0731	24.4473	23.5997	24.3726	24.3359	24.4654	24.3094	26.7771	25.726	25.4013	26.3339	26.5014	26.5189	18.9442	17.3541	20.633	20.4211	19.4446	19.7344	25.6915	25.2801	25.0525	25.9074	25.565	25.4735
4347	3	3	3	31.8	10.449	0.00025714	LYRM2	LYR motif-containing protein 2	Q9NU23;E5RJK7;E5RG38;G3V136	Matrix	0	1.47469	-1.65844	1.49676	-1.7845	21.1628	21.944	21.1788	20.5156	22.2899	21.2753	23.6558	22.0165	20.4073	24.0514	24.0014	24.1846	21.2804	17.2468	19.7995	20.2471	20.3942	19.7251	22.4715	23.0107	20.6348	20.5503	20.5834	22.1493
4348	22	22	22	46.2	74.856	0	ACSS1;DKFZp666G0810	Acetyl-coenzyme A synthetase 2-like, mitochondrial;Acetyl-coenzyme A synthetase	Q9NUB1;Q7Z5G3;Q6ZV30;Q658X4;Q1RMZ4;Q658R1;Q5TF43;Q8N2B9;Q9H7Q4	MIM	0	2.23467	-1.42187	6.1764	-6.40551	24.9433	23.9676	25.5619	24.3204	24.6288	25.4235	26.9381	25.779	24.9939	25.9907	26.7653	26.9098	19.8787	17.048	19.4852	19.4388	20.2617	21.263	25.8277	25.8772	25.8994	26.5072	25.7505	25.9465
4351	17	17	17	62.7	33.932	0	ABHD10	Mycophenolic acid acyl-glucuronide esterase, mitochondrial	Q9NUJ1	Matrix	0	4.44903	-1.8818	6.98616	-5.79329	27.1963	27.1761	27.1679	27.7248	27.8173	27.7208	29.6216	28.9505	28.3923	29.4627	29.7499	29.917	23.1099	21.2924	22.4621	22.8208	21.4548	23.895	28.489	27.9086	27.8412	28.7667	28.4398	28.3495
4352	20	20	20	47.2	59.58	0	DDX28	Probable ATP-dependent RNA helicase DDX28	Q9NUL7	Matrix	0	3.312	4.30798	4.7438	3.61999	25.3798	26.1358	26.5276	25.6417	25.6447	24.3406	20.4581	19.1296	21.5736	19.5679	23.1467	23.9463	25.4115	27.2343	26.069	25.4227	26.1923	26.7641	21.5208	23.726	23.3376	21.5161	22.6416	22.6319
4360	29	29	4	59.6	70.352	0	EXD2	Exonuclease 3-5 domain-containing protein 2	Q9NVH0;B3KP95;Q86TX3	Matrix	1	2.7771	5.43582	1.61438	5.22998	27.7457	27.2546	26.8631	28.034	21.5137	21.9596	19.1664	18.9085	20.5997	20.2343	20.6084	21.2384	28.6173	27.4322	28.4594	29.0314	20.2823	18.7199	20.8967	19.7969	17.8163	20.4878	21.7948	20.3702
4361	30	30	30	58.3	63.277	0	DNAJC11	DnaJ homolog subfamily C member 11	Q9NVH1;B4DPK2;B4DGD5;B1AK20;Q5TH61;Q9UMU8;B3KTC6	MOM	0	7.0218	8.19881	9.0462	9.11418	29.0346	28.7181	28.9966	29.6497	29.297	29.4044	19.2044	20.9336	23.4139	21.6981	20.1668	20.4906	30.5158	29.4899	30.1042	30.5852	29.8644	29.826	22.1129	20.8946	19.6724	21.7922	21.0558	20.1726
4362	14	14	14	43.9	49.517	0	TMLHE	Trimethyllysine dioxygenase, mitochondrial	Q9NVH6	Matrix	0	2.43399	-1.29302	6.54561	-5.77873	24.6327	24.6434	24.727	24.5339	25.3039	24.1453	26.5943	26.0245	24.7747	25.4052	26.1654	26.7803	19.0278	18.8537	21.0135	20.6836	18.7932	21.0585	25.789	25.6582	25.9702	25.4874	26.0969	25.1011
4363	35	16	7	52.4	71.368	0	ATAD3A	ATPase family AAA domain-containing protein 3A	Q9NVI7;Q5SV16	MIM	1	7.87617	9.10375	6.23056	6.6633	30.6192	30.3926	30.2597	31.3222	30.9339	30.6385	21.687	20.82	21.9842	20.2614	23.8926	20.8985	31.4017	30.0209	31.3601	31.9272	31.655	31.6486	24.5439	23.4481	23.4806	24.098	25.8253	26.6378
4364	11	11	11	44.9	22.184	0	MRPS18A	28S ribosomal protein S18a, mitochondrial	Q9NVS2;Q5QPA5	Matrix	0	3.67178	5.32154	3.60544	-3.32841	29.3204	28.9386	28.9364	29.2953	29.7164	29.3947	25.1759	23.0109	19.7159	25.3324	24.6076	25.8299	24.933	22.6261	25.1886	25.4294	26.3768	26.791	28.6867	28.3407	28.3195	28.723	28.531	28.7146
4367	24	24	24	57.7	66.171	0	MTPAP	Poly(A) RNA polymerase, mitochondrial	Q9NVV4;Q5T852;Q5T851	Matrix	0	0.682984	-0.576667	7.28118	-5.62438	27.4605	27.0475	29.069	27.8678	26.7798	27.0622	28.8974	27.8487	27.0512	28.477	28.1404	28.3321	22.7619	21.1289	21.7563	23.1418	21.5995	22.2186	27.8579	27.0145	27.4015	28.755	27.5159	27.8085
4370	6	6	6	19.3	39.082	0	CCDC109B	Calcium uniporter regulatory subunit MCUb, mitochondrial	Q9NWR8	MIM	2	4.78513	3.72491	5.6535	4.57443	25.549	23.636	24.9094	24.4098	25.9907	26.1454	21.5262	20.8913	21.1371	22.4769	20.5701	21.6892	25.6514	24.1866	26.2869	25.8584	26.7217	26.4531	21.5901	20.1161	20.878	21.5464	22.254	21.3269
4371	18	18	18	75.2	48.842	0	OXSM	3-oxoacyl-[acyl-carrier-protein] synthase, mitochondrial	Q9NWU1;C9JQQ2;C9J2G3;B4E3Q7;F8VNS3	Matrix	0	3.69487	-2.09933	9.39429	-6.48802	25.2058	25.5952	25.2216	25.0874	24.7373	25.4165	27.9041	27	25.6983	27.6315	27.7772	27.8486	19.9123	18.9237	20.3275	20.5579	20.329	20.5808	26.7534	26.3169	26.4223	26.9376	26.4421	26.687
4372	7	7	7	29.2	34.83	0	THG1L	Probable tRNA(His) guanylyltransferase	Q9NWX6;Q9H8R6;B4E366;E5RIQ8	Matrix	0	5.20483	-2.80083	5.10031	-4.40332	21.7445	22.4878	20.4989	21.815	21.9123	22.1583	24.6695	25.2562	24.205	24.091	24.7322	24.4678	20.559	20.3273	19.3161	20.9096	18.8013	19.1819	23.8386	24.8708	22.4805	24.6549	25.0485	24.622
4375	6	6	6	51	17.316	0	NDUFB11	NADH dehydrogenase [ubiquinone] 1 beta subcomplex subunit 11, mitochondrial	Q9NX14;Q7Z4X2	MIM	1	7.01208	7.16605	8.65445	8.67504	28.2842	27.7913	27.4777	28.9164	28.9536	27.4919	22.0163	20.051	20.909	19.6739	20.7094	22.5593	28.7763	28.1602	28.2172	29.6061	29.5542	29.0721	19.475	19.2797	20.1027	21.5311	20.9186	20.0287
4376	10	10	10	40.2	28.449	0	MRPL16	39S ribosomal protein L16, mitochondrial	Q9NX20;E9PI14	Matrix	0	5.71574	3.18196	2.80213	-1.83294	27.3425	27.1292	27.1344	27.9693	27.6565	27.7561	24.573	25.0123	23.0366	24.8676	24.0563	24.3503	25.3605	24.3433	24.4345	26.5951	25.0705	26.6628	27.096	27.1003	27.1871	27.2699	27.0992	27.7118
4378	15	15	15	61.5	31.231	0	2005-03-01	E3 ubiquitin-protein ligase MARCH5	Q9NX47;B4DGV8	MOM	4	7.61434	6.77608	9.67159	7.4988	27.6018	27.2041	27.0937	27.6831	27.8301	27.5079	21.4149	19.2985	20.0542	20.7345	20.5291	22.2329	28.28	27.2812	27.9378	28.4112	28.4694	28.4811	21.0956	19.6912	21.1235	20.2976	20.8908	20.7692
4386	20	20	20	60.7	38.711	0	MRPL39	39S ribosomal protein L39, mitochondrial	Q9NYK5;C9JG87	Matrix	0	2.55098	2.25415	8.19791	-6.04271	29.0083	28.6844	28.7942	29.1781	29.5259	29.3645	27.0353	26.3198	24.3567	27.3738	27.9315	28.0135	22.5199	22.6805	21.8062	22.3882	23.0485	24.0658	28.6313	28.5044	28.417	28.9312	29.2053	29.0763
4393	5	5	5	17.6	21.514	0	MRPL35	39S ribosomal protein L35, mitochondrial	Q9NZE8;D3YTC1	Matrix	0	5.22746	4.80734	5.42822	2.94959	26.8969	25.2492	25.9065	25.9183	26.4122	26.0049	21.3308	20.2798	20.7848	20.1402	21.4544	23.5538	26.4329	25.1329	25.9429	26.4999	26.8804	27.0095	22.9421	23.1737	23.2723	23.6752	23.1447	23.9929
4396	8	8	8	34.7	41.054	0	COQ3	Ubiquinone biosynthesis O-methyltransferase, mitochondrial	Q9NZJ6;F6WGP0	MIM	0	2.18623	-1.01175	6.36558	-6.72727	25.2754	24.1319	24.7977	25.28	24.7469	25.0779	26.345	25.5101	24.9577	25.8719	26.2046	26.4913	17.9236	16.6538	19.4225	19.4054	18.3783	20.2634	25.6964	24.5374	24.9676	25.1649	25.8771	26.1671
4399	21	21	21	66.9	33.419	0	MRPL15	39S ribosomal protein L15, mitochondrial	Q9P015;B2R739;E5RIZ4;E5RHF4	Matrix	0	5.79383	3.63339	5.76434	2.07931	28.5935	28.2476	28.4748	28.7101	29.0572	29.1684	25.292	24.6163	23.8125	25.0541	25.4255	26.2507	28.292	27.9609	28.5974	28.273	29.1176	28.9431	26.5558	26.2082	26.0441	26.7131	26.6559	26.531
4401	11	11	11	61.7	20.266	0	NDUFAF4	NADH dehydrogenase [ubiquinone] 1 alpha subcomplex assembly factor 4	Q9P032	MIM	0	3.69609	5.47902	7.25306	9.63518	28.8754	28.7028	28.3284	28.7297	29.3557	29.1714	24.509	21.2645	19.6521	24.7608	24.9566	25.1463	29.8595	28.8463	29.8005	30.0619	30.2061	30.0854	21.6849	21.1642	18.4963	17.8839	20.9976	20.8217
4405	10	10	10	63.2	16.698	0	NDUFA13	NADH dehydrogenase [ubiquinone] 1 alpha subcomplex subunit 13	Q9P0J0;B4DEZ3;K7EJE1;E7ENQ6;B4DQP1;U3KQP3;K7EP87	MIM	1	6.65771	9.00889	7.55415	9.09149	29.1939	28.8575	28.9305	29.876	29.857	29.5907	20.4867	18.0128	20.296	19.0984	22.9386	21.4198	30.3446	29.7269	30.4879	30.787	30.941	30.9898	22.6094	22.4678	20.4798	20.6747	19.607	22.8894
4407	7	7	7	48.6	16.073	0	MRPL27	39S ribosomal protein L27, mitochondrial	Q9P0M9;D6RAN8;H7C5U8;D6RE11;B3KN43	Matrix	0	5.62285	5.21457	4.84628	-7.47205	28.5256	28.3396	28.1394	28.6268	28.6708	28.862	22.3774	23.8081	21.2846	23.6367	25.0735	23.6966	22.2991	18.134	22.0613	19.1469	18.3153	23.2251	28.1095	28.1896	27.9788	26.9029	27.9465	28.8868
4413	7	7	7	19.1	59.977	0	PDP2	[Pyruvate dehydrogenase [acetyl-transferring]]-phosphatase 2, mitochondrial	Q9P2J9;H3BTU5;H3BSA5;H3BQX2	Matrix	0	0.295888	-0.727391	1.37259	-1.25953	23.0732	18.5353	19.4308	19.9911	22.2981	22.2793	23.7834	20.3373	20.1498	23.5715	19.7805	22.3495	19.5776	19.2144	17.6745	19.9472	19.6962	20.7148	19.8919	19.777	21.3988	21.707	20.2331	21.3742
4420	2	2	2	38.1	7.3084	0	UQCR10	Cytochrome b-c1 complex subunit 9	Q9UDW1;Q9NZY4;Q9P012	MIM	1	8.81712	7.84765	6.93466	4.08078	28.4626	28.458	28.5813	29.8901	29.7551	29.3491	20.8798	20.9698	20.933	20.7024	22.45	21.4753	28.7232	28.5545	28.7199	29.4023	29.5254	29.5471	25.1728	24.485	24.098	25.7067	25.4288	25.0964
4423	14	14	14	69.2	28.466	0	NIPSNAP3A	Protein NipSnap homolog 3A	Q9UFN0;B4DW81;Q9BS92	Matrix	0	2.48562	-1.18352	4.42606	-5.19399	29.0936	28.1292	28.1217	28.9855	28.5392	28.39	30.2383	29.319	28.6242	30.0478	30.0238	30.1072	25.726	20.8195	25.0532	24.5076	24.2119	24.8743	29.8013	29.2853	28.3396	29.698	29.4788	29.7533
4425	13	13	13	38.6	46.671	0	PISD	Phosphatidylserine decarboxylase proenzyme;Phosphatidylserine decarboxylase alpha chain;Phosphatidylserine decarboxylase beta chain	Q9UG56;A0A024R1K5;H0Y7P7;B4DPS3;B1AKM8;B1AKM6	MIM	1	3.61738	4.08115	0.953539	0.999571	27.2111	26.4325	26.3784	28.0405	27.6069	26.8955	26.1734	23.2825	22.2642	22.7916	21.3846	22.1819	27.4239	25.461	25.8541	27.7864	27.063	27.0251	26.1365	25.7233	23.7884	26.9805	25.8656	26.1219
4427	18	18	18	74.7	40.146	0	WARS2	Tryptophan--tRNA ligase, mitochondrial	Q9UGM6;B7Z5X7;B7Z6G7;B7Z448;B7Z3L8	Matrix	0	3.80536	-1.8674	7.22681	-7.30569	26.7233	27.0025	26.9825	26.9564	26.2576	26.3818	28.7248	28.7733	27.2533	28.5557	28.8373	29.364	19.4918	19.4425	20.3593	22.4799	21.3006	21.2412	28.189	27.787	27.2402	28.2137	28.2887	28.431
4435	13	13	13	80.7	17.114	0	NDUFA12	NADH dehydrogenase [ubiquinone] 1 alpha subcomplex subunit 12	Q9UI09;Q53HG1;F8VRD8;H0YID5;F8VXI1;H0YIT1;Q15706	MIM	0	9.21755	6.71146	0.878771	0.514984	28.69	28.2755	27.9199	28.1411	29.0502	28.1339	22.3019	21.2933	20.9392	21.3802	22.4204	21.6068	28.2208	26.5533	27.2375	27.2889	27.6866	28.2764	27.0473	27.044	27.0404	26.3453	27.0899	27.6067
4439	9	9	9	39.6	12.249	0	ATPIF1	ATPase inhibitor, mitochondrial	Q9UII2;A0A0B4J230	Matrix	0	0.865191	-1.36146	2.14094	-3.99734	28.398	28.4685	27.5944	28.5346	24.604	29.2736	30.1467	29.8411	29.6947	30.1273	27.6553	27.5768	23.663	21.8907	23.9643	20.3942	24.8899	26.0978	29.0774	28.0332	28.6144	28.0324	27.7401	23.3863
4445	26	26	26	68.8	38.534	0	STOML2	Stomatin-like protein 2, mitochondrial	Q9UJZ1;A0A087WYB4;Q6ZNW0;F2Z2I8	MIM	0	10.5813	5.69887	6.19474	3.00096	31.1494	30.9646	31.0237	31.5193	31.8389	31.7048	25.6437	25.5114	25.5101	25.9845	25.9603	25.3976	31.3048	30.7726	31.474	31.5392	32.0516	32.0667	28.6817	28.342	27.696	28.9027	28.8198	28.7609
4446	6	6	6	20.9	48.195	0	CCRN4L	Nocturnin	Q9UK39;Q8WTX0	Matrix	0	0.123461	-0.363732	5.99616	-3.9357	21.5047	20.236	21.9931	23.7	22.921	20.7924	23.9799	19.7595	18.6199	24.4861	23.1369	23.3472	18.1072	19.3536	19.6991	19.2514	18.69	20.2246	22.8799	24.0876	22.871	23.1454	22.5633	23.393
4449	4	4	4	10.3	70.096	0	FBXL4	F-box/LRR-repeat protein 4	Q9UKA2	IMS	0	0.356006	0.667808	0.403076	-0.538575	21.2844	21.9039	17.6682	21.9305	23.2047	22.0097	21.7835	20.3841	20.9797	19.5612	20.7281	20.5579	19.2599	18.6783	19.3199	20.0548	19.4337	19.3852	20.9817	20.0817	20.2385	18.3105	21.639	18.1119
4454	14	14	14	48	45.069	0	ACAD8	Isobutyryl-CoA dehydrogenase, mitochondrial	Q9UKU7;Q59FC2;B7Z7F1;B7Z644;B7Z767;E9PLS3;Q6ZUS0;B7Z9L5;B7Z8K1	Matrix	0	2.37634	-2.73999	1.07977	-1.37808	19.9844	23.4685	21.4292	21.2786	21.6206	22.9525	23.8996	24.8169	24.6739	22.3331	25.2036	26.2466	19.3525	22.2544	22.4834	22.8359	22.9139	23.852	23.5034	24.9638	23.8689	22.7737	24.1067	22.7441
4459	13	6	6	16.5	114.48	0.00028129	OGDHL	2-oxoglutarate dehydrogenase-like, mitochondrial	Q9ULD0	Matrix	0	0.232365	0.35724	2.29512	-2.43189	21.5272	19.8298	20.8175	21.5129	20.2117	20.8378	22.5256	19.4685	19.0783	19.4295	20.3981	21.6934	20.1285	18.3973	19.5007	21.0079	16.7051	20.1475	21.4418	20.9176	21.3001	22.4951	21.9361	22.3876
4462	6	6	6	30.3	28.462	0	NFU1	NFU1 iron-sulfur cluster scaffold homolog, mitochondrial	Q9UMS0;C9J8Q1;F8W9P7;H7C537	Matrix	0	3.54255	1.37763	2.62104	-2.62136	25.8863	25.9769	25.9923	25.8889	26.3078	26.0519	25.1905	24.1703	23.6407	24.9809	24.9012	24.9547	19.3761	19.3743	20.2996	18.7055	19.1025	21.8078	21.3318	20.9342	22.5556	23.8322	23.3957	22.3446
4477	2	2	2	8.8	42.479	0.0002881	LIPT1	Lipoyltransferase 1, mitochondrial	Q9Y234;C9JUU5	Matrix	0	0.910897	0.670888	0.704849	-0.707756	20.852	21.7644	21.582	21.6109	21.52	21.2915	19.8014	19.8933	21.3774	20.1375	21.544	21.8418	18.9052	19.4957	17.9088	21.4466	19.6262	20.0791	20.0959	19.5761	20.3806	20.5091	20.3251	20.8214
4480	15	15	8	59	30.658	0	VDAC3	Voltage-dependent anion-selective channel protein 3	Q9Y277;E5RJN6;E5RHZ6;E5RHE1;E5RK27;E5RFL1	MOM	19	5.40031	7.15775	10.5515	11.3527	31.4974	31.3231	31.2897	31.8934	32.1276	31.8072	25.6463	25.978	23.4655	23.9947	26.4853	21.4222	32.3713	31.496	32.0919	32.4013	32.7129	32.6995	20.308	20.4784	20.998	20.1703	22.0797	21.6223
4491	17	17	17	64.7	42.033	0	POLDIP2	Polymerase delta-interacting protein 2	Q9Y2S7;B4DEM9;Q9UG21	Matrix	0	1.5499	-1.25441	7.81356	-5.33193	28.1685	27.1406	26.8811	28.1169	27.0277	27.605	29.7178	28.3737	26.7803	29.0592	29.3667	29.1687	23.001	23.0111	22.7221	22.6695	24.048	23.5906	29.293	28.2318	27.7054	29.088	28.2457	28.47
4494	22	22	21	42.1	79.963	0	MTO1	Protein MTO1 homolog, mitochondrial	Q9Y2Z2;E7EWI1;H0YB81;E5RFF7;E7EWX0;H0YBI9;E9PHR8;Q4G1Y7;H0YC00	Matrix	0	3.90551	-1.95683	6.57224	-5.4166	24.1772	24.9741	24.6476	23.5117	24.9461	24.0223	26.9803	25.4926	26.0301	26.1815	26.5942	26.7412	21.1508	19.278	20.7237	19.112	20.1368	19.8571	26.6555	25.939	24.5327	25.3386	24.9413	25.3507
4495	18	18	18	52.2	53.198	0	YARS2	Tyrosine--tRNA ligase, mitochondrial;Tyrosine--tRNA ligase	Q9Y2Z4;H0YHS6	Matrix	0	3.69108	-1.61598	6.4538	-3.36214	27.8716	27.9421	28.0222	28.5218	28.1037	27.745	30.1897	28.9968	28.6899	30.0186	29.8608	30.1465	26.4663	24.8896	26.1348	25.773	25.177	25.3151	29.3704	28.739	28.4019	29.1774	29.1342	29.1054
4496	10	10	2	39.5	50.869	0	COQ6	Ubiquinone biosynthesis monooxygenase COQ6, mitochondrial	Q9Y2Z9;B7Z3V2;G3V434;B7Z357;G3V2L5;G3V4A6	MIM	0	0.0585339	-0.150461	6.75493	-6.46735	25.0782	25.4621	25.3348	24.563	26.5142	25.337	25.3913	23.8792	24.9136	23.3935	29.4662	26.1483	20.2701	19.7807	17.9795	17.9433	20.2157	19.4064	25.4456	24.9044	25.4885	25.4675	26.5247	26.569
4497	28	28	28	68.8	49.901	0	ACOT9	Acyl-coenzyme A thioesterase 9, mitochondrial	Q9Y305;H7C5Q2;Q96EA2;Q9H2R8;C9J7L8	MIM	0	1.66681	-0.936269	7.38496	-6.29552	28.6589	27.7436	28.4155	29.3385	28.4305	28.4414	30.1832	28.5947	28.6155	29.7383	29.7698	29.7444	23.7228	21.685	23.2794	22.7737	21.8263	23.7535	29.7471	28.387	28.7821	29.6095	29.2207	29.0674
4503	13	13	13	64.1	20.683	0	MRPL11	39S ribosomal protein L11, mitochondrial	Q9Y3B7;Q53G19;E9PQB6;H0YCD5	Matrix	0	2.44132	1.34899	1.31816	0.73909	29.3883	29.2484	29.1764	29.4776	29.5151	29.0627	27.6592	27.3362	27.7815	26.9893	29.1341	28.8742	28.9935	27.7946	28.9262	29.0436	27.705	29.5639	27.7624	28.0353	27.9358	28.4577	27.743	27.658
4505	8	8	8	66.5	19.536	0	MSRB2	Methionine-R-sulfoxide reductase B2, mitochondrial	Q9Y3D2;A6NCQ5;H0YE51	Matrix	0	2.54102	-1.44409	5.79749	-4.67622	23.9063	23.636	23.6183	23.7486	23.6401	23.5906	25.7244	24.9472	23.6105	26.273	25.0822	25.167	19.4093	20.8458	18.7043	18.5288	19.2116	20.5109	25.3509	24.4973	23.7815	23.8973	24.1658	23.5753
4506	8	8	8	58.4	15.345	0	MRPS16	28S ribosomal protein S16, mitochondrial	Q9Y3D3;A6ND22	Matrix	0	3.17197	2.28035	4.99297	-2.61332	28.0734	27.9199	27.9402	28.5077	28.9137	27.9226	26.9056	25.2674	24.4762	25.2198	26.7145	27.0118	24.6855	24.2487	24.835	25.3434	25.8013	26.0181	28.0531	27.3753	27.198	27.8565	28.1325	27.9965
4507	3	3	3	26.1	15.85	0	MRPS18C	28S ribosomal protein S18c, mitochondrial	Q9Y3D5;H0YAG5;D6RCM2	Matrix	0	2.86745	2.11116	5.21337	-4.60063	23.9613	24.9063	24.6699	23.737	24.1372	23.5426	22.264	21.8086	20.1892	21.9855	22.8335	23.2065	20.1585	19.9974	19.2343	19.4615	19.8715	16.7363	24.0974	23.9737	24.0291	23.3853	24.0008	23.5769
4508	6	6	6	42.8	16.937	0	FIS1	Mitochondrial fission 1 protein	Q9Y3D6	MOM	1	0.136964	-0.322111	6.47655	-4.2127	28.01	23.6477	23.3178	27.8829	24.075	26.5702	26.1355	25.3598	25.1491	26.2637	26.2854	26.2428	21.1984	20.9687	20.0851	21.4523	21.5517	21.1289	25.2221	24.87	24.1782	25.6741	26.1867	25.5301
4509	15	15	15	66.8	21.77	0	MRPS23	28S ribosomal protein S23, mitochondrial	Q9Y3D9;J3QLR8	Matrix	0	2.80024	1.89268	5.11315	-4.30082	28.9286	28.6642	28.9939	29.3788	29.5506	29.2649	28.2512	26.3647	25.6792	28.195	27.2892	27.6455	25.0842	22.5179	24.2545	24.0872	24.5787	26.1408	29.0643	28.2886	28.3884	29.2381	28.8284	28.6604
4519	28	28	15	61.6	51.976	0	SAMM50	Sorting and assembly machinery component 50 homolog	Q9Y512	MOM	16	7.53026	8.50957	9.22351	10.1763	30.5832	30.1405	29.9628	30.8894	30.8581	30.9024	21.7887	20.2088	21.8631	21.6704	24.1891	22.5588	31.5331	30.6473	31.016	31.5941	31.4807	31.6776	19.4419	21.2048	20.5377	21.662	22.2289	21.8155
4520	4	4	4	30.4	20.031	0	TIMM22	Mitochondrial import inner membrane translocase subunit Tim22	Q9Y584	MIM	3	5.41681	4.46461	3.48503	5.08494	23.4482	25.0564	25.0523	26.2741	26.4998	25.2703	20.8103	20.8783	20.8247	20.8581	19.9144	21.5278	26.5429	24.9061	23.8191	26.5829	27.052	27.177	18.6962	20.9118	19.731	23.0186	19.8176	23.3951
4523	6	6	6	77.9	10.5	0	TIMM13	Mitochondrial import inner membrane translocase subunit Tim13	Q9Y5L4;K7EIT2	MIM	0	4.4615	2.8581	0.197537	0.442262	26.7953	26.4275	26.1727	27.3926	27.8667	27.5625	24.2781	24.9211	22.8882	24.6573	23.8521	24.4719	24.0593	19.7123	20.1996	24.6223	22.7719	23.2856	22.1688	21.5093	21.5112	23.0038	22.9539	20.8506
4524	5	5	5	64.2	12.347	0	MPC1;BRP44L	Mitochondrial pyruvate carrier 1	Q9Y5U8;Q5TI65;A0A087WVZ0	MIM	2	7.02346	7.31357	9.52874	7.68104	26.5371	27.1109	26.6432	27.7329	26.9893	27.9642	18.2045	20.5469	18.9935	20.5253	19.387	21.4391	28.9074	27.4123	28.2878	28.7205	28.9655	28.9484	20.3303	21.0444	20.8037	21.6917	20.6632	20.6224
4532	13	13	3	57.1	33.331	0	MTCH2	Mitochondrial carrier homolog 2	Q9Y6C9;Q53G34;B4DHQ0	MOM	3	5.47438	8.65456	9.44412	10.786	30.7494	29.9201	29.9205	31.1852	30.8397	30.5995	23.3855	23.3511	19.0757	20.451	24.7504	20.2733	31.4524	30.3415	30.8959	31.9755	31.6875	31.5973	20.3162	20.2662	19.5675	19.8159	21.2622	22.0062
4535	4	4	4	33.8	15.512	0	CHCHD2;CHCHD2P9	Coiled-coil-helix-coiled-coil-helix domain-containing protein 2;Putative coiled-coil-helix-coiled-coil-helix domain-containing protein CHCHD2P9, mitochondrial	Q9Y6H1;Q5T1J5	IMS	0	3.20287	4.49789	4.34478	5.67011	28.3821	25.6737	25.139	28.5779	26.742	26.1803	24.4541	22.4672	21.6526	24.1625	20.2587	20.7124	28.5263	25.9614	24.8752	28.6906	27.3038	26.9637	22.5273	21.2596	20.4086	23.4691	19.6579	20.9778
4542	12	12	12	65.9	21.831	0	NDUFB9	NADH dehydrogenase [ubiquinone] 1 beta subcomplex subunit 9	Q9Y6M9;E9PH64;Q9UQS5;A0A3B3IT57;B7Z7N1;E7EWZ0;E9PF49;Q5JVG7	MIM	0	7.31506	7.10378	8.39747	4.42562	28.58	28.3114	28.4756	29.097	29.3913	29.0845	20.969	21.8996	20.1148	21.5233	23.2734	22.5372	28.7957	28.3138	28.9806	29.4189	29.5468	29.4931	25.0154	24.4828	24.6619	24.1687	24.9554	24.711
4605	2	2	2	9.8	17.012	0	COX8A	Cytochrome c oxidase subunit 8A, mitochondrial	U3KQK5;Q53XN1;P10176	MIM	1	5.70651	4.92058	2.14126	2.77015	24.2315	23.7642	23.5341	24.597	25.6921	25.0265	19.2552	18.1257	19.6688	21.0054	19.4135	19.8533	23.8079	24.2064	23.8469	25.3107	26.0555	25.1542	23.6178	21.0268	19.2509	21.007	23.3549	23.5034

## Sheet: Column definitions
id	MaxQuant protein group identifier unique to each experiment
Peptides	Number of peptide sequences associated with the protein group
Unique peptides	Number of unique peptides associated with the protein group
Razor+unique peptides	Number of unique peptides that have been assigned to the protein group with the largest number of total peptides identified
Sequence coverage [%]	Percentage of the protein sequence covered by identified peptides
Mol. weight [kDa]	Molecular weight of the leading protein sequence
Score	Score for the protein group, derived from the peptide posterior error probability
Gene names	Gene symbols
Protein names	Protein name
Protein IDs	Identifier(s) of protein(s) contained in the protein group.
Mito Sub-localisation	Categorical column specifying the mitochondrial sub-loaclisation of the protein as defined in the MitoCarta3.0 datase
Uniprot TMDs	Number of protein transmembrane domains annotated in the Uniprot database
-Log T-test p-value	-Log10 p-value
Log2 FC pH __ Pellet/ S/N	Log2 fold change of supernatant/pellet fraction
Log2 LFQ Intensity pH __, ___	Mean of the Log2-transformed intensity values for specified fraction and pH
