# Supplementary material for: Applying Sodium Carbonate Extraction Mass Spectrometry to Investigate Defects in the Mitochondrial Respiratory Chain
Source: Front Cell Dev Biol. 2022 Mar 1;10:786268. doi: 10.3389/fcell.2022.786268 (PMC8921082; doi:10.3389/fcell.2022.786268)
Supplement: Supplementary file 6 [file Table5.xlsx]

## Sheet: Supplementary Table 5 - Legend
Raw iBAQ Migration Profiles of Mitochondrial Proteins
Migration profiles of SILAC-labelled mitochondrial proteins hierarchically clustered using NOVA, listed in MitoCarta 3.0, shown as heatmaps generated from iBAQ values with a colour gradient indicating the min/max for each row (first tab). Entries are curated according to OXPHOS subunits, with all remaining mitochondiral entries identified in the experiment ordered according to hierarchical cluste…

## Sheet: UQCRC1-KO
							iBAQ Values
						Mass [kDa]	4578.82	4216.31	3882.5	3575.12	3292.08	3031.44	2791.44	2570.44	2366.94	2179.55	2006.99	1848.09	1701.78	1567.05	1442.98	1328.74	1223.55	1126.68	1037.48	955.34	879.7	810.06	745.92	686.87	632.49	582.41	536.3	493.85	454.75	418.74	385.59	355.06	326.95	301.07	277.23	255.28	235.07	216.46	199.32	183.54	169.01	155.63	143.31
						Slice No.	1	2	3	4	5	6	7	8	9	10	11	12	13	14	15	16	17	18	19	20	21	22	23	24	25	26	27	28	29	30	31	32	33	34	35	36	37	38	39	40	41	42	43
Name | Molecular Mass	Coverage [%]	Q-value	total iBAQ	Peptide count	UniProt Entry	Gene Name	HEK293T - Light SILAC
Complex I subunits
NADH dehydrogenase [ubiquinone] 1 subunit C1, mitochondrial|8.7341 kDa	38.2	0	29991870	3	O43677	NDUFC1	0	656530	1083600	0	0	0	1610000	0	0	0	0	1146800	1302300	1692500	1331100	1292800	1053100	0	670670	1770700	673450	0	0	0	0	0	0	0	0	0	0	0	0	0	0	0	0	0	0	0	0	0	0
NADH dehydrogenase [ubiquinone] 1 alpha subcomplex subunit 5|13.459 kDa	66.4	0	1219949870	7	Q16718	NDUFA5	43655000	33146000	26655000	11094000	27819000	31962000	46076000	30745000	9105800	11019000	8558200	19363000	9082300	22212000	11019000	14725000	15947000	13582000	7884200	5344500	4054800	2241100	1031200	855010	2591100	2134100	1894200	6390200	7346500	5027900	14087000	28815000	2539900	11072000	11042000	15905000	8267700	3509700	4115200	4156000	4559400	5510100	19940000
NADH dehydrogenase [ubiquinone] iron-sulfur protein 2, mitochondrial|52.545 kDa	58.1	0	1259147320	22	O75306	NDUFS2	23091000	17803000	15862000	3609500	20470000	31427000	62031000	22733000	9134800	12818000	10675000	31158000	26730000	29344000	21237000	13424000	12944000	9686000	5908900	3651200	3669200	2405000	694050	402820	546320	1196700	1585600	3397000	4363100	3707800	24016000	31989000	7581500	6413100	12095000	10592000	2242400	1882700	2591300	2266200	2642400	6758700	9578300
NADH dehydrogenase [ubiquinone] iron-sulfur protein 3, mitochondrial|30.241 kDa	56.1	0	1640763920	15	O75489	NDUFS3	28830000	21570000	22990000	11729000	38699000	47612000	67175000	39637000	14382000	21608000	12966000	43448000	32353000	45050000	22555000	18259000	18142000	13071000	6703300	6150400	6017200	3221100	2005600	1695200	2312300	1576300	3235600	7156600	7482000	9993100	34426000	38750000	8361900	8889300	15622000	24029000	5289000	6111700	4774500	7786400	5026500	10961000	23335000
NADH dehydrogenase [ubiquinone] iron-sulfur protein 8, mitochondrial|23.705 kDa	36.2	0	399525591	7	O00217	NDUFS8	9926100	10590000	9154300	4802700	14620000	4170200	19645000	19763000	6694400	6824700	4396800	13956000	11045000	12800000	8664000	2702100	5767200	5172300	2443100	1639800	979360	117970	0	0	0	0	0	1312800	420220	2251300	4256200	6435900	865270	905700	872220	3021800	259400	0	111610	211240	794850	0	2174300
NADH dehydrogenase [ubiquinone] iron-sulfur protein 7, mitochondrial|23.563 kDa	18.8	0	612558410	5	O75251	NDUFS7	13423000	10849000	12888000	5231300	24510000	24720000	10564000	19341000	5340100	10997000	4259500	16825000	15830000	9002300	11197000	9535000	10070000	7177600	3402700	4034400	1719000	802090	1265100	307920	928620	908090	752350	2057900	803230	2680500	10621000	14800000	4968800	1026400	9078500	6827000	3458400	346210	765720	2301400	904360	908590	2596100
NADH dehydrogenase [ubiquinone] 1 alpha subcomplex subunit 8|20.105 kDa	63.4	0	593962250	12	P51970	NDUFA8	19498000	16365000	13774000	2067600	11675000	19342000	14826000	9496700	4482000	5155100	3254200	30338000	22038000	17898000	11548000	8168200	8115800	7342500	5425100	6178200	11576000	6501900	546240	436930	1641100	0	940320	0	1191300	2346600	15254000	28365000	5752800	0	0	0	0	0	0	0	0	0	0
NADH-ubiquinone oxidoreductase chain 1|35.66 kDa	12.3	0	446861490	5	P03886	MT-ND1	7694000	12673000	8353200	3297300	8076900	17794000	34623000	9765700	3758300	4091500	7583600	19853000	16195000	22126000	5340500	8716900	8760200	8611200	6147900	2769200	9697600	2828400	734240	0	563780	0	1498800	0	2735000	2185600	9157000	14007000	1956500	4304200	2058200	6252400	1549900	0	0	0	0	0	0
NADH dehydrogenase [ubiquinone] 1 alpha subcomplex subunit 13|16.698 kDa	63.2	0	1895572490	10	Q9P0J0	NDUFA13	43209000	46150000	33081000	18436000	59303000	78308000	125770000	58315000	31337000	30303000	22062000	76664000	53236000	66882000	41313000	34483000	26288000	35260000	24933000	27001000	25323000	13377000	5010400	4878000	4662900	4423100	4343300	6014200	10069000	9932100	37332000	49331000	11635000	5877200	2388600	237610	0	0	0	211700	0	0	200400
NADH dehydrogenase [ubiquinone] 1 subunit C2;NADH dehydrogenase [ubiquinone] 1 subunit C2, isoform 2|14.187 kDa	52.1	0	835450780	9	O95298	NDUFC2	46927000	28714000	29149000	6217300	30301000	31294000	24920000	23305000	9274500	11908000	4970500	35308000	24382000	31857000	21264000	16776000	17629000	18929000	13344000	18036000	16733000	8894200	4204600	2992300	6585800	3634200	3769800	7860500	8902000	6875800	7832200	2322500	1037100	670110	0	0	0	0	0	0	0	0	0
NADH dehydrogenase [ubiquinone] 1 beta subcomplex subunit 10|20.776 kDa	57	0	509229510	12	O96000	NDUFB10	28538000	14362000	9941700	6010000	10135000	15854000	15292000	10696000	5846700	8116100	6164900	28676000	20607000	21912000	11872000	8415300	9765700	6715300	6311800	6492000	10887000	6398100	1714400	1291000	1582000	1427800	277140	1203400	313690	600360	0	786850	805740	485150	2087900	2055200	437810	506660	610780	997830	326960	658010	641030
NADH-ubiquinone oxidoreductase chain 4|51.58 kDa	14.2	0	761013100	6	P03905	MT-ND4	24025000	17678000	7495100	4530200	30568000	32064000	45902000	26366000	12568000	17439000	10409000	32319000	25888000	39838000	15835000	16214000	12948000	11618000	10194000	10843000	10906000	7629400	2852300	2459200	1846600	1263900	1412400	847320	920870	287120	1184400	1085000	703600	984840	1577300	1838200	1171100	668800	1700400	854800	752120	572330	510380
NADH dehydrogenase [ubiquinone] 1 beta subcomplex subunit 5, mitochondrial|21.75 kDa	31.2	0	563614230	7	O43674	NDUFB5	18220000	12457000	12745000	5404600	18352000	22339000	36561000	21404000	10404000	12937000	12283000	33070000	27781000	27774000	20719000	7060500	12090000	8418700	3949900	5500800	5237200	2976500	0	494680	305660	182700	197370	0	0	0	0	0	0	459020	616240	0	0	0	0	0	0	0	0
NADH dehydrogenase [ubiquinone] iron-sulfur protein 5|12.517 kDa	58.5	0	677844810	8	O43920	NDUFS5	39343000	31868000	28497000	13435000	26716000	25030000	51844000	24383000	6620800	12060000	6444500	30668000	22945000	24779000	18567000	17057000	11623000	11453000	6742600	8764000	11134000	8813100	2168300	1173000	249230	0	0	400330	0	0	0	0	0	0	0	0	0	0	0	0	0	0	0
NADH dehydrogenase [ubiquinone] 1 beta subcomplex subunit 1|6.9611 kDa	34.5	0	326191890	3	O75438	NDUFB1	16932000	11444000	14081000	2456700	14967000	12739000	17245000	11992000	4192600	4818700	3305600	9396600	5979200	7510600	4774800	6576700	3754700	3917900	3877000	4155600	3937300	2326300	1057800	0	0	0	0	1099500	929060	516780	0	0	0	915990	1284900	0	470670	0	0	0	0	0	0
NADH dehydrogenase [ubiquinone] 1 beta subcomplex subunit 4|15.208 kDa	46.5	0	1185062920	7	O95168	NDUFB4	55812000	52086000	43890000	19076000	57019000	48629000	69349000	60825000	24663000	26725000	17177000	50923000	40560000	32192000	22228000	28915000	30468000	20219000	11168000	16381000	14954000	2718300	562860	248050	0	0	0	0	0	0	0	0	0	0	0	0	0	0	0	0	0	0	0
NADH dehydrogenase [ubiquinone] 1 beta subcomplex subunit 3|11.402 kDa	35.7	0	844467480	4	O43676	NDUFB3	49208000	38112000	37327000	14142000	41559000	43277000	77672000	46315000	19413000	19507000	15707000	40964000	26453000	24437000	9224200	13504000	15502000	10596000	5438400	6996600	8526100	789540	210260	195080	280420	0	453920	0	0	0	0	0	0	0	0	0	0	0	0	0	0	0	0
NADH-ubiquinone oxidoreductase chain 5|67.026 kDa	16.4	0	405972850	8	P03915	MT-ND5	17898000	16195000	15321000	5193700	18723000	22308000	38821000	22516000	9691100	9748400	8887500	24171000	18250000	14074000	7079300	9814400	7362000	5569300	1098300	3024200	1511300	551160	0	0	0	0	0	0	0	0	0	0	0	0	0	0	0	0	0	0	0	0	0
NADH dehydrogenase [ubiquinone] 1 beta subcomplex subunit 7|16.402 kDa	53.3	0	255138203	6	P17568	NDUFB7	13255000	13141000	10663000	3675200	14784000	20109000	11464000	13985000	4027000	5948100	4290500	18634000	11794000	9359100	2440100	5070400	2373200	994390	670690	1418700	3247300	1247100	125140	0	0	0	0	0	0	0	0	0	0	0	0	0	0	0	0	0	0	0	0
NADH dehydrogenase [ubiquinone] 1 beta subcomplex subunit 11, mitochondrial|17.316 kDa	44.4	0	229701930	5	Q9NX14	NDUFB11	11811000	7140800	7015100	4412200	10062000	14032000	14325000	9472000	4380300	5580200	2981900	10987000	9404000	8530400	8140300	4842400	720050	3286100	0	0	3751500	557240	1366300	0	0	625140	0	0	0	0	0	0	0	0	281220	0	0	0	0	0	0	0	0
NADH dehydrogenase [ubiquinone] 1 beta subcomplex subunit 6|15.489 kDa	43.8	0	100489720	5	O95139	NDUFB6	5831400	3358800	2559900	1245100	6172400	7708000	4794300	2997900	2624700	1580900	1679900	4473700	2997700	3184500	2448500	2725800	0	2559500	1101500	920760	0	344880	0	0	0	0	181870	0	0	0	0	0	0	0	0	0	0	0	0	0	0	0	0
NADH dehydrogenase [ubiquinone] 1 beta subcomplex subunit 9|21.831 kDa	43.6	0	386371480	6	Q9Y6M9	NDUFB9	27448000	11576000	11689000	5068200	25475000	14816000	50054000	15238000	4146000	5766000	7311500	31353000	23832000	7566200	4228200	6515500	5886700	3132100	1278000	2675700	1837700	383600	0	0	0	0	0	0	0	0	0	0	0	0	0	0	0	0	0	0	0	0	0
NADH dehydrogenase [ubiquinone] 1 beta subcomplex subunit 8, mitochondrial|21.766 kDa	27.4	0	296295160	4	O95169	NDUFB8	19419000	13608000	10018000	5960700	16759000	19353000	34280000	8518300	3664100	6417700	4965300	17310000	11950000	7827900	5071600	5346800	5939800	1776400	2211400	1174700	3550200	213230	0	0	0	0	0	0	0	0	0	0	0	0	0	0	0	0	0	0	0	0	0
NADH dehydrogenase [ubiquinone] 1 alpha subcomplex subunit 9, mitochondrial|42.509 kDa	59.4	0	443192210	22	Q16795	NDUFA9	20216000	15721000	13551000	5396100	24959000	27655000	46960000	16627000	5126100	8685100	5889000	23941000	14397000	9466000	6201600	7557400	7339800	2992300	865830	1292200	1142400	426730	127840	92485	398870	40255	292650	433500	345160	100340	218840	577290	58272	78087	93472	0	43132	69005	141530	140340	184910	132520	158930
NADH dehydrogenase [ubiquinone] 1 alpha subcomplex subunit 11|14.852 kDa	48.2	0	367709240	5	Q86Y39	NDUFA11	18808000	22035000	17280000	1960500	24280000	30437000	35208000	23402000	9910800	7482800	4587400	13308000	10903000	7126100	2551800	3865900	5591200	3368400	1492000	2474200	634810	0	0	0	752620	0	0	0	0	0	0	0	0	0	0	0	0	0	0	0	0	0	0
NADH dehydrogenase [ubiquinone] 1 alpha subcomplex subunit 7|12.551 kDa	54	0	62877610	7	O95182	NDUFA7	10361000	6873700	3088600	1038100	5749900	4648500	6369500	2036300	327440	0	331100	4426900	1423700	1021300	0	0	0	0	0	0	0	0	0	0	0	0	0	0	0	0	0	0	0	0	0	0	0	0	0	0	0	0	0
NADH dehydrogenase [ubiquinone] 1 alpha subcomplex subunit 3|9.2787 kDa	50	0	338468490	3	O95167	NDUFA3	26701000	18173000	8676200	8254200	10534000	7645900	23209000	15055000	7466100	7049900	2616400	8144900	12421000	4858100	6642000	8279600	10299000	10715000	3291300	2460000	4085400	1465500	0	0	0	0	585950	1022400	0	0	3493300	5440300	867670	0	0	0	0	0	0	0	0	0	0
NADH dehydrogenase [ubiquinone] 1 alpha subcomplex subunit 6|15.136 kDa	28.1	0	171881975	6	P56556	NDUFA6	9233900	6133200	6013700	890690	21883000	21111000	24575000	1844000	361400	1834300	4203200	4594100	6048600	4090200	1005900	613690	0	0	0	0	0	0	0	0	0	0	0	0	0	0	0	0	0	0	0	0	0	0	0	0	0	0	0
Acyl carrier protein, mitochondrial|17.417 kDa	21.2	0	400794820	4	O14561	NDUFAB1	10106000	8674700	6197600	4841000	11292000	18644000	19209000	4326000	4541700	4935400	2353000	10185000	7542400	3024300	1420900	1507900	843410	1763000	599850	945350	1843100	1051800	695140	862880	0	380040	770950	1053200	783960	1012300	1553900	1148700	528200	874170	1335100	2048400	882070	1571200	2286400	1582400	0	2909700	3458700
NADH-ubiquinone oxidoreductase chain 2|38.96 kDa	7.5	0	108515300	2	P03891	MT-ND2	1044700	0	0	0	5159400	1676800	0	4375300	1053700	712080	1149900	1799900	4552300	3647800	4836500	799970	3720600	2841700	2055300	2782800	0	0	0	0	0	0	0	1472800	2727900	0	5937100	4889700	0	3563500	0	0	0	0	0	0	0	0	0
NADH dehydrogenase [ubiquinone] 1 alpha subcomplex subunit 10, mitochondrial|40.75 kDa	43.1	0	328466964	15	O95299	NDUFA10	5540100	3061500	3187500	729380	6114100	6967800	6813300	3622200	1391900	1741800	1265700	6640600	4870500	3709800	2216500	2506700	2294700	1258900	949970	646400	1248300	511880	0	0	0	0	0	0	0	0	0	0	0	0	0	0	0	0	0	0	0	0	0
Complex I N-module
NADH dehydrogenase [ubiquinone] flavoprotein 1, mitochondrial|50.817 kDa	37.7	0	229994755	18	P49821	NDUFV1	18304000	15427000	8577000	3655200	14960000	25719000	32761000	8685500	3339500	3524400	3887600	16355000	11349000	2553300	532050	88888	0	0	0	0	0	80948	0	0	0	73667	0	0	177100	61083	356070	132350	0	76161	788670	884970	79771	0	168070	378960	0	479050	394810
NADH dehydrogenase [ubiquinone] flavoprotein 2, mitochondrial|27.391 kDa	52.2	0	244966963	13	P19404	NDUFV2	19943000	17334000	13133000	8072900	18994000	23424000	20315000	10991000	4094700	3060300	3031300	11472000	8631300	4598100	355700	31873	0	0	0	0	0	0	0	0	0	0	0	0	136270	82608	0	0	0	0	0	101100	0	0	98087	0	0	194500	3554800
NADH-ubiquinone oxidoreductase 75 kDa subunit, mitochondrial|79.467 kDa	60.8	0	499661840	37	P28331	NDUFS1	32615000	25506000	21410000	8258900	44661000	52222000	63637000	22520000	9733900	10350000	8076900	28203000	17842000	8160700	1095300	753440	388240	151800	18637	101460	345520	464190	311250	45836	762880	526130	340740	931660	873340	671500	1305100	106700	67573	131600	430870	631880	226730	542110	452030	418870	377970	3645300	4018800
NADH dehydrogenase [ubiquinone] 1 alpha subcomplex subunit 2|10.921 kDa	41.4	0	189608860	4	O43678	NDUFA2	28659000	13104000	15469000	4817400	13791000	10965000	21837000	7783800	1246700	2682500	2995800	8518000	6106100	2893800	604750	0	0	296910	0	0	0	352640	261390	0	327060	0	386540	961090	727550	185410	1127700	0	0	0	0	0	0	0	0	0	0	633750	993300
NADH dehydrogenase [ubiquinone] iron-sulfur protein 4, mitochondrial|20.108 kDa	25.1	0	140408650	4	O43181	NDUFS4	8403400	2424700	7680500	2756600	9838500	19002000	19814000	9086100	3760600	2516600	2904900	10359000	6598700	2190000	0	0	0	0	0	0	0	0	0	0	0	0	0	0	0	0	0	0	0	0	0	0	0	0	0	0	0	0	0
NADH dehydrogenase [ubiquinone] flavoprotein 3, mitochondrial|50.983 kDa	23.5	0	2544133	7	P56181-2	NDUFV3	241860	243660	120000	188560	330530	529150	228280	0	0	0	67252	76568	38944	0	0	0	0	0	0	0	0	0	0	0	0	0	0	0	0	0	0	0	0	0	0	0	0	0	0	0	0	0	0
NADH dehydrogenase [ubiquinone] 1 alpha subcomplex subunit 12|17.114 kDa	57.2	0	86549280	7	Q9UI09	NDUFA12	8767800	3497400	2545800	3043700	11812000	9356400	9127300	4263700	0	805710	0	3525600	1780800	0	0	0	0	0	0	0	0	0	0	0	0	0	0	0	0	0	0	0	0	0	0	0	0	0	0	0	0	0	0
NADH dehydrogenase [ubiquinone] iron-sulfur protein 6, mitochondrial|13.711 kDa	50.8	0	37369698	6	O75380	NDUFS6	3208400	372240	1450200	629490	2054200	6952900	6672000	847500	0	139670	0	3118800	2367300	223630	0	0	0	0	0	0	0	0	0	0	0	0	0	0	0	0	0	0	0	0	0	0	0	0	0	0	0	0	0
Complex II subunits
Succinate dehydrogenase [ubiquinone] iron-sulfur subunit, mitochondrial|31.629 kDa	37.5	0	2114779369	13	P21912	SDHB	173640	277630	237720	230210	400710	66458	706100	123130	0	140440	120070	445060	568230	974000	314330	428670	513340	409790	541030	457100	743490	998130	1160300	0	891210	289010	154340	739340	475620	527710	1114600	907860	1608800	2125100	6473000	5255200	1916000	2373500	3389800	8937200	8295000	14307000	34633000
Succinate dehydrogenase [ubiquinone] flavoprotein subunit, mitochondrial|72.691 kDa	58.6	0	2749706059	30	P31040	SDHA	0	0	35453	39759	0	40518	79053	45521	0	37647	0	222970	97351	567210	295200	89802	0	236930	220890	280630	452540	922340	727560	644720	599140	108190	357810	603940	454480	358060	3353600	2766500	1392600	2781400	5796900	2334600	2642700	4515900	6786000	9186600	11481000	17389000	39736000
Succinate dehydrogenase cytochrome b560 subunit, mitochondrial|18.61 kDa	12.4	0	224096930	2	Q99643	SDHC	0	0	0	0	0	0	0	0	0	0	0	0	0	0	0	0	0	0	0	0	0	0	0	0	0	0	0	0	0	0	0	0	0	0	0	0	0	0	0	0	0	0	0
Succinate dehydrogenase [ubiquinone] cytochrome b small subunit, mitochondrial|12.615 kDa	14.2	0	977292800	2	O14521-2	SDHD	0	0	0	0	0	0	0	0	0	0	0	0	0	0	0	0	0	0	0	0	0	0	0	0	0	0	0	0	0	0	0	0	0	0	0	0	0	0	0	0	0	0	0
Complex III subunits
Cytochrome b-c1 complex subunit 1, mitochondrial|52.645 kDa	53.3	0	920241738	21	P31930	UQCRC1	25213000	20760000	15581000	4217300	42336000	50568000	75068000	38152000	5398900	2272900	975780	3367400	1556800	2892900	1648300	2365500	5517600	12728000	13114000	2767800	4972900	12080000	11243000	27348000	101360000	132980000	82364000	3186800	269310	84437	1713600	689930	458250	692640	683200	1020100	210350	184310	575150	866770	739120	1314000	599660
Cytochrome b-c1 complex subunit 2, mitochondrial|48.442 kDa	49.4	0	1629009297	19	P22695	UQCRC2	42402000	29439000	28129000	12892000	66255000	72415000	82232000	59847000	13196000	12472000	2894000	7128000	3369600	8205400	4010600	5863600	10589000	22468000	17094000	8189200	9412900	22351000	20475000	39967000	281000000	304980000	121810000	9230400	1351100	467260	510250	282710	0	250810	346880	96536	167290	177730	107380	0	241700	271600	801760
Cytochrome c1, heme protein, mitochondrial|35.422 kDa	47.4	0	1770677050	16	P08574	CYC1	15825000	9891800	13414000	1546500	34941000	29269000	63983000	12422000	8544200	8936700	2568800	8495700	2940000	2319500	1355500	2033000	4374300	9273800	6172700	2243000	5724500	7027000	6654200	15988000	112430000	126960000	68186000	5534900	933970	1804800	5297000	6336100	3694200	5122000	4522200	4307500	3093900	3742600	7900600	12156000	10850000	17928000	43172000
Cytochrome b-c1 complex subunit 9|7.3084 kDa	50.8	0	2460311280	3	Q9UDW1	UQCR10	34347000	27251000	25799000	4800500	28170000	36417000	50710000	25802000	8567200	9239000	2330600	5711300	3673200	5655300	717480	1232700	9109000	13391000	9999100	2161200	4318400	8713700	12764000	28165000	165580000	208140000	53352000	4530100	0	1110200	8598900	11439000	2531600	6483600	9381500	6481400	7211800	6498000	9216800	20053000	18216000	18822000	46628000
Cytochrome b-c1 complex subunit 7|13.53 kDa	55	0	2142935180	11	P14927	UQCRB	51757000	38781000	24098000	16283000	34535000	50960000	57184000	24806000	5262700	6177800	0	931270	874020	1279300	335010	1090300	5714900	18657000	9631400	1523100	2791100	13557000	7818500	35116000	164680000	254530000	85757000	8567700	3505300	3654700	6631000	6909600	769310	1978500	3480700	4361600	3406700	4152300	3125900	12174000	10809000	20392000	52814000
Cytochrome b-c1 complex subunit 8|9.9062 kDa	58.5	0	1844247280	6	O14949	UQCRQ	48709000	27057000	25552000	18589000	35183000	63176000	66685000	40420000	9288200	4612100	1417900	0	924770	0	1118500	3465000	6825000	10479000	7995900	3341300	0	5877000	18822000	31638000	99241000	185690000	121550000	5142200	2506400	4084400	5824300	8274200	0	5850500	6532000	4786000	3756500	2852100	4398500	13249000	17355000	19971000	42218000
Cytochrome b|42.717 kDa	5	0	394997640	2	P00156	MT-CYB	0	0	2272100	0	5317700	0	0	0	0	0	0	0	0	0	0	0	0	0	0	0	0	4699200	0	0	39468000	31838000	0	0	0	0	0	0	3214300	0	4185700	0	3121400	0	762640	6891900	0	0	0
Cytochrome b-c1 complex subunit Rieske, mitochondrial;Cytochrome b-c1 complex subunit 11;Putative cytochrome b-c1 complex subunit Rieske-like protein 1|29.668 kDa	44.9	0	700911287	12	P47985	UQCRFS1	2254400	1889100	562080	79337	13530000	2776600	11394000	1983900	1001900	1461800	139250	1205600	287860	1909800	449080	219270	1261000	4696800	2203100	746330	1443900	2368300	891230	4908500	44826000	43759000	22840000	970590	330780	317240	1114300	0	128050	160150	0	0	824860	238620	1443800	498490	1386200	600490	0
Complex IV subunits
Cytochrome c oxidase subunit 6B1|10.192 kDa	27.9	0.0008414	20154757	3	P14854	COX6B1	0	0	0	0	0	0	0	0	0	184360	0	0	0	0	0	0	0	0	0	0	0	0	0	0	0	0	0	0	0	0	0	0	0	512260	1779700	2001600	3248400	4419800	674660	0	0	0	0
Cytochrome c oxidase subunit NDUFA4|9.3697 kDa	46.9	0	351681970	4	O00483	NDUFA4	1340600	0	0	983440	0	0	2410600	767630	586620	1454200	0	890050	0	646890	520040	0	0	0	0	0	0	0	4414500	3105400	2435300	575780	0	0	1193700	1647900	5211000	10813000	7405200	10757000	28184000	33362000	30405000	21289000	5342600	0	0	0	0
Cytochrome c oxidase subunit 7A2, mitochondrial|9.3959 kDa	27.7	0	3314047800	2	P14406	COX7A2	34983000	22134000	22045000	13418000	29977000	38914000	34414000	22316000	11016000	3184500	6468700	8851900	9412300	17637000	2675600	6082700	4215500	10160000	8453800	7839000	21498000	35943000	31860000	30466000	30610000	9664200	9196600	9842700	19554000	21166000	49118000	86393000	60119000	106830000	256630000	407060000	235320000	183740000	135100000	31102000	6022700	0	0
Cytochrome c oxidase subunit 3|29.95 kDa	8.8	0	1517503440	2	P00414	MT-CO3	10583000	1727700	6086800	5182900	8481400	16158000	18070000	7026300	3677200	3707200	699850	10636000	6306800	6503800	4646200	3512800	4998000	11110000	7803900	6475100	18929000	18651000	19841000	17586000	11609000	5988300	4715200	8346900	8332500	9341500	35986000	46831000	30734000	44775000	111390000	125800000	80991000	78575000	59929000	18119000	4406200	2594700	1997900
Cytochrome c oxidase subunit 2|25.565 kDa	32.2	0	6366820790	6	P00403	MT-CO2	61700000	46389000	36493000	27864000	92614000	92662000	81728000	58016000	37085000	37334000	24246000	40903000	30271000	23014000	16706000	19287000	30971000	55812000	49216000	25249000	35013000	64982000	68325000	38898000	48473000	19515000	22776000	28884000	48861000	38243000	80678000	158500000	81348000	210560000	403370000	526250000	467110000	525290000	312140000	156400000	32200000	46515000	21451000
Cytochrome c oxidase subunit 6C|8.7813 kDa	52	0	4643137320	11	P09669	COX6C	44206000	21265000	30483000	18992000	35562000	27086000	28634000	6966500	6411200	6286500	3338000	5292900	3928300	10594000	4352500	5939400	11717000	16958000	13991000	13297000	26391000	51904000	15259000	19627000	29666000	14722000	11332000	18283000	25141000	28018000	72558000	115830000	78581000	197550000	367900000	468120000	354110000	428560000	229010000	50521000	26104000	42981000	9304800
Cytochrome c oxidase subunit 5B, mitochondrial|13.696 kDa	46.5	0	1352363080	7	P10606	COX5B	13554000	8099800	7403300	6923900	9925400	10760000	9199100	5312000	2061000	2419700	2001800	2921100	2222800	4894900	2385100	3608000	3923500	5886900	5146900	5311200	10022000	3040300	8857200	9294800	8933100	5525500	4649000	9035200	9440100	5507100	19789000	27957000	19126000	47297000	102890000	100210000	94607000	111470000	60971000	22464000	8327200	11561000	6305500
Cytochrome c oxidase subunit 4 isoform 1, mitochondrial|19.576 kDa	46.2	0	4220272700	10	P13073	COX4I1	29345000	16589000	19139000	13041000	29756000	26011000	28721000	14297000	8066400	4345100	4354200	13144000	10107000	9552700	6187200	5268400	10993000	18809000	15046000	11325000	20242000	37951000	34855000	32650000	26889000	9008100	9148000	14356000	20128000	15981000	66081000	111310000	67270000	133670000	268010000	328030000	205690000	235200000	153540000	76800000	36103000	25269000	20881000
Cytochrome c oxidase subunit 5A, mitochondrial|16.762 kDa	47.3	0	952513100	10	P20674	COX5A	3352500	2444600	2219400	1593700	2408700	1617800	4948500	1448300	828670	1092900	301210	0	0	356010	0	418570	0	2004000	1539200	279140	3051300	1055600	3058000	3180700	1870500	250200	233650	1419900	1806700	474860	6183500	9314300	9212000	27774000	70192000	86640000	64569000	50237000	44466000	8697000	3259000	5172700	2768500
Complex V subunits
ATP synthase subunit O, mitochondrial|23.277 kDa	70	0	4896389200	12	P48047	ATP5O	3684500	3795300	6119000	2071600	5486600	1604500	5404600	10298000	9098100	16205000	13091000	26311000	20484000	49465000	35562000	55774000	91448000	468840000	446190000	320740000	70772000	46583000	33972000	26364000	25075000	14097000	13679000	20331000	16451000	7579800	13222000	15686000	6523500	9631600	9774400	6425700	3846600	5846300	5172900	6928000	6272800	6114800	7096500
ATP synthase subunit beta, mitochondrial|56.559 kDa	75.8	0	33782858700	31	P06576	ATP5B	17835000	18653000	21998000	10458000	29691000	23271000	57735000	57776000	49889000	65791000	45191000	110500000	102750000	157510000	196480000	315970000	671750000	1790400000	2574200000	1559500000	266690000	129480000	82081000	73850000	111020000	100980000	112100000	264490000	265660000	232570000	471340000	618990000	433840000	588900000	117610000	100830000	47860000	62608000	77971000	73641000	52579000	79362000	111010000
ATP synthase subunit epsilon, mitochondrial;ATP synthase subunit epsilon-like protein, mitochondrial|5.7797 kDa	31.4	0	1573057140	2	P56381	ATP5E	2591500	0	2293400	1445700	1675400	0	2807600	0	2625600	3535900	2324500	4646000	4952600	13327000	12218000	23767000	50496000	45194000	129630000	115400000	34104000	24135000	21701000	20438000	17642000	16502000	12705000	21820000	25821000	8824500	41463000	33609000	36221000	37303000	5814100	0	0	0	0	0	1609100	0	0
ATP synthase subunit f, mitochondrial|5.7407 kDa	67.3	0	7089272330	4	P56134-4	ATP5J2	2536700	4457800	3909700	720330	7760400	4952400	9618500	3915800	4524600	1208500	0	39340000	34003000	36789000	41732000	69762000	155670000	487580000	785270000	382860000	138900000	144940000	19188000	27813000	72375000	49617000	0	68844000	31595000	67914000	283040000	333170000	171810000	210690000	213680000	69714000	9904600	0	663620	896970	0	917610	1461900
ATP synthase subunit d, mitochondrial|18.491 kDa	83.2	0	5465301300	16	O75947	ATP5H	4643000	5407000	5573100	1892300	7143700	4739100	11058000	9800200	9189000	9376700	11535000	30029000	31422000	38199000	39478000	62668000	114400000	422420000	509450000	382070000	94670000	88700000	57632000	31660000	55435000	29922000	27980000	55697000	60939000	47574000	157300000	181320000	99279000	142580000	153450000	55038000	5640100	0	0	0	0	0	0
ATP synthase subunit g, mitochondrial|11.428 kDa	55.3	0	7836981200	8	O75964	ATP5L	9022800	8704200	11882000	5915200	8291600	7198700	21399000	24574000	17658000	24167000	27186000	54097000	51312000	74136000	64924000	105940000	177740000	506080000	705370000	452670000	125520000	104020000	67767000	60466000	75688000	55001000	50025000	89477000	104990000	91756000	216040000	257110000	133230000	237530000	233840000	55442000	9515300	2004800	1396700	246710	422620	0	1165800
ATP synthase F(0) complex subunit B1, mitochondrial|28.908 kDa	60.5	0	5884258150	20	P24539	ATP5F1	6201800	5933200	6656600	2195500	5882400	4903500	13064000	11328000	14042000	13000000	12923000	32845000	36749000	51494000	50675000	75598000	128520000	385640000	510540000	327420000	128400000	89080000	56291000	45670000	62299000	41149000	27530000	66399000	75827000	76788000	164080000	208190000	126780000	174590000	167280000	58485000	4686300	1052100	0	0	0	0	0
ATP synthase subunit e, mitochondrial|7.9331 kDa	62.3	0	7515639500	5	P56385	ATP5I	17485000	7607300	8645200	4365700	5985200	5965100	10788000	11670000	15452000	19761000	15574000	27393000	28579000	62563000	58621000	91248000	156390000	466380000	562470000	371260000	114860000	119780000	85151000	68454000	97761000	57875000	64039000	88957000	126630000	117110000	169570000	288350000	141760000	225270000	290540000	104710000	12634000	0	0	0	0	0	0
Up-regulated during skeletal muscle growth protein 5|6.4575 kDa	44.8	0	4966128000	4	Q96IX5	USMG5	8912900	4264700	4184700	2568800	3438900	3365000	6071500	8003300	6953300	7519100	6437100	14793000	12482000	33289000	26157000	60426000	62427000	297860000	380100000	199090000	93449000	71353000	44886000	39880000	56521000	24807000	28576000	59481000	52470000	51096000	107480000	137840000	105110000	162520000	139640000	41762000	6894700	4142900	2227400	2420600	0	1602300	2960600
ATP synthase subunit gamma, mitochondrial|32.996 kDa	43	0	8758303340	14	P36542	ATP5C1	12813000	8763800	9939500	7120400	15159000	13579000	32849000	24564000	26947000	31632000	25928000	47741000	35938000	86597000	71275000	130510000	238100000	703660000	999220000	544940000	175570000	139150000	64031000	64824000	64791000	46460000	44811000	86543000	61417000	88302000	134720000	109480000	99704000	112320000	4521600	7707800	2717600	2971100	3032500	1548900	862350	1118100	0
ATP synthase subunit delta, mitochondrial|17.49 kDa	22.6	0	4077685880	3	P30049	ATP5D	2552600	2250100	6314500	4084400	3147900	6358000	12086000	15178000	15644000	16421000	8443400	27083000	19653000	33542000	42265000	64507000	106300000	343230000	474130000	270750000	79994000	60353000	46830000	34083000	35081000	35632000	34412000	19436000	63444000	47785000	64985000	48440000	62846000	68786000	3855900	3070900	0	1899600	1544200	0	1007000	1782600	1551200
ATP synthase subunit alpha, mitochondrial|54.493 kDa	68.6	0	30274058600	39	P25705-2	ATP5A1	29544000	25469000	38639000	21849000	50228000	44311000	94385000	88288000	87308000	105460000	90352000	181950000	145990000	248170000	264160000	435710000	825250000	2313200000	2677900000	1716200000	444540000	274100000	153160000	131870000	181360000	122770000	140560000	244050000	288180000	283750000	472660000	524660000	384640000	505850000	105920000	74543000	53505000	53726000	65888000	78481000	59033000	87498000	119460000
ATP synthase-coupling factor 6, mitochondrial|12.587 kDa	51.9	0	307720750	6	P18859	ATP5J	0	0	0	0	0	0	0	0	0	357290	0	0	0	553630	2819200	6769500	9101000	45259000	42238000	39373000	4421000	1348900	815530	1611500	3644700	640350	362790	2748400	1200400	2230500	1849800	0	0	0	0	0	0	0	0	0	0	0	0
6.8 kDa mitochondrial proteolipid|6.662 kDa	32.8	0.0020105	841004210	2	P56378	MP68	0	0	0	0	0	0	0	1732200	0	0	1329200	3577400	3293300	6980300	5752100	11079000	21354000	66104000	88336000	8311800	23133000	15169000	11392000	8737300	8942000	6357500	5620100	12408000	15506000	15381000	29746000	7767000	24073000	31047000	35487000	1396600	0	0	0	0	0	0	0
ATP synthase protein 8|7.9916 kDa	52.9	0	567210850	4	P03928	MT-ATP8	0	0	0	0	0	0	0	568200	0	0	0	3453500	2682600	0	0	3799900	7906000	35204000	22772000	30256000	1379000	12394000	8247000	0	5451100	948040	0	3230400	1571700	1659800	32829000	44662000	22400000	29100000	40199000	6773800	1014100	0	0	0	0	0	0
ATPase inhibitor, mitochondrial|12.249 kDa	17	0	150256470	3	Q9UII2	ATPIF1	0	0	0	0	646100	0	389920	432140	0	727760	0	0	0	0	497920	1230700	2437800	8793200	12692000	2183100	522780	370720	0	0	0	0	0	537550	0	460840	0	0	0	0	0	0	0	0	0	0	0	0	0
ATP synthase subunit s, mitochondrial|24.866 kDa	14	0	9911440	3	Q99766	ATP5S	0	0	0	0	0	0	0	0	0	0	0	0	0	0	0	0	0	0	0	0	0	0	0	0	0	0	0	0	0	0	0	0	0	0	0	0	0	0	0	0	0	0	0
Non-OXPHOS mitochondrial proteins
[Pyruvate dehydrogenase (acetyl-transferring)] kinase isozyme 2, mitochondrial|46.153 kDa	17	0	16284530	6	Q15119	PDK2	0	0	0	0	0	0	0	0	0	0	0	0	0	0	0	0	0	0	0	0	0	0	0	0	0	0	0	0	0	0	0	0	0	0	0	0	0	0	0	0	0	0	0
Neurolysin, mitochondrial|80.651 kDa	42.5	0	244493974	27	Q9BYT8	NLN	0	0	0	0	0	0	0	0	0	0	0	0	0	0	0	0	0	0	0	0	0	0	0	0	0	0	0	0	0	0	0	0	0	0	0	0	0	0	0	0	0	0	0
Dihydroorotate dehydrogenase (quinone), mitochondrial|42.867 kDa	71.4	0	454070045	25	Q02127	DHODH	64787	22660	0	0	0	0	0	0	0	0	0	0	0	0	0	0	0	0	0	0	0	0	0	0	0	0	0	0	0	0	0	0	0	0	0	0	0	0	0	0	0	183280	394590
Microsomal glutathione S-transferase 1|17.598 kDa	18.1	0	106435970	2	P10620	MGST1	0	0	0	0	0	0	0	0	0	0	0	0	0	0	0	0	0	0	0	0	0	0	0	0	0	0	0	0	0	0	0	0	0	0	0	0	0	0	0	986660	0	0	0
Nitrilase homolog 1|35.896 kDa	10.7	0	16462430	3	Q86X76	NIT1	0	0	0	0	0	0	0	0	0	0	0	0	0	0	0	0	0	0	0	0	0	0	0	0	0	0	0	0	0	0	0	0	0	0	0	0	0	0	0	0	0	0	0
Cytosolic acyl coenzyme A thioester hydrolase|41.796 kDa	11.3	0	2191750	3	O00154	ACOT7	0	0	0	0	0	0	0	0	0	0	0	0	0	0	0	0	0	0	0	0	0	0	0	0	0	0	0	0	0	0	0	0	0	0	0	0	0	0	0	0	0	0	0
Mitochondrial ribonuclease P protein 3|67.315 kDa	15.6	0	2.06557e+07	8	O15091	KIAA0391	0	0	0	0	0	0	0	0	0	0	0	61293	0	30561	17311	0	11452	0	0	0	0	40873	0	0	20765	0	0	23952	0	88995	48917	89063	18795	0	58474	60075	61710	84502	128440	173430	102240	41670	59023
Lactation elevated protein 1|54.844 kDa	5.8	0.00042882	2979039	3	Q8WV93	LACE1	0	0	0	0	0	0	0	0	0	0	0	0	0	0	0	0	0	0	0	0	0	0	0	0	0	0	0	0	0	0	0	0	0	0	0	0	0	0	0	0	0	0	0
Mitochondrial basic amino acids transporter|32.062 kDa	6.6	0	12192570	2	Q8N8R3	SLC25A29	0	0	0	0	0	0	0	0	0	0	0	0	0	0	0	0	0	0	0	0	0	0	0	0	0	0	0	0	0	0	0	0	0	0	0	0	0	0	0	0	0	0	0
10 kDa heat shock protein, mitochondrial|10.932 kDa	94.1	0	32460647430	16	P61604	HSPE1	603830	0	220840	0	0	0	0	0	0	0	0	0	259510	472810	203410	305860	454980	484480	440420	415840	946060	3088600	1297900	987080	1875200	673990	735820	1763800	2801100	1608300	3997700	5363400	2634800	4448700	12325000	15073000	7130600	15358000	38264000	24034000	30672000	48996000	116850000
Mitochondrial 2-oxoglutarate/malate carrier protein|34.061 kDa	64	0	4853412560	16	Q02978	SLC25A11	4848400	3185200	2788000	1712800	4184400	3887500	8094500	4577900	4240000	4665000	3904900	8747900	4298700	2293200	1767200	2308900	2689600	3014900	1529900	2132800	3740300	5554300	3307800	1969900	1709200	1928300	2356000	3689200	2533700	4103700	7082700	14193000	3523400	4423000	3594900	1416600	813620	1082300	1422500	4234700	3526900	6339800	11948000
Calcium-binding mitochondrial carrier protein SCaMC-1|53.354 kDa	56.2	0	2055814911	27	Q6NUK1	SLC25A24	3814500	1497200	1911900	1048100	1872900	1608800	2812500	2758000	2565900	4492200	3647900	6507500	1661600	1005200	421780	607870	316130	281050	0	0	637650	752390	762360	176050	291550	440700	465510	1222700	903150	233790	2309000	950300	1198300	604010	0	0	172800	0	1409500	1318900	865170	1672000	4981300
Tricarboxylate transport protein, mitochondrial|34.012 kDa	28	0	1279843139	9	P53007	SLC25A1	1334700	399890	1237100	555740	2773300	1365900	3073200	2679500	2522900	2315100	2593500	5161900	1299300	1180400	700560	592880	917670	975920	131000	234310	624160	748830	645770	868050	1023500	901110	1217500	1189100	1517100	1688500	4871100	6132900	3355800	2654200	2547600	1056400	367300	416460	459490	1532700	997730	2138700	2998200
ATP-dependent RNA helicase SUPV3L1, mitochondrial|87.99 kDa	33.3	0	86110648	23	Q8IYB8	SUPV3L1	0	0	0	0	0	0	0	0	0	0	0	0	0	0	0	0	0	0	0	0	0	0	0	0	0	0	0	99746	0	0	0	0	0	0	0	0	0	0	0	0	0	0	0
Peroxisomal membrane protein 11B|28.431 kDa	36.3	0	144336420	7	O96011	PEX11B	0	0	0	0	0	0	0	0	0	0	0	0	0	0	0	0	0	0	0	0	0	0	0	0	0	0	0	0	0	0	0	0	0	0	0	0	0	0	109400	365260	109600	467760	326930
Graves disease carrier protein|36.223 kDa	23.8	0	18779360	8	P16260	SLC25A16	0	0	0	0	0	0	0	0	0	0	0	0	0	0	0	0	0	0	0	0	0	0	0	0	0	0	0	0	0	0	0	0	0	0	0	0	0	0	0	0	0	0	0
Trans-2-enoyl-CoA reductase, mitochondrial|40.461 kDa	20.9	0	259171590	7	Q9BV79	MECR	0	0	0	0	0	0	0	0	0	0	0	0	0	0	0	0	0	0	0	0	0	0	0	0	0	0	0	0	0	0	0	0	0	0	0	0	0	0	0	0	0	0	0
Mitochondrial import inner membrane translocase subunit Tim23;Putative mitochondrial import inner membrane translocase subunit Tim23B|21.943 kDa	51.2	0	903239540	6	O14925	TIMM23	1826500	2176500	2510400	1005000	1070500	873420	2472100	2171400	1270000	1485500	2029200	2920700	1073100	584410	697660	362380	688510	874990	721770	514960	653960	839420	803410	815220	1096900	1166500	0	1330200	862200	731610	1785500	0	911300	1578000	1189800	908620	814600	1399500	843930	1830700	1515400	837140	0
Malate dehydrogenase, mitochondrial|35.503 kDa	68	0	21503240570	21	P40926	MDH2	1279500	753990	479190	740890	1249500	429940	1211300	1222100	1056300	1338800	1471100	2624600	1787100	3127100	1579500	3150500	3982300	4375500	3350300	4270200	8943200	11351000	7853400	8237500	12078000	7952600	10121000	20427000	19640000	19162000	48042000	84247000	29101000	65564000	90195000	114570000	95954000	122370000	151450000	201710000	176060000	311570000	408390000
Mitochondrial import inner membrane translocase subunit Tim17-B|18.273 kDa	47.7	0	360708770	7	O60830	TIMM17B	1181200	1364600	1899700	836630	1122900	0	900550	0	1215800	1219800	280140	1282000	251460	0	0	0	0	0	0	0	0	0	0	0	0	0	0	0	0	0	846150	1017900	0	381450	425590	0	0	767090	1026000	0	0	1005100	1363500
Branched-chain-amino-acid aminotransferase, mitochondrial|44.287 kDa	34.9	0	341268750	13	O15382	BCAT2	0	0	0	0	0	0	0	0	0	0	0	0	0	0	0	0	0	0	0	0	0	0	0	0	0	0	0	0	0	0	0	0	0	0	0	0	0	0	0	0	0	0	432290
Glutaminase kidney isoform, mitochondrial|73.46 kDa	38.4	0	11725537	19	O94925	GLS	0	0	0	0	0	0	0	0	0	0	0	0	0	0	0	0	0	0	0	0	0	0	0	0	0	0	0	0	0	0	0	0	0	0	0	0	0	0	0	94271	63093	125870	270490
2,5-phosphodiesterase 12|67.351 kDa	40.1	0	130567449	15	Q6L8Q7	PDE12	0	0	46728	25473	51670	64375	0	65768	43095	65358	86997	0	128900	0	96764	0	67609	0	101080	90965	357260	204340	0	188060	527510	61886	153220	129740	392330	77605	591560	572860	202370	501820	873400	729850	361690	192070	220310	1287100	587470	546150	2154300
3-hydroxyacyl-CoA dehydrogenase type-2|26.923 kDa	89.3	0	6264944800	18	Q99714	HSD17B10	10235000	10125000	17537000	8273100	18451000	12500000	25635000	19880000	13722000	19274000	10214000	38570000	22798000	44242000	23421000	25200000	26432000	37206000	32907000	29608000	45073000	42473000	28139000	25338000	42373000	21940000	21289000	38632000	34124000	30040000	56772000	74866000	31198000	49872000	53297000	50269000	32472000	37409000	50345000	43039000	35751000	64750000	70409000
Threonine synthase-like 1|83.069 kDa	15.3	0	13114984	9	Q8IYQ7	THNSL1	0	0	0	0	0	0	0	0	0	0	0	0	31315	0	0	0	32462	0	0	0	0	0	0	41962	70137	0	76960	0	0	0	0	170080	0	240160	71876	243960	0	0	149580	119620	278850	151790	638040
Quinone oxidoreductase|35.206 kDa	50.5	0	256013895	13	Q08257	CRYZ	0	204860	81865	0	0	0	0	0	0	0	0	126230	0	0	0	0	0	0	0	0	0	0	0	0	0	0	0	0	144470	0	0	0	0	0	0	438780	419200	0	668620	741460	409580	1287000	2447200
Protein MGARP|25.389 kDa	17.5	0	30554700	2	Q8TDB4	MGARP	0	0	0	0	0	0	0	0	0	0	0	0	0	0	0	0	0	0	0	0	0	0	0	0	0	0	0	0	0	0	0	0	0	0	0	0	0	0	0	0	0	0	0
Acyl-CoA synthetase short-chain family member 3, mitochondrial|74.777 kDa	8.3	0	1585066	4	Q9H6R3	ACSS3	0	0	0	0	24998	0	30355	0	23389	0	0	0	0	0	0	0	0	0	0	0	0	38015	13007	0	18660	0	0	0	0	0	0	0	0	0	0	0	0	0	0	0	0	0	0
Prolyl endopeptidase-like|83.926 kDa	8.9	0	4099522	5	Q4J6C6	PREPL	0	0	0	0	0	0	0	0	0	0	0	0	0	0	0	0	0	0	0	0	0	0	0	0	0	0	0	0	0	0	0	56797	0	0	0	0	26874	26185	25252	33675	49447	47641	0
Sideroflexin-4|37.998 kDa	36.8	0	203568797	9	Q6P4A7	SFXN4	712370	739760	238700	461630	264200	445430	0	0	0	343530	0	777710	0	0	0	0	166500	153850	0	0	0	0	110750	1711700	1386800	0	0	0	357090	0	320840	0	0	0	384920	464640	0	362910	0	0	0	0	0
[Pyruvate dehydrogenase (acetyl-transferring)] kinase isozyme 3, mitochondrial|46.938 kDa	35	0	74443264	12	Q15120	PDK3	82914	58351	97773	65012	71257	157410	261020	207580	74273	148870	64012	161670	83942	119720	0	124930	0	126610	0	119980	80646	73472	147900	67373	117110	0	0	121390	0	0	83808	83496	0	0	184330	201260	0	0	0	160940	115990	42823	210940
NADH dehydrogenase [ubiquinone] complex I, assembly factor 7|49.237 kDa	37	0	145938702	14	Q7L592	NDUFAF7	0	0	0	0	0	0	0	0	0	0	0	0	0	83560	0	0	0	0	0	0	0	0	74166	0	0	0	0	0	0	0	0	0	0	0	0	0	0	0	0	0	0	0	280300
Hydroxysteroid dehydrogenase-like protein 2|45.394 kDa	72	0	335770896	26	Q6YN16	HSDL2	0	0	0	0	0	0	0	0	0	0	0	0	0	0	0	0	0	0	0	0	0	0	0	0	0	0	0	0	0	0	0	0	0	0	0	0	0	0	71621	83842	339100	307230	1386200
39S ribosomal protein L46, mitochondrial|31.705 kDa	42.7	0	477668791	8	Q9H2W6	MRPL46	0	122810	0	0	0	0	0	0	0	0	0	0	0	0	0	0	0	0	0	0	0	108550	0	0	0	0	0	165630	136590	146560	0	299320	81607	198930	550900	207720	156050	157420	672800	710600	250240	1073400	1876800
Glyoxylate reductase/hydroxypyruvate reductase|35.668 kDa	37.5	0	319116796	10	Q9UBQ7	GRHPR	0	0	0	0	0	0	0	0	0	0	0	0	0	0	0	0	0	0	0	0	0	0	0	0	0	0	0	0	0	0	0	0	0	325370	0	0	118530	906280	166200	887210	1148400	1263800	2473000
Mitochondrial fission 1 protein|16.937 kDa	32.2	0	231332410	4	Q9Y3D6	FIS1	0	0	0	0	0	0	0	0	0	0	0	0	0	0	0	0	0	0	0	0	0	0	0	0	0	0	0	0	0	0	0	0	0	0	0	0	0	0	116250	0	0	0	321950
Acyl-coenzyme A thioesterase 13;Acyl-coenzyme A thioesterase 13, N-terminally processed|14.96 kDa	37.9	0	1004123320	4	Q9NPJ3	ACOT13	7764700	14480000	16041000	8998200	5579500	3569100	2928300	1864500	0	1587500	397620	656950	945750	1125700	0	458630	760450	899450	0	0	2225600	0	0	0	1910400	0	0	0	0	1008900	0	0	0	1336000	2395100	0	1297600	1623000	1429400	2048100	1631500	2427900	4999600
Glutamyl-tRNA(Gln) amidotransferase subunit A, mitochondrial|57.46 kDa	33.1	0	168731867	14	Q9H0R6	QRSL1	0	0	0	0	0	0	0	0	0	0	0	0	0	0	0	0	0	0	0	0	0	0	0	0	0	0	0	0	0	0	0	0	0	0	0	0	0	0	0	0	81407	248670	688100
Phosphoenolpyruvate carboxykinase [GTP], mitochondrial|70.698 kDa	46.7	0	1169519592	25	Q16822	PCK2	110320	16927	164550	49365	325070	123600	302550	113870	139650	201410	87351	277210	102750	336820	136430	293510	255830	50533	0	0	0	188480	215550	0	172940	290260	110100	261160	119880	104220	95575	0	113280	115520	188250	180650	328430	289430	124340	993720	643380	1528500	4334700
39S ribosomal protein L3, mitochondrial|38.632 kDa	24.1	0	167650826	8	P09001	MRPL3	374070	428190	688820	125450	0	195930	0	0	31726	0	0	313510	331810	446830	239600	179780	144450	228840	312730	555700	450380	327290	351600	602940	446060	0	285760	581090	534580	447110	903520	1015700	0	956190	957030	823740	647790	1192900	592890	746460	586900	969400	2220100
Atypical kinase ADCK3, mitochondrial|71.949 kDa	21.6	0	262561540	11	Q8NI60	ADCK3	0	0	0	30117	0	40610	92448	46192	44607	59969	65334	107970	0	125100	56946	96988	36981	0	0	0	80554	123200	0	127100	0	82517	94866	148490	175230	153820	145770	161410	0	0	0	0	0	0	247760	537490	373280	482240	1784900
Succinyl-CoA ligase [GDP-forming] subunit beta, mitochondrial|46.51 kDa	50.7	0	1366562662	23	Q96I99	SUCLG2	0	0	0	0	45094	0	0	0	0	0	0	0	49736	0	0	0	120800	0	0	0	0	95164	164500	68346	108940	0	43986	175180	99464	165690	188890	0	0	401210	146180	128210	66923	319500	282430	236670	668810	862400	3385500
Mitochondrial-processing peptidase subunit beta|54.366 kDa	51.3	0	828913759	20	O75439	PMPCB	0	51250	0	52713	0	70293	127400	0	0	101580	0	66479	0	0	0	0	101590	0	0	0	393710	0	92671	72086	268930	69522	268650	566870	449600	0	976670	509850	373960	446920	940000	293620	389690	695550	1450500	950690	1310600	1778300	2141900
Mitochondrial-processing peptidase subunit alpha|58.252 kDa	54.5	0	1170494136	25	Q10713	PMPCA	0	0	0	0	0	0	0	0	0	0	0	0	0	0	0	0	0	0	0	0	0	0	0	0	0	0	0	0	0	0	0	0	0	0	0	63230	0	122050	70802	195590	85215	173240	478090
Probable Xaa-Pro aminopeptidase 3|57.033 kDa	28.4	0	155477824	10	Q9NQH7	XPNPEP3	0	0	0	0	0	0	55115	61327	0	62838	0	0	171950	0	0	0	0	0	0	133650	113920	97723	227480	92039	280780	65714	190560	203050	332580	209860	832960	858710	494320	1313700	1637900	1759800	927910	2502700	2508800	3174800	2194300	2249100	4658600
Acylglycerol kinase, mitochondrial|47.137 kDa	54.7	0	1647506969	16	Q53H12	AGK	296540	740760	632760	468740	970760	738380	1747800	1950100	953840	1200100	1107100	1039800	384580	0	109320	0	0	109030	235440	355370	491820	1471800	666530	945560	1236100	923150	1949800	2487300	3302800	1974800	14273000	17498000	10623000	17454000	25947000	27539000	33143000	24566000	21481000	17222000	10800000	12297000	14720000
Peptidyl-tRNA hydrolase 2, mitochondrial|19.193 kDa	47.5	0	436390558	5	Q9Y3E5	PTRH2	77008	0	0	0	0	0	0	0	0	0	0	0	0	0	0	0	0	0	0	0	0	0	0	0	0	0	0	0	0	0	0	0	0	0	0	0	0	0	0	0	0	0	0
Acetyl-coenzyme A synthetase 2-like, mitochondrial|74.856 kDa	20.8	0	25115908	11	Q9NUB1	ACSS1	0	0	0	0	0	0	0	0	0	0	0	0	0	0	54279	0	0	0	0	0	0	0	0	0	0	0	56589	0	0	0	0	0	0	0	0	0	0	0	0	0	0	0	0
Cytochrome c oxidase copper chaperone|6.9151 kDa	46	0	115697130	2	Q14061	COX17	405140	301870	251090	0	493250	0	0	0	0	0	0	0	0	656420	655320	526000	374830	0	454880	0	0	0	0	0	0	848070	1264100	1912100	1710300	1686800	2948300	3774700	1510100	1855700	1800200	0	1060300	807880	1241900	1419700	990410	1047400	1428700
Mitochondrial antiviral-signaling protein|56.527 kDa	24.6	0	89231183	8	Q7Z434	MAVS	0	0	0	0	0	0	0	0	0	0	0	0	0	124230	0	0	166360	275620	169620	313680	540180	658190	806980	410520	868900	446110	575010	1004900	1527800	1122700	3643700	0	208410	1492100	349950	249720	122610	225970	187900	640260	506620	582420	756420
Uncharacterized aarF domain-containing protein kinase 1|60.577 kDa	9.6	0	4497030	3	Q86TW2	ADCK1	0	0	0	0	0	0	0	0	0	0	0	0	0	0	0	0	0	0	0	0	0	0	0	0	0	0	0	0	0	0	0	0	0	0	0	0	0	0	0	0	0	168590	204290
Carnitine O-acetyltransferase|70.857 kDa	7.7	0	6179956	4	P43155	CRAT	0	0	0	0	0	0	0	0	0	0	0	0	0	0	0	0	0	0	0	0	0	0	0	0	0	0	0	0	0	0	0	0	0	0	0	0	0	0	0	0	0	0	0
ATPase family AAA domain-containing protein 3A|66.217 kDa	58.5	0	1953214940	33	Q9NVI7-2	ATAD3A	542230	1598400	3201500	3369500	11296000	7447900	15798000	12230000	11106000	8414700	7883200	16018000	10893000	11869000	4759800	4628700	5869600	5943600	4510300	4720000	7045300	7104000	4865100	3760000	6040200	3660400	4249400	7451600	9360700	7747400	19051000	28330000	17611000	26861000	49975000	45446000	25152000	29015000	26093000	23982000	16731000	25742000	42354000
Elongation factor G, mitochondrial|83.471 kDa	41.8	0	895468310	30	Q96RP9	GFM1	239070	324840	662720	250990	463860	425370	885990	650760	622100	777900	705680	1806900	1269100	2449100	1175300	1782200	1926800	1966000	2212100	2052500	3811200	4002200	2950000	2373900	2087900	1604600	1474800	3055900	2399900	2099800	13373000	19997000	7082000	3720900	3753400	12344000	2109300	8163200	9114100	8657100	8305700	16143000	28474000
Exonuclease 3-5 domain-containing protein 2|70.352 kDa	32.7	0	51525629	17	Q9NVH0	EXD2	0	0	0	0	0	0	0	0	0	0	0	0	0	0	0	0	0	0	0	0	0	0	0	0	0	0	0	0	0	0	32128	0	0	0	80365	79303	0	37500	283620	281040	162660	295270	777620
LETM1 domain-containing protein 1|41.79 kDa	18.9	0	22661504	6	Q6P1Q0	LETMD1	55677	0	0	37970	85089	114880	229350	186150	79365	83748	0	0	0	38046	0	0	0	0	0	0	0	0	0	0	0	0	0	0	0	0	0	0	0	0	0	0	0	102240	0	0	258740	0	526370
Microsomal glutathione S-transferase 3|16.516 kDa	34.2	0	1476711170	5	O14880	MGST3	6012000	4616200	4815400	1527300	4401400	3092900	5570900	3493700	2509700	2990300	3692500	10536000	8175600	6446700	6063800	5869200	8607100	8532000	9807100	7629300	8610600	16166000	8417700	6363200	18258000	9003600	7710000	11916000	15906000	5048300	21292000	21204000	7537500	8309400	14246000	11375000	5716700	4609800	3654300	10378000	4052800	621690	5898600
Nuclease EXOG, mitochondrial|41.084 kDa	16	0	34054653	4	Q9Y2C4	EXOG	0	0	0	0	0	0	0	163000	110030	284640	146720	0	0	0	0	0	0	0	0	0	0	0	0	0	0	0	0	0	0	0	0	0	0	0	0	0	0	0	0	208940	118130	0	408660
Mitochondrial Rho GTPase 1|70.783 kDa	24.8	0	169777954	13	Q8IXI2	RHOT1	82902	127320	161690	33896	311530	206270	493320	367020	313660	420450	311240	674360	738390	1057500	667290	710930	834010	512980	279210	1132400	1292800	1261200	1057700	973380	1560100	796080	559220	878680	814360	504710	917270	901960	393270	1213500	1487900	1551900	860350	1176700	1194500	1643000	1206700	1920100	2733600
Mitochondrial import receptor subunit TOM70|67.454 kDa	57.7	0	1246069852	29	O94826	TOMM70A	0	0	0	0	0	0	0	0	0	0	0	0	0	0	0	0	0	0	0	0	0	0	0	0	0	0	0	0	0	0	173080	327920	184300	433520	941910	1215900	940450	1481800	3011600	5673600	5515800	10794000	23866000
Heat shock protein 75 kDa, mitochondrial|80.109 kDa	48.4	0	5090579497	37	Q12931	TRAP1	42899	30085	93651	63839	183010	24584	137320	102660	171790	195910	195990	71457	147800	230880	209100	174170	309500	299170	307780	364680	457310	675080	503420	291460	450170	492050	328010	1298600	1521700	1325900	4566000	5207200	2646700	5931000	9426400	9232300	8121500	15293000	20428000	32359000	24772000	59965000	99544000
Glutamyl-tRNA(Gln) amidotransferase subunit B, mitochondrial|61.863 kDa	42	0	121499004	16	O75879	GATB	0	0	0	0	0	0	0	0	0	0	0	0	0	0	0	0	0	0	0	0	0	0	0	0	0	0	0	0	0	0	0	0	0	0	0	0	97464	0	210950	326720	318730	570650	1379100
Serine--tRNA ligase, mitochondrial|58.282 kDa	48.8	0	396167443	19	Q9NP81	SARS2	0	0	0	0	0	0	0	0	0	0	0	0	0	0	0	0	69778	0	0	0	0	0	0	81141	37728	0	0	0	47810	0	213800	0	71672	973490	364540	650320	349170	531460	987020	1950900	1923600	1545200	3816900
Probable arginine--tRNA ligase, mitochondrial|65.505 kDa	34.8	0	28842138	18	Q5T160	RARS2	0	0	0	0	0	0	0	0	0	0	0	0	0	0	0	0	38283	0	0	0	21654	20660	0	117560	0	0	57130	303740	75370	0	226090	363900	115540	26805	190440	490160	107290	128490	187870	505050	223250	473190	356420
FAST kinase domain-containing protein 5|86.573 kDa	20.8	0	38949891	13	Q7L8L6	FASTKD5	0	0	0	0	0	0	0	0	0	0	0	0	0	0	0	0	0	0	0	0	0	52387	0	0	84568	0	0	0	0	0	0	0	0	0	0	0	0	0	0	159600	31017	217240	684030
Electron transfer flavoprotein subunit beta|27.843 kDa	65.5	0	4592480501	19	P38117	ETFB	0	0	0	0	0	0	0	0	0	109380	0	0	0	149650	115170	91065	0	0	0	0	151320	0	0	0	0	0	0	0	0	0	0	0	0	0	0	0	0	0	0	0	306430	432900	4275200
Electron transfer flavoprotein subunit alpha, mitochondrial|35.079 kDa	61.6	0	3425438660	18	P13804	ETFA	377860	431100	636850	528370	1017400	703800	1095400	1137200	543050	1002800	1058200	1486200	1065600	1297500	717560	997200	1179200	1306400	750950	1067600	1122100	990560	1539300	355490	923730	560410	255010	1112300	889880	398120	925470	250550	245850	496210	830690	706270	391060	697190	892210	893960	985880	1589800	4577300
Acyl-CoA synthetase family member 3, mitochondrial|64.129 kDa	33.2	0	81395802	18	Q4G176	ACSF3	0	0	0	22405	0	0	58418	52528	0	0	50885	63769	89334	0	0	0	0	0	0	0	0	53010	0	20369	0	0	46004	0	0	117160	0	35232	0	0	70099	36183	0	169650	350160	364510	586270	851810	1426300
Polyadenylate-binding protein 1|70.67 kDa	31.3	0	185388804	20	P11940	PABPC1	0	0	0	0	0	0	0	0	0	0	0	0	0	0	0	0	0	0	0	0	0	0	0	0	0	0	0	0	0	0	0	0	0	0	0	0	0	0	0	351030	265780	434650	2500000
Methionine--tRNA ligase, mitochondrial|66.59 kDa	22.4	0	42502901	10	Q96GW9	MARS2	0	0	0	0	33195	0	0	0	0	0	0	38168	28163	0	0	0	0	0	51605	0	0	74739	31673	36082	147790	63795	0	128140	214640	113750	39372	0	0	72705	338550	0	118270	247900	307010	397000	406590	202940	1090100
Transcription elongation factor, mitochondrial|41.676 kDa	22.8	0	5127175	6	Q96QE5	TEFM	0	0	0	0	0	0	0	0	0	0	0	0	0	0	0	0	0	0	0	0	0	0	0	0	0	0	0	0	0	0	0	0	0	0	0	0	0	0	0	0	0	0	0
39S ribosomal protein L40, mitochondrial|24.49 kDa	45.1	0	471025055	10	Q9NQ50	MRPL40	0	0	0	0	0	0	58359	0	0	0	0	0	113890	84405	0	75858	0	100130	83562	0	122030	175880	0	58482	119380	85191	0	168990	0	171700	283150	272210	196220	255240	844960	301100	0	138770	603920	0	429560	1892400	3129400
39S ribosomal protein L55, mitochondrial|15.128 kDa	37.5	0	366994620	4	Q7Z7F7	MRPL55	0	0	0	0	0	0	0	0	0	0	0	0	0	0	0	0	0	0	0	0	0	0	0	0	0	0	0	0	0	0	0	0	0	0	0	529650	0	0	374570	569860	1102600	2939700	5498100
39S ribosomal protein L48, mitochondrial|23.934 kDa	26.4	0	339621530	5	Q96GC5	MRPL48	0	318150	0	176750	260680	0	0	227930	0	0	0	0	0	0	211960	0	0	0	0	0	0	0	0	211730	0	206160	206050	426220	0	0	0	0	0	0	772720	677970	353330	592280	840360	1278600	783040	1214300	5327600
Cytochrome c oxidase assembly factor 3 homolog, mitochondrial|11.731 kDa	37.7	0	914050170	6	Q9Y2R0	COA3	649600	0	0	241230	345550	205350	0	255730	340220	0	0	0	0	805580	0	0	629550	0	1083300	1619600	3158300	2494800	2779200	2058700	4303600	1563800	3771100	3426300	2107600	3777100	2895400	3724100	2104600	465290	2528900	733080	779950	4049500	5680200	6738100	5757700	7738400	9417600
Tryptophan--tRNA ligase, mitochondrial|40.146 kDa	38.9	0	56586821	9	Q9UGM6	WARS2	0	0	0	0	0	0	0	0	0	0	0	0	0	0	0	0	0	0	0	0	0	0	0	0	0	0	0	0	0	0	0	0	0	0	0	0	0	0	0	0	0	88711	645720
Carnitine O-palmitoyltransferase 1, liver isoform|88.367 kDa	38.8	0	143904486	25	P50416	CPT1A	0	0	0	0	0	0	0	0	0	0	0	0	0	0	0	0	0	0	0	0	0	0	0	0	0	0	0	0	0	0	0	0	0	0	0	0	0	0	28992	0	70325	215160	898520
Citrate synthase, mitochondrial|51.712 kDa	52.6	0	9768854768	20	O75390	CS	174900	81037	134000	171250	282110	272380	355880	344740	229380	333510	301250	428360	315010	527280	288120	527010	388180	587110	412090	404000	1307300	1181400	1042200	1201700	1259000	1281900	1686700	3031700	2122600	2362900	5829400	5511300	2930400	3639800	7865700	6814600	5762700	9097900	13173000	23043000	17923000	28391000	57039000
L-lactate dehydrogenase B chain|36.638 kDa	48.8	0	1785675385	16	P07195	LDHB	0	0	0	0	0	0	0	0	0	0	0	0	0	0	0	0	0	0	0	0	0	0	0	0	0	0	0	0	0	0	0	0	0	0	0	0	45464	90139	239250	605630	345470	597660	2877900
Aconitate hydratase, mitochondrial|85.424 kDa	63.2	0	3226210678	45	Q99798	ACO2	0	0	0	0	0	0	0	0	0	0	0	30735	16393	30554	23727	97311	0	29440	31636	39253	76800	180060	177440	176720	249450	67084	164970	435490	589020	392260	1391600	1845900	777350	3448900	6189400	5195500	4117400	6564100	11558000	15833000	14582000	23495000	34530000
E3 ubiquitin-protein ligase MARCH5|31.231 kDa	34.5	0	212786271	8	Q9NX47	3/1/2005	0	0	0	0	0	0	0	0	0	0	0	0	0	0	0	0	0	0	0	90587	0	0	0	0	0	0	0	0	247540	0	362590	1470100	930010	1638700	2223800	1744300	578840	923190	2842400	2144500	601960	1466200	4166700
3-hydroxyisobutyrate dehydrogenase, mitochondrial|35.329 kDa	54.8	0	1314504928	15	P31937	HIBADH	0	0	0	0	0	0	0	0	0	0	0	0	0	0	0	0	0	0	0	0	0	0	0	0	0	0	0	0	0	0	0	67452	0	0	0	77629	332420	702360	1591000	1309300	2247100	1840600	5094500
Alpha-methylacyl-CoA racemase|42.386 kDa	6.3	0	3404380	2	Q9UHK6	AMACR	0	0	0	0	0	0	0	0	0	0	0	0	0	0	0	0	0	0	0	0	0	0	0	0	0	0	0	0	0	0	0	0	0	0	0	0	0	0	0	0	0	0	0
4-trimethylaminobutyraldehyde dehydrogenase|53.801 kDa	40.9	0	763961730	18	P49189	ALDH9A1	0	0	0	0	0	0	0	0	0	0	0	0	0	0	0	0	0	0	0	0	0	0	0	0	0	0	0	0	374890	147380	654430	3720400	2343900	4743500	7649800	16137000	18393000	18017000	18156000	14677000	9050300	10913000	4280700
Inactive hydroxysteroid dehydrogenase-like protein 1|37.001 kDa	34.5	0	485318992	11	Q3SXM5	HSDL1	96809	126050	94172	0	68051	117370	175260	109910	0	0	169070	342720	66214	361790	286930	113060	315460	179430	308520	279380	603300	1433900	931450	415410	1164700	417600	771520	836890	908610	472050	951990	1997300	804260	1883800	1088500	1047200	1383000	1184700	1647200	3524200	1971300	4053400	6487500
COX assembly mitochondrial protein homolog|12.49 kDa	36.8	0	226357330	4	Q7Z7K0	CMC1	0	0	0	0	0	0	0	0	0	0	0	0	0	0	0	0	0	0	0	0	0	0	0	0	0	0	0	0	0	0	0	0	0	0	0	0	0	0	0	0	733330	0	0
2,4-dienoyl-CoA reductase, mitochondrial|36.067 kDa	54	0	302401437	14	Q16698	DECR1	0	61826	0	80935	80512	56655	102560	0	79282	62127	0	167630	0	0	0	0	0	0	0	0	0	0	0	0	0	0	0	0	0	0	0	0	0	0	0	0	0	0	0	0	0	0	162860
Protein SERAC1|74.147 kDa	6.9	0	3734044	4	Q96JX3	SERAC1	0	0	0	0	0	0	0	0	0	0	0	0	0	0	0	0	0	0	0	0	0	0	0	0	0	0	0	0	0	0	0	0	0	0	0	0	0	0	0	0	0	0	205920
Serine protease HTRA2, mitochondrial|48.84 kDa	29.3	0	250639031	9	O43464	HTRA2	0	0	0	0	0	0	0	0	0	0	0	0	0	0	0	0	0	0	0	0	0	0	0	0	0	0	0	226050	0	0	35123	0	185520	1044700	1766400	2110800	1381800	3028200	3229700	2875600	2695500	2907800	8313700
Fatty aldehyde dehydrogenase|54.847 kDa	28.9	0	271118446	13	P51648	ALDH3A2	66680	0	0	0	0	0	0	0	0	0	0	43472	0	0	0	67532	0	0	0	0	122700	117630	508020	381460	25241000	575620	721370	451100	758360	125400	1094800	328990	1587000	1249900	1579300	847700	891910	912300	1741400	1294300	1409400	2452000	3307600
60 kDa heat shock protein, mitochondrial|61.054 kDa	90.2	0	54798022000	71	P10809	HSPD1	9153800	13593000	22067000	17632000	41036000	30719000	56730000	40968000	33599000	43777000	40495000	74830000	62541000	79671000	62741000	70186000	68906000	74730000	66259000	88241000	126000000	143680000	111460000	125800000	205610000	228270000	172980000	307520000	340930000	320270000	1462900000	4567700000	118630000	133380000	196340000	149200000	93800000	119750000	167150000	223120000	147310000	285490000	396790000
NAD-dependent malic enzyme, mitochondrial|65.443 kDa	52.6	0	1157015052	26	P23368	ME2	81069	92591	162730	91565	202320	101570	267900	169610	162600	250000	158110	163170	119970	285350	208640	101440	390930	322790	0	367720	726990	732940	527100	689570	544550	594240	1052900	20761000	43714000	1634000	1386600	2014800	1582700	3800000	12397000	34866000	35410000	61305000	52526000	17884000	4513700	5106600	9713700
Cytosolic 10-formyltetrahydrofolate dehydrogenase|98.828 kDa	9.1	0	33499117	8	O75891	ALDH1L1	0	0	43776	43936	0	0	63808	76378	42073	43487	81827	121310	101630	175410	118100	0	179960	283640	0	0	518710	535890	0	434790	411010	343130	279660	520520	342730	253230	582470	615580	273450	280760	619240	551120	59456	531900	243850	270070	158700	166100	684400
Presequence protease, mitochondrial|117.41 kDa	45.9	0	605228572	41	Q5JRX3	PITRM1	0	0	0	0	0	0	0	0	0	26662	0	0	0	0	0	0	76394	0	0	0	62938	40304	0	37612	0	0	125490	62207	125990	219970	405440	821840	364250	2245900	3618800	5656100	3753300	5436500	8292200	12926000	9667000	15633000	19489000
Very long-chain specific acyl-CoA dehydrogenase, mitochondrial|70.389 kDa	51.8	0	664627811	30	P49748	ACADVL	165080	227650	146530	79131	139380	44408	237520	215560	35222	129110	145340	416550	368920	524440	240180	211570	255010	403630	180410	387480	884200	1034300	625530	882490	1081700	661470	602270	1012900	846980	814340	3167600	2464700	2196000	2738600	4411700	4608300	2418400	4806600	6492200	10364000	6723700	9291900	12830000
Isoleucine--tRNA ligase, mitochondrial|113.79 kDa	43.1	0	1590983450	37	Q9NSE4	IARS2	809400	1136600	1982700	1116900	3144800	1586900	4319400	2475700	2691800	3655400	2796000	7764700	6105000	8656300	5901000	6114000	6075300	8224400	5519300	6784400	11746000	11082000	7994700	8480700	11513000	5013900	4735900	8815500	7687300	5679600	12877000	16910000	6822300	12099000	16435000	14431000	7563600	11000000	14956000	20525000	14994000	22435000	32018000
Kynurenine--oxoglutarate transaminase 3|51.4 kDa	39.4	0	211616240	16	Q6YP21	CCBL2	0	0	0	0	0	0	0	0	0	0	0	0	0	0	0	0	0	0	0	0	0	0	0	0	0	0	0	0	0	0	0	0	0	0	0	0	0	0	0	0	0	0	0
Amine oxidase [flavin-containing] A|59.681 kDa	24.9	0	15477260	9	P21397	MAOA	0	0	0	0	0	0	0	0	0	0	0	0	0	0	0	0	0	0	0	0	0	0	0	0	0	0	0	0	0	0	0	0	0	0	0	0	0	0	0	0	0	0	0
Mitochondrial import inner membrane translocase subunit Tim13|10.5 kDa	26.3	0	64204660	2	Q9Y5L4	TIMM13	0	0	0	0	0	0	0	0	0	0	0	0	0	0	0	0	0	0	0	0	0	0	0	0	0	0	0	0	0	0	0	0	0	0	0	0	0	0	0	0	0	0	0
Short-chain specific acyl-CoA dehydrogenase, mitochondrial|44.297 kDa	35.2	0	116084680	11	P16219	ACADS	0	0	0	0	0	0	0	0	0	0	0	0	0	0	0	0	0	0	0	0	0	0	0	0	0	0	0	0	0	0	0	0	0	0	0	0	0	0	0	0	0	0	0
Enoyl-CoA hydratase, mitochondrial|31.387 kDa	62.8	0	4701230203	22	P30084	ECHS1	0	0	0	0	0	0	0	0	0	0	0	0	0	51602	0	0	0	0	0	0	0	242030	0	0	153640	71173	224500	170920	0	145640	219260	76692	0	391160	863990	885510	185570	620610	1107400	1813700	990690	1756200	3626800
Ornithine aminotransferase, mitochondrial;Ornithine aminotransferase, hepatic form;Ornithine aminotransferase, renal form|48.534 kDa	81.1	0	13299349506	32	P04181	OAT	146330	431310	513750	205370	539010	444810	743900	528440	261570	643210	605370	565310	478820	382700	567010	544850	726250	416950	187020	586560	1021000	895170	884420	655420	1280700	1051800	635590	1593500	2610400	2394500	6742900	2838800	1218200	1599800	3008400	6006000	4375600	3587900	3979200	7321700	7565600	15840000	22550000
39S ribosomal protein L43, mitochondrial|17.853 kDa	56.6	0	1280660750	9	Q8N983-4	MRPL43	25504000	36043000	41511000	24826000	24792000	13256000	19503000	6916000	4725700	5389300	5713200	6032000	4917200	9000700	4760800	4709000	5026700	4465700	3083800	5172600	7174600	6410700	4212800	3394600	4299400	4209300	2656000	5276700	5672300	2398100	4423100	3816800	3486200	6745500	6015700	4538700	7821600	10373000	7772900	9915600	9926200	13348000	6403500
Arginase-2, mitochondrial|38.577 kDa	58.8	0	1415234750	14	P78540	ARG2	0	0	0	0	0	0	0	0	0	0	108550	0	138710	0	0	0	0	0	0	0	0	0	80567	0	0	0	72365	0	0	0	0	0	0	0	219670	0	485130	174850	0	490640	537160	0	1416800
Tudor and KH domain-containing protein|62.045 kDa	26.4	0	21129239	10	Q9Y2W6	TDRKH	0	0	0	0	0	0	0	0	0	0	0	0	0	0	0	0	0	0	0	0	0	1112200	502820	480880	926950	295710	0	0	0	0	0	0	0	0	0	0	0	0	0	0	0	0	0
FAST kinase domain-containing protein 1|97.41 kDa	9.9	0	5159510	7	Q53R41	FASTKD1	0	0	0	0	0	0	0	0	0	0	0	0	0	0	0	0	55487	0	0	0	62523	149520	139700	68629	279690	140000	56291	0	0	0	0	0	0	0	0	0	0	0	115580	562260	0	63103	197840
5-nucleotidase domain-containing protein 3|63.419 kDa	39.1	0	331616684	20	Q86UY8	NT5DC3	0	0	0	0	0	0	0	0	0	0	0	0	0	0	0	0	0	0	0	0	0	0	0	0	0	24905	77534	108540	0	0	144190	0	0	0	224450	264940	322210	1114800	13034000	48408000	27634000	20021000	3841600
39S ribosomal protein L42, mitochondrial|16.661 kDa	21.8	0	71096820	2	Q9Y6G3	MRPL42	1625300	1542100	2400500	1365700	2156900	1128100	1004800	737940	463460	0	0	953010	643560	0	0	371050	486250	757500	0	432460	588650	932850	460490	501320	519000	370840	310390	488350	0	0	912160	313880	0	0	543220	1254100	0	375060	1140200	4057700	1814400	5008900	0
2-oxoglutarate dehydrogenase-like, mitochondrial|114.48 kDa	18	0	3629109	17	Q9ULD0	OGDHL	180080	0	0	0	0	0	0	0	0	0	0	0	0	0	0	0	0	0	0	0	0	0	0	0	0	0	0	0	0	0	10618	0	0	0	0	31402	0	37515	54716	315960	212630	574640	188270
ATP-dependent Clp protease proteolytic subunit, mitochondrial|30.18 kDa	43	0	1954767201	11	Q16740	CLPP	0	0	0	0	0	0	0	0	0	0	0	0	0	0	0	0	0	0	0	0	0	0	0	0	0	0	0	122530	124070	0	0	216740	0	2007500	4331400	4445500	4710100	12681000	40580000	139440000	167330000	339670000	265720000
NIF3-like protein 1|41.968 kDa	27.9	0	79623155	9	Q9GZT8	NIF3L1	0	0	0	0	0	0	0	0	0	0	0	0	0	0	0	0	0	0	0	0	0	0	0	0	0	0	0	0	0	0	0	0	0	0	0	0	0	115820	0	0	470580	17409000	23382000
Aldehyde dehydrogenase, mitochondrial|56.381 kDa	58.6	0	5561982845	29	P05091	ALDH2	0	0	0	0	67246	46466	141330	200830	77177	242990	235210	231960	238260	192870	183420	366780	270940	181690	190810	92883	760600	634370	706930	700360	1060300	609570	764770	2964200	3393300	4630700	6162600	6373000	6482600	11368000	29154000	48729000	53680000	106060000	285090000	276800000	182070000	430950000	1139100000
Aldehyde dehydrogenase X, mitochondrial|57.206 kDa	46.6	0	2037055640	27	P30837	ALDH1B1	0	0	0	0	0	0	0	0	0	31493	0	0	50156	99424	0	0	547760	45383	0	65867	206830	228710	162440	0	18752	179150	146710	456710	809010	460990	2399300	3058300	2054100	8639500	14764000	27423000	22914000	29358000	59924000	76180000	75553000	188780000	369730000
Glycine dehydrogenase (decarboxylating), mitochondrial|112.73 kDa	13	0	6117294	10	P23378	GLDC	0	0	0	0	0	0	0	0	0	0	0	0	0	0	0	0	0	0	0	0	0	0	0	0	0	0	0	0	0	0	55530	0	25733	0	73370	0	0	203130	445350	652710	368340	1446300	1618900
Fumarate hydratase, mitochondrial|54.636 kDa	57.8	0	2778220530	22	P07954	FH	0	0	0	0	0	0	0	0	0	0	0	0	0	0	0	0	0	0	0	0	0	0	0	0	0	0	0	0	111490	163110	206500	1267100	2381400	7679700	16627000	37433000	28801000	43196000	67497000	108750000	85815000	177890000	195060000
Delta-1-pyrroline-5-carboxylate dehydrogenase, mitochondrial|61.719 kDa	38	0	103543548	17	P30038	ALDH4A1	0	0	0	0	0	0	0	0	0	0	0	0	0	0	0	0	0	0	0	0	0	0	96257	149820	296620	0	0	0	138360	122760	233390	577910	169200	335830	346270	795960	358830	605300	1229800	1908400	9479300	5543300	11981000
Lysine--tRNA ligase|68.047 kDa	38.2	0	161967482	23	Q15046	KARS	0	0	0	0	0	0	0	0	0	0	0	0	0	0	0	0	0	0	0	0	0	0	0	0	0	0	0	56135	0	16106	235590	170800	137520	378590	884210	942040	1128600	2290900	7333700	6227900	9339300	11838000	16675000
Probable leucine--tRNA ligase, mitochondrial|101.97 kDa	39	0	506281700	32	Q15031	LARS2	247060	273440	996060	592500	956080	638500	1299300	1122900	600470	913770	723610	1560700	878560	1195100	1005400	591760	890470	673970	139570	697480	1929400	1041200	890370	692650	989090	838620	439410	1531800	1068200	1380500	2312500	3939100	2529200	3816200	9021200	13444000	10012000	13893000	18941000	25251000	13916000	21298000	30705000
Staphylococcal nuclease domain-containing protein 1|102 kDa	40.4	0	126797945	31	Q7KZF4	SND1	0	0	0	0	0	0	0	0	0	0	0	0	0	0	0	0	0	0	0	0	0	0	0	0	0	0	0	0	0	0	52788	66930	318190	797190	1546700	3526400	2826300	5045400	7117400	7900400	5551700	8444100	8390300
Translation initiation factor IF-2, mitochondrial|81.316 kDa	30.3	0	80893533	16	P46199	MTIF2	61304	91890	425680	221240	465550	434050	440430	455550	214390	160940	312190	567620	353950	537520	498910	306450	577870	536460	0	252030	962940	829100	589380	686840	220030	0	290640	755240	617950	838040	1487000	1260500	330970	861740	1370000	1512300	431440	1455100	2084800	2554800	2067300	3810900	3332700
ATP-binding cassette sub-family B member 8, mitochondrial|79.988 kDa	26.5	0	34916810	16	Q9NUT2	ABCB8	0	0	0	0	0	0	0	0	27151	32076	34741	92388	36023	62789	0	0	0	63337	57186	0	316220	202370	154400	69284	0	71666	41746	142180	199000	114940	93793	367090	71428	403430	678530	724290	638990	1012800	1480400	2632200	2511300	2880400	4009000
Zinc transporter 9|63.514 kDa	35.2	0	107534862	19	Q6PML9	SLC30A9	0	0	0	0	0	0	0	0	0	0	0	0	0	0	0	0	0	0	0	0	0	0	0	0	59750	0	67234	0	0	0	125170	0	287340	356050	1545900	1211700	1427200	2781800	6007800	12282000	9066100	13602000	13643000
ATP-binding cassette sub-family B member 10, mitochondrial|79.147 kDa	33.9	0	579944238	25	Q9NRK6	ABCB10	0	0	0	0	0	0	0	0	0	0	0	0	39016	0	0	0	0	50465	56403	0	61266	112750	68232	296290	58584	120240	201310	383810	556480	537790	916500	1220400	618670	4892900	9864400	13922000	10159000	17952000	33928000	48253000	34743000	59730000	52267000
Methylmalonyl-CoA mutase, mitochondrial|83.134 kDa	28.7	0	294641897	20	P22033	MUT	0	0	0	0	0	0	0	0	0	0	0	0	0	0	0	0	0	0	0	0	0	67543	61094	0	0	0	0	239540	149620	249340	125660	739080	546430	2605200	4342000	7795600	6962500	13945000	19556000	23995000	19291000	24483000	23752000
Citrate lyase subunit beta-like protein, mitochondrial|37.359 kDa	30.3	0	14698152	8	Q8N0X4	CLYBL	0	0	0	0	0	0	0	0	0	0	0	0	0	0	0	0	0	0	0	0	0	0	0	0	0	0	0	0	0	0	0	0	54118	152530	256920	617670	235090	596270	776800	1174700	685490	1294300	341360
Alanine--tRNA ligase, mitochondrial|107.34 kDa	34.6	0	168716424	29	Q5JTZ9	AARS2	0	0	17484	136510	149320	76383	223410	272050	134170	221350	198320	405090	183440	632500	293870	481970	411760	203160	152400	519350	658090	906270	425690	822550	651940	445670	428460	731410	1088400	1005100	1089400	2147000	984440	1073200	4573000	4189600	2595100	4240900	6749000	7634600	5167300	7403900	6942600
LETM1 and EF-hand domain-containing protein 1, mitochondrial|83.353 kDa	54.8	0	2166617332	43	O95202	LETM1	99860	44169	422910	168870	1313600	652100	1459100	689200	428540	358650	170050	218610	240980	429830	273070	485740	558580	587340	669190	1104400	3804300	5958300	5787700	6816200	8025300	4080500	4128300	8121800	8194100	7131100	18835000	26110000	16942000	31315000	66660000	91169000	65650000	105650000	129030000	131460000	77074000	92236000	85449000
2-oxoglutarate dehydrogenase, mitochondrial|115.93 kDa	50.4	0	506444768	47	Q02218	OGDH	24679000	7617600	1651200	141350	186880	52378	111980	160930	118720	111680	61783	190400	130370	314640	175190	209820	341350	424000	293440	395160	530710	1197400	726270	739190	1470700	1104700	828840	1596800	1628600	1615700	5472200	8372500	3278200	7575700	11690000	13576000	13030000	16435000	28951000	34750000	26242000	30666000	21274000
Poly(A) RNA polymerase, mitochondrial|66.171 kDa	27.1	0	108664778	13	Q9NVV4	MTPAP	0	0	58927	0	70016	58237	514570	0	122210	65783	222240	387490	330100	417370	277020	242000	446660	565730	225110	327640	292690	594560	280950	475740	817300	516320	197190	675220	567700	568570	636960	1251700	337870	2493100	2626300	1704600	1012200	1323000	2268000	3980300	3537300	4054800	2082000
39S ribosomal protein L24, mitochondrial|24.915 kDa	53.2	0	340224920	12	Q96A35	MRPL24	5933400	8845500	12080000	5454800	9458200	4118700	5331900	2041700	557550	1071200	562890	592200	1116900	1130100	699410	359030	755660	907860	0	787900	1780400	1589400	1562800	914980	2164300	1118800	723980	2623600	2143900	1693100	4243800	4709000	2747500	3205600	6874800	5953800	4794800	6785800	8144000	7528800	4258400	6500400	10304000
39S ribosomal protein L47, mitochondrial|29.45 kDa	33.2	0	282672040	10	Q9HD33	MRPL47	4823300	7439100	11370000	6224400	7881600	3343100	1075600	1311000	961750	1364000	1076000	1600400	930740	1712100	465070	598360	829920	505620	340890	438200	926080	1031500	740700	1104300	645600	661340	564110	1101700	2112100	1627200	2844400	2373300	2374300	4516000	7660100	5824400	4813000	5529500	5823700	7484200	5551600	7267200	5695500
39S ribosomal protein L41, mitochondrial|15.383 kDa	65	0	902791370	7	Q8IXM3	MRPL41	13109000	25652000	34170000	14489000	22001000	5956900	8526600	2400600	1205700	2530500	1471600	3287500	2020400	3612000	1837700	1287100	1892800	2098100	1129200	1122500	3222600	4345500	2548300	2999900	2945500	3066900	2800800	5519400	4490900	3936400	7270500	12653000	8347600	10914000	19838000	20634000	12135000	8509600	13143000	28208000	14013000	10766000	26542000
39S ribosomal protein L23, mitochondrial|17.781 kDa	45.1	0	483122680	8	Q16540	MRPL23	9818600	9691200	19667000	6618900	10230000	4615200	2473800	2137300	1086400	1481900	1220000	364790	206860	1066700	348720	1109500	301780	1572000	1539500	292140	1578500	1918500	1490100	1814200	529490	1713500	742270	4123900	2693400	1442800	5254300	306910	2257100	5364600	10273000	9910400	8834900	8309600	6822200	6776800	5919200	11659000	20347000
AFG3-like protein 2|88.583 kDa	44	0	542100823	37	Q9Y4W6	AFG3L2	4499800	10284000	13662000	7563600	11620000	4660400	9031200	4909200	3584600	3022700	2364900	2639600	1106300	1648000	813050	849360	631560	568590	356700	609720	1560700	1279900	1397600	1007200	2253900	1427900	1649500	2556800	3209500	2275200	4170100	4219000	1979400	3514900	4914400	4352700	3570600	5341600	7347700	7800500	7451000	10593000	19245000
Insulin-degrading enzyme|117.97 kDa	15.8	0	15525554	15	P14735	IDE	0	0	0	0	0	0	0	0	0	0	0	0	0	0	0	0	0	0	0	0	0	0	0	0	0	0	0	0	0	0	0	0	0	0	0	0	0	0	0	0	27105	54160	1672500
Serine hydroxymethyltransferase, mitochondrial|55.992 kDa	78.6	0	11949870880	37	P34897	SHMT2	3407700	5236400	6010700	2678000	4925100	4065300	8334500	6963200	6364700	7183900	5778300	12436000	10771000	11757000	6658200	7692600	8994600	11650000	7953400	9458900	17799000	19881000	10741000	13361000	16004000	9530900	9376100	18889000	20450000	12382000	39110000	63027000	24701000	34677000	31729000	44407000	50282000	61271000	54850000	68843000	66326000	143120000	1244600000
Phospholipid hydroperoxide glutathione peroxidase, mitochondrial|22.174 kDa	28.4	0	7962010	4	P36969	GPX4	0	0	0	0	0	0	0	0	0	0	0	0	0	0	0	0	0	0	0	0	353660	0	0	0	0	0	0	0	0	0	0	0	0	0	0	0	0	0	0	0	0	534120	467260
2-oxoisovalerate dehydrogenase subunit beta, mitochondrial|43.122 kDa	11.7	0	19003218	3	P21953	BCKDHB	0	0	0	0	0	0	0	0	0	0	0	0	0	0	0	0	0	0	0	0	0	0	0	0	0	0	0	0	0	0	80059	0	0	0	0	0	0	0	0	0	202170	312340	1163300
Metaxin-2|29.763 kDa	26.6	0	738275580	7	O75431	MTX2	4814800	4789000	5870000	2209300	5743400	4076400	7232800	5065400	5086300	5255100	5631400	12903000	7857200	6624000	3735600	3394900	4343600	3623600	2785800	3503700	5779500	6571100	5897000	3959700	6482300	4338700	4759200	6738300	5336800	4882300	9410900	12039000	3621600	6265400	5426000	2058100	1710600	478620	4236000	8260800	1321300	11599000	22636000
Sorting and assembly machinery component 50 homolog|51.976 kDa	53.9	0	1136979900	26	Q9Y512	SAMM50	10321000	9142700	13574000	4834700	10946000	7412900	11971000	9898700	9062600	10559000	11420000	24491000	16558000	12871000	8402700	5171100	4578300	5514200	3778100	5904500	9037400	9503400	6909900	5262900	5583700	4673900	3451500	7549800	6663900	5278100	10166000	11760000	4415700	5378900	6788600	5663600	2082300	4939900	5066500	5422000	7368000	10700000	19192000
Ubiquinol-cytochrome-c reductase complex assembly factor 1|34.6 kDa	19.7	0	160526680	5	Q9NVA1	UQCC1	0	0	0	0	0	0	0	0	0	0	0	0	0	0	0	0	0	0	0	0	0	0	0	0	0	0	0	0	0	0	0	0	0	0	0	0	0	0	1067300	1640300	1708900	3127700	6463800
Ubiquinol-cytochrome-c reductase complex assembly factor 2|14.875 kDa	34.1	0	535431840	5	Q9BRT2	UQCC2	214620	0	0	0	0	0	0	0	0	0	0	0	0	0	0	0	0	0	0	0	0	0	0	0	0	0	0	0	347190	309720	0	0	0	0	942940	1392300	583210	1487400	3940300	4195400	4588400	10823000	24708000
Protein CCSMST1|15.004 kDa	33.3	0	136824710	4	Q4G0I0	CCSMST1	0	0	0	0	0	0	0	0	0	0	0	0	0	0	0	0	0	0	0	0	0	0	0	0	0	0	0	0	0	0	0	0	0	0	0	0	0	0	799550	1025500	767460	3073500	3800200
Optic atrophy 3 protein|19.996 kDa	38.5	0	370001040	6	Q9H6K4	OPA3	0	0	0	0	0	0	0	0	0	0	0	0	0	0	0	0	0	0	0	0	0	0	0	0	474070	0	0	0	0	0	0	2284000	1074000	1466900	2078200	1109300	1328200	2145200	2951900	8048600	2209100	9312600	12979000
Mitofusin-2|86.401 kDa	35.9	0	163350705	26	O95140	MFN2	0	0	0	0	0	0	0	0	0	0	0	0	0	0	0	0	0	0	0	0	0	0	0	0	0	0	0	0	31388	0	235010	0	0	0	201360	302680	261960	516310	1293700	2533300	1742300	3347900	4910600
Zinc phosphodiesterase ELAC protein 2|92.218 kDa	31.5	0	94375206	19	Q9BQ52	ELAC2	0	0	0	0	0	0	0	0	0	0	0	0	0	15030	0	12550	0	0	0	0	0	21162	21220	17141	0	0	0	0	32088	34731	0	0	29284	60417	0	143950	44245	269650	398440	583810	1029200	1118700	3663600
Valine--tRNA ligase, mitochondrial|118.49 kDa	26.7	0	102604578	21	Q5ST30	VARS2	0	0	0	0	0	0	0	0	0	0	0	0	0	0	0	0	0	0	0	0	61473	55911	35250	94588	123620	0	0	0	0	0	0	0	0	0	37596	22607	0	45156	48071	576780	420320	1820200	5144800
Thioredoxin reductase 2, mitochondrial|56.506 kDa	25.6	0	106013930	11	Q9NNW7	TXNRD2	0	0	0	0	0	0	0	0	0	0	0	0	0	0	0	0	0	0	0	0	0	0	0	0	0	0	0	0	0	0	0	0	0	0	0	0	0	0	0	219860	520440	2638100	5881200
Dihydrolipoyl dehydrogenase, mitochondrial|54.177 kDa	54.2	0	1591656915	21	P09622	DLD	5829200	2692500	1689500	452770	1368700	887930	1025100	469190	391520	716270	120430	408440	283860	746300	480030	951640	1009700	1332000	283250	558440	1126300	1196100	619540	696720	1169800	885060	745640	1158300	1243700	1302200	260940	903520	710980	1461400	1481700	3896200	2249400	3591200	5257900	7856000	9954700	19390000	59623000
Mitofusin-1|84.159 kDa	22.4	0	23732744	17	Q8IWA4	MFN1	0	0	0	0	0	0	0	0	0	0	0	0	0	0	0	0	0	0	0	0	0	0	0	0	28635	0	0	0	16552	0	37061	0	0	0	58082	141670	171660	81603	328770	165440	292380	86970	520380
2-oxoisovalerate dehydrogenase subunit alpha, mitochondrial|50.47 kDa	36	0	155009912	13	P12694	BCKDHA	1177300	905940	502360	130010	80923	0	129930	103400	69994	40117	92177	192490	0	0	0	161620	0	0	0	102000	0	123500	100140	83984	131940	0	75195	123840	267970	89081	181330	0	153540	166520	358080	0	240240	171110	111260	939770	1319800	2720100	6596000
Histidine triad nucleotide-binding protein 2, mitochondrial|17.162 kDa	41.1	0	996572600	5	Q9BX68	HINT2	0	0	0	0	0	0	0	0	0	0	0	0	0	0	0	0	0	0	0	0	0	0	0	0	0	0	0	0	0	0	0	0	524320	0	1334900	0	2237900	1227500	3563500	2775100	3508500	7764400	14999000
Pyruvate dehydrogenase E1 component subunit beta, mitochondrial|39.233 kDa	60.4	0	5427610410	16	P11177	PDHB	20836000	5040600	2686800	1364400	3238400	2506000	3371100	2132700	1935100	2850400	2124800	3946600	4144900	4422200	2561100	3639700	4461500	5286700	3819300	4043500	5652800	5782200	5364000	4692600	6352200	3510800	4526500	7590200	7793400	5305500	8567100	8256600	4888700	7313900	14706000	12925000	6152900	11742000	17569000	21874000	17210000	28375000	95881000
Pyruvate dehydrogenase E1 component subunit alpha, somatic form, mitochondrial|43.295 kDa	54.1	0	4616033180	26	P08559	PDHA1	24403000	5469900	2041400	886430	2482200	1503400	2375200	1553000	1313000	2123900	1850100	3284700	3286100	5070200	1506200	1701900	2787600	2568800	1559100	2889600	2640600	4075900	3532700	2732200	4210700	2509700	1972600	4333800	4042800	3621700	4391400	7911600	2770700	6264800	14002000	6937400	6518900	5519700	12648000	14462000	12064000	21452000	84732000
Succinyl-CoA:3-ketoacid coenzyme A transferase 1, mitochondrial|56.157 kDa	46.5	0	858181334	19	P55809	OXCT1	0	0	0	0	0	0	0	0	0	0	0	0	0	0	0	0	0	0	0	0	0	0	0	0	0	0	0	0	0	0	0	0	0	0	0	0	0	0	0	251450	66221	715680	4700400
Enoyl-CoA delta isomerase 1, mitochondrial|32.816 kDa	34.1	0	3421670684	10	P42126	ECI1	0	0	0	0	0	0	0	0	0	0	0	0	0	0	0	0	0	0	0	0	0	211510	98644	118520	314950	0	0	433790	528450	1272600	1719800	662030	922850	1344500	1348200	3028500	2156200	4477600	4209700	6030300	6443900	14145000	23366000
Probable ATP-dependent RNA helicase DDX28|59.58 kDa	32.2	0	5822584	13	Q9NUL7	DDX28	0	0	0	0	0	0	0	0	0	0	0	0	0	0	0	0	0	0	0	0	0	0	0	0	0	0	0	0	0	0	0	0	0	0	0	0	0	0	0	0	0	0	0
Ubiquinol-cytochrome-c reductase complex assembly factor 3|10.081 kDa	32.3	0	124112800	2	Q6UW78	UQCC3	0	0	0	0	0	0	0	0	0	0	0	0	0	0	0	0	0	0	0	0	0	0	0	0	0	0	0	0	0	0	0	0	0	0	0	0	0	0	1584300	2417700	2508200	5780200	0
Acyl-protein thioesterase 1|24.669 kDa	13.9	0	56127960	3	O75608	LYPLA1	0	0	0	0	0	0	0	0	0	0	0	0	0	0	0	0	0	0	0	0	0	0	0	0	0	0	0	0	0	0	0	0	0	0	0	509340	0	721150	637890	824800	711400	2738300	3881000
3-ketoacyl-CoA thiolase, mitochondrial|41.924 kDa	61.5	0	1402102007	22	P42765	ACAA2	0	0	0	44003	84686	0	0	0	87773	92663	104070	0	0	77608	178350	266250	192800	266750	212370	170090	249480	501230	86497	346950	580400	0	395940	441750	765260	370460	1892900	2576200	1758900	3730600	5930900	6396300	5526200	8427100	11153000	17053000	23266000	32822000	116850000
DNA polymerase subunit gamma-2, mitochondrial|54.91 kDa	10.5	0	15403072	5	Q9UHN1	POLG2	0	0	0	0	0	0	0	0	0	0	0	0	0	0	0	0	0	0	0	0	0	0	0	0	0	0	0	0	0	0	0	0	57098	0	134870	0	74232	174750	339730	228760	230230	608490	741950
Calcium uptake protein 2, mitochondrial|49.666 kDa	22.6	0	53159480	8	Q8IYU8	MICU2	0	0	0	0	0	0	0	0	0	0	0	0	0	0	0	0	0	0	0	0	0	0	0	0	0	0	0	0	0	0	0	0	0	236900	0	0	380760	0	353960	838470	1511700	2078300	3311000
Calcium uptake protein 1, mitochondrial|54.351 kDa	18.9	0	44726891	8	Q9BPX6	MICU1	0	0	0	0	0	0	0	0	0	0	0	0	0	0	0	61329	0	0	0	0	0	176900	108330	0	0	0	0	0	0	64257	219190	0	98200	397610	289440	450470	322880	729720	370580	1186200	1228800	1543700	2127300
tRNA (cytosine(34)-C(5))-methyltransferase|86.47 kDa	24.6	0	19089317	16	Q08J23	NSUN2	0	0	0	0	0	0	0	0	0	0	0	0	0	0	0	0	0	0	0	0	0	0	0	0	0	0	0	0	0	0	0	0	0	18558	23893	22817	0	0	101510	413810	337800	1129800	1693100
Cysteine desulfurase, mitochondrial|50.195 kDa	52.1	0	214747464	20	Q9Y697	NFS1	0	0	0	0	0	0	0	0	0	0	0	0	0	0	0	0	0	0	0	0	99077	0	0	0	0	0	0	0	0	112090	0	261490	197570	355680	1400700	552020	685380	1979000	2030200	6043000	4852200	6916500	13602000
Dynamin-like 120 kDa protein, mitochondrial;Dynamin-like 120 kDa protein, form S1|115.88 kDa	45.7	0	208933236	43	O60313-2	OPA1	215570	201840	209820	100860	109870	21452	33560	39465	21732	71686	23931	71666	33836	150440	46490	118420	69325	128930	320380	325310	844700	741640	695960	389530	323580	242620	253200	324410	262470	187280	652510	753030	263310	513680	1255200	1823200	1620400	2908000	4027100	6093300	4443700	6455500	11537000
Glutathione reductase, mitochondrial|56.256 kDa	39.1	0	216005049	12	P00390	GSR	0	65957	62848	0	0	0	0	67030	65005	0	0	136250	0	469780	195630	201590	191130	390620	0	0	832800	603050	427310	463190	510770	280070	380830	328340	812620	793460	771670	2048200	2053200	1697700	2496800	3694800	1508500	3020000	3956300	6796800	5671100	10479000	13332000
Glycine--tRNA ligase|83.165 kDa	38.3	0	317358067	23	P41250	GARS	0	0	0	0	24983	0	0	33656	0	0	0	0	0	0	0	0	0	105700	0	198950	53930	195470	0	148860	249730	0	142000	511390	436020	429320	1494300	1487300	1261000	2338800	3483500	3962100	2264400	4306000	4206600	6333900	5838900	8844000	24259000
Ribosome-releasing factor 2, mitochondrial|86.323 kDa	38.7	0	112107370	25	Q969S9-3	GFM2	16351	24213	0	0	112770	73277	102350	56453	66427	89171	46184	176860	130490	360440	109550	146940	197210	269910	167860	85091	340890	483840	201020	180630	352500	201190	183750	179580	217840	328180	470810	764870	281540	482370	702570	1731700	1110300	1158200	2589400	3587900	2807500	5176700	8630000
Probable 2-oxoglutarate dehydrogenase E1 component DHKTD1, mitochondrial|103.08 kDa	28.6	0	245995601	19	Q96HY7	DHTKD1	2146800	755190	158360	0	0	0	0	0	0	0	0	0	0	0	0	0	0	0	0	0	0	0	0	0	0	0	0	0	80167	0	168690	713200	177680	846210	1745000	2146400	1494100	2514000	3581400	7890000	6602500	13987000	17587000
LYR motif-containing protein 4|10.758 kDa	44	0	249961230	5	Q9HD34	LYRM4	0	0	0	0	0	0	0	0	0	0	0	0	0	0	0	0	0	0	0	0	0	0	0	0	0	0	0	0	0	0	0	0	0	0	0	269120	394510	0	2167100	6363600	4044200	11572000	29422000
Pentatricopeptide repeat-containing protein 1, mitochondrial|78.855 kDa	25.7	0	3.76047e+07	17	O75127	PTCD1	0	0	13268	0	0	0	63815	14943	0	11649	0	0	0	56001	0	19360	0	0	0	0	0	0	0	0	27994	26346	82596	0	0	59540	98626	139520	35674	53812	71100	213690	20644	321990	364970	497180	523700	1611500	3760900
Metaxin-3|35.093 kDa	36.2	0	164996890	10	Q5HYI7	MTX3	437740	628450	877950	562820	482090	413990	929490	1357400	887310	1541800	1238300	2134100	1086800	1173600	483500	496700	287030	105310	0	0	0	244630	182170	214110	342670	0	172600	407660	523690	287990	1291900	0	0	0	668510	1362300	666300	556330	1287500	4150800	3053000	5306700	10568000
Nucleoside diphosphate kinase, mitochondrial|20.658 kDa	36.9	0	28520630	5	O00746	NME4	0	0	0	0	0	0	0	0	0	0	0	0	0	0	0	0	0	0	0	0	0	0	0	0	0	0	0	0	0	0	0	0	0	0	201020	260800	168180	297580	916130	264010	1562800	1692500	4245500
Protein MTO1 homolog, mitochondrial|79.963 kDa	8.5	0	4192280	6	Q9Y2Z2	MTO1	0	0	0	0	0	0	0	0	0	0	0	0	0	0	0	0	0	0	0	0	0	0	0	0	0	0	0	0	0	0	0	0	0	35213	47564	0	0	0	216000	35917	96221	57579	279620
Aspartate--tRNA ligase, mitochondrial|73.562 kDa	45.4	0	555837390	26	Q6PI48	DARS2	516420	430170	728960	230030	1170900	604280	1107400	1122400	849010	632350	712630	1930100	1406500	1373800	1052600	797740	992010	1519600	1219100	987880	2038500	2362200	968970	1552700	2629300	2062200	1750500	2012400	2873300	1164000	2758800	3566200	787060	2305400	1768000	2291900	1584700	3082500	3894200	8720500	8603600	14805000	25567000
Acetyl-CoA acetyltransferase, mitochondrial|45.199 kDa	58.3	0	4738986673	22	P24752	ACAT1	139840	67859	56702	0	266360	66325	381200	69572	75764	122970	82895	516240	785910	535530	62308	453740	487830	53099	220350	255760	1117900	581830	694560	795840	628170	487280	1152000	1681700	864410	829500	2915300	2164100	1551700	5977500	7836700	11402000	11600000	17314000	36008000	64172000	70861000	157660000	341890000
Nitric oxide-associated protein 1|78.457 kDa	22.1	0	18299727	11	Q8NC60	NOA1	0	0	0	0	0	0	0	45744	0	0	0	0	0	243880	0	0	0	0	0	30777	31028	43166	0	0	0	0	70756	0	94766	0	28341	0	16845	207190	142410	69594	57635	92337	193670	193030	336550	583980	1260900
Isovaleryl-CoA dehydrogenase, mitochondrial|46.65 kDa	33.8	0	267520530	13	P26440	IVD	0	0	0	0	0	0	0	0	0	0	0	0	0	0	0	0	0	0	0	0	0	0	0	0	0	0	0	0	0	0	0	312040	194910	597740	401670	1970100	709680	4615000	6420300	6381500	7076900	10098000	13522000
Methylcrotonoyl-CoA carboxylase subunit alpha, mitochondrial|80.472 kDa	25.9	0	41020421	13	Q96RQ3	MCCC1	0	56597	127410	189650	223020	250840	440280	286090	256050	292270	273470	577250	364100	791710	176050	239850	375350	277900	212840	200140	630060	502320	462740	173110	0	128270	102490	0	0	0	0	0	0	0	0	0	0	0	0	161040	468990	442340	1951900
Medium-chain specific acyl-CoA dehydrogenase, mitochondrial|46.588 kDa	43	0	3230501170	22	P11310	ACADM	1328200	1565600	3195400	1704200	2627400	1755500	3472900	2178600	2153700	3626200	3481100	6629400	3414500	2844300	3069800	2797400	3649700	5715400	3215400	4863300	4080000	5844800	3228600	2739100	3969100	2732600	2013500	3000800	2136600	1506200	3724400	4497300	1989000	2780200	6128100	4309300	3036900	6061000	5793100	7137400	7858500	10974000	57587000
Long-chain specific acyl-CoA dehydrogenase, mitochondrial|47.655 kDa	10.9	0	5685600	4	P28330	ACADL	0	0	0	0	0	0	0	0	0	0	0	0	0	0	0	0	0	0	0	0	0	0	0	0	0	0	0	0	0	0	0	0	0	0	0	0	0	0	0	0	0	0	0
Mitochondrial fission factor|38.464 kDa	12	0	7172016	4	Q9GZY8	MFF	0	0	0	0	0	0	0	0	0	0	0	0	0	0	0	0	0	0	0	0	0	0	0	0	0	0	0	0	0	0	0	0	0	0	93517	135510	0	152440	0	267030	223250	0	0
Isochorismatase domain-containing protein 2, mitochondrial|22.337 kDa	34.6	0	120131120	4	Q96AB3	ISOC2	0	0	0	0	0	0	0	0	0	0	0	0	0	0	0	0	0	0	0	0	0	0	0	0	0	0	0	0	0	0	3411100	6927800	2456300	2048300	6270600	5674500	1296900	716490	756800	1679800	609280	2311400	3338000
Monofunctional C1-tetrahydrofolate synthase, mitochondrial|105.79 kDa	43.8	0	1147248078	36	Q6UB35	MTHFD1L	777950	835360	1366800	870510	2417500	1635900	2761900	2797900	1936200	2936700	2396900	4715400	3235900	5125500	4100700	3690700	4347400	5023500	4407800	4455500	7695200	9559200	7967900	6860600	9058000	5801800	5680400	10819000	10694000	9097900	21559000	26964000	11469000	20329000	23717000	20622000	10249000	14775000	17479000	16412000	11375000	17657000	28633000
Peroxisomal multifunctional enzyme type 2;(3R)-hydroxyacyl-CoA dehydrogenase;Enoyl-CoA hydratase 2|79.685 kDa	53.3	0	637196848	32	P51659	HSD17B4	0	0	0	21955	0	0	0	58628	87618	287250	98937	513520	802710	1916900	610270	1095000	1844600	2111000	1897900	1944200	3642700	4894800	2973400	3223500	6354900	4099800	3938800	5511300	5669500	4403300	7408500	10526000	5051500	8369400	10657000	9488800	7400700	8985900	12548000	16309000	11744000	14438000	16554000
5-nucleotidase domain-containing protein 2|64.144 kDa	48.5	0	397932801	24	Q9H857-2	NT5DC2	59847	80264	184810	97927	382020	234260	506330	373070	279670	410510	344570	987200	846140	1120300	508320	363170	978310	886800	800610	1057300	1387700	1987100	1542700	1329600	3337200	1018200	1044900	3151400	2858700	2725500	8536000	9284000	3922200	6413100	11459000	11173000	5495700	7774800	11013000	14503000	6592300	7369900	15748000
Trimethyllysine dioxygenase, mitochondrial|49.517 kDa	14.7	0	16154982	6	Q9NVH6	TMLHE	63095	0	59834	80439	78525	69005	151250	60891	0	81155	60758	56026	0	161910	287560	126870	49871	119120	63223	134570	340810	254810	0	103780	0	78734	165850	198280	0	0	1087200	307920	196770	397470	850090	266880	400880	216980	230390	680860	0	347850	476850
Glycerol-3-phosphate dehydrogenase, mitochondrial|80.852 kDa	51.9	0	421358207	38	P43304	GPD2	379460	98845	67416	0	0	0	93954	55136	106150	230820	175870	263390	253670	680450	540960	520730	592810	814910	673310	1239700	2444000	3454700	1546800	1497900	2887300	2348500	1519500	1975400	1680900	2180900	7179800	7361900	6465900	7809200	7651300	2827300	1373900	1921900	3975200	6190700	4865300	8877500	14448000
Thioredoxin reductase 1, cytoplasmic|70.905 kDa	15.4	0	8237501	8	Q16881	TXNRD1	0	0	0	0	0	0	0	0	0	0	0	0	0	0	0	0	0	0	0	0	0	0	0	0	0	0	0	0	0	0	0	0	0	0	0	0	0	0	0	0	0	0	50915
Peptidyl-prolyl cis-trans isomerase FKBP10|64.244 kDa	36.4	0	110008064	22	Q96AY3	FKBP10	0	0	0	0	0	0	0	0	0	0	0	0	0	0	0	0	0	0	0	0	0	0	0	0	0	0	0	0	0	0	0	0	0	0	0	0	0	0	0	0	0	0	168300
Choline/ethanolaminephosphotransferase 1|46.553 kDa	6.7	0	22381368	3	Q9Y6K0	CEPT1	0	0	0	0	0	0	0	0	0	0	0	0	0	0	0	0	0	0	0	0	0	0	0	0	0	0	0	0	0	0	72921	0	0	2044700	0	1139400	0	0	0	0	0	0	221720
Ribose-5-phosphate isomerase|33.269 kDa	15.8	0	7409919	4	P49247	RPIA	0	0	0	0	0	0	0	0	0	0	0	0	0	0	0	0	0	0	0	0	0	0	0	0	0	0	0	0	0	0	0	0	0	0	0	0	0	0	0	0	75642	0	0
Glutaryl-CoA dehydrogenase, mitochondrial|48.127 kDa	32.4	0	323265910	9	Q92947	GCDH	1330600	1304800	2861400	1287500	2869500	1632200	5290200	2335800	1039100	942270	1918600	6123600	4861500	6084900	2263100	2603000	2066300	3138300	687750	1002000	3206800	4018000	1237400	2360400	2997800	2220400	1360600	1451500	2687300	2075000	6420600	2028400	1065500	788300	2599400	1585400	693200	758540	738650	0	179770	779720	967320
Synaptosomal-associated protein 29|28.97 kDa	30.6	0	30601030	7	O95721	SNAP29	0	0	0	0	0	0	0	0	0	0	0	0	0	0	0	0	0	0	0	0	0	0	0	0	0	0	0	0	0	0	0	0	0	0	0	350390	193390	454760	681910	0	933040	0	1335300
NFU1 iron-sulfur cluster scaffold homolog, mitochondrial|28.462 kDa	24	0	48605990	5	Q9UMS0	NFU1	0	0	0	0	0	0	0	0	0	0	0	0	0	0	0	0	0	0	0	0	0	0	0	0	0	0	0	0	0	0	204460	0	0	233880	459370	385060	596950	1695500	1506900	712870	1617600	1827500	1537400
Peroxiredoxin-5, mitochondrial|22.086 kDa	55.6	0	1171343680	9	P30044	PRDX5	2040500	1243800	2103300	1431800	2599700	1029700	3409400	3073000	958420	2550400	2696200	2016200	144320	2710300	3217600	2613800	6004600	10012000	7581200	4170500	5607900	9278000	3736900	3022100	5317200	1842000	6550000	11982000	8642800	8463300	14684000	17994000	5008400	14741000	17971000	16326000	8871800	12050000	11578000	11790000	8378600	13988000	21619000
Mitochondrial assembly of ribosomal large subunit protein 1|26.17 kDa	15	0	22008931	2	Q96EH3	MALSU1	0	0	0	0	0	0	0	0	0	0	0	0	0	0	0	0	0	0	0	0	0	0	0	0	0	43382	0	145090	0	0	77253	167950	0	109340	215570	203800	96513	206370	287230	294010	156070	0	536450
cAMP-dependent protein kinase catalytic subunit alpha;cAMP-dependent protein kinase catalytic subunit beta|40.589 kDa	11.1	0	13661709	4	P17612	PRKACA	0	0	0	0	0	0	0	0	0	0	0	0	0	0	0	0	0	0	0	0	0	79401	0	0	0	0	0	0	0	0	0	0	0	0	0	0	0	0	0	0	0	91709	938180
Folylpolyglutamate synthase, mitochondrial|59.173 kDa	11.5	0	19544794	5	Q05932-3	FPGS	0	0	0	0	0	0	0	0	0	0	0	0	0	0	0	0	0	0	0	0	25264	0	13193	0	31329	19592	0	31820	68930	0	125310	0	0	0	0	0	0	0	0	0	0	0	0
[Pyruvate dehydrogenase (acetyl-transferring)] kinase isozyme 1, mitochondrial|49.244 kDa	28.2	0	63269933	10	Q15118	PDK1	90946	44102	0	0	164680	63138	128340	71854	76094	0	68852	211070	70676	82919	0	156900	74375	110420	0	0	0	156110	183960	224580	110000	69390	0	171100	0	94560	141560	0	22472	0	0	104330	58812	380500	89574	354030	284470	692680	338900
Ubiquinone biosynthesis monooxygenase COQ6, mitochondrial|50.869 kDa	12.4	0	24631720	5	Q9Y2Z9	COQ6	0	0	0	0	0	0	0	0	0	0	0	0	0	0	0	0	0	0	0	0	0	0	0	0	0	0	0	0	0	0	0	0	0	0	0	0	0	0	0	0	0	0	0
Farnesyl pyrophosphate synthase|48.275 kDa	9.8	0	27918200	3	P14324	FDPS	0	0	0	0	0	0	0	0	0	0	0	0	0	0	0	0	0	0	0	0	0	0	0	0	0	0	0	0	0	0	0	0	0	0	0	0	0	0	0	0	0	0	0
Peroxisomal membrane protein 2|22.252 kDa	22.6	0	53382660	5	Q9NR77	PXMP2	0	0	0	0	0	0	0	0	0	0	0	0	0	0	0	0	0	0	0	0	0	0	0	0	0	0	0	0	0	0	0	0	0	0	0	0	0	0	0	0	0	0	0
NADH dehydrogenase [ubiquinone] 1 alpha subcomplex assembly factor 5|38.918 kDa	21.4	0	35450720	6	Q5TEU4	NDUFAF5	0	0	0	0	0	0	0	0	0	0	0	0	0	0	0	0	0	0	0	0	0	0	0	0	0	0	0	0	0	0	0	0	0	0	0	0	0	0	0	0	0	0	0
Methionyl-tRNA formyltransferase, mitochondrial|43.832 kDa	6.9	0	802349	2	Q96DP5	MTFMT	0	0	0	0	0	0	0	0	0	0	0	0	0	0	0	0	0	0	0	0	0	0	0	0	0	0	0	0	0	0	0	0	0	0	0	0	0	0	0	0	0	0	0
Ras-related protein Rab-24|23.124 kDa	38.4	0	29420850	6	Q969Q5	RAB24	0	0	0	0	0	0	225030	220550	0	0	0	0	0	0	0	0	0	0	0	0	0	0	0	0	0	0	0	0	0	0	0	0	0	0	0	0	0	0	0	0	0	0	0
Phosphatidate cytidylyltransferase, mitochondrial|38.078 kDa	29.7	0	101830944	8	Q96BW9-3	TAMM41	187980	0	243320	143610	232920	277690	886590	387990	0	305430	0	0	0	0	0	537810	0	0	469020	0	0	0	0	0	0	0	0	0	0	0	662800	609780	0	0	442770	0	428050	0	299730	0	0	0	0
Phosphatidylserine decarboxylase proenzyme;Phosphatidylserine decarboxylase alpha chain;Phosphatidylserine decarboxylase beta chain|46.671 kDa	19.6	0	47834582	8	Q9UG56	PISD	0	0	0	0	0	0	0	0	0	0	0	0	0	0	0	0	0	0	0	0	0	0	0	0	0	0	0	0	0	0	0	0	0	0	0	0	0	0	0	0	0	0	0
L-2-hydroxyglutarate dehydrogenase, mitochondrial|50.315 kDa	48.2	0	175140420	18	Q9H9P8	L2HGDH	196610	452180	330050	236340	552070	522790	982100	508350	362580	449820	381160	935970	797990	363010	242030	81828	179820	105800	104720	484050	834180	1332500	324760	413920	612000	933920	557060	1262700	956680	3020100	3898600	650420	249020	525080	226710	604910	41991	379520	504150	437680	469230	302100	599830
3-ketoacyl-CoA thiolase, peroxisomal|44.292 kDa	48.6	0	203737904	14	P09110	ACAA1	0	0	0	0	0	0	0	0	0	0	0	0	0	0	0	0	0	0	0	0	0	0	0	0	0	0	0	0	0	0	0	0	0	0	0	0	0	0	0	0	0	225650	169320
Polymerase delta-interacting protein 2|42.033 kDa	59.8	0	302150486	17	Q9Y2S7	POLDIP2	117480	115890	422220	367710	335650	663530	692610	755510	538540	817100	497130	1432100	461650	1706700	1070400	686660	1394900	946580	166540	957570	2149700	1896000	776320	549430	1200200	654860	259550	1483100	614490	566900	1753800	1427800	372410	447920	748110	400630	253860	318270	499890	333650	242640	467960	449240
Translation initiation factor IF-3, mitochondrial|31.725 kDa	25.5	0	19882460	5	Q9H2K0	MTIF3	0	0	0	0	0	0	0	0	0	0	0	0	0	0	0	0	0	0	0	0	0	0	0	0	0	0	0	0	0	0	0	0	0	0	0	0	0	0	0	0	0	0	0
Mitochondrial fission regulator 1-like|31.957 kDa	8.9	0	7096830	3	Q9H019	MTFR1L	0	0	0	0	0	0	0	0	0	0	0	0	0	0	0	0	0	0	0	0	0	0	0	0	0	0	0	0	0	0	0	0	0	0	0	0	0	0	0	0	0	0	0
Protein C3orf33|33.765 kDa	15.6	0	10088579	3	Q6P1S2	C3orf33	0	0	0	0	0	123140	215480	230990	0	0	0	0	0	0	0	0	0	0	0	0	0	0	0	0	0	0	0	0	0	0	0	0	0	0	0	0	0	0	0	0	0	0	0
Protein FAM210B|20.424 kDa	20.8	0	71998927	3	Q96KR6	FAM210B	0	0	0	0	0	0	0	0	0	0	0	0	0	0	0	0	0	0	0	0	0	0	0	0	0	0	0	0	0	0	0	0	0	110180	0	0	0	0	0	0	0	0	156480
Persulfide dioxygenase ETHE1, mitochondrial|27.873 kDa	28.3	0	74984600	5	O95571	ETHE1	0	0	0	0	0	0	0	0	0	0	0	0	0	0	0	0	0	0	0	0	0	0	0	0	0	0	0	0	0	0	85475	0	0	0	0	0	0	0	0	0	0	0	0
Fumarylacetoacetate hydrolase domain-containing protein 2A;Fumarylacetoacetate hydrolase domain-containing protein 2B|34.596 kDa	48.1	0	271553360	10	Q96GK7	FAHD2A	0	0	0	0	0	0	0	0	0	0	0	0	0	0	0	0	0	0	0	0	224580	157530	0	0	0	0	0	347370	0	0	0	0	0	0	352790	0	0	0	0	0	299110	548170	456970
Bifunctional methylenetetrahydrofolate dehydrogenase/cyclohydrolase, mitochondrial;NAD-dependent methylenetetrahydrofolate dehydrogenase;Methenyltetrahydrofolate cyclohydrolase|37.895 kDa	68	0	3123666990	21	P13995	MTHFD2	477730	351480	441880	242290	457440	445080	629280	460010	428780	383700	524110	640190	588240	421470	284900	974870	458250	1072500	785710	390430	1275500	1882500	860490	517750	942470	807500	762320	2038100	1382900	1085200	2658000	961320	1350000	1630900	2482100	2403500	1369500	2185700	2162500	1994100	2181600	3647400	8119600
Complex III assembly factor LYRM7|11.955 kDa	54.8	0	2265102050	6	Q5U5X0	LYRM7	683750	310240	360030	0	433070	462530	1076600	647110	706490	0	0	754360	1526500	1975400	851030	2084100	0	1993600	0	0	2704900	4475400	3313300	0	2727100	0	0	4653300	4070400	0	6379600	5892600	1390000	2668100	3842400	3609300	5243100	3535900	6260300	3966200	11446000	11060000	13390000
39S ribosomal protein L14, mitochondrial|15.947 kDa	35.2	0	291761550	4	Q6P1L8	MRPL14	665750	829950	1055700	623960	1052700	621040	1055300	1104000	551300	907960	686690	766280	1546400	915260	198960	845880	152760	691970	636200	566080	1174800	1570900	826590	403950	648020	512410	528690	753890	544150	525300	932300	1061000	498080	880980	1389800	927410	634890	496800	952380	1126600	486390	781260	1788600
Coiled-coil-helix-coiled-coil-helix domain-containing protein 2;Putative coiled-coil-helix-coiled-coil-helix domain-containing protein CHCHD2P9, mitochondrial|15.512 kDa	33.8	0	747083160	4	Q9Y6H1	CHCHD2	876090	865190	413730	799400	1037800	583620	1026300	1229100	880720	1211600	644830	2179000	633860	1060600	639460	1185700	1379500	1400200	1265100	954590	3667400	3713800	4575600	1436900	3417600	1917800	1943300	4901300	3867400	2812800	11675000	10210000	6555100	4046700	6060800	4987100	4712000	6638300	8501200	9583200	8823300	4385700	4889800
Inorganic pyrophosphatase 2, mitochondrial|37.92 kDa	47.9	0	681616194	15	Q9H2U2	PPA2	0	0	0	25901	61403	0	102860	139850	60399	0	75917	157610	113880	54483	143090	0	105630	0	58108	0	325100	363360	349410	78448	0	216130	251490	1007800	568180	86910	850890	1764400	564270	921880	1743400	1462100	1607600	1626000	2729000	5560100	4701700	7476800	10710000
Cat eye syndrome critical region protein 5|46.321 kDa	47.8	0	1383344000	16	Q9BXW7	CECR5	2216600	2558700	4408500	2168600	5396700	3764800	5939800	4835800	3018300	3097900	3369600	5507400	5123900	8220000	5936800	5029100	5123500	9205600	4201200	5289500	9249400	8609400	4636200	4259700	7669700	4813900	4711300	8798800	6410300	6521300	24315000	5244400	3143000	2936100	5630600	4534600	2475000	2378200	2874400	2933400	1848200	4071900	3473100
Cytochrome b5 type B|16.694 kDa	49.3	0	1698023110	4	O43169	CYB5B	879240	0	0	0	0	0	338130	0	0	0	0	0	0	0	0	0	0	0	0	0	596960	0	394660	419230	1138600	862560	0	3413800	4327100	1324100	11191000	3651800	3544600	7609300	3854200	667440	899700	0	0	0	0	0	0
Redox-regulatory protein FAM213A|25.764 kDa	46.3	0	129331295	11	Q9BRX8	FAM213A	0	0	0	0	0	0	0	0	0	0	0	0	0	0	0	0	0	0	0	0	0	0	0	0	0	0	0	0	0	0	0	0	0	0	0	0	0	0	0	0	0	0	0
Transmembrane protein 14C|11.564 kDa	24.1	0	1409923660	2	Q9P0S9	TMEM14C	1784400	1140000	0	0	816090	0	0	0	0	0	0	690430	0	0	0	0	0	0	0	0	885190	0	874790	0	1095700	842560	0	942430	1717300	1244500	2609600	0	0	1389700	1885100	1576600	0	0	0	0	0	0	0
NAD-dependent protein deacetylase sirtuin-3, mitochondrial|43.573 kDa	12	0	15795362	4	Q9NTG7	SIRT3	0	0	0	0	0	0	0	0	0	0	0	0	0	0	0	0	0	0	0	0	0	0	0	0	0	0	0	37302	0	0	50708	0	0	0	0	0	0	0	0	0	0	0	0
NADH-cytochrome b5 reductase 3;NADH-cytochrome b5 reductase 3 membrane-bound form;NADH-cytochrome b5 reductase 3 soluble form|34.234 kDa	66.4	0	1775986196	23	P00387	CYB5R3	393400	91866	97765	113240	128090	97404	195400	138220	160650	250300	214060	0	0	0	0	262690	0	287080	0	0	0	0	149040	185500	256810	0	173160	1420500	926780	761470	2059400	0	493720	540360	271740	0	0	859290	906350	0	433770	311790	0
DNA-(apurinic or apyrimidinic site) lyase;DNA-(apurinic or apyrimidinic site) lyase, mitochondrial|35.554 kDa	30.8	0	63519279	9	P27695	APEX1	0	0	0	0	0	0	0	0	0	0	0	0	0	0	0	0	0	0	0	0	0	0	0	0	0	0	0	0	0	0	0	0	0	0	0	0	0	0	0	0	0	0	0
CDGSH iron-sulfur domain-containing protein 1|12.199 kDa	34.3	0	1120880990	3	Q9NZ45	CISD1	309880	0	0	0	0	0	0	0	0	0	0	602950	522530	0	0	0	0	0	0	0	0	632870	0	0	0	0	0	358140	0	0	0	0	0	0	0	0	0	0	0	636170	0	872870	0
Translational activator of cytochrome c oxidase 1|32.477 kDa	33.3	0	566129372	13	Q9BSH4	TACO1	0	0	0	0	0	0	0	0	0	0	0	0	158060	190790	0	0	0	0	0	0	0	0	144410	191610	186530	133250	0	0	0	0	372480	732820	0	0	0	360280	0	321810	0	458590	0	478530	448960
Mitochondrial amidoxime-reducing component 1|37.499 kDa	40.1	0	53591276	10	Q5VT66	3/1/2001	0	0	0	0	0	0	0	0	0	0	0	57896	0	0	0	0	0	0	0	0	0	61833	0	0	0	0	0	0	0	0	0	0	0	100540	0	0	0	0	0	0	31163	0	51336
Mycophenolic acid acyl-glucuronide esterase, mitochondrial|33.932 kDa	45.4	0	759071364	13	Q9NUJ1	ABHD10	0	0	0	0	0	0	0	0	0	0	0	0	0	0	0	0	0	0	0	0	0	0	34670	0	0	0	0	0	0	0	0	0	0	0	0	0	102440	0	0	201200	214230	152960	865730
Elongation factor Ts, mitochondrial|35.39 kDa	51.4	0	1257484384	14	P43897	TSFM	97554	95489	75840	62643	147710	154270	0	169740	0	186810	0	0	70425	535680	220400	0	287990	0	0	0	0	255180	0	291740	0	0	197660	984340	0	0	400920	0	0	0	0	0	0	0	452680	415550	410450	0	0
Succinyl-CoA ligase [ADP/GDP-forming] subunit alpha, mitochondrial|36.249 kDa	35.8	0	1252469670	10	P53597	SUCLG1	468980	1010700	553260	485030	1491500	524520	1413800	574680	1037600	1174400	971050	4039200	1455600	1514000	1743800	824550	1015600	1341600	0	577000	2503600	1914500	1266800	564770	199210	341370	617100	1403800	0	0	2896400	0	975990	582130	3759600	2185800	384480	1081300	1033100	566840	1728700	3869000	1879700
Armadillo repeat-containing X-linked protein 3|42.5 kDa	47	0	274839391	13	Q9UH62	ARMCX3	82786	0	81175	0	114770	0	191650	116060	80848	151190	0	0	378700	439280	300810	271410	193120	0	0	296930	70124	757380	778550	671590	134330	92007	145290	1072900	1033900	477020	340940	532220	219370	249810	260320	567890	0	0	527290	737130	439260	934980	1218800
Cytochrome c-type heme lyase|30.601 kDa	61.9	0	465164251	15	P53701	HCCS	923660	372840	412800	293900	501690	184450	1081400	848990	840930	840100	645940	2725000	798320	231930	509420	354480	551050	274190	0	346960	1716600	3752500	2303200	604880	2235300	693560	571620	860960	1336800	895680	3708600	3303600	1622900	1535800	3525000	3094800	1806100	1522400	2031800	2825900	1107000	2750500	3460200
Lipoyl synthase, mitochondrial|41.911 kDa	18.3	0	5395450	4	O43766	LIAS	0	0	0	0	0	0	0	0	0	0	0	0	0	0	0	0	0	0	0	0	0	0	0	0	0	0	0	0	0	0	0	0	0	0	0	0	0	0	0	0	0	0	0
Ferrochelatase, mitochondrial|47.862 kDa	25.8	0	88220666	8	P22830	FECH	0	0	0	0	0	0	0	0	0	0	0	0	51047	0	0	0	0	0	0	0	77371	85052	0	52161	89827	0	0	105110	118120	0	0	313070	105730	161340	400330	200120	171930	219080	191860	354150	601660	492160	0
Dihydropteridine reductase|25.789 kDa	38.1	0	84150200	6	P09417	QDPR	0	0	0	0	0	0	0	0	0	0	0	0	0	0	0	0	0	0	0	0	0	0	0	0	0	0	0	0	0	0	0	0	0	0	0	0	0	0	0	0	0	0	0
tRNA pseudouridine synthase A, mitochondrial|47.47 kDa	43.6	0	184798086	19	Q9Y606	PUS1	0	0	0	0	0	0	0	0	0	0	0	0	0	0	0	0	0	0	0	0	0	0	0	0	0	0	0	0	0	0	0	0	0	0	0	0	0	0	0	41199	0	37496	0
Hydroxyacylglutathione hydrolase, mitochondrial|33.805 kDa	37.3	0	50520040	8	Q16775	HAGH	0	0	0	0	0	0	0	0	0	0	0	0	0	0	0	0	0	0	0	0	0	0	0	0	0	0	0	0	0	0	0	0	0	0	0	0	0	0	0	0	0	0	0
Peptide chain release factor 1-like, mitochondrial|43.599 kDa	19.2	0	48977030	7	Q9UGC7	MTRF1L	0	0	0	0	0	0	0	0	0	0	0	0	0	0	0	0	0	0	0	0	0	0	0	0	0	0	0	0	0	0	0	0	0	0	0	0	0	0	0	0	0	0	0
Nucleoside diphosphate-linked moiety X motif 19, mitochondrial|42.233 kDa	45.1	0	193949240	13	A8MXV4	NUDT19	0	0	0	0	0	0	0	0	0	0	0	0	0	0	0	0	0	0	0	0	0	0	0	0	113830	0	0	0	0	0	0	0	0	0	0	0	0	0	0	0	0	0	0
Dimethyladenosine transferase 2, mitochondrial|45.348 kDa	27.8	0	45454541	11	Q9H5Q4	TFB2M	0	0	0	0	0	0	0	0	0	0	0	0	0	0	0	101330	0	0	0	0	0	103140	0	140030	141340	44868	0	104910	228190	153950	339960	0	0	121210	0	210690	116630	0	82592	0	0	0	0
CCA tRNA nucleotidyltransferase 1, mitochondrial|50.127 kDa	27.4	0	95675580	10	Q96Q11	TRNT1	0	0	0	0	0	0	0	0	0	0	0	0	0	0	0	0	0	0	0	0	0	0	0	0	0	0	0	0	0	0	0	0	0	0	0	0	0	0	0	0	0	0	0
Pentatricopeptide repeat-containing protein 2, mitochondrial|43.967 kDa	9.8	0	16253090	4	Q8WV60	PTCD2	0	0	0	0	0	0	0	0	0	0	0	0	0	0	0	0	0	0	0	0	0	0	0	0	0	0	0	0	0	0	0	0	0	0	0	0	0	0	0	0	0	0	0
Methionine aminopeptidase 1D, mitochondrial|37.087 kDa	16.4	0	23186070	4	Q6UB28	METAP1D	0	0	0	0	0	0	0	0	0	0	0	0	0	0	0	0	0	0	0	0	0	0	0	0	0	0	0	0	0	0	0	0	0	0	0	0	0	0	0	0	0	0	0
MICOS complex subunit MIC27|29.159 kDa	58.2	0	293121960	14	Q6UXV4	APOOL	407220	166980	359580	0	290210	102270	511320	164810	278200	457980	393570	683250	1186800	3613700	2511200	3457800	4988100	4372600	1975100	2674800	1702500	620740	108360	0	0	0	0	0	0	0	0	0	0	0	0	0	0	0	0	0	0	0	0
Probable methyltransferase-like protein 15|46.121 kDa	46.4	0	50400310	15	A6NJ78	METTL15	0	0	0	0	0	0	0	0	0	0	0	0	0	0	0	0	0	0	0	0	0	0	0	0	0	0	0	0	0	0	0	0	0	0	0	0	0	0	0	0	0	0	0
39S ribosomal protein L37, mitochondrial|48.117 kDa	49.9	0	472838500	20	Q9BZE1	MRPL37	4563600	6447600	11824000	4371300	5634000	3077700	2874600	1831900	737700	1275200	938390	1840100	1466300	1550100	1220700	990200	1318500	1047900	1774600	732500	1447400	1588600	1553100	1530800	1840500	1441100	1526400	2583500	1931000	1721900	6300300	804610	862030	2468400	3429400	2715500	1196900	1353100	1809100	2413000	1183600	1165100	1186900
Cytochrome c oxidase protein 20 homolog|13.291 kDa	22.9	0	58881990	3	Q5RI15	COX20	0	0	0	0	0	0	439800	0	249350	0	352990	0	713190	0	0	0	0	0	0	0	0	0	0	0	0	0	0	0	0	0	0	0	0	0	0	0	0	0	0	0	0	0	0
Dimethyladenosine transferase 1, mitochondrial|39.542 kDa	46.2	0	176429695	16	Q8WVM0	TFB1M	0	0	0	0	195860	0	114390	140340	0	423290	169250	173900	0	388760	138150	106480	199740	352710	118830	72671	295720	321020	166600	99792	151470	221280	320570	424590	152940	135210	705300	196280	114740	191670	251160	267310	124510	194010	171070	366670	198450	916460	325810
Transmembrane protein 11, mitochondrial|21.541 kDa	17.2	0	216734860	3	P17152	TMEM11	0	0	487310	0	368400	272290	468880	0	288390	0	0	366350	835200	0	0	471650	0	0	902810	0	0	0	0	0	0	0	0	227520	0	1281400	2483400	2916800	0	1291500	1150500	1282300	0	0	778660	0	0	1465200	0
39S ribosomal protein L2, mitochondrial|33.3 kDa	38.4	0	282907220	9	Q5T653	MRPL2	4907400	6246400	2696300	3567900	4621000	1410000	2008700	441420	373010	0	383360	2143000	0	1028900	0	456040	0	1187300	0	728440	1797500	1462900	342090	428090	1614600	1229000	365230	920590	979460	1536100	2337400	914460	1082100	1241600	0	409300	0	783030	1556500	0	769110	1587700	1863900
Complement component 1 Q subcomponent-binding protein, mitochondrial|31.362 kDa	44.3	0	8828074560	9	Q07021	C1QBP	309620	272100	237830	206980	636720	525580	955380	643910	372860	780180	450110	3119200	2216300	2660700	1269100	2646200	3207400	3352400	3108000	2914800	5279700	8702900	2424600	3518300	6994700	3551600	3034300	10850000	7778100	8152500	29114000	30782000	13303000	19777000	20511000	16624000	9437100	10998000	13778000	21427000	15781000	17220000	32632000
Maleylacetoacetate isomerase|24.212 kDa	16.7	0	13676350	2	O43708	GSTZ1	0	0	0	0	0	0	0	0	0	0	0	0	0	0	0	0	0	0	0	0	0	0	0	0	0	0	0	0	0	0	0	0	0	0	0	0	0	0	0	0	0	0	0
Probable tRNA(His) guanylyltransferase|34.83 kDa	12.8	0	4914472	3	Q9NWX6	THG1L	0	0	0	0	0	0	0	0	0	0	0	0	0	0	0	0	0	0	0	0	0	0	0	0	0	0	0	0	0	0	0	0	0	0	0	0	0	0	0	0	0	0	0
Glutaredoxin-related protein 5, mitochondrial|16.628 kDa	33.1	0	295150650	4	Q86SX6	GLRX5	0	0	0	465060	1020700	919280	840550	896200	1019600	206440	161170	913150	905010	433600	1145300	1194500	0	1046000	1252000	0	1676200	1743200	3021600	2065800	1841600	1585100	1466300	2608000	2514800	887140	1748000	1599000	655990	1542700	914630	1891100	1127100	4241000	1969800	2150200	3647400	5274900	2898900
FUN14 domain-containing protein 1|17.177 kDa	18.7	0	7726200	2	Q8IVP5	FUNDC1	0	0	0	0	0	0	0	0	0	0	0	0	0	0	0	0	0	0	0	0	0	0	0	0	0	0	0	0	0	0	0	0	0	0	0	0	0	0	0	0	0	0	0
Hydroxymethylglutaryl-CoA lyase, mitochondrial|34.36 kDa	20.9	0	58606545	5	P35914	HMGCL	0	0	0	0	0	0	0	0	0	0	0	0	0	0	0	0	0	0	0	0	0	0	0	0	0	0	0	0	0	0	0	0	0	0	0	0	0	0	0	0	98955	0	278110
Mitochondrial glutamate carrier 1|34.47 kDa	40.6	0	848575000	14	Q9H936	SLC25A22	0	0	0	0	0	0	0	0	0	0	0	0	0	0	0	0	0	0	0	0	0	0	0	0	0	0	0	0	0	0	0	0	0	0	0	0	0	0	0	0	0	0	0
Ethylmalonyl-CoA decarboxylase|33.698 kDa	42.7	0	36986220	10	Q9NTX5	ECHDC1	0	0	0	0	0	0	0	0	0	0	0	0	0	0	0	0	0	0	0	0	0	0	0	0	0	0	0	0	0	0	0	0	0	0	0	0	0	0	0	0	0	0	0
Queuine tRNA-ribosyltransferase|44.047 kDa	7.4	0	3011300	2	Q9BXR0	QTRT1	0	0	0	0	0	0	0	0	0	0	0	0	0	0	0	0	0	0	0	0	0	0	0	0	0	0	0	0	0	0	0	0	0	0	0	0	0	0	0	0	0	0	0
Mitochondrial ribosome-associated GTPase 1|37.236 kDa	23.7	0	9671328	7	Q9BT17	MTG1	76808	0	0	125810	288970	135050	68368	0	117750	0	120710	167380	0	0	0	94844	106720	117870	0	241300	0	94968	66056	0	0	0	0	0	114320	114780	0	0	0	0	0	0	0	0	160520	0	53665	0	199470
Diablo homolog, mitochondrial|27.131 kDa	40.2	0	217536180	10	Q9NR28	DIABLO	0	0	0	0	0	0	0	0	0	0	0	0	0	0	0	0	0	0	0	0	0	0	0	0	0	0	0	0	0	0	0	0	0	0	0	0	0	0	0	0	0	0	0
COX assembly mitochondrial protein 2 homolog|9.4598 kDa	13.9	0.0012589	9161900	2	Q9NRP2	CMC2	0	0	0	0	0	0	0	0	0	0	0	0	0	0	0	0	0	0	0	0	0	0	0	0	0	0	0	0	0	0	0	0	0	0	0	0	0	0	0	0	0	0	0
Zinc-binding alcohol dehydrogenase domain-containing protein 2|40.14 kDa	9.5	0	11982780	3	Q8N4Q0	ZADH2	0	0	0	0	0	0	0	0	0	0	0	0	0	0	0	0	0	0	0	0	0	0	0	0	0	0	0	0	0	0	0	0	0	0	0	0	0	0	0	0	0	0	0
Uncharacterized protein C6orf203|27.941 kDa	12.9	0	4631130	2	Q9P0P8	C6orf203	0	0	0	0	0	0	0	0	0	0	0	0	0	0	0	0	0	0	0	0	0	0	0	0	0	0	0	0	0	0	0	0	0	0	0	0	0	0	0	0	0	0	0
Dehydrogenase/reductase SDR family member 7B|35.119 kDa	28.3	0	18758618	7	Q6IAN0	DHRS7B	0	0	0	0	0	0	0	0	0	0	0	0	0	0	0	0	0	0	0	0	0	0	0	0	0	0	0	0	0	0	0	0	0	0	0	0	0	0	0	0	0	71048	242230
28S ribosomal protein S18a, mitochondrial|22.184 kDa	30.1	0	83699794	6	Q9NVS2	MRPS18A	374370	4338400	6464400	2741800	985460	274050	2302900	217060	843050	877720	0	2269500	955940	463190	130720	0	476560	774940	0	521020	0	1306700	147620	797890	0	0	0	0	1430500	275920	939970	1252600	411670	427290	398010	0	0	0	0	0	0	0	0
39S ribosomal protein L34, mitochondrial|10.165 kDa	23.9	0	21680210	2	Q9BQ48	MRPL34	642230	980100	1605100	401160	701560	371370	522020	0	0	0	0	0	0	0	0	0	0	0	0	0	0	0	0	0	0	0	0	0	0	0	0	0	0	0	0	0	0	0	0	0	0	0	899910
Peptidyl-tRNA hydrolase ICT1, mitochondrial|23.63 kDa	37.4	0	225464790	8	Q14197	ICT1	8570700	11381000	12453000	6120700	7998300	4064700	4841700	1577500	958040	825720	852300	288130	825410	1065400	356340	541820	375850	321470	339560	0	294850	252100	212320	0	0	0	0	445320	0	0	0	0	0	0	0	0	0	0	0	0	0	0	0
39S ribosomal protein L22, mitochondrial|23.64 kDa	39.8	0	371373910	8	Q9NWU5	MRPL22	7726900	19503000	22156000	9001800	14451000	4744600	6535800	2670300	2594000	2054500	1242500	1656500	963100	1793800	1186800	424020	1022600	376350	283500	1096900	3434700	813580	1146100	1026000	1757500	1199100	1043000	4171800	867690	1281100	2577000	947880	930600	2028900	1577800	579920	1529500	1013300	353090	0	0	847890	0
Growth arrest and DNA damage-inducible proteins-interacting protein 1|25.384 kDa	47.3	0	150699023	8	Q8TAE8	GADD45GIP1	3793600	6052900	5815800	1333700	3871000	2028800	3223100	1844900	381430	388930	0	1457500	1373800	1353500	557250	813810	1085100	0	332540	319620	0	1301000	458220	238020	435350	0	0	164230	158960	0	811500	0	173170	0	194720	155810	0	0	0	0	0	0	0
Uncharacterized protein C2orf47, mitochondrial|32.544 kDa	27.1	0	70792205	8	Q8WWC4	C2orf47	611530	1436900	2188700	457780	1879900	626560	1230900	405110	363750	337720	214600	0	0	0	0	0	0	0	0	0	62606	60506	0	34164	0	152290	0	56997	423870	46442	0	0	76046	390300	0	0	0	610250	431210	536710	437890	910380	1306800
Stomatin-like protein 2, mitochondrial|38.534 kDa	60.4	0	3544061600	20	Q9UJZ1	STOML2	67654000	89774000	129020000	70277000	96167000	41217000	33785000	12028000	10124000	12424000	8408000	17656000	11402000	12927000	9565400	7673700	10256000	8275700	9135000	7312000	9049400	8851900	6646200	4103500	6102000	2746800	2378800	5328500	5548500	2993400	4950900	5565300	3080500	4696600	7006700	4048600	2856500	4130200	4876400	4784000	2580800	4059400	5142100
39S ribosomal protein L39, mitochondrial|38.711 kDa	38.8	0	543336710	15	Q9NYK5	MRPL39	10770000	12991000	20199000	5665700	16356000	4875000	5272000	3021900	1699400	2210200	1169400	3247000	2388800	1761800	1007500	1706800	1504200	1773000	700250	1797800	2465400	3850500	2269100	1687300	2667700	2080700	1231000	2935600	1650400	1996200	5021900	3358700	2287500	2026700	3505000	3995000	909520	763190	1816500	3892900	2579500	1319000	2867800
Protein NipSnap homolog 1|33.31 kDa	33.8	0	650467000	10	Q9BPW8	NIPSNAP1	4265900	4711600	3702100	2704900	5496500	4141600	8079100	6762000	3737700	5021000	4279800	7295500	6038700	4724400	4233300	3744500	4086000	5573100	4895600	6011800	8830400	9575600	6459100	2906500	5469100	3956000	2059100	4569900	3658800	3980500	9850600	8298700	3569200	4768200	6429100	2530800	2598600	3661100	3469800	4965800	3025300	2517600	0
Ribonuclease UK114|14.494 kDa	32.8	0	12451630	3	P52758	HRSP12	0	1075100	0	288110	550670	0	0	0	0	0	0	0	0	0	0	0	542640	334390	0	0	0	0	346310	0	572200	0	0	300580	0	259510	0	0	0	0	0	0	0	0	0	0	0	0	0
28S ribosomal protein S12, mitochondrial|15.173 kDa	8.7	0	40696570	2	O15235	MRPS12	858270	0	811550	539450	762930	0	712290	561000	0	0	0	1906900	0	650060	0	0	395490	0	0	262690	0	1285400	0	0	0	0	261120	412680	0	0	0	0	0	0	0	0	0	0	415750	0	423400	0	0
28S ribosomal protein S15, mitochondrial|29.842 kDa	32.3	0	259716757	11	P82914	MRPS15	808940	1395600	2101000	1272300	4321600	1382900	3969400	4155300	1918100	4631400	3023000	6007900	3477500	2954500	1424600	1584100	1401100	907210	587750	787310	2259100	3117300	1402300	787650	2078000	1717000	1600700	2773500	2438400	1390200	1201900	0	171540	0	0	0	0	0	0	306020	260130	0	457900
Mitochondrial import inner membrane translocase subunit TIM14|12.498 kDa	56.9	0	502419070	9	Q96DA6	DNAJC19	2463200	3023700	7860600	3290300	8403100	5379400	9116300	14137000	8932000	7715600	6248000	5617900	504490	0	0	0	0	0	0	0	0	0	0	0	0	0	0	0	0	0	0	0	0	0	0	0	0	0	0	0	0	0	0
Reactive oxygen species modulator 1|8.1828 kDa	57	0	269618700	3	P60602	ROMO1	2792200	1365500	4465700	1683300	6658200	6296900	7861800	6397300	1525800	1712200	1169100	8937900	3096600	1430100	0	0	0	602290	0	0	0	0	0	0	1370200	1708700	0	0	0	0	0	0	0	743400	829460	0	0	0	0	0	0	0	0
HIG1 domain family member 1A, mitochondrial|10.143 kDa	75.3	0	254845030	4	Q9Y241	HIGD1A	2359400	668240	0	0	1188100	0	0	0	0	0	0	0	0	0	0	0	0	711300	715850	0	753230	791190	750910	936910	0	0	0	0	0	534460	0	0	2387600	3318100	8616400	8386300	4875300	9126300	10232000	0	0	0	0
Cytochrome c oxidase assembly factor 7|25.709 kDa	21.6	0	27771762	5	Q96BR5	COA7	0	0	0	0	0	0	0	0	0	0	0	0	0	0	0	0	0	0	0	0	0	0	0	0	0	0	0	0	0	0	0	0	0	0	0	0	0	0	0	0	0	0	0
Methylglutaconyl-CoA hydratase, mitochondrial|35.608 kDa	21.2	0	20456650	6	Q13825	AUH	0	0	0	0	0	0	0	0	0	0	0	0	0	0	0	0	0	0	0	0	0	0	0	0	0	0	0	0	0	0	0	0	0	0	0	0	0	0	0	0	0	0	0
Transcription factor A, mitochondrial|29.096 kDa	39	0	753217550	15	Q00059	TFAM	0	105230	112620	203680	259500	0	257020	199850	213690	444690	0	378480	438700	231800	602120	218490	442630	357850	0	0	1144100	1134500	169890	964250	1075200	256320	754900	1480000	766630	554840	1391400	1357800	362460	2491300	2619200	1912700	402560	1291700	1508700	1485600	1525200	1739700	2234700
Glutathione S-transferase kappa 1|25.497 kDa	58.8	0	405567219	11	Q9Y2Q3	GSTK1	0	0	0	0	0	0	0	108670	89932	97335	0	164720	0	0	0	0	136210	0	0	166230	170200	238270	246630	167670	214440	0	0	485090	0	153320	0	0	0	0	0	0	0	0	0	280690	255530	339650	0
FUN14 domain-containing protein 2|20.675 kDa	38.6	0	188005640	8	Q9BWH2	FUNDC2	0	0	0	0	0	0	0	0	0	0	0	0	0	0	0	0	0	0	0	0	0	0	0	0	0	0	0	0	0	0	0	0	0	0	0	0	0	0	0	0	0	0	0
Coiled-coil domain-containing protein 58|16.62 kDa	47.2	0	52827100	5	Q4VC31	CCDC58	0	0	0	0	0	0	0	0	0	0	0	0	0	0	0	0	0	0	0	0	0	0	0	0	0	0	0	0	0	0	0	0	0	0	0	0	0	0	0	0	0	0	0
Deoxyuridine 5-triphosphate nucleotidohydrolase, mitochondrial|26.563 kDa	46.8	0	102423310	9	P33316	DUT	0	0	0	0	0	0	0	0	0	0	0	0	0	0	0	0	0	0	0	0	0	0	0	0	0	0	0	139350	0	0	0	0	0	0	0	0	0	0	0	0	0	0	0
Synaptojanin-2-binding protein|15.928 kDa	51	0	379389600	7	P57105	SYNJ2BP	0	0	0	0	0	0	0	0	0	0	0	0	0	0	0	0	0	0	0	0	0	0	0	0	0	0	0	0	0	124410	1031100	570480	0	0	0	0	0	0	0	0	0	0	0
Adenylate kinase 4, mitochondrial|25.268 kDa	61	0	613947040	10	P27144	AK4	0	0	0	0	0	0	142780	0	0	0	0	155380	0	0	0	0	0	0	0	0	0	0	0	0	0	0	0	1045500	0	0	0	0	0	0	0	0	0	0	0	0	0	0	175060
ATP synthase mitochondrial F1 complex assembly factor 1|36.436 kDa	35.1	0	477885750	13	Q5TC12	ATPAF1	0	0	0	0	0	0	0	0	0	0	0	0	0	0	0	0	0	0	0	0	0	0	0	0	0	0	0	0	0	0	0	0	0	0	0	0	0	0	0	144940	0	0	0
Prostaglandin E synthase 2;Prostaglandin E synthase 2 truncated form|41.943 kDa	46.4	0	239734660	15	Q9H7Z7	PTGES2	0	0	0	0	0	0	0	0	0	0	0	0	0	0	0	0	0	0	0	0	0	0	0	0	0	0	0	105640	0	0	0	0	0	0	0	0	0	0	0	0	0	0	0
39S ribosomal protein L19, mitochondrial|33.535 kDa	38	0	503282760	12	P49406	MRPL19	2909000	3243600	3229300	820420	2042500	951070	1012300	1216000	645440	1214400	405270	1378000	911380	1708900	963570	925840	1046500	969680	137300	301610	2726900	1936000	1248700	1075400	1817300	489260	531340	1718400	2087300	1281300	2499500	1999400	904480	1277000	1885800	1489700	1276000	1908200	1768000	1994500	1662700	1731700	3224600
GrpE protein homolog 1, mitochondrial|24.279 kDa	56.2	0	2460263138	14	Q9HAV7	GRPEL1	0	0	0	0	0	0	0	0	0	0	0	0	0	0	0	0	0	0	0	0	0	0	0	0	0	0	0	2777200	0	0	0	0	39812	66291	0	91132	41678	0	168360	100580	0	806160	0
Cytochrome c|11.749 kDa	62.9	0	5901566090	9	P99999	CYCS	384370	0	0	0	0	0	0	0	0	0	0	0	0	0	0	0	0	0	0	0	0	0	0	0	0	0	0	9733200	745550	0	2211900	0	521640	676970	1132500	789850	956750	0	0	0	500310	0	2906400
39S ribosomal protein L16, mitochondrial|28.449 kDa	27.9	0	288857857	7	Q9NX20	MRPL16	0	101650	0	0	85933	0	0	91511	0	0	0	0	0	110200	0	0	0	0	0	0	0	0	0	0	0	0	0	0	0	0	0	0	0	0	0	0	0	0	0	0	0	0	0
Adenylate kinase 2, mitochondrial;Adenylate kinase 2, mitochondrial, N-terminally processed|26.477 kDa	67.4	0	1147540420	15	P54819	AK2	0	0	0	0	0	0	0	0	0	0	0	0	0	0	0	0	0	187550	0	0	0	145360	136700	0	0	0	0	937280	126870	143220	155740	0	0	0	0	203090	0	189500	310980	333590	238920	0	0
Mitochondrial import receptor subunit TOM20 homolog|16.298 kDa	26.9	0	835419830	3	Q15388	TOMM20	0	0	0	0	0	0	0	2503400	0	3040400	0	2287500	1440900	2384000	2093700	0	2724800	3221700	0	3001900	0	0	0	0	0	0	0	0	3241400	0	2052900	0	0	0	2175200	1971800	0	0	2551300	0	0	0	0
28S ribosomal protein S7, mitochondrial|28.134 kDa	47.5	0	488705780	12	Q9Y2R9	MRPS7	599750	424100	541420	824800	1280900	626570	2237600	1190000	2344500	3433200	2957300	4615700	3130300	3720600	2313400	2439700	2355800	2508200	1343200	2858100	3453800	3083600	2200600	1060800	143370	485670	108320	167340	0	499730	0	158740	307360	89232	207580	267570	0	0	0	102670	0	0	0
Metaxin-1|51.462 kDa	24.9	0	248981477	11	Q13505	MTX1	1413800	1175800	1554800	668040	899770	823770	1538400	1218900	740060	887050	252950	1823000	1173600	1288200	806360	680440	547790	724650	526450	801210	1623300	2081100	1459100	1219700	1096900	981140	1241000	2107000	1973600	1414300	2667700	1857700	1337500	1374600	2536800	2401400	1426500	1410900	662820	156200	87366	0	0
Mimitin, mitochondrial|19.856 kDa	68.6	0	516715399	14	Q8N183	NDUFAF2	2133500	1485400	1863600	377150	386210	671230	1832700	3756100	877420	1729200	1050000	6045400	3215900	4980500	5849000	8402500	8194000	3526700	1529900	1731900	1203200	634910	0	0	0	0	0	0	0	0	0	0	0	0	0	0	0	0	0	0	0	0	0
28S ribosomal protein S28, mitochondrial|20.843 kDa	41.7	0	365706202	7	Q9Y2Q9	MRPS28	257270	1910700	3049200	1560500	2765200	1954000	3855200	3391800	3109600	4509600	2284100	9491800	6092000	5964500	3362500	3280600	3375200	3707600	2277000	1748500	3922800	3433800	1774400	1017000	1535000	1049100	673330	1104700	536240	536870	747940	619840	701730	549030	1126100	0	0	294590	235130	782320	470900	763920	0
2-methoxy-6-polyprenyl-1,4-benzoquinol methylase, mitochondrial|37.14 kDa	28.1	0	25313150	8	Q5HYK3	COQ5	0	0	0	0	0	0	0	0	0	0	0	0	0	0	0	0	0	0	0	0	0	0	0	0	0	0	0	0	0	0	0	0	0	0	0	0	0	0	0	0	0	0	0
Apoptosis regulator BAX|21.184 kDa	41.1	0	44048450	6	Q07812	BAX	0	0	0	0	0	0	0	0	0	0	0	0	0	0	0	0	0	0	0	0	0	0	0	0	0	0	0	0	238540	0	382900	507690	212050	454840	827370	412600	0	0	0	0	0	0	0
Iron-sulfur cluster co-chaperone protein HscB, mitochondrial|27.422 kDa	37.4	0	56660970	8	Q8IWL3	HSCB	0	0	0	0	0	0	0	0	0	0	0	0	0	0	0	0	0	0	0	0	0	0	0	0	0	0	0	0	0	0	0	0	0	0	0	0	0	0	0	0	0	0	0
Tetratricopeptide repeat protein 19, mitochondrial|42.456 kDa	16.6	0	11248720	5	Q6DKK2	TTC19	0	0	0	0	0	0	0	0	0	0	0	0	0	0	0	0	0	0	0	0	0	0	0	0	0	0	0	0	0	0	0	0	0	0	0	0	0	0	0	0	0	0	0
Oxidoreductase NAD-binding domain-containing protein 1|34.854 kDa	23.1	0	29260160	6	Q96HP4	OXNAD1	0	0	0	0	0	0	0	0	0	0	0	0	0	0	0	0	0	0	0	0	0	0	0	0	0	0	0	0	0	0	0	0	0	0	0	0	0	0	0	0	0	0	0
NADH dehydrogenase (ubiquinone) complex I, assembly factor 6|38.176 kDa	19.2	0	8748549	5	Q330K2	NDUFAF6	0	0	0	0	0	0	0	0	0	0	0	0	0	0	0	0	0	0	0	0	0	0	0	0	0	0	0	0	0	0	0	0	0	0	0	0	0	0	0	0	0	0	0
Protein SCO2 homolog, mitochondrial|29.81 kDa	36.8	0	150111850	7	O43819	SCO2	291090	129740	223980	240710	555430	621190	764980	1546000	1354800	1074700	1378700	923350	0	0	0	0	0	0	0	0	0	0	0	0	0	0	0	0	0	0	0	0	0	0	0	0	0	0	0	0	0	0	0
Phosphatidylglycerophosphatase and protein-tyrosine phosphatase 1|22.843 kDa	56.7	0	85205380	12	Q8WUK0	PTPMT1	0	0	0	0	0	0	0	0	0	0	0	0	0	0	0	0	0	0	0	0	0	0	0	0	0	0	0	116950	62097	0	75382	87093	54051	98963	68213	85499	78451	49723	65797	0	0	0	0
Heme-binding protein 1|21.097 kDa	48.1	0	22202050	6	Q9NRV9	HEBP1	0	0	0	0	0	0	0	0	0	0	0	0	0	0	0	0	0	0	0	0	0	0	0	0	0	0	0	0	0	0	0	0	0	0	0	0	0	0	0	0	0	0	0
Cytochrome c oxidase assembly protein COX19|10.394 kDa	22.2	0	43789500	2	Q49B96	COX19	0	0	0	0	0	0	0	0	0	0	0	0	0	0	0	0	0	0	0	0	0	0	0	0	0	0	0	0	0	0	0	0	0	0	0	0	0	0	0	0	0	0	0
Proline synthase co-transcribed bacterial homolog protein|30.344 kDa	22.9	0	34975110	5	O94903	PROSC	0	0	0	0	0	0	0	0	0	0	0	0	0	0	0	0	0	0	0	0	0	0	0	0	0	0	0	0	0	0	0	0	0	0	0	0	0	0	0	0	0	0	0
Epimerase family protein SDR39U1|31.076 kDa	32.4	0	131228279	7	Q9NRG7	SDR39U1	0	0	0	0	0	0	0	0	0	0	0	0	0	0	0	0	0	0	0	0	0	0	0	0	0	0	0	0	0	0	0	0	0	0	0	0	0	0	0	0	0	0	0
Glutamyl-tRNA(Gln) amidotransferase subunit C, mitochondrial|15.086 kDa	47.1	0	44648400	5	O43716	GATC	0	0	0	0	0	0	0	0	0	0	0	0	0	0	0	0	0	0	0	0	0	0	0	0	0	0	0	0	0	0	0	0	0	0	0	0	0	0	0	0	0	0	0
Ribosome-recycling factor, mitochondrial|29.277 kDa	36.6	0	67936390	8	Q96E11	MRRF	0	0	0	0	0	0	0	0	0	0	0	0	0	0	417590	0	0	0	0	0	0	0	0	0	0	0	0	0	0	0	0	0	0	0	0	0	0	0	0	0	0	0	0
Lysophosphatidic acid phosphatase type 6|48.886 kDa	7.5	0	7479620	2	Q9NPH0	ACP6	0	0	0	0	0	0	0	0	0	0	0	0	0	0	0	0	0	0	0	0	0	0	0	0	0	0	0	0	0	0	0	0	0	0	0	0	0	0	0	0	0	0	0
5-formyltetrahydrofolate cyclo-ligase|23.255 kDa	20.7	0	16531950	3	P49914	MTHFS	0	0	0	0	0	0	0	0	0	0	0	0	0	0	0	0	0	0	0	0	0	0	0	0	0	0	0	0	0	0	0	0	0	0	0	0	0	0	0	0	0	0	0
O-acetyl-ADP-ribose deacetylase MACROD1|35.505 kDa	12.6	0	68911800	3	Q9BQ69	MACROD1	0	0	0	0	0	0	0	0	0	0	0	0	0	0	0	0	0	0	0	0	0	0	0	0	0	0	0	0	0	0	0	0	0	0	0	0	0	0	0	0	0	0	0
Hydroxyacyl-coenzyme A dehydrogenase, mitochondrial|34.293 kDa	73.6	0	3863506550	19	Q16836	HADH	0	0	0	0	0	0	0	0	0	0	0	0	0	0	0	0	0	0	0	0	0	0	0	0	0	0	0	1479600	146630	0	196830	451150	0	482150	1053400	438330	1063900	0	2107200	2352100	2474700	4395300	7980500
Iron-sulfur cluster assembly 1 homolog, mitochondrial|14.179 kDa	43.4	0	38418960	4	Q9BUE6	ISCA1	0	0	0	0	0	0	0	0	0	0	0	0	0	0	0	0	0	0	0	0	0	0	0	0	0	0	0	0	0	0	0	0	0	0	0	0	0	0	0	0	0	0	0
5-methylcytosine rRNA methyltransferase NSUN4|43.088 kDa	19.8	0	29516930	7	Q96CB9	NSUN4	0	0	0	0	0	0	0	0	0	0	0	0	0	0	0	0	0	0	0	0	0	0	0	0	0	0	0	0	0	0	0	0	0	0	0	0	0	0	0	0	0	0	0
Oxidoreductase HTATIP2|30.13 kDa	33.3	0	109500000	9	Q9BUP3-3	HTATIP2	0	0	0	0	0	0	0	0	0	0	0	0	0	0	0	0	0	0	0	0	0	0	0	0	0	0	0	0	0	0	0	0	0	0	0	0	0	0	0	0	0	0	0
Valacyclovir hydrolase|32.542 kDa	32	0	44617550	9	Q86WA6	BPHL	0	0	0	0	0	0	0	0	0	0	0	0	0	0	0	0	0	0	0	0	0	0	0	0	0	0	0	0	0	0	0	0	0	0	0	0	0	0	0	0	0	0	0
Histidine triad nucleotide-binding protein 3|20.361 kDa	21.4	0	29677670	3	Q9NQE9	HINT3	0	0	0	0	0	0	0	0	0	0	0	0	0	0	0	0	0	0	0	0	0	0	0	0	0	0	0	0	288430	0	0	0	0	0	0	0	0	0	0	0	0	0	0
Mitochondrial import receptor subunit TOM34|34.559 kDa	25.6	0	15111330	7	Q15785	TOMM34	0	0	0	0	0	0	0	0	0	0	0	0	0	0	0	0	0	0	0	0	0	0	0	0	0	0	0	0	0	0	0	0	0	0	0	0	0	0	0	0	0	0	0
Phytanoyl-CoA dioxygenase, peroxisomal|38.538 kDa	17.2	0	15960780	6	O14832	PHYH	0	0	0	0	0	0	0	0	0	0	0	0	0	0	0	0	0	0	0	0	0	0	0	0	0	0	0	0	0	0	0	0	0	0	0	0	0	0	0	0	0	0	0
Mitochondrial import inner membrane translocase subunit TIM50|39.646 kDa	34	0	2005412760	9	Q3ZCQ8	TIMM50	1346300	529430	393380	122470	0	272390	414200	719210	415020	770450	559360	632470	242830	0	133130	126240	0	319250	263820	311000	267130	0	0	0	0	0	0	1256100	236040	218180	409130	245460	138120	0	765970	566510	312760	198650	286540	1195700	1339500	1106600	3827400
Protein SCO1 homolog, mitochondrial|33.814 kDa	25.9	0	270789634	12	O75880	SCO1	50134	0	0	0	0	0	0	0	0	0	0	0	0	0	0	0	0	0	0	0	0	0	0	0	0	0	0	0	0	0	0	0	0	0	0	0	0	0	0	0	0	0	0
RNA pseudouridylate synthase domain-containing protein 3|38.46 kDa	25.4	0	62005959	8	Q6P087	RPUSD3	0	0	0	53004	70367	0	95471	152620	55411	0	0	107080	0	210080	61797	0	140600	108270	72403	88777	105460	104400	168800	138280	233900	58216	0	411270	156560	346150	139700	208270	57939	145770	100840	132050	58087	276110	102330	0	0	133070	152170
Retinol dehydrogenase 13|35.932 kDa	47.7	0	94406144	13	Q8NBN7	RDH13	0	0	0	0	0	0	0	0	0	0	0	0	0	0	0	0	0	0	0	0	0	0	75954	0	0	0	0	0	0	0	0	0	0	0	0	0	0	0	0	0	0	0	225860
5-demethoxyubiquinone hydroxylase, mitochondrial|24.277 kDa	26.3	0	58424600	5	Q99807	COQ7	0	0	0	0	0	0	0	0	0	0	0	0	0	0	0	0	0	0	0	0	0	0	0	0	0	0	0	0	0	0	0	0	0	0	0	0	0	0	0	0	0	0	0
Retinol dehydrogenase 14|36.864 kDa	26.2	0	47993250	7	Q9HBH5	RDH14	0	0	0	0	0	0	0	0	0	0	0	0	0	0	0	0	0	0	0	0	0	0	0	0	0	0	0	0	0	0	0	0	0	0	0	0	0	0	0	0	0	0	0
Mitochondrial import inner membrane translocase subunit TIM16|13.825 kDa	57.6	0	519284830	6	Q9Y3D7	PAM16	502460	2289600	381050	151200	622410	1444700	9509300	6675700	4827300	3965600	3760400	3110700	581420	212380	0	0	0	0	0	0	0	0	0	0	0	0	0	0	0	0	0	0	0	0	0	0	0	0	0	0	0	0	0
Dephospho-CoA kinase domain-containing protein|26.55 kDa	28.6	0	29210207	6	Q8WVC6	DCAKD	111640	65386	62205	0	78945	0	319860	0	112470	0	62659	0	0	0	0	0	0	0	0	0	0	0	0	0	0	0	0	0	0	0	0	0	0	0	0	0	0	0	0	0	0	0	46128
Mitochondrial genome maintenance exonuclease 1|39.42 kDa	44.2	0	243935664	17	Q9BQP7	MGME1	0	0	0	0	0	0	0	0	0	0	0	0	0	0	0	0	0	0	0	0	0	0	0	0	0	0	0	135730	0	0	184610	0	108640	278150	136880	328610	0	187190	0	0	266040	274030	430270
Guanylate kinase|23.782 kDa	76.1	0	259858380	13	Q16774-2	GUK1	0	0	0	0	0	0	0	0	0	0	0	0	0	0	0	0	0	0	0	0	0	0	0	0	0	0	0	0	0	0	0	0	0	0	0	0	0	0	0	0	0	0	0
Regulator of microtubule dynamics protein 1|35.808 kDa	38.2	0	96215640	12	Q96DB5	RMDN1	0	0	0	0	0	0	0	0	0	0	0	0	0	0	0	0	0	0	0	0	0	0	0	0	0	0	0	0	0	0	0	0	0	0	0	0	0	0	0	0	0	0	0
39S ribosomal protein L11, mitochondrial|20.683 kDa	67.7	0	1149729876	14	Q9Y3B7	MRPL11	312890	188630	318960	0	97190	0	0	60554	0	0	0	0	0	0	0	0	0	0	0	0	0	0	0	0	0	0	0	1162400	0	0	114100	0	0	198890	0	0	0	0	228850	0	0	0	0
Catechol O-methyltransferase|30.037 kDa	36.5	0	106648763	7	P21964	COMT	0	0	0	0	0	0	0	0	0	0	0	0	0	0	0	0	0	0	0	0	0	0	0	0	0	0	0	0	0	0	0	0	0	0	0	0	0	0	0	0	40304	0	0
Protein FAM210A|30.776 kDa	25.7	0	52475150	7	Q96ND0	FAM210A	0	0	0	0	0	0	0	0	0	0	0	0	0	0	0	0	0	0	0	0	0	0	0	0	0	0	0	0	0	0	0	0	0	0	0	0	0	0	0	0	0	0	0
Aflatoxin B1 aldehyde reductase member 2|39.589 kDa	21.7	0	119420570	7	O43488	AKR7A2	0	0	0	0	0	0	0	0	0	0	0	0	0	0	0	0	0	0	0	0	0	0	0	0	0	0	0	0	0	0	0	0	0	0	0	0	0	0	0	0	0	0	0
Thiosulfate sulfurtransferase|33.429 kDa	36.7	0	374866937	9	Q16762	TST	0	0	0	0	108280	95106	322380	239460	125730	298800	289520	381910	446820	950030	0	173190	141470	104390	0	332150	592720	788850	643860	343760	499120	0	174740	560060	0	280880	475590	0	399680	362120	559830	0	0	0	0	1047700	0	879540	0
Acylpyruvase FAHD1, mitochondrial|24.843 kDa	60.7	0	334039390	10	Q6P587	FAHD1	1424700	0	241970	608180	1235900	746200	1935000	1223200	579650	784510	537960	2331000	1753400	2839400	864460	1369800	1883800	2192100	1814500	1835700	2861300	3605300	1463700	989950	1159900	965500	818990	2069000	996130	509960	3055700	3645500	1756000	1897200	2651500	1522200	567690	943430	1117500	1490900	1163000	1453300	2073300
Surfeit locus protein 1|33.331 kDa	17.3	0	59087057	5	Q15526	SURF1	0	0	0	0	0	0	275380	0	262730	0	0	0	0	0	0	0	0	0	0	0	0	0	0	0	0	0	0	0	0	0	0	0	0	0	0	0	0	0	0	0	0	0	289980
Non-specific lipid-transfer protein|58.993 kDa	32.2	0	119000230	17	P22307	SCP2	0	0	0	0	0	0	0	0	0	0	0	0	0	0	0	0	0	0	0	0	0	0	0	0	0	0	0	0	0	0	0	0	0	0	0	0	0	0	0	0	0	0	0
28S ribosomal protein S11, mitochondrial|20.616 kDa	37.1	0	150999440	6	P82912	MRPS11	0	483250	146970	641560	731900	0	1464900	1316700	1161300	1378700	1501200	4880300	1048900	1980300	761040	1062100	1202600	840040	1316800	474960	2241600	2094300	1471800	775540	453530	0	0	0	0	0	0	0	0	0	0	0	0	411120	666150	0	0	0	0
Beta-lactamase-like protein 2|32.805 kDa	24.3	0	25729580	6	Q53H82	LACTB2	0	0	0	0	0	0	0	0	0	0	0	0	0	0	0	0	0	0	0	0	0	0	0	0	0	0	0	0	0	0	0	0	0	0	0	0	0	0	0	0	0	0	0
Armadillo repeat-containing protein 10|33.85 kDa	41.9	0	75233150	8	Q8N2F6-2	ARMC10	0	0	0	0	0	0	0	0	0	0	0	0	0	0	0	0	0	0	0	0	0	0	0	0	0	0	0	0	0	0	0	0	0	0	0	0	0	0	0	0	0	0	0
Nucleoside diphosphate kinase 6|21.142 kDa	23.7	0	25177124	4	O75414	NME6	0	0	0	0	0	0	0	0	0	0	0	0	0	168290	0	0	271100	501070	0	0	195400	277210	389840	0	119350	0	152510	245120	265600	285660	390550	611970	181500	242170	0	0	65593	256340	0	81984	0	269590	0
UPF0598 protein C8orf82|23.889 kDa	19.9	0	37113547	4	Q6P1X6	C8orf82	0	0	0	0	0	0	101790	0	0	0	0	108930	0	117300	0	0	0	0	0	114350	119150	119940	0	49015	134170	66596	0	199220	0	71123	167470	139720	95184	135400	263600	260390	0	198930	179630	198180	331780	344990	179000
3-mercaptopyruvate sulfurtransferase|33.178 kDa	61.3	0	113402409	13	P25325	MPST	0	0	0	0	0	0	0	0	0	0	0	0	0	0	0	0	0	0	0	0	0	0	0	0	0	0	0	0	0	0	434080	342700	0	0	0	121200	0	0	0	0	145170	498740	0
Protein NipSnap homolog 2|33.742 kDa	22.7	0	168357310	7	O75323	GBAS	1100500	882350	590160	2050200	2395600	2431100	3484700	224130	614340	2349500	1952600	923240	1071000	1382800	1125300	812140	854750	854030	687980	1036100	1437000	1609600	524330	365500	539670	302750	0	563870	645990	436990	569880	688070	356350	636250	690970	0	659500	462880	533740	709460	407930	610850	825820
Ubiquinone biosynthesis O-methyltransferase, mitochondrial|41.054 kDa	10	0	20778290	3	Q9NZJ6	COQ3	0	0	0	0	0	0	0	0	0	0	0	0	0	0	0	0	0	0	0	0	0	0	0	0	0	0	0	0	0	0	0	0	0	0	0	0	0	0	0	0	0	0	0
Protein FAM162A|17.342 kDa	31.8	0	948205890	6	Q96A26	FAM162A	587710	0	0	0	0	0	0	0	179130	0	0	0	0	0	0	0	0	0	0	0	737120	181620	0	446590	0	0	302770	1520200	645140	0	1373600	4282000	2317100	7939300	3500700	2978300	2485000	0	0	2207500	2735600	4340700	3771100
39S ribosomal protein L54, mitochondrial|15.819 kDa	48.6	0	164533900	3	Q6P161	MRPL54	0	0	0	0	0	0	0	0	0	0	0	0	0	0	0	0	0	0	0	0	0	0	0	0	0	0	0	0	0	0	0	0	0	0	0	0	0	0	0	0	0	0	0
39S ribosomal protein L32, mitochondrial|21.405 kDa	12.2	0	41262330	2	Q9BYC8	MRPL32	0	0	0	498950	523560	0	0	0	0	0	0	0	0	0	0	0	0	0	0	0	0	0	0	0	0	0	0	0	0	0	0	0	0	475610	0	0	0	0	0	0	0	0	0
Methionine-R-sulfoxide reductase B2, mitochondrial|19.536 kDa	11	0	5318650	2	Q9Y3D2	MSRB2	0	0	0	0	0	0	0	0	0	0	0	0	0	0	0	0	0	0	0	0	0	0	0	0	0	0	0	0	0	0	0	0	0	0	0	0	0	0	0	0	0	0	0
Reticulon-4-interacting protein 1, mitochondrial|43.589 kDa	28.8	0	19790460	10	Q8WWV3	RTN4IP1	0	0	0	0	0	0	0	0	0	0	0	0	0	0	0	0	0	0	0	0	0	0	0	0	0	0	0	0	0	0	0	0	0	0	0	0	0	0	0	0	0	0	0
Mitochondrial import inner membrane translocase subunit Tim21|28.202 kDa	22.2	0	22173981	6	Q9BVV7	TIMM21	0	117430	352350	0	198930	173880	0	346460	292510	662190	232330	266210	230340	162730	0	0	0	0	0	0	0	0	0	0	0	0	0	0	0	0	0	0	0	0	0	0	0	107180	0	0	0	0	0
Golgi phosphoprotein 3|33.81 kDa	11.4	0	3162920	2	Q9H4A6	GOLPH3	0	0	0	0	0	0	0	0	0	0	0	0	0	0	0	0	0	0	0	0	0	0	0	0	0	0	0	0	0	0	0	0	0	0	0	0	0	0	0	0	0	0	0
Thymidylate kinase|23.819 kDa	35.8	0	23589260	8	P23919	DTYMK	0	0	0	0	0	0	0	0	0	0	0	0	0	0	0	0	0	0	0	0	0	0	0	0	0	0	0	0	0	0	0	0	0	0	0	0	0	0	0	0	0	0	0
Protein FAM136A|15.641 kDa	19.6	0	33095280	4	Q96C01	FAM136A	0	0	0	0	0	0	0	0	0	0	0	0	0	0	0	0	0	0	0	0	0	0	0	0	0	0	0	0	0	0	0	0	0	0	0	0	0	0	0	0	0	0	0
Lysophospholipase-like protein 1|26.316 kDa	26.2	0	24713700	5	Q5VWZ2	LYPLAL1	0	0	0	0	0	0	0	0	0	0	0	0	0	0	0	0	0	0	0	0	0	0	0	0	0	0	0	0	0	0	0	0	0	0	0	0	0	0	0	0	0	0	0
Peroxiredoxin-6|25.035 kDa	41.1	0	85061065	9	P30041	PRDX6	0	0	32809	0	26542	0	0	67889	0	0	53359	0	0	0	0	0	0	0	0	0	0	94940	0	146970	0	0	0	0	0	0	0	0	0	0	0	0	167240	0	174290	281170	163470	233810	403920
Coiled-coil domain-containing protein 127|30.834 kDa	23.8	0	14903840	7	Q96BQ5	CCDC127	0	0	0	0	0	0	0	0	0	0	0	0	0	0	0	0	0	0	0	0	0	0	0	0	0	0	0	0	0	0	0	0	0	0	0	0	0	0	0	0	0	0	0
Haloacid dehalogenase-like hydrolase domain-containing protein 3|28 kDa	32.7	0	66285180	7	Q9BSH5	HDHD3	0	0	0	0	0	0	0	0	0	0	0	0	0	0	0	0	0	0	0	0	0	0	0	0	0	0	0	0	0	0	0	0	0	0	0	0	0	0	0	0	0	0	0
GTP:AMP phosphotransferase AK3, mitochondrial|25.565 kDa	69.2	0	447454300	17	Q9UIJ7	AK3	0	0	0	0	0	0	0	0	0	0	0	0	0	0	0	0	0	0	0	0	0	0	0	0	0	0	0	0	0	0	0	0	0	0	0	0	0	0	0	0	0	0	0
Iron-sulfur cluster assembly 2 homolog, mitochondrial|16.476 kDa	31.2	0	13833891	4	Q86U28	ISCA2	0	0	0	0	0	0	0	0	0	0	0	0	0	0	0	0	0	0	0	0	0	0	0	0	0	0	0	0	0	0	0	0	0	0	0	0	0	0	0	0	0	0	0
Isopentenyl-diphosphate Delta-isomerase 1|26.319 kDa	23.3	0	17876450	4	Q13907	IDI1	0	0	0	0	0	0	0	0	0	0	0	0	0	0	0	0	0	0	0	0	0	0	0	0	0	0	0	0	0	0	0	0	0	0	0	0	0	0	0	0	441820	0	0
28S ribosomal protein S36, mitochondrial|11.466 kDa	69.9	0	128419030	6	P82909	MRPS36	8603300	2235700	170460	0	0	0	0	0	0	0	0	0	0	0	0	0	0	0	0	0	0	0	0	0	0	0	0	0	0	0	0	0	0	0	0	0	0	0	0	0	0	735320	850520
Succinate dehydrogenase assembly factor 1, mitochondrial|12.806 kDa	20	0.0093985	6086190	2	A6NFY7	SDHAF1	0	0	0	0	0	0	0	0	0	0	0	0	0	0	0	0	0	0	0	0	0	0	0	0	0	0	0	0	0	0	0	0	0	0	0	0	0	0	0	0	0	0	0
Putative ribonuclease|14.268 kDa	12.1	0.0046693	47902300	2	P58557-2	YBEY	0	0	0	0	0	0	0	0	0	0	0	0	0	0	0	0	0	0	0	0	0	0	0	0	0	0	0	0	0	0	0	0	0	0	0	0	0	0	0	0	0	0	0
Alpha/beta hydrolase domain-containing protein 11|34.69 kDa	37.1	0	72775500	9	Q8NFV4	ABHD11	0	0	0	0	0	0	0	0	0	0	0	0	0	0	0	0	0	0	0	0	0	0	0	0	0	0	0	0	0	0	0	0	0	0	0	0	0	0	0	0	0	0	0
SPRY domain-containing protein 4|23.128 kDa	34.8	0	51492660	6	Q8WW59	SPRYD4	0	0	0	0	0	0	0	0	0	0	0	0	0	0	0	0	0	0	0	0	0	0	0	0	0	0	0	0	0	0	0	0	0	0	0	0	0	0	0	0	0	0	0
[Pyruvate dehydrogenase [acetyl-transferring]]-phosphatase 2, mitochondrial|59.977 kDa	18	0	10330317	8	Q9P2J9	PDP2	0	0	0	0	0	0	0	0	0	0	0	0	0	0	0	0	0	0	0	0	0	0	0	0	0	0	0	0	0	0	0	0	0	0	0	0	0	0	0	0	0	0	0
Acyl-coenzyme A thioesterase THEM4|27.129 kDa	26.7	0	46517550	6	Q5T1C6	THEM4	0	0	0	0	0	0	0	0	0	0	0	0	0	0	0	0	0	0	0	0	0	0	0	0	0	0	0	0	0	0	0	0	0	0	0	0	0	0	0	0	0	0	0
Small integral membrane protein 8|11.059 kDa	23.7	0	23454100	2	Q96KF7	SMIM8	0	0	0	0	0	0	0	0	0	0	0	0	0	0	0	0	0	0	0	0	0	0	0	0	0	0	0	0	0	0	0	0	0	0	0	0	0	0	0	0	0	0	0
Coenzyme Q-binding protein COQ10 homolog B, mitochondrial|27.07 kDa	13	0	1941730	3	Q9H8M1	COQ10B	0	0	0	0	0	0	0	0	0	0	0	0	0	0	0	0	0	0	0	0	0	0	0	0	0	0	0	0	0	0	0	0	0	0	0	0	0	0	0	0	0	0	0
Dehydrogenase/reductase SDR family member 4|29.537 kDa	23	0	94602370	7	Q9BTZ2	DHRS4	0	0	0	0	0	0	0	0	0	0	0	0	0	0	0	0	0	0	0	0	0	0	0	0	0	0	0	0	0	0	0	0	0	0	0	0	0	0	0	0	0	320410	0
YrdC domain-containing protein, mitochondrial|29.328 kDa	22.9	0	7065570	6	Q86U90	YRDC	0	0	0	0	0	0	0	0	0	0	0	0	0	0	0	0	0	0	0	0	0	0	0	0	0	0	0	0	0	0	0	0	0	0	0	0	0	0	0	0	0	0	0
Cytochrome c oxidase assembly protein COX11, mitochondrial|31.43 kDa	21.4	0	31840937	5	Q9Y6N1	COX11	0	0	0	0	0	0	0	0	0	0	0	0	0	0	0	0	0	0	0	0	0	0	0	0	0	0	0	0	0	0	0	509560	0	501260	1283300	1863100	551250	469910	1053100	298070	0	0	0
Iron-sulfur cluster assembly enzyme ISCU, mitochondrial|17.999 kDa	10.2	0.0008547	6915689	2	Q9H1K1	ISCU	0	0	0	0	229360	216820	0	0	0	189140	0	441200	0	0	0	0	0	0	0	0	0	0	0	0	0	0	0	0	0	0	0	73256	0	0	0	0	0	0	0	0	0	452830	287590
NADH dehydrogenase [ubiquinone] 1 alpha subcomplex assembly factor 4|20.266 kDa	53.1	0	487296718	10	Q9P032	NDUFAF4	0	0	315130	0	0	375220	1282500	1991200	790690	2018600	1091300	3319800	5392100	12987000	8061200	3789300	499810	0	226380	172500	0	0	0	299580	0	727660	655700	2147800	5987400	5905600	16904000	26404000	10956000	5891500	12142000	12426000	2690400	470850	272660	0	0	1810000	6274200
NADH dehydrogenase [ubiquinone] 1 alpha subcomplex assembly factor 3|20.35 kDa	41.8	0	548412748	6	Q9BU61	NDUFAF3	496690	707600	842840	0	1261000	876710	892850	2052000	2497200	2285700	1470000	4072300	7400900	12125000	11517000	1669100	1147600	1183500	0	766720	0	384580	302220	688890	1005400	0	621200	2240100	5222100	5896500	20491000	25126000	6300200	7988800	10929000	10880000	6420000	2217500	1651300	2151100	1251200	2439500	10866000
Complex I assembly factor TIMMDC1, mitochondrial|32.177 kDa	45.6	0	334165628	13	Q9NPL8	TIMMDC1	142010	203060	98452	108660	891240	1185200	2505800	1994600	1289000	2367000	1332400	3456200	5404300	12985000	8391800	2071400	321100	1422200	512950	0	113810	106060	85006	0	100140	0	297560	650530	2392900	4569600	17834000	22821000	5385100	5573300	6690400	12018000	1744700	0	0	0	0	0	0
Isocitrate dehydrogenase [NAD] subunit beta, mitochondrial|42.183 kDa	57.9	0	1747495420	21	O43837	IDH3B	787020	1357200	1792600	1220100	2475400	1264700	4332300	1663200	1851100	2344700	1647700	5996900	3716100	6078200	3468600	3326400	3445500	3581100	2942800	3525700	6228900	6188800	4635200	4294100	4830000	2220500	4389600	7751800	12260000	30351000	120780000	104590000	32045000	27516000	14548000	8685300	4258700	5208500	6696500	7657200	4219500	6616400	9045200
Isocitrate dehydrogenase [NAD] subunit gamma, mitochondrial|42.794 kDa	55.5	0	1118156331	16	P51553	IDH3G	392770	774580	704860	371240	732200	531610	2121000	206390	516520	286260	328680	5602500	4311400	4229100	1685400	1083900	1648700	1289000	1672500	2080600	4345300	4683300	1512800	2025100	3149900	2152600	1729600	4474700	7306600	15064000	97523000	107560000	18863000	15529000	7944200	3488400	2543300	1898600	2733700	2702800	1958100	2707000	3105200
Bcl-2 homologous antagonist/killer|23.408 kDa	33.2	0	368735732	5	Q16611	BAK1	0	78328	86500	0	117230	136100	0	331730	124150	129160	149030	150490	178390	183330	242300	335020	559270	747080	1367000	1132500	1480300	1059300	406030	1788200	1120300	2354100	662720	2791500	6888400	6625900	21956000	19044000	6711200	9117300	15628000	2748000	0	0	936030	883280	439410	594400	2319000
28S ribosomal protein S27, mitochondrial|47.611 kDa	49	0	983519140	20	Q92552	MRPS27	1379500	1411500	3196100	1303400	5091800	2320600	7053300	6139000	5552500	8111600	8220600	15789000	7205100	5570100	3400600	3194500	4278200	3984000	4434300	3554500	6297400	10218000	6750900	6343300	14611000	9243300	10113000	20337000	18453000	14251000	37489000	39714000	17490000	18434000	21330000	8990600	3566000	2904700	2845500	2222800	1725400	1712900	3164400
Isocitrate dehydrogenase [NAD] subunit alpha, mitochondrial|39.591 kDa	41.5	0	1868582180	13	P50213	IDH3A	373730	769440	697800	754420	875020	798400	1774600	1671600	1538800	2185200	1219100	4887700	2947900	3356400	2860400	1872800	2688400	2779900	2909600	3282200	5406100	4571200	2114200	1008800	2156400	1705000	1589700	6982600	8528400	20643000	146230000	143650000	39889000	34170000	20417000	8204200	2424600	1096400	3758600	2763500	2635900	4866800	3926000
Cytochrome c oxidase assembly factor 1 homolog|16.694 kDa	56.8	0	132177000	7	Q9GZY4	COA1	0	0	0	0	0	0	0	0	0	0	0	0	0	0	0	0	0	0	0	0	0	0	281720	0	283270	0	245390	3567900	6999900	7292100	9648600	7516200	2966000	3749700	2927000	0	0	0	0	0	0	0	0
ATPase family AAA domain-containing protein 1|40.744 kDa	45.2	0	561189080	15	Q8NBU5	ATAD1	570350	695980	519950	0	696740	775280	1030100	973070	1034900	1398500	1196700	2789400	2479500	2638900	2274100	2452100	2804300	3289100	3983200	4584400	5689500	9847300	5590800	6154600	9824300	8170700	6629400	12903000	9867900	6698000	13749000	11184000	3725500	4822300	5784900	3160300	1368800	2702900	3125800	3613500	3810300	4532100	6807200
28S ribosomal protein S23, mitochondrial|21.77 kDa	58.4	0	795540170	12	Q9Y3D9	MRPS23	742800	2200700	3529100	1551100	4684600	5214400	11312000	6952400	5712800	5304900	10669000	28690000	12327000	13669000	5326600	13172000	12879000	17485000	16575000	18931000	15256000	20617000	7323700	8081600	6366200	2709500	1313600	1468200	1262000	689530	1360400	1108800	549810	1258200	0	773530	422050	1103500	1023900	1329900	1487100	2737800	5472300
28S ribosomal protein S21, mitochondrial|10.688 kDa	37.9	0	310015000	3	P82921	MRPS21	1737300	1899600	2751100	2349200	5131800	3115600	6317300	6702200	5369300	9573100	8246800	10540000	10505000	9361100	4147500	4638800	4641200	5028800	5084000	4069300	4822700	3751300	3777500	2877000	1816700	879900	563550	898710	940610	0	969780	0	0	0	0	0	0	0	0	0	0	0	0
28S ribosomal protein S18c, mitochondrial|15.85 kDa	18.3	0	33274750	3	Q9Y3D5	MRPS18C	0	366230	0	0	594220	480800	997930	1500200	1355100	1405500	998210	2625900	1005100	1238100	0	1071000	0	0	0	0	1091700	1426800	0	0	0	0	0	699840	0	0	0	0	0	0	0	0	0	0	0	0	0	0	0
Iron-sulfur protein NUBPL|34.082 kDa	25.4	0	31203665	6	Q8TB37	NUBPL	189940	185370	400610	257510	811620	564440	975360	656530	644640	627740	836280	1105000	1013800	1579700	314770	641520	589190	201450	0	0	894160	375460	531830	410280	0	340040	495540	226320	340750	0	329550	0	238780	0	309940	0	0	0	0	0	0	0	0
Glutathione peroxidase 1|22.088 kDa	31	0	67251910	6	P07203	GPX1	173770	200670	247200	180130	284570	245770	392340	333560	409350	353770	724080	924450	408360	1252900	746160	411850	560990	786370	477110	0	1420100	1207000	785490	1038000	1320000	0	477130	1002000	977010	543110	1300100	1030300	446950	650500	1581100	1656700	453230	371330	1271400	754030	593560	1110200	668480
Probable hydrolase PNKD|15.396 kDa	30.3	0	246483520	3	Q8N490-2	PNKD	328440	376640	0	0	447100	520920	0	189010	0	0	0	223360	139320	0	0	141820	0	293440	0	0	537660	762470	1339200	0	1205600	859840	410810	912450	833650	698920	1153000	7413000	5567100	6926500	10774000	9240900	5160900	4221600	11304000	23931000	5266400	8405300	4968500
Syntaxin-17|33.403 kDa	12.9	0.00042863	1002390	2	P56962	STX17	0	0	0	0	0	0	0	0	0	0	0	0	0	0	0	0	0	0	0	0	0	0	0	0	0	0	0	0	0	0	0	0	0	0	0	0	0	0	0	0	0	0	0
Probable glutamate--tRNA ligase, mitochondrial|58.688 kDa	31.4	0	91916825	15	Q5JPH6	EARS2	0	0	0	0	34072	0	0	32275	0	0	34510	409920	0	0	0	0	0	51928	0	175740	334920	236730	0	0	64581	233860	33130	59085	70829	187880	60204	48141	34219	0	82942	65414	0	149020	122280	88559	0	0	97747
Short/branched chain specific acyl-CoA dehydrogenase, mitochondrial|47.485 kDa	40.5	0	547871340	15	P45954	ACADSB	0	0	0	0	0	0	0	0	0	0	0	0	0	0	0	0	0	0	0	0	0	0	0	0	0	0	0	0	0	0	0	0	0	0	0	0	0	0	0	0	0	0	0
Acyl-CoA synthetase family member 2, mitochondrial|68.124 kDa	26.2	0	144098350	14	Q96CM8	ACSF2	0	0	0	0	0	0	0	0	0	0	0	0	0	0	0	0	0	0	0	0	0	0	0	0	0	0	0	0	0	0	0	0	0	0	0	0	0	0	0	0	0	0	0
Succinyl-CoA ligase [ADP-forming] subunit beta, mitochondrial|50.317 kDa	37.4	0	604802470	17	Q9P2R7	SUCLA2	655570	733790	1599200	462830	1829000	1036200	1434000	1649100	788080	1850500	1423600	3353500	1871100	5536200	2385500	2477600	2217100	2977500	2429900	2915000	4539100	3674500	1493900	3038500	3064400	2120200	2156000	2798900	1547000	1691900	914340	1356000	1113500	2235100	2114600	1668400	139360	953190	259590	563900	670970	531360	2329300
Mitochondrial import inner membrane translocase subunit TIM44|51.355 kDa	49.6	0	1955435858	30	O43615	TIMM44	53296	0	0	49024	57145	37354	96768	0	147740	134440	63837	0	193790	0	87578	103150	87022	112600	134650	0	103480	0	0	117770	211170	0	0	188120	65073	0	0	227040	219970	243110	1380700	761240	1013600	1726100	2062100	3559600	2609700	5673900	12951000
Probable asparagine--tRNA ligase, mitochondrial|54.089 kDa	32.5	0	214183968	11	Q96I59	NARS2	0	0	0	0	0	0	0	0	0	0	0	0	0	0	0	0	0	0	0	0	0	0	0	0	111730	0	58657	0	0	0	0	0	0	0	0	0	0	0	0	0	139900	0	750360
2-amino-3-ketobutyrate coenzyme A ligase, mitochondrial|45.285 kDa	26	0	127589602	7	O75600	GCAT	0	181880	61461	0	73211	0	0	77717	87293	107070	52169	238050	372760	108230	127720	0	93254	169040	0	0	255750	963860	177300	498100	519910	222650	153430	255850	317180	581190	494290	482270	408240	0	0	0	0	188320	0	0	282170	0	0
Peptidyl-prolyl cis-trans isomerase F, mitochondrial|22.04 kDa	48.3	0	1132157850	8	P30405	PPIF	0	0	0	0	0	0	0	0	0	0	0	0	0	0	0	0	0	0	0	0	0	0	0	0	0	0	0	0	0	0	0	0	0	0	0	0	0	0	0	192020	222660	286720	0
3-hydroxyisobutyryl-CoA hydrolase, mitochondrial|43.482 kDa	42.2	0	392233771	16	Q6NVY1	HIBCH	0	0	0	0	0	0	0	0	0	0	0	0	0	0	0	0	0	0	0	0	0	0	0	0	0	0	62125	0	0	0	0	0	0	0	0	0	0	0	0	0	0	0	0
Peroxiredoxin-2|21.892 kDa	40.9	0	339804510	10	P32119	PRDX2	1474500	3125000	2296800	2030300	1920300	2101300	2157400	1539300	436470	1421500	1986100	2144500	1656700	2972400	1245400	2117800	1549500	1791800	1391000	1851500	2285200	3832300	700880	1554300	1107700	1778300	1141500	3056100	1525900	2805100	2888700	1407900	1154800	2288800	1805800	1961700	549220	1114500	570540	1873600	694270	2262000	2343000
GrpE protein homolog 2, mitochondrial|25.431 kDa	29.8	0	165535236	7	Q8TAA5	GRPEL2	0	0	0	0	0	0	0	0	0	0	0	0	0	142630	0	96827	112880	116620	0	0	0	312040	414020	132010	188730	91350	160200	527380	153540	173310	694910	451600	445370	326510	903850	314930	666870	753980	292700	514930	888640	335790	0
Thioredoxin-dependent peroxide reductase, mitochondrial|27.692 kDa	44.1	0	12543947100	11	P30048	PRDX3	15189000	17077000	14990000	6891000	26376000	16802000	36869000	25489000	17807000	26293000	27535000	43264000	37808000	36990000	33316000	26962000	30541000	25456000	18194000	23486000	52369000	57391000	40155000	34852000	67799000	51008000	57879000	150060000	109010000	76598000	104040000	118840000	53090000	79983000	89958000	94251000	47544000	64220000	75663000	76494000	54112000	65323000	116120000
ATP synthase mitochondrial F1 complex assembly factor 2|32.772 kDa	31.5	0	233435840	7	Q8N5M1	ATPAF2	0	0	0	0	0	0	0	0	0	0	0	0	0	0	0	0	0	0	0	0	0	0	0	0	0	0	0	0	0	0	0	0	0	0	0	0	0	0	0	0	0	0	0
Ubiquinone biosynthesis protein COQ9, mitochondrial|35.509 kDa	29.2	0	156378500	6	O75208	COQ9	0	0	0	0	0	0	0	0	0	0	0	0	0	0	0	0	0	0	0	0	0	0	0	0	0	0	0	0	0	0	0	0	0	0	0	0	0	0	0	0	0	0	0
ADP/ATP translocase 3;ADP/ATP translocase 3, N-terminally processed|32.866 kDa	59.4	0	2261240397	21	P12236	SLC25A6	2366700	1094600	1851800	242680	1423700	449750	2509200	1490900	1445100	1714700	1033100	0	1116400	857220	638400	545480	1761100	1777100	879860	534470	596270	811190	592500	869380	795800	516040	492210	1390800	1128700	1575100	1974000	2157100	1739200	1949800	2438300	889810	532290	0	0	1464400	836610	0	0
Transcription termination factor 3, mitochondrial|47.971 kDa	15.3	0	28665862	6	Q96E29	MTERF3	0	0	0	0	0	0	0	0	0	0	0	0	0	0	0	0	0	0	0	0	0	0	0	0	0	0	0	0	0	0	40245	121630	0	0	81002	74171	0	0	0	128360	0	0	0
ADP/ATP translocase 2;ADP/ATP translocase 2, N-terminally processed|32.852 kDa	52.7	0	30794058200	25	P05141	SLC25A5	13973000	8881400	12661000	5078000	10309000	13214000	23815000	14630000	13757000	19472000	9115100	28493000	10902000	11537000	4687700	6892200	7289900	14142000	9093400	7723100	8427400	13322000	9129400	8556200	8806900	5704400	8925900	18926000	12849000	10806000	31965000	42819000	20067000	31029000	33061000	30245000	14127000	14669000	12275000	18763000	15936000	24845000	48074000
rRNA methyltransferase 3, mitochondrial|47.019 kDa	20.7	0	97166948	8	Q9HC36	RNMTL1	0	0	0	0	66588	43840	0	0	0	0	79671	120540	89709	0	103780	74297	0	0	0	38595	0	0	175030	132050	0	98013	123410	0	147190	0	288660	453430	191190	301290	0	0	0	106420	383110	186220	254750	432990	264300
Mitochondrial thiamine pyrophosphate carrier|35.511 kDa	32.5	0	106914579	11	Q9HC21	SLC25A19	0	0	0	0	0	0	71842	0	0	0	0	0	0	0	0	0	0	0	0	0	0	0	0	0	0	0	0	0	72661	0	0	0	108130	0	0	0	0	0	0	0	0	0	516340
Pyruvate dehydrogenase protein X component, mitochondrial|54.122 kDa	34.7	0	139193905	15	O00330	PDHX	217410	106990	214170	83983	192940	32929	486180	267610	155610	291180	229620	418550	206770	415970	291130	133260	307710	292420	241500	218570	202810	379060	306110	294300	320410	196140	164700	270530	335440	197430	91459	0	56648	0	0	81237	70299	0	115270	0	0	139430	501480
Cytochrome c oxidase assembly protein COX15 homolog|46.03 kDa	25.1	0	420748520	8	Q7KZN9	COX15	676780	262420	315590	0	0	0	0	0	0	0	0	0	0	0	0	0	0	0	0	0	0	0	0	0	0	0	0	0	0	0	237840	0	154460	228910	180610	0	0	0	0	0	0	0	0
ADP/ATP translocase 1|33.064 kDa	43.6	0	256593728	15	P12235	SLC25A4	115750	52868	0	0	163060	0	0	109080	121120	123220	0	242570	0	98406	0	0	0	0	0	0	0	0	0	0	0	0	0	73814	0	0	0	0	721450	1186300	0	0	0	0	0	0	0	0	284280
3-oxoacyl-[acyl-carrier-protein] synthase, mitochondrial|48.842 kDa	35.5	0	80008580	9	Q9NWU1	OXSM	0	0	0	0	0	0	0	0	0	0	0	0	0	0	0	0	0	0	0	0	0	0	0	0	0	0	0	0	0	0	0	0	0	0	0	0	0	0	0	0	0	0	0
Mitochondrial intermediate peptidase|80.64 kDa	30.2	0	86797759	19	Q99797	MIPEP	0	0	0	0	0	0	0	0	0	0	0	0	0	0	0	0	0	0	0	0	0	0	0	0	0	0	0	0	0	0	0	0	0	0	0	0	0	0	0	0	0	0	108430
Probable histidine--tRNA ligase, mitochondrial|56.888 kDa	27.9	0	136911684	14	P49590	HARS2	30271	0	456130	114790	227880	465160	1045000	94298	114730	149730	84882	2131300	1622000	440470	766620	918680	1151000	332160	0	898800	367300	1264400	469300	1316200	0	177410	219630	397640	567490	177360	513370	0	335640	513270	119010	517780	313680	72924	0	563430	115180	307340	415380
Mitochondrial amidoxime reducing component 2|38.023 kDa	23.6	0	42886580	8	Q969Z3	3/1/2002	0	0	0	0	0	0	0	0	0	0	0	0	0	0	0	0	0	0	0	0	0	0	0	0	0	0	0	0	0	0	0	0	0	0	242310	0	0	0	0	0	0	0	0
tRNA modification GTPase GTPBP3, mitochondrial|52.058 kDa	30.3	0	111482346	11	Q969Y2	GTPBP3	0	0	0	0	0	0	0	0	0	0	0	0	0	0	0	0	0	0	0	0	0	0	0	0	0	0	0	22729	0	0	46810	0	0	26206	200790	59352	0	58314	388550	312180	457110	913130	1792400
Putative transferase CAF17, mitochondrial|38.155 kDa	34.3	0	154460080	8	Q5T440	IBA57	354450	151160	371430	207260	400060	161660	490910	75291	169590	244820	321160	302080	80096	279420	255730	0	236190	301570	0	0	416180	334290	303470	327690	798880	906260	238710	0	433650	356210	923020	0	298340	1314600	1546500	127270	421200	601010	1393700	1652600	1206000	1389000	1534600
Tyrosine--tRNA ligase, mitochondrial|53.198 kDa	47.6	0	530415508	18	Q9Y2Z4	YARS2	219510	143830	202420	96702	392560	143790	295710	63228	112690	138250	135510	431990	88658	251030	125350	236150	165060	212010	0	141330	452170	565310	162230	0	249830	318510	122880	0	225550	268190	639200	469720	94872	519540	812870	668900	360640	641770	1801800	1786500	1827500	2454600	4725100
L-xylulose reductase|25.913 kDa	51.6	0	431869260	12	Q7Z4W1	DCXR	0	55807	0	83682	0	0	0	0	0	116720	0	0	131650	0	78335	155230	188760	235480	0	225200	0	172160	186580	0	305650	113850	0	436050	498530	717290	589770	330670	207320	536180	1519900	610140	922470	1277600	1295100	1348000	1272100	2249100	3260700
FAD synthase;Molybdenum cofactor biosynthesis protein-like region;FAD synthase region|65.265 kDa	17.7	0	10916929	7	Q8NFF5	FLAD1	0	0	0	0	0	0	0	0	0	0	0	0	0	0	0	0	0	0	0	0	0	0	0	0	0	0	0	0	0	0	0	69865	0	0	0	0	28861	0	38851	40270	134820	72519	386430
Acyl-coenzyme A thioesterase 9, mitochondrial|49.901 kDa	47.4	0	583256927	19	Q9Y305	ACOT9	0	0	0	0	0	0	0	0	0	0	0	17244	0	0	0	0	21171	43169	42332	137910	300530	555540	204690	446930	668780	315230	524770	1641200	1736000	2029300	4379100	7735600	5160100	9792500	15613000	13245000	6318900	7689900	12020000	8979100	4618800	5263900	7447100
28S ribosomal protein S30, mitochondrial|50.364 kDa	23.5	0	156380180	8	Q9NP92	MRPS30	1993200	3050600	4829700	2106700	3479400	781100	913180	560560	477930	246920	351860	689030	517850	743380	473700	344000	410710	179680	0	454730	767060	338860	572350	457730	579370	537840	543580	777540	602530	754930	525800	1325600	658200	1121200	2910000	2064500	1044700	2186300	1286400	1305200	883310	627870	1065100
Isocitrate dehydrogenase [NADP], mitochondrial|50.909 kDa	46.2	0	1119353500	22	P48735	IDH2	2556200	3138700	5250300	2616800	6198000	4595500	8561000	6277700	5953900	6901500	5571000	11939000	8802700	10770000	7547600	6144100	5978500	6794900	5542200	6796800	10935000	9412200	7157400	6564400	6750100	4153100	3063500	6343700	4680800	4658100	6742900	4712300	3688300	4970100	6535000	2454800	1774000	2354200	1673000	3511800	1465400	1981100	2761500
28S ribosomal protein S29, mitochondrial|45.566 kDa	37.2	0	607241299	14	P51398	DAP3	1116100	1843500	1973800	1390400	3759300	2184200	4901900	4185800	3411100	4592000	3021400	6336200	3820700	7450800	3261600	2965100	2850000	2506700	2619400	2629700	4308500	4151000	2375300	2043000	1777500	943630	1008700	1040500	736250	491770	277410	0	117940	0	378090	58931	428800	110340	196140	794460	348800	568450	1077600
OCIA domain-containing protein 1|27.626 kDa	31.8	0	615733982	9	Q9NX40	OCIAD1	4381600	4483200	8231000	2048900	4283000	2468700	9067300	2595000	4005400	6956300	5425100	15889000	6526900	2697300	199410	82190	0	173960	0	0	429270	846310	793690	633550	591060	570560	370840	1165600	439910	563580	1217600	362290	253290	324660	321210	303000	0	302050	556220	385780	299100	432140	367010
ADP-ribose pyrophosphatase, mitochondrial|39.125 kDa	14.9	0	42496710	5	Q9BW91	NUDT9	0	0	0	0	0	0	0	0	0	0	0	0	0	0	0	0	0	0	0	0	0	0	0	0	0	0	0	0	0	0	0	0	0	0	0	0	0	0	0	0	0	0	0
[Pyruvate dehydrogenase [acetyl-transferring]]-phosphatase 1, mitochondrial|61.053 kDa	33.3	0	127880980	15	Q9P0J1	PDP1	0	0	0	0	0	0	0	0	0	0	0	0	0	0	0	0	0	0	0	0	0	0	0	0	0	0	0	0	0	0	0	0	0	0	0	0	0	0	0	0	0	0	0
Protein Mpv17|19.733 kDa	17	0	108928330	2	P39210	MPV17	0	0	0	0	0	0	0	0	0	0	0	0	0	0	0	0	0	0	0	0	0	0	0	0	0	0	0	0	0	0	0	0	0	0	0	0	0	0	0	0	0	0	0
Transmembrane protein 126A|21.527 kDa	41.5	0	357675850	10	Q9H061	TMEM126A	733880	1246400	847410	532890	1159900	549810	986050	317800	469030	510310	342120	846610	335090	1727700	252310	1188500	428490	668180	444940	930060	703010	669920	564020	0	185260	372300	478750	642850	582680	536580	1567500	1860800	963770	1244600	1977100	1505400	660950	883460	790140	220850	366630	332450	0
Transmembrane protein 70, mitochondrial|28.969 kDa	23.8	0	554520707	5	Q9BUB7	TMEM70	237080	165460	209790	83655	158070	0	315620	0	139440	329050	412440	1588200	2874300	10273000	6478200	2018600	943070	1092000	3277200	3722200	2435100	2397600	1012900	420680	878440	607300	266000	388870	259410	495140	501960	856700	414290	760660	1385000	1085600	361650	378190	451810	246660	414040	0	0
Mitochondrial fission process protein 1|18.01 kDa	41	0	353303936	7	Q9UDX5	MTFP1	2051000	0	181250	94704	771250	361030	687680	0	0	0	0	0	0	0	0	0	0	411360	0	0	0	0	0	372540	728130	0	0	0	0	0	0	0	0	0	0	0	0	0	0	0	0	0	303820
Ganglioside-induced differentiation-associated protein 1|41.345 kDa	26.5	0	372422490	12	Q8TB36	GDAP1	0	0	0	0	0	0	0	0	0	0	0	0	0	0	0	0	0	0	0	0	0	0	0	0	0	0	0	0	0	0	0	0	0	0	0	0	0	0	0	0	0	0	0
NADPH:adrenodoxin oxidoreductase, mitochondrial|53.836 kDa	46.8	0	185325208	22	P22570	FDXR	0	0	0	0	0	0	0	0	0	0	0	0	0	0	0	0	0	7509	0	0	0	0	0	0	0	0	0	17400	0	0	0	0	0	0	0	0	0	0	0	36002	22760	38972	91110
Mitochondrial ribonuclease P protein 1|47.346 kDa	59.6	0	566721482	23	Q7L0Y3	TRMT10C	88120	78265	204750	103550	171700	73559	0	175480	0	200130	0	285720	492320	406900	334300	249420	0	0	0	0	402780	151080	253670	240890	144600	0	130780	184810	0	203860	223190	0	0	0	301140	252620	119970	460910	517840	1263000	1027600	1049900	1985700
Alanine aminotransferase 2|57.903 kDa	33.7	0	284560138	15	Q8TD30	GPT2	0	0	0	0	0	29182	197550	68551	131680	79582	153290	320910	176420	334920	182430	404410	152810	0	0	120380	674360	839010	356510	384790	193350	261520	643470	727210	578910	487320	767890	775710	538550	880050	550190	637020	171170	851780	883450	1059300	523980	891860	1504100
Cytosol aminopeptidase|56.166 kDa	59.9	0	684852659	27	P28838	LAP3	0	0	0	0	0	0	0	0	0	0	0	0	0	0	0	0	0	0	0	0	0	0	0	0	0	0	0	0	0	322420	948240	1931900	1320400	3518900	6673000	3191400	176580	571470	244820	1239900	717660	2099800	2098400
Protoporphyrinogen oxidase|50.765 kDa	28.1	0	41156580	9	P50336	PPOX	0	0	0	0	0	0	0	0	0	0	0	0	0	0	0	0	0	0	0	0	0	0	0	0	0	0	0	0	0	0	0	108720	0	0	0	0	0	0	0	0	34837	0	281210
Williams-Beuren syndrome chromosomal region 16 protein|49.996 kDa	25.6	0	90989267	10	Q96I51	WBSCR16	0	0	0	0	0	0	0	0	0	0	0	131000	124230	146030	0	0	0	0	0	59529	0	125380	0	68716	84231	26190	0	0	97310	0	123870	0	0	104260	135130	0	2270300	94376	0	0	145840	253290	329150
Bcl-2-like protein 1|26.049 kDa	8.2	0	25146290	2	Q07817	BCL2L1	0	0	0	0	0	0	0	0	0	0	0	0	0	0	0	0	0	0	0	0	0	137750	262120	110490	237840	0	0	182880	0	0	432820	0	350310	0	0	0	0	0	0	0	0	0	0
Single-stranded DNA-binding protein, mitochondrial|17.259 kDa	58.8	0	5738168520	9	Q04837	SSBP1	106160000	72278000	37283000	8176600	9016600	3887100	3615300	917900	1574900	580210	783820	2787000	1235400	1244200	610450	624350	590780	0	0	728250	1027200	948230	864080	751390	389730	759820	145150	335450	259970	338400	475510	1153600	409750	421820	4179500	2568000	910380	4041800	3606400	4760000	3415300	5864500	9905300
Probable tRNA N6-adenosine threonylcarbamoyltransferase, mitochondrial|45.122 kDa	7.7	0.0008558	16431730	3	Q9H4B0	OSGEPL1	0	0	0	0	0	0	0	0	0	0	0	0	0	0	0	0	0	0	0	0	0	0	0	0	0	0	0	0	0	0	0	0	0	0	0	0	0	0	0	0	0	0	0
tRNA (uracil(54)-C(5))-methyltransferase homolog|56.476 kDa	11.1	0	2857059	5	Q96GJ1	TRMT2B	0	0	0	0	0	0	0	0	0	0	0	0	0	0	0	0	0	0	0	0	0	0	0	0	0	0	0	0	0	0	0	0	0	0	0	0	0	0	0	0	0	0	0
GTPase Era, mitochondrial|48.349 kDa	9.2	0	8892888	3	O75616	ERAL1	0	39834	56363	57643	54974	0	0	129720	60898	74174	56956	37596	97302	153830	0	61837	77460	0	0	0	70614	103620	112220	77288	0	0	0	0	0	0	0	0	0	0	0	0	0	0	0	0	0	0	0
Mitochondrial tRNA-specific 2-thiouridylase 1|47.744 kDa	17.8	0	15385185	7	O75648	TRMU	0	0	0	0	0	0	0	0	0	0	0	0	0	0	0	0	0	0	0	0	0	0	0	0	0	0	0	0	0	0	0	0	0	0	0	0	0	0	0	0	0	0	0
Translocator protein|18.828 kDa	9.5	0.0020492	751076200	2	P30536	TSPO	0	0	0	0	0	0	0	0	0	0	0	0	0	0	0	0	0	0	0	0	0	0	0	0	0	0	0	0	0	0	0	0	0	0	0	0	0	0	0	0	0	0	0
Probable tRNA pseudouridine synthase 2|36.694 kDa	19.6	0	14464061	6	O95900	TRUB2	0	0	0	0	0	0	0	0	0	0	0	0	0	0	0	0	0	0	0	0	0	0	0	0	0	0	0	0	0	0	0	0	0	0	0	0	0	0	0	0	0	0	0
Phenylalanine--tRNA ligase, mitochondrial|52.356 kDa	15.7	0	22601591	7	O95363	FARS2	0	0	0	0	0	0	0	0	0	0	0	0	0	0	0	0	0	0	0	0	65618	0	0	0	0	0	0	156060	0	0	0	0	0	0	0	0	0	138580	0	0	0	0	0
CDP-diacylglycerol--glycerol-3-phosphate 3-phosphatidyltransferase, mitochondrial|62.73 kDa	15.1	0	12869705	6	Q32NB8	PGS1	0	0	0	0	0	0	0	0	0	0	0	0	0	0	0	0	0	0	0	0	49435	0	38982	0	0	0	0	0	0	0	0	0	0	0	0	0	0	0	0	0	0	0	0
Sepiapterin reductase|28.048 kDa	41.4	0	129473163	9	P35270	SPR	0	0	0	0	0	0	0	0	0	0	0	0	0	0	0	0	0	0	0	0	0	0	0	0	0	0	0	0	0	0	0	0	0	0	0	0	0	0	0	0	0	0	0
Mitochondrial carrier homolog 2|33.331 kDa	53.1	0	2588071970	14	Q9Y6C9	MTCH2	4701500	3030800	3876900	1186500	4102800	2039800	3751300	2163400	2788300	2707700	3034200	3694900	2034900	5032900	3748300	2134700	3642200	6636400	5220200	7397800	8233000	10698000	7130800	7814500	7070100	6490500	6551500	11026000	11868000	11418000	18031000	19022000	7108500	11407000	10929000	7894700	3868200	5032800	4637100	8062900	6881200	11666000	12823000
Malonyl-CoA-acyl carrier protein transacylase, mitochondrial|42.961 kDa	40.3	0	123841730	12	Q8IVS2	MCAT	0	0	0	0	0	0	0	0	0	0	0	0	0	0	0	0	0	0	0	0	0	0	0	0	0	0	0	0	0	0	0	0	0	0	0	0	0	0	0	0	0	159700	228090
Mitochondrial carrier homolog 1|41.544 kDa	32.1	0	528851070	10	Q9NZJ7	MTCH1	934490	703870	986170	443720	989690	734910	1023100	422790	777240	277180	860050	2090000	1174900	1596300	764480	1101700	1624500	1568600	1159600	2000000	3622000	3564100	2102300	3085500	4477700	3103700	3154300	4832500	5981500	2990900	2603200	1264900	2107900	878740	2781000	0	1044900	1764200	1894800	2463700	1662300	2358500	3259600
Protein TBRG4|70.737 kDa	45.8	0	609836981	23	Q969Z0	TBRG4	0	0	0	0	0	0	0	0	0	0	0	0	0	0	0	0	0	0	0	0	0	0	0	0	0	0	0	0	0	0	0	0	0	0	0	0	0	0	72559	119490	86190	101480	146880
Alkylated DNA repair protein alkB homolog 1|43.831 kDa	13.6	0	6474200	3	Q13686	ALKBH1	0	0	0	0	0	0	0	0	0	0	0	0	0	0	0	0	0	0	0	0	0	0	0	0	0	0	0	0	0	0	0	0	0	0	0	0	0	0	0	0	0	0	0
Glyoxalase domain-containing protein 4|34.793 kDa	36.4	0	57925610	9	Q9HC38	GLOD4	0	0	0	0	0	0	0	0	0	0	0	0	0	0	0	0	0	0	0	0	0	0	0	0	0	0	0	0	0	0	0	0	0	0	0	0	0	0	0	0	0	0	0
Isobutyryl-CoA dehydrogenase, mitochondrial|45.069 kDa	6.7	0	2235980	3	Q9UKU7	ACAD8	0	0	0	0	0	0	0	0	0	0	0	0	0	0	0	0	0	0	0	0	0	0	0	0	0	0	0	0	0	0	0	0	0	0	0	0	0	0	0	0	0	0	0
Transmembrane protein 261|12.257 kDa	32.8	0	41811900	3	Q96GE9	TMEM261	0	0	0	0	0	0	0	0	0	0	0	0	0	0	0	0	0	0	0	0	0	0	0	0	0	0	0	0	0	0	0	0	0	0	0	0	0	0	0	0	0	0	0
Pyridoxine-5-phosphate oxidase|29.988 kDa	11.5	0	4880300	2	Q9NVS9	PNPO	0	0	0	0	0	0	0	0	0	0	0	0	0	0	0	0	0	0	0	0	0	0	0	0	0	0	0	0	0	0	0	0	0	0	0	0	0	0	0	0	0	0	0
Cardiolipin synthase (CMP-forming)|32.593 kDa	7	0.0020056	7279400	2	Q9UJA2	CRLS1	0	0	0	0	0	0	0	0	0	0	0	0	0	0	0	0	0	0	0	0	0	0	0	0	0	0	0	0	0	0	0	0	0	0	0	0	0	0	0	0	0	0	0
Transmembrane protein 177|33.76 kDa	17.7	0	125649770	6	Q53S58	TMEM177	0	0	0	0	0	0	0	0	0	0	0	0	0	0	0	0	0	0	0	0	0	0	0	0	0	0	0	0	0	0	0	0	0	0	0	246520	0	184320	343540	398540	404490	438200	598180
NAD(P)H-hydrate epimerase|31.674 kDa	30.2	0	202721600	7	Q8NCW5	APOA1BP	0	0	0	0	0	0	0	0	0	0	0	0	0	0	0	0	0	0	0	0	0	0	0	0	0	0	0	0	0	0	0	0	0	0	0	0	0	0	0	0	0	0	0
BH3-interacting domain death agonist;BH3-interacting domain death agonist p15;BH3-interacting domain death agonist p13;BH3-interacting domain death agonist p11|21.994 kDa	26.2	0	20115862	4	P55957	BID	0	0	0	0	0	0	0	0	0	0	0	0	0	0	0	0	0	0	0	0	0	0	0	0	0	0	0	0	0	0	0	0	0	0	0	0	0	0	0	0	0	0	0
tRNA dimethylallyltransferase, mitochondrial|52.725 kDa	6.2	0.0012547	1100160	2	Q9H3H1	TRIT1	0	0	0	0	0	0	0	0	0	0	0	0	0	0	0	0	0	0	0	0	0	0	0	0	0	0	0	0	0	0	0	0	0	0	0	0	0	0	0	0	0	0	0
Mitochondrial dynamics protein MID51|51.293 kDa	11.9	0	3937933	4	Q9NQG6	MIEF1	0	0	0	0	0	0	0	0	0	0	0	0	0	0	0	0	0	0	0	0	0	0	0	0	0	0	0	0	0	0	0	0	0	0	0	0	0	0	0	0	0	0	0
Mpv17-like protein 2|23.18 kDa	18	0	34496510	4	Q567V2	MPV17L2	0	0	0	0	0	0	0	0	0	0	0	0	0	0	0	0	0	0	0	0	0	0	0	0	0	0	0	0	0	0	0	0	0	0	0	0	0	0	0	0	0	0	0
Solute carrier family 25 member 46|46.173 kDa	13.2	0	8925970	6	Q96AG3	SLC25A46	0	0	0	0	0	0	0	0	0	0	0	0	0	0	0	0	0	0	0	0	0	0	0	0	0	0	0	0	0	0	0	0	0	0	0	0	0	0	0	0	0	0	0
FAD-linked sulfhydryl oxidase ALR|23.449 kDa	18	0	6713540	2	P55789	GFER	0	0	0	0	0	0	0	0	0	0	0	0	0	0	0	0	0	0	0	0	0	0	0	0	0	0	0	0	0	0	0	0	0	0	0	0	0	0	0	0	0	0	0
tRNA (guanine(37)-N1)-methyltransferase|58.246 kDa	16.5	0	4933270	7	Q32P41	TRMT5	0	0	0	0	0	0	0	0	0	0	0	0	0	0	0	0	0	0	0	0	0	0	0	0	0	0	0	0	0	0	0	0	0	0	0	0	0	0	0	0	0	0	0
Transcription termination factor 4, mitochondrial;mTERF domain-containing protein 2 processed|43.957 kDa	11.8	0	3088470	3	Q7Z6M4	MTERF4	0	0	0	0	0	0	0	0	0	0	0	0	0	0	0	0	0	0	0	0	0	0	0	0	0	0	0	0	0	0	0	0	0	0	0	0	0	0	0	0	0	0	0
Mitochondrial inner membrane protein COX18|37.062 kDa	8.1	0.0057893	2476270	3	Q8N8Q8	COX18	0	0	0	0	0	0	0	0	0	0	0	0	0	0	0	0	0	0	0	0	0	0	0	0	0	0	0	0	0	0	0	0	0	0	0	0	0	0	0	0	0	0	0
Decaprenyl-diphosphate synthase subunit 1|46.261 kDa	17.6	0	10559773	7	Q5T2R2	PDSS1	0	0	0	0	0	0	0	0	0	0	0	0	0	0	0	0	0	0	0	0	0	0	0	0	0	0	0	0	0	0	0	264040	0	260080	330030	0	0	0	0	0	0	0	0
FAD-dependent oxidoreductase domain-containing protein 1|53.811 kDa	24.7	0	151507200	10	Q96CU9	FOXRED1	0	0	0	92132	0	0	93734	263330	446600	1050400	1337100	4371100	3808500	4722700	3597800	2882500	2889100	3284600	1987600	1640800	1151900	1806800	550130	362960	74685	38297	0	0	114140	0	107920	0	53178	297400	94599	0	48751	115800	82713	84495	37992	67238	74832
28S ribosomal protein S5, mitochondrial|48.006 kDa	41.9	0	172909288	19	P82675	MRPS5	287130	179930	498580	423650	1386100	911600	2818300	1627500	3086700	4549400	4592400	8864000	3883100	2195700	2210100	1947100	3455900	2363700	1493300	2332300	4027300	3899200	1502200	1608600	1070200	814440	947440	1246300	878090	515600	898060	563820	283080	129790	136710	0	0	0	0	115880	0	0	0
Transmembrane protein 205|21.198 kDa	20.1	0	163041410	3	Q6UW68	TMEM205	0	0	0	0	0	0	0	0	0	0	0	0	0	0	0	0	0	0	0	0	0	0	0	0	0	0	0	0	0	0	0	0	0	0	0	0	0	0	0	0	0	0	0
Transmembrane protein 65|25.498 kDa	30.4	0	549607820	8	Q6PI78	TMEM65	0	0	0	0	0	0	267520	327580	288090	0	329980	0	0	0	0	0	0	0	0	0	0	0	0	0	0	0	0	0	0	0	0	0	0	0	0	0	0	0	0	0	0	0	0
Electron transfer flavoprotein-ubiquinone oxidoreductase, mitochondrial|68.495 kDa	30.1	0	42953775	15	Q16134	ETFDH	0	0	0	0	0	0	0	0	0	0	0	0	0	0	0	0	0	0	0	0	0	0	0	0	0	0	0	0	0	0	0	0	0	0	0	0	0	0	0	0	0	0	0
Putative ribosome-binding factor A, mitochondrial|38.359 kDa	16.9	0	6488552	4	Q8N0V3	RBFA	0	0	0	0	0	0	0	0	0	0	0	0	0	0	0	0	0	0	0	0	0	0	0	0	0	0	0	0	0	0	0	0	0	0	0	0	0	0	0	0	0	0	0
Pyruvate dehydrogenase phosphatase regulatory subunit, mitochondrial|99.363 kDa	27.1	0	1.47963e+08	24	Q8NCN5	PDPR	0	11560	0	0	0	0	0	0	0	20669	9953.6	33172	0	0	0	0	0	37467	0	0	0	0	45953	0	0	0	0	58379	0	0	0	0	0	0	0	0	0	0	0	0	0	0	87196
Sulfite oxidase, mitochondrial|60.282 kDa	12.3	0	10552600	5	P51687	SUOX	0	0	0	0	0	0	0	0	0	0	0	0	0	0	0	0	0	0	0	0	0	0	0	0	0	0	0	0	0	0	0	0	0	0	0	0	0	0	0	0	0	0	0
Solute carrier family 25 member 35|32.437 kDa	16.3	0	3700572	4	Q3KQZ1	SLC25A35	0	0	0	0	0	0	0	0	0	0	0	0	0	0	0	0	0	0	0	0	0	0	0	0	0	0	0	0	0	0	0	0	0	0	0	0	0	0	0	0	0	0	0
Kidney mitochondrial carrier protein 1|32.474 kDa	22	0	20335180	6	Q5SVS4	SLC25A30	0	0	0	0	0	0	0	0	0	0	0	0	0	0	0	0	0	0	0	0	0	0	0	0	0	0	0	0	0	0	0	0	0	0	0	0	0	0	0	0	0	0	0
Superoxide dismutase [Cu-Zn]|15.936 kDa	21.4	0	242363900	3	P00441	SOD1	0	0	0	0	0	0	0	0	0	0	0	0	0	0	0	0	0	0	0	0	0	0	0	0	0	0	0	0	0	0	0	0	0	0	0	0	0	0	0	0	0	0	0
Solute carrier family 25 member 38|33.565 kDa	18.4	0	4947940	4	Q96DW6	SLC25A38	0	0	0	0	0	0	0	0	0	0	0	0	0	0	0	0	0	0	0	0	0	0	0	0	0	0	0	0	0	0	0	0	0	0	0	0	0	0	0	0	0	0	0
Solute carrier family 25 member 51|33.672 kDa	18.5	0	10598360	4	Q9H1U9	SLC25A51	0	0	0	0	0	0	0	0	0	0	0	0	0	0	0	0	0	0	0	0	0	0	0	0	0	0	0	0	0	0	0	0	0	0	0	0	0	0	0	0	0	0	0
Brain mitochondrial carrier protein 1|36.201 kDa	24.3	0	41753970	7	O95258	SLC25A14	0	0	0	0	0	0	0	0	0	0	0	0	0	0	0	0	0	0	0	0	0	0	0	0	0	0	0	0	0	0	0	0	0	0	0	0	0	0	0	0	0	0	0
Mitochondrial dicarboxylate carrier|31.282 kDa	51.6	0	816301355	13	Q9UBX3	SLC25A10	272120	0	0	0	0	0	82217	0	0	0	0	0	0	0	0	0	0	0	0	0	0	0	0	0	0	0	0	0	0	0	0	0	0	0	0	0	0	0	0	0	0	0	0
S-adenosylmethionine mitochondrial carrier protein|29.353 kDa	14.6	0	26954360	3	Q70HW3	SLC25A26	0	0	0	0	0	0	0	0	0	0	0	0	0	0	0	0	0	0	0	0	0	0	0	0	0	0	0	0	0	0	0	0	0	0	0	0	0	0	0	0	0	0	0
Mitochondrial folate transporter/carrier|35.407 kDa	40	0	148476160	10	Q9H2D1	SLC25A32	0	0	0	0	0	0	0	0	0	0	0	0	0	0	0	0	0	0	0	0	0	0	0	0	0	0	0	0	0	0	0	0	0	0	0	0	0	0	0	0	0	0	0
Mitochondrial 2-oxodicarboxylate carrier|33.303 kDa	38.5	0	106217750	11	Q9BQT8	SLC25A21	0	0	0	0	0	0	0	0	0	0	0	0	0	0	0	0	0	0	0	0	0	0	0	0	0	0	0	0	0	0	0	0	0	0	0	0	0	0	0	0	0	0	0
Growth hormone-inducible transmembrane protein|37.205 kDa	24.1	0	1043230130	8	Q9H3K2	GHITM	6570900	6913600	11116000	5342600	9258700	5510200	7793600	5348300	3369600	8938100	6612400	8238200	5383600	5167700	2447000	2423500	4246900	4835100	3220700	3073900	5913500	5428700	8027800	3481600	6675000	4178800	4309600	4970700	8017300	6937100	12208000	15340000	7880900	7480600	11507000	8407800	7165000	5676600	7688200	11236000	5796900	9454500	6195400
1-acyl-sn-glycerol-3-phosphate acyltransferase epsilon|42.072 kDa	17.3	0	14905149	5	Q9NUQ2	AGPAT5	0	0	0	0	0	0	0	31652	0	0	0	143570	0	0	46257	69818	0	0	0	103580	0	0	145980	139090	202820	206600	215070	163550	809180	361260	0	0	0	0	0	0	0	0	0	0	0	0	0
Apoptosis-inducing factor 1, mitochondrial|66.9 kDa	49.6	0	3501937485	29	O95831	AIFM1	3219600	1228000	1059500	129400	366950	111750	240220	493350	255820	189710	601680	1042800	187750	394760	53550	75140	60081	0	110550	0	513080	722040	569930	539600	323480	113530	630230	474000	415810	291070	1040100	1670600	389010	1124000	1516600	1475400	1118700	1756800	2616100	7937300	4167300	7563200	18510000
Caseinolytic peptidase B protein homolog|75.448 kDa	41.2	0	369008331	23	Q9H078-2	CLPB	186170	96142	102910	31924	38293	36022	49141	0	0	0	0	0	0	0	0	0	0	0	0	0	0	0	0	0	0	0	0	0	0	0	0	151540	131450	0	369500	0	0	367000	529290	1430800	1188400	2464300	3006700
Peroxisomal carnitine O-octanoyltransferase|70.178 kDa	7.8	0	3019634	3	Q9UKG9	CROT	0	0	0	0	0	0	0	0	0	0	0	0	0	0	0	0	0	0	0	0	0	0	0	0	0	0	0	0	0	0	0	0	0	0	0	0	0	0	0	0	0	0	0
Choline dehydrogenase, mitochondrial|65.358 kDa	36.4	0	69079505	13	Q8NE62	CHDH	0	0	0	0	0	0	0	0	0	0	0	0	0	0	0	0	0	0	0	0	0	0	0	0	0	0	0	0	0	0	0	0	0	0	0	0	0	0	0	98225	249240	0	165810
Mitochondrial ornithine transporter 1|32.736 kDa	40.5	0	207795350	12	Q9Y619	SLC25A15	0	0	0	0	0	0	0	0	0	0	0	0	0	0	0	0	0	0	0	0	0	0	0	0	0	0	0	0	0	0	0	0	0	0	0	0	0	0	0	0	0	0	0
Mitochondrial carnitine/acylcarnitine carrier protein|32.943 kDa	32.6	0	398920260	13	O43772	SLC25A20	0	0	0	0	0	0	0	0	0	0	0	0	0	0	0	0	0	0	0	0	0	0	0	0	0	0	0	0	0	0	0	0	0	0	0	0	0	0	0	0	0	0	0
Phosphate carrier protein, mitochondrial|39.958 kDa	39.9	0	6587299197	17	Q00325-2	SLC25A3	7136100	2447300	579510	0	101860	638400	197610	710730	641110	617100	532810	757920	486640	547340	426770	459740	527630	470520	407190	465240	193180	833290	561010	207400	312770	997680	935180	2311500	1562700	495900	555820	1916100	598410	575150	1555400	1311100	180170	989870	985330	1678400	1163900	2224400	3859000
Solute carrier family 25 member 33|35.375 kDa	31.2	0	162338696	8	Q9BSK2	SLC25A33	170020	0	0	0	0	0	0	0	89779	0	0	0	0	0	0	0	0	0	0	0	0	320000	351460	0	0	0	90655	246310	224680	0	201390	0	0	613520	0	0	0	0	0	0	0	0	0
Long-chain-fatty-acid--CoA ligase 1|77.942 kDa	25.5	0	84196850	16	P33121	ACSL1	0	0	0	0	0	0	0	0	0	0	0	0	0	0	0	0	0	0	0	0	0	0	0	0	0	0	0	0	0	0	0	0	0	0	0	0	0	0	0	0	0	172590	419580
Carnitine O-palmitoyltransferase 2, mitochondrial|73.776 kDa	51.2	0	439472163	27	P23786	CPT2	0	0	0	0	0	0	0	0	0	0	0	0	0	0	0	0	0	0	0	0	0	0	0	0	0	0	0	0	0	0	0	0	0	0	0	0	0	0	0	0	0	32198	263300
Mitochondrial pyruvate carrier 2|14.279 kDa	57.5	0	988370910	8	O95563	MPC2	0	0	0	0	0	0	0	0	0	0	0	0	0	0	0	0	0	0	0	0	0	0	0	0	0	0	0	0	0	0	0	0	0	0	0	0	0	0	0	0	0	0	0
Cob(I)yrinic acid a,c-diamide adenosyltransferase, mitochondrial|27.388 kDa	37.6	0	288814930	8	Q96EY8	MMAB	0	0	0	0	0	0	0	0	0	0	0	0	0	0	0	0	0	0	0	0	0	0	0	0	0	0	0	0	0	0	0	464640	315930	926220	0	131680	0	356350	641340	1220700	1088400	844520	3112700
Stress-70 protein, mitochondrial|73.68 kDa	65.4	0	18614895600	50	P38646	HSPA9	2139200	2010900	2989700	1540600	3588200	3037800	5525000	4000000	3586000	5078000	5372500	8117900	8672300	11807000	7699400	8672100	10917000	12811000	10833000	14852000	20971000	24856000	19366000	22700000	31198000	22173000	27487000	45962000	52303000	42509000	117910000	159340000	99864000	132970000	159430000	161720000	88775000	139060000	183950000	202960000	159090000	252310000	355200000
Mitochondrial inner membrane protein OXA1L|48.547 kDa	24.6	0	776752324	13	Q15070	OXA1L	638830	732350	882420	0	210680	266110	497760	358350	155230	416900	488630	944810	607340	1021000	141690	156320	165010	0	0	128720	0	243350	198920	171820	314020	0	0	394110	692080	252060	2622000	2531200	1255700	746680	1259600	1001300	712530	1219900	854250	506030	1381000	3052900	6507300
Glutaminase kidney isoform, mitochondrial|65.459 kDa	41.3	0	1224324730	19	O94925-3	GLS	0	0	0	0	0	0	0	0	0	0	0	0	0	0	0	0	0	0	0	0	0	0	106490	0	103230	0	0	366030	710970	212290	218230	0	0	211330	538770	231860	159870	883340	1592100	3538200	3011300	4240700	9147100
Oxygen-dependent coproporphyrinogen-III oxidase, mitochondrial|50.151 kDa	34.8	0	355623163	13	P36551	CPOX	0	0	21285	0	26851	0	0	0	0	0	18400	41220	0	42070	0	55240	0	0	0	0	0	0	70933	63384	0	0	52083	0	110020	272870	144280	215850	138410	272610	201480	493680	193190	390810	738410	460430	476280	1054800	1702800
FAST kinase domain-containing protein 2|81.462 kDa	22.8	0	90596444	12	Q9NYY8	FASTKD2	0	13640	53936	14259	38589	0	0	32948	23412	30853	32868	95030	27719	84100	24869	90570	78038	33345	42404	40512	107410	0	87300	133910	0	35172	0	57581	48832	142810	125180	55596	99721	170610	239250	165120	46070	88296	0	204410	116130	266940	367720
Peptidyl-prolyl cis-trans isomerase FKBP8|44.561 kDa	26.5	0	400967171	9	Q14318	FKBP8	74269	58091	0	79648	0	98259	299630	137040	366110	56329	445330	618310	775060	928140	430590	823720	1083500	1128100	720850	2136000	3095200	3213400	1665400	1695900	933000	526760	431180	613880	709210	507030	0	968220	574320	600570	1833100	2286200	497020	2228700	2240500	2524100	1725900	1715900	2360500
Deoxyguanosine kinase, mitochondrial|32.055 kDa	10.5	0	54689000	3	Q16854	DGUOK	0	0	0	0	0	0	0	0	0	0	0	0	0	0	0	0	0	0	0	0	0	0	0	0	0	0	0	0	0	0	0	0	0	0	0	0	0	0	0	0	0	0	0
Catechol O-methyltransferase domain-containing protein 1|28.808 kDa	18.7	0	16637110	4	Q86VU5	COMTD1	0	0	0	0	0	0	0	0	0	0	0	0	0	0	0	0	0	0	0	0	0	0	0	0	0	0	0	0	0	0	0	0	0	0	0	0	0	0	0	0	0	0	0
Probable cysteine--tRNA ligase, mitochondrial|62.223 kDa	23.9	0	47226460	13	Q9HA77	CARS2	0	0	0	0	0	0	0	0	0	0	0	0	0	0	0	0	0	0	0	0	0	0	0	0	0	0	0	0	0	0	0	0	0	0	0	0	0	0	0	0	0	0	0
Decaprenyl-diphosphate synthase subunit 2|44.128 kDa	19.5	0	13142274	7	Q86YH6	PDSS2	0	0	0	0	0	0	0	0	0	0	0	0	0	0	0	0	0	0	0	0	0	0	0	0	0	0	0	0	0	0	0	0	0	0	0	0	0	89423	0	0	73794	0	0
Peptide deformylase, mitochondrial|27.013 kDa	10.7	0	39729080	3	Q9HBH1	PDF	115240	0	0	0	0	0	0	0	0	0	0	0	0	0	0	0	0	0	0	0	0	0	0	0	0	0	0	0	0	0	0	0	0	0	0	0	0	0	0	0	0	0	0
G-rich sequence factor 1|53.126 kDa	53.5	0	736457161	23	Q12849	GRSF1	0	0	0	0	0	0	0	0	0	0	0	0	0	92897	0	0	0	0	0	0	0	135310	0	103420	0	129400	0	0	0	173660	0	0	214020	0	0	183560	299550	469360	838000	1093500	781250	639740	1758900
Metalloendopeptidase OMA1, mitochondrial|60.12 kDa	12.6	0	32278186	6	Q96E52	OMA1	0	0	0	0	0	0	0	0	0	0	0	0	0	0	0	0	0	0	0	0	0	0	0	0	0	0	0	0	0	0	0	144610	0	92592	0	129630	0	130220	146130	80077	0	123790	309750
Sideroflexin-1|35.619 kDa	61.8	0	3425344010	15	Q9H9B4	SFXN1	19630000	6370600	3899300	2305100	3121400	1724900	2690700	2144300	1661300	2262200	1857900	2800400	2095700	867860	780040	1192700	882710	2193600	909160	836400	1438600	1135500	1813300	1423000	1266000	731150	845340	2241200	3318300	866580	2459600	1713300	2133800	2364200	2250000	669920	771990	595810	677530	1553400	777900	2193300	1110700
Succinate dehydrogenase assembly factor 2, mitochondrial|19.599 kDa	24.1	0	24806940	3	Q9NX18	SDHAF2	0	0	0	0	0	0	0	0	0	0	0	0	0	0	0	0	0	0	0	0	0	0	0	0	0	0	0	0	0	0	0	0	0	0	0	0	0	0	0	0	0	0	0
Sideroflexin-2|36.231 kDa	25.5	0	109309375	7	Q96NB2	SFXN2	53079	0	0	0	0	0	0	0	0	0	0	0	0	0	0	0	0	0	0	0	0	0	0	0	0	0	0	0	0	0	0	0	0	0	0	0	0	0	0	0	0	0	0
NAD kinase 2, mitochondrial|49.432 kDa	39.1	0	113528160	15	Q4G0N4	NADK2	0	0	0	0	0	0	0	0	0	0	0	0	0	0	0	0	0	0	0	0	0	0	0	0	0	0	0	0	0	0	0	0	0	0	0	0	0	0	0	0	0	0	0
Mitochondrial pyruvate carrier 1|12.347 kDa	8.3	0	220145250	2	Q9Y5U8	MPC1	958930	0	0	0	0	0	0	0	0	0	0	0	0	0	0	0	0	0	0	0	0	0	0	0	0	0	0	0	0	0	0	0	0	0	0	0	0	0	0	0	0	0	0
Oligoribonuclease, mitochondrial|26.832 kDa	24.5	0	35907007	5	Q9Y3B8	REXO2	0	0	0	0	0	0	0	0	0	0	0	0	0	0	0	0	0	0	0	0	0	0	0	0	0	0	0	0	0	0	0	0	0	0	0	0	0	0	0	0	0	0	0
Solute carrier family 25 member 44|35.392 kDa	13.1	0	20750520	4	Q96H78	SLC25A44	0	0	0	0	0	0	0	0	0	0	0	0	0	0	0	0	0	0	0	0	0	0	0	0	0	0	0	0	0	0	0	0	0	0	0	0	0	0	0	0	0	0	0
Solute carrier family 25 member 40|38.124 kDa	17.8	0	43104366	5	Q8TBP6	SLC25A40	0	37685	0	0	0	0	86519	28572	0	0	0	79429	0	0	0	0	0	0	0	0	72627	0	0	0	129440	0	0	193780	0	0	158530	156760	82399	0	151880	0	0	0	0	134680	104830	0	236930
Sideroflexin-5|37.124 kDa	15.6	0	16058170	4	Q8TD22	SFXN5	0	0	0	0	0	0	0	0	0	0	0	0	0	0	0	0	0	0	0	0	0	0	0	0	0	0	0	0	0	0	0	0	0	0	0	0	0	0	0	0	0	0	0
Sideroflexin-3|35.503 kDa	12.8	0	91546459	3	Q9BWM7	SFXN3	1036500	355230	124330	0	245770	0	226070	162770	0	0	0	278810	0	0	173020	124040	0	0	0	0	0	0	0	0	0	0	0	0	0	0	0	0	0	0	0	0	0	0	0	0	0	0	0
1-acyl-sn-glycerol-3-phosphate acyltransferase delta|44.021 kDa	9.8	0	3665615	4	Q9NRZ5	AGPAT4	0	0	0	0	0	0	0	0	0	0	0	0	0	0	0	0	0	0	0	0	0	0	0	0	0	0	0	0	0	0	0	0	0	0	0	0	0	0	0	0	0	0	0
Calcium-binding mitochondrial carrier protein SCaMC-2|52.662 kDa	34.3	0	44075604	12	Q6KCM7	SLC25A25	0	0	0	0	0	32686	198410	121460	63348	102130	72862	419540	0	0	0	0	0	0	0	0	0	43157	0	0	0	0	0	0	0	0	0	0	0	0	0	0	0	0	0	0	0	0	0
Mitochondrial import inner membrane translocase subunit Tim17-A|18.023 kDa	32.2	0	20521700	3	Q99595	TIMM17A	0	0	0	0	0	0	0	0	0	0	0	0	0	0	0	0	0	0	0	0	0	0	0	0	0	0	0	0	0	0	0	0	0	0	0	0	0	0	0	0	0	0	0
Alpha-ketoglutarate-dependent dioxygenase alkB homolog 7, mitochondrial|24.516 kDa	20.8	0	2927290	2	Q9BT30	ALKBH7	0	0	0	0	0	0	0	0	0	0	0	0	0	0	0	0	0	0	0	0	0	0	0	0	0	0	0	0	0	0	0	0	0	0	0	0	0	0	0	0	0	0	0
Induced myeloid leukemia cell differentiation protein Mcl-1|37.337 kDa	12.3	0	19586143	4	Q07820	MCL1	0	0	0	0	0	0	0	0	0	0	0	0	0	0	0	0	0	92424	0	0	142750	117070	90169	0	147520	267450	85415	135360	143890	90792	0	256370	0	228140	243680	518410	0	507750	662960	0	234030	671010	329230
ADP-sugar pyrophosphatase|24.327 kDa	25.6	0	5859160	5	Q9UKK9	NUDT5	0	0	0	0	0	0	0	0	0	0	0	0	0	0	0	0	0	0	0	0	0	0	0	0	0	0	0	0	0	0	0	0	0	0	0	555490	1961800	0	0	0	0	0	0
5-aminolevulinate synthase, nonspecific, mitochondrial|70.58 kDa	11.9	0	3662743	7	P13196	ALAS1	0	0	0	18801	0	0	0	0	0	0	0	74376	121190	51821	55137	80068	0	0	0	106430	86249	0	76909	79954	154070	91975	0	0	69950	94534	0	0	62351	0	117020	0	62222	0	0	0	0	122930	90259
Probable proline--tRNA ligase, mitochondrial|53.262 kDa	24	0	40149261	9	Q7L3T8	PARS2	0	0	0	0	53891	0	88468	0	0	223170	89207	356540	94412	447320	318230	289300	212460	298410	444130	584210	475380	638740	252040	255900	980310	560710	412840	995900	890700	633160	1191400	526090	552580	793020	1034100	581680	438250	485430	1188800	848740	488970	1075100	848180
Plasminogen receptor (KT)|17.201 kDa	34	0	229632530	5	Q9HBL7	PLGRKT	725680	711880	422430	0	509600	0	485940	0	335880	263880	309630	1027200	544430	2992600	1950100	941450	1147600	3522000	3854000	5870900	9863900	10879000	6980300	4580500	3444000	1690000	735070	2506400	2403800	1881500	976930	3243000	760740	4791400	2450600	1299100	3053500	1825300	2335700	5669100	5624300	8244800	11355000
Pyruvate carboxylase, mitochondrial|129.63 kDa	39	0	202428678	36	P11498	PC	139130	178600	454550	213770	660830	558320	1100500	816710	717750	1052200	1398100	2971700	2546300	3714800	2506100	2613000	3353100	2829700	2070200	2835800	4432400	4985400	2635600	2634800	3165600	1650200	1685900	2672100	2169800	1382400	2871300	3118600	1830500	3434100	5126200	4778600	2624500	2739600	3290300	3487900	1988300	2573900	3751900
ATP-dependent Clp protease ATP-binding subunit clpX-like, mitochondrial|69.223 kDa	42.8	0	277585540	24	O76031	CLPX	207070	390770	1086500	797740	1371700	1278000	1467000	1556700	968390	1250000	1435100	2963500	2721500	4825500	2941000	3046700	2474700	2483100	2503300	3484200	4714400	4229400	3152200	3440300	4153300	2180500	2651100	4053500	3919700	2071200	3366300	4223700	2854300	4325500	4715700	4185700	1669900	2892400	3011800	2708500	1800300	3193600	3294500
Mitochondrial Rho GTPase 2|68.117 kDa	29.4	0	152526977	13	Q8IXI1	RHOT2	147780	55746	200970	0	861500	314130	996670	704190	960010	1537500	1241200	2125400	1953400	3327500	1819000	1668700	2115300	2149000	1663500	944420	3608900	3423600	2535000	2299100	2631500	1617400	1252800	2350100	1592100	1107300	2117200	2671500	807700	1916200	2721400	1690000	1296100	1344400	1942400	918220	1150100	1630200	2655500
Mitochondrial 10-formyltetrahydrofolate dehydrogenase|101.74 kDa	52.1	0	399227515	45	Q3SY69	ALDH1L2	29708	152740	229120	200290	591520	296080	767540	731920	580610	1217300	986470	1978800	2200400	3820900	2387600	2686100	3557000	5416100	3547900	4707500	9815000	10027000	8048000	7380600	9122100	5662000	5406400	6594800	4992700	3669400	5219200	5729200	3088600	4071600	6864200	4601400	2243200	2514200	2589800	3730100	2494800	4339500	7097900
Threonine--tRNA ligase, mitochondrial|81.035 kDa	43.5	0	236754950	25	Q9BW92	TARS2	492010	925250	1410300	1033900	2049900	1368000	3251400	1792000	2468900	2644100	2628400	4576700	3472700	4007900	2065500	2630700	2902100	3267600	2419500	1983100	2311300	5181400	3697800	2214500	4384500	2779900	1790000	2411500	2798800	1619700	5000600	3147500	1950000	3020400	5231700	3092000	1879700	2636200	2769200	2417500	1728800	2307700	3055100
CDK5 regulatory subunit-associated protein 1|67.688 kDa	17.5	0	8996371	10	Q96SZ6	CDK5RAP1	0	0	0	0	0	29856	35598	0	39054	0	0	86299	184510	128350	13780	132080	124220	116590	0	108830	18876	450500	203630	121230	198480	158630	144250	83109	280070	255910	257220	92886	48063	132260	231900	62394	120160	132160	0	0	0	47640	0
Putative GTP-binding protein 6|56.897 kDa	36.4	0	60051026	15	O43824	GTPBP6	0	86390	73304	169030	328400	213060	258540	478740	264000	339390	185990	1728900	859440	1431500	678510	841520	935660	1452500	677700	685000	2130100	3048800	1967100	1223200	973270	1185500	971680	1507600	1503600	885840	1806400	1722900	1040500	936860	1406000	1244900	130750	463170	424650	259040	223930	0	0
NAD(P) transhydrogenase, mitochondrial|113.89 kDa	43.5	0	1947013761	44	Q13423	NNT	0	0	0	111660	43294	0	272640	170570	135380	304530	363350	1107300	1274200	3006500	3245400	4146900	7358600	15406000	19018000	33553000	61715000	79389000	63089000	65101000	86229000	46853000	40042000	49741000	50130000	36541000	71284000	68345000	35792000	54036000	64772000	23610000	4401300	4762000	2274100	1635400	1027600	1102400	1314900
Multifunctional protein ADE2;Phosphoribosylaminoimidazole-succinocarboxamide synthase;Phosphoribosylaminoimidazole carboxylase|47.079 kDa	42.8	0	201497460	19	P22234	PAICS	198910	0	186240	175380	188350	39910	510200	303680	223210	0	0	1934700	639250	895980	1682600	1013400	1562900	3740200	4074700	5044900	7407500	16854000	11600000	8197900	19592000	9763200	3646300	1944000	347710	0	0	0	0	0	0	0	0	0	0	0	0	0	0
Serine beta-lactamase-like protein LACTB, mitochondrial|60.693 kDa	19.7	0	9690137	9	P83111	LACTB	0	0	0	0	0	0	0	0	0	0	0	97559	0	158050	0	131740	66240	183850	0	0	1046500	1188500	242540	232820	698970	234880	0	0	388950	114100	0	0	0	0	486970	0	0	0	0	0	0	0	0
Methylmalonic aciduria and homocystinuria type D protein, mitochondrial|32.94 kDa	9.1	0.00085106	40149620	2	Q9H3L0	MMADHC	0	0	0	0	0	0	0	0	0	0	0	757120	422190	764760	360970	509840	709750	739130	538980	954170	2284500	2799400	0	0	2405100	0	2173800	2898300	1453000	569660	883120	0	0	0	0	0	0	0	0	0	0	0	0
Mitochondrial chaperone BCS1|47.534 kDa	45.1	0	207708633	18	Q9Y276	BCS1L	0	0	0	0	0	0	0	0	0	0	0	0	0	25072	48767	183780	73654	45917	40870	222210	177960	469870	127620	204050	452680	239250	891000	729850	37175	0	0	0	0	0	0	0	0	0	0	0	0	0	0
Nucleoside diphosphate kinase 3|19.015 kDa	47.9	0	114342591	9	Q13232	NME3	0	0	0	0	0	0	0	0	0	0	0	0	0	1019400	448630	0	211380	1270500	276140	1089400	1403300	898010	1860200	1831100	4380100	6227000	6255600	3785300	4002100	1625300	903150	0	0	0	0	0	0	0	0	0	0	0	0
Serine/threonine-protein phosphatase PGAM5, mitochondrial|32.004 kDa	58.5	0	1446721500	17	Q96HS1	PGAM5	4600100	4659100	3788300	1022300	3548800	1979700	2880700	3042600	1587700	3012200	4921700	11706000	10996000	16625000	13907000	15212000	14339000	15081000	12117000	18403000	34956000	35546000	32919000	38621000	46290000	34374000	55394000	93394000	62252000	35185000	35235000	14144000	4391600	5111900	8035100	3650000	2885400	3290400	2318700	4845200	2229700	4954500	9029300
Acyl-CoA dehydrogenase family member 11|87.263 kDa	28.5	0	73026700	18	Q709F0	ACAD11	0	15803	82620	42355	179400	156100	390510	297010	147610	228420	177820	475130	495760	692830	470360	511380	726110	528890	222830	272890	548640	684550	987700	1547200	2043500	1537400	1955200	4129700	3663100	2331000	4273000	2163500	841210	810870	497600	105590	26789	0	0	0	0	0	0
Pyrroline-5-carboxylate reductase 1, mitochondrial|33.36 kDa	56.4	0	1883248100	15	P32322	PYCR1	7090200	6746600	12114000	7268100	11650000	7743300	11619000	11995000	9084900	11083000	6847700	19314000	13594000	19052000	8632100	11631000	9941300	13015000	15036000	12226000	26032000	27676000	19472000	21358000	38042000	28230000	30029000	77657000	74043000	45895000	75909000	44139000	8824900	9891200	5945000	4532300	2086400	2196400	3101500	2639500	1733700	4055500	2297700
Pyrroline-5-carboxylate reductase 2|33.637 kDa	52.2	0	1557319060	17	Q96C36	PYCR2	5820000	5536000	11968000	6662700	14678000	12394000	19066000	14728000	11615000	14209000	11359000	28867000	20992000	24827000	13475000	14992000	14768000	15033000	10306000	10599000	27488000	29949000	19389000	19826000	31947000	28920000	33006000	55667000	66493000	38422000	45226000	30644000	7059000	9817900	7828800	5518300	3396400	3030000	4116500	3891600	3126300	1409700	4932800
Transmembrane protein 186|24.893 kDa	28.6	0	32271780	6	Q96B77	TMEM186	0	0	0	0	0	0	0	0	0	0	0	0	0	0	0	0	0	257760	1084200	393400	378480	0	0	287800	729060	1172300	1091600	4151600	5518300	4319100	2913700	0	0	0	0	0	0	0	0	0	0	0	0
Acyl-CoA dehydrogenase family member 9, mitochondrial|68.76 kDa	55.1	0	815135150	34	Q9H845	ACAD9	765830	910840	976570	704690	2263300	2061600	2574900	1847500	2171300	3304300	4332700	11442000	17230000	40278000	22702000	9039100	7568800	15158000	11951000	10874000	9208100	6659200	4490000	7044600	17850000	10444000	10665000	19594000	34443000	25346000	33214000	28439000	8186000	10300000	8114000	3204800	1131900	747250	1824200	1379000	1725200	3082700	3881800
Evolutionarily conserved signaling intermediate in Toll pathway, mitochondrial|49.148 kDa	49.9	0	263597493	17	Q9BQ95	ECSIT	216480	0	136900	73730	577150	294540	1423500	276620	832360	1327400	1308300	3696700	6621400	18794000	11691000	3949400	2714400	5262300	4363100	3688500	3175600	1764900	1507300	2545000	5612200	3302100	3535100	8225400	15002000	12921000	18587000	15977000	4043300	4000600	1798800	334810	0	0	0	0	0	0	0
Complex I intermediate-associated protein 30, mitochondrial|37.763 kDa	52.3	0	204128737	15	Q9Y375	NDUFAF1	0	0	0	0	235160	139570	721360	0	328450	340570	996670	2878900	6402300	17200000	10404000	3617900	2228100	4222200	2112200	3714400	1572300	1549200	1018900	1997900	6556600	3882700	2730700	7932100	11228000	8164600	14155000	9733600	3472300	2263400	1152900	0	0	0	0	0	0	0	0
Complex I assembly factor TMEM126B, mitochondrial|25.943 kDa	40.9	0	71274323	7	Q8IUX1	TMEM126B	0	0	0	0	0	0	0	0	0	0	86541	251400	1960000	8889000	5694400	1176700	170190	1060400	1828700	1323300	514580	134380	0	0	1371500	289160	0	5139800	7782600	1034200	2634200	0	0	0	0	0	0	0	0	0	0	0	0
Enoyl-CoA delta isomerase 2, mitochondrial|43.585 kDa	39.6	0	370273141	14	O75521	ECI2	0	0	0	0	0	0	97897	0	0	143740	0	0	111910	256880	186600	519410	672990	1122800	1352100	1308000	6584600	9816200	7871500	11623000	14429000	6889900	5421900	5394600	4695900	6033200	17661000	42300000	11421000	7036800	773630	227880	93514	113990	329510	330010	0	0	336450
Mitochondrial import receptor subunit TOM7 homolog|6.2484 kDa	45.5	0	686983080	3	Q9P0U1	TOMM7	0	0	0	0	0	0	0	0	0	0	0	0	0	0	0	0	0	12605000	10399000	0	0	484680	7716800	0	392620	0	0	0	0	82980000	80597000	153150000	108690000	2500000	1297700	690660	0	4294600	0	0	0	0	0
Ferritin heavy chain;Ferritin heavy chain, N-terminally processed|21.225 kDa	47	0	201163490	8	P02794	FTH1	0	0	0	0	0	0	0	0	0	0	0	0	0	0	0	0	0	0	0	0	0	0	0	0	0	0	0	611610	879780	996000	38610000	26004000	4132000	2904300	0	0	0	0	0	0	0	0	0
ATP-binding cassette sub-family B member 6, mitochondrial|93.884 kDa	12.9	0	7785400	8	Q9NP58	ABCB6	0	0	0	0	0	0	0	0	0	0	0	0	0	0	0	0	0	0	0	0	0	0	0	0	0	0	0	192110	260620	243900	893000	374900	257710	396460	191520	0	0	0	0	0	0	0	0
Essential MCU regulator, mitochondrial|11.441 kDa	35.5	0	62156220	3	Q9H4I9	SMDT1	0	0	0	0	0	0	0	0	0	0	0	0	0	0	0	0	0	0	0	0	947990	0	0	0	0	0	699060	2174300	1300300	1482300	6940000	5026500	1509400	2765500	2042000	0	0	0	0	0	0	0	0
Calcium uniporter regulatory subunit MCUb, mitochondrial|39.082 kDa	17.9	0	14644470	6	Q9NWR8	CCDC109B	0	0	0	0	0	0	0	0	0	0	0	0	0	0	0	0	0	0	0	0	0	0	0	0	0	0	0	0	0	107590	3190900	1443900	1352600	792350	2134500	0	0	0	0	0	0	0	0
Methylcrotonoyl-CoA carboxylase beta chain, mitochondrial|61.332 kDa	52.4	0	573262080	25	Q9HCC0	MCCC2	262620	231700	226000	179590	584670	486040	645910	308900	648750	405580	408580	1153700	1182900	1205200	766810	919790	838820	1505400	748640	1369000	1478900	3165800	1902700	1556500	1470400	2130900	2961300	4795300	9019900	6649100	25896000	44685000	24162000	39511000	31610000	9504300	4950300	7066300	7191200	8395300	7896500	4984100	5829200
Delta(3,5)-Delta(2,4)-dienoyl-CoA isomerase, mitochondrial|35.816 kDa	70.1	0	1716247376	18	Q13011	ECH1	29120	49008	50173	0	0	0	75417	0	130540	101240	98404	694140	155470	258330	748130	1455800	1507700	2001800	1373200	2688700	11137000	15474000	17425000	17446000	24936000	14683000	14297000	24723000	33958000	32938000	70391000	173540000	110960000	134390000	89106000	56966000	17888000	18316000	13342000	14027000	7919100	6243300	5097500
Mitochondrial import receptor subunit TOM40B|33.916 kDa	25.6	0	116511679	7	Q969M1	TOMM40L	0	0	0	0	0	0	0	0	0	0	0	0	0	0	0	0	0	0	0	0	0	289820	0	201540	285820	0	0	767280	1414200	2901100	9177500	12995000	6278900	13067000	8495900	1337400	0	0	0	0	0	0	0
Coiled-coil domain-containing protein 51|45.811 kDa	48.7	0	976543197	18	Q96ER9	CCDC51	43266	0	0	0	125300	99760	163590	225650	218590	262910	191700	342530	130140	502610	419680	755560	1464800	2537700	1058100	2108900	2973000	4355300	3930800	4664100	7077500	4267100	6676400	19297000	28010000	43772000	88766000	127790000	56082000	67109000	46465000	22858000	3908600	5141900	5089400	3061600	2252600	4526700	2798400
Catalase|59.755 kDa	54.1	0	575367186	28	P04040	CAT	0	0	0	0	0	0	0	0	0	0	0	0	0	0	0	0	0	72970	59820	268340	1058100	743570	591820	877050	2043100	1417400	2971900	11186000	15313000	17787000	47482000	55375000	30755000	35679000	35805000	17957000	8377400	6138700	2695000	402620	0	0	0
Calcium uniporter protein, mitochondrial|39.866 kDa	41.6	0	340091593	15	Q8NE86	MCU	0	0	198150	115860	0	0	241990	184080	166900	171800	314980	500150	527450	1273000	751770	1021300	946530	1513400	2135200	3300100	3369800	2378800	1822900	1607500	2439000	1798800	3315800	7483300	13047000	10979000	26653000	25086000	10785000	21112000	16281000	7007100	1127400	723140	0	0	0	0	0
A-kinase anchor protein 1, mitochondrial|97.34 kDa	32.6	0	41150171	24	Q92667	AKAP1	0	0	0	0	0	0	0	0	0	0	0	0	63113	205370	184110	272540	276210	405590	214460	323910	493650	418140	715840	543180	1075100	335300	438320	1472100	942310	1672400	2854600	2876700	1815000	2138000	1837900	289740	206070	276780	228200	207000	109200	0	78818
Mitochondrial import receptor subunit TOM5 homolog|6.0352 kDa	70.6	0	1108369300	6	Q8N4H5	TOMM5	0	0	0	0	0	0	0	0	0	0	0	0	0	0	0	1869100	2539800	4677900	4291300	0	5889900	4575000	0	7746500	6947500	7939800	15079000	20743000	34835000	70128000	99169000	74050000	91244000	88673000	33481000	13755000	0	0	0	0	0	0	0
Peroxiredoxin-4|30.54 kDa	63.5	0	3233904300	16	Q13162	PRDX4	2294300	2943700	4294700	1778200	4422000	1548900	4233900	4051000	3507600	3825500	4095700	6955900	9044500	11739000	7136700	7555800	10970000	14532000	13844000	20756000	27312000	37587000	31427000	41276000	59545000	44600000	50690000	96620000	89759000	93476000	163390000	146640000	121040000	154250000	74331000	158420000	23256000	3235600	2621500	0	1409300	1567900	3824100
28S ribosomal protein S16, mitochondrial|15.345 kDa	54	0	738689160	6	Q9Y3D3	MRPS16	1654300	515770	3623600	1928100	5168900	2229200	7023700	5450600	9689800	14821000	13880000	17918000	13532000	12582000	5969700	2121600	4618100	2632700	3274700	5225800	10429000	13792000	11028000	10926000	12366000	8465900	7732100	18812000	22218000	17241000	31605000	26949000	19287000	24934000	27456000	12535000	5676200	2281600	2561500	3372700	1734000	1061500	1471200
28S ribosomal protein S26, mitochondrial|24.211 kDa	46.8	0	748301222	13	Q9BYN8	MRPS26	2240500	1916300	4442900	2269400	6145500	2919300	6084900	6357200	4717500	10248000	5532200	14671000	9119900	6464900	2954100	4144500	4064300	4488700	2567900	5049900	7788600	13630000	7650400	8284600	13361000	8265300	10631000	19810000	23846000	18824000	32273000	32736000	22741000	30116000	33763000	19455000	8681800	4659400	5583000	4689600	1952100	1610400	839800
28S ribosomal protein S25, mitochondrial|20.116 kDa	74	0	973167150	12	P82663	MRPS25	1034800	2689200	3403600	3056600	5231000	3635400	7781300	9649000	7692100	10145000	10743000	25170000	15379000	15304000	7782700	4361600	3835500	5977400	3983400	7298600	13884000	14485000	8476700	14237000	11559000	10128000	13373000	27364000	18847000	16046000	40219000	54360000	21599000	43324000	48105000	20883000	6420400	6460800	5366100	1670500	2633700	1803300	1433900
28S ribosomal protein S22, mitochondrial|41.28 kDa	60.6	0	927584050	22	P82650	MRPS22	1475200	2704800	4053200	1848000	5389000	5348600	10215000	8779300	11799000	15494000	18037000	22035000	12974000	14423000	6377800	5381900	5378600	6065600	4287200	5342600	11870000	11844000	8866200	12258000	10558000	13038000	13395000	23154000	27017000	21380000	36559000	56017000	21441000	37846000	31196000	18826000	3405500	5374100	2769200	1250800	448140	1239500	1289700
28S ribosomal protein S6, mitochondrial|14.226 kDa	64.8	0	569500170	7	P82932	MRPS6	1117700	1699600	4873500	3253700	4570600	2834600	5978000	6969700	7844300	12848000	12362000	15114000	8617800	10917000	3413700	4748400	3621500	4171500	2323200	5153200	8020300	10701000	5240400	7642500	7694000	8496500	7729400	14097000	8926100	14979000	25057000	29502000	15740000	16879000	13125000	9193400	4686400	2173100	0	911550	1062900	1133000	2018500
28S ribosomal protein S34, mitochondrial|25.65 kDa	56.4	0	1443937960	12	P82930	MRPS34	1215200	1731900	3967900	1628000	6767800	5547700	8772500	10804000	7597300	17809000	17394000	28830000	11713000	10537000	4214500	3570100	2690400	9877000	5123000	7143100	12929000	17283000	13572000	10939000	22139000	14671000	12268000	27693000	30542000	26628000	74938000	76777000	39586000	46808000	53774000	29773000	8992700	4733400	3213200	2508400	1764500	2469400	2734200
28S ribosomal protein S18b, mitochondrial|29.395 kDa	51.9	0	247516471	10	Q9Y676	MRPS18B	160440	233840	827160	722140	616890	387790	1416100	1711200	1472300	2152000	2098400	7510900	2826800	2426800	1806300	1154200	851090	1762500	1617500	1202700	3551100	5761700	2069500	2284800	3601300	904920	2844200	4017800	5795800	4368300	14198000	21311000	7450300	10453000	8951000	1274700	392520	0	205470	0	0	0	0
28S ribosomal protein S17, mitochondrial|14.502 kDa	51.5	0	928400880	4	Q9Y2R5	MRPS17	2406200	0	2456800	0	4426500	0	4776900	3265400	2038000	10361000	3352800	20878000	7450100	3855400	7415900	5127600	4656800	5060300	0	4409000	14484000	13778000	1270300	4254600	22965000	12000000	11363000	22475000	30708000	31515000	30374000	77681000	15711000	22384000	28898000	6221500	13901000	7418000	8917100	8127300	2824800	6194700	4833200
Mitochondrial import receptor subunit TOM40 homolog|37.893 kDa	49.3	0	5966000470	13	O96008	TOMM40	10913000	8844200	8687400	3783900	8713700	4659500	8196200	5717200	2180800	5722800	4882400	17765000	17156000	22197000	21315000	11550000	19798000	22237000	35213000	52642000	43548000	74277000	41033000	21141000	56993000	34723000	33366000	132190000	136520000	97982000	540080000	928140000	331700000	262230000	148760000	46409000	8723100	4315600	1167500	430750	0	0	0
Mitochondrial import receptor subunit TOM22 homolog|15.521 kDa	77.5	0	5062113150	7	Q9NS69	TOMM22	5004000	3589300	3216700	1768300	4236800	3403300	4406000	5910300	2650300	5919000	4470300	17268000	11768000	16568000	10001000	13575000	17473000	18878000	16647000	22553000	51569000	66153000	53540000	22805000	45328000	39444000	32934000	88606000	144400000	77954000	423070000	705210000	278380000	245590000	70951000	22262000	2644900	2927300	549730	374500	516730	365880	551220
Trifunctional enzyme subunit alpha, mitochondrial;Long-chain enoyl-CoA hydratase;Long chain 3-hydroxyacyl-CoA dehydrogenase|82.999 kDa	64	0	4326286430	44	P40939	HADHA	1677500	2179700	3401600	2683000	5548400	3737300	6226800	6506000	4067300	8873200	7937100	23330000	18193000	21253000	15368000	16615000	20777000	25376000	21185000	20772000	33371000	40193000	30936000	28522000	48025000	37751000	54895000	124850000	157200000	108560000	311620000	333040000	124320000	98495000	35669000	27889000	26215000	38906000	77644000	79636000	30619000	20963000	10850000
Trifunctional enzyme subunit beta, mitochondrial;3-ketoacyl-CoA thiolase|51.294 kDa	69.2	0	5741531170	30	P55084	HADHB	2493600	2984900	3624900	2322300	5560100	3566800	9316800	6399900	6717300	8486700	9695400	25061000	20283000	26574000	18686000	19784000	28402000	36820000	19951000	31365000	46109000	49098000	41331000	43502000	65841000	65158000	80072000	174570000	186500000	162400000	372880000	458820000	174980000	127980000	75444000	63223000	58182000	106740000	175840000	202750000	63790000	38088000	3898800
Delta-1-pyrroline-5-carboxylate synthase;Glutamate 5-kinase;Gamma-glutamyl phosphate reductase|87.301 kDa	55.2	0	3890892400	42	P54886	ALDH18A1	2015100	2815200	6039800	3175700	9442300	6678900	14928000	11721000	11548000	14295000	16871000	34428000	29820000	38719000	26146000	27450000	28282000	36454000	22434000	33275000	55138000	53409000	36027000	37878000	52313000	36086000	38657000	75773000	72396000	61331000	130530000	135870000	51547000	68400000	75230000	53781000	31738000	34278000	38223000	45475000	33839000	45608000	76000000
DnaJ homolog subfamily C member 11|63.277 kDa	44.4	0	483803859	23	Q9NVH1	DNAJC11	2122300	2470800	2850000	652830	3418500	3043100	3672300	940970	1150500	1318000	1217900	3400900	3281700	3104200	3309000	3377200	2390000	2910300	3692300	4411000	6673900	6907200	5255300	5047500	7364100	4261800	3839100	10010000	9131900	4750400	17832000	16101000	5747200	7119800	10361000	13786000	8951900	9786000	11540000	14292000	8650700	9107100	6428900
Protein NipSnap homolog 3A|28.466 kDa	59.9	0	932544700	12	Q9UFN0	NIPSNAP3A	7607700	6756000	8184100	2283300	5923100	3955400	5028900	4144000	2742600	2481000	3090200	7319700	6337200	8361100	4539400	5791900	5337900	6015600	6760300	8609200	10925000	12614000	10356000	9385400	8500900	7349500	6324100	12303000	9563800	7311400	22862000	35042000	14180000	21098000	24805000	24654000	12939000	11665000	13336000	16300000	11630000	14618000	12920000
ATP-dependent zinc metalloprotease YME1L1|86.454 kDa	36.4	0	263047170	24	Q96TA2	YME1L1	3704600	3074500	2655500	1028500	2322500	1415900	3028800	2635000	1684200	2221900	1642800	3236100	2269100	3151100	1697100	2141000	2237900	2349300	1870400	2443700	3455500	3838400	2340300	2027300	3037000	1616200	1951100	2733600	2206400	1910400	4297500	4347300	2352100	4367200	5365900	5910600	3299800	3610100	4302300	2894300	2659200	2076000	2813800
39S ribosomal protein L12, mitochondrial|21.348 kDa	39.9	0	1832990230	6	P52815	MRPL12	637680	851640	1273000	811850	1504300	845220	1903500	807790	688400	777080	927150	924780	439310	1504100	977580	1311600	1530300	1810000	1349900	2341900	2501000	3341500	1010000	3151700	4507000	4125000	4133200	9403500	13935000	15889000	30928000	62262000	43996000	103600000	178440000	125420000	54381000	54964000	36351000	17042000	10024000	10376000	12154000
39S ribosomal protein L53, mitochondrial|12.107 kDa	50	0	267201440	5	Q96EL3	MRPL53	0	0	0	0	290890	0	0	0	0	0	0	0	274150	0	0	228350	0	194310	0	294480	0	0	343590	398750	579400	336470	472120	823290	3081000	3319700	9626300	16481000	12582000	11598000	29879000	18263000	12032000	11350000	8384400	5088900	2333500	1878200	0
39S ribosomal protein L10, mitochondrial|29.282 kDa	41.4	0	259702932	8	Q7Z7H8	MRPL10	268810	381910	0	0	468590	367060	0	390850	292460	543780	496190	750900	354750	363880	0	0	0	0	0	0	0	0	377150	968820	858250	1197400	177400	2346400	2778500	2311400	7650800	17276000	9056600	19308000	29411000	22132000	9622400	7193900	7308900	4400700	890740	1477700	2293800
Methylmalonate-semialdehyde dehydrogenase [acylating], mitochondrial|57.839 kDa	48.2	0	777713658	25	Q02252	ALDH6A1	126760	102940	99287	28392	153900	82074	296670	250000	264890	242680	160190	631190	116120	518190	1040100	653490	1341600	900310	384650	1142900	1780000	2743500	1973900	2465900	3738500	4055900	3576300	6792000	7819800	8653700	26455000	52813000	28611000	47991000	55912000	42513000	31053000	31155000	19465000	8060500	1993900	2302100	1225500
ATP-binding cassette sub-family D member 3|75.475 kDa	39.6	0	429279754	25	P28288	ABCD3	263220	207930	313920	84758	467550	271530	364060	275590	279890	449160	385590	970570	797950	1227100	403180	677770	844050	912040	976560	1129700	2747600	2123300	2083000	2527200	4189700	2856900	3496700	8334600	6872900	5552600	17509000	30198000	16201000	19488000	31279000	18425000	10983000	10878000	9689700	5417000	3016800	1064000	0
Putative ATP-dependent RNA helicase DHX30|136.11 kDa	56.8	0	381167104	60	Q7L2E3-2	DHX30	240240	197810	518790	336430	775130	469760	1236400	885890	696490	993880	820250	1929800	1726200	2064500	1701300	1639000	1801900	2274300	1324400	1958200	3409300	3416000	2860400	2798700	3502000	2651800	2723100	4863300	5019000	4554200	10997000	19966000	8679300	13910000	19829000	17197000	9026100	10861000	10076000	9805300	6388800	7629800	6129400
DNA-directed RNA polymerase, mitochondrial|138.62 kDa	34.3	0	98101262	33	O00411	POLRMT	0	0	0	0	33835	35647	29850	0	31784	0	122470	0	72904	126820	140000	190910	153730	112040	182950	266080	525230	713240	660730	517670	880140	405950	637480	1443800	1442200	1143500	2714500	4972000	2389800	3581500	4834800	4648400	2239400	2256700	2596400	3153800	1700500	1372500	2064500
Superoxide dismutase [Mn], mitochondrial|24.75 kDa	34.2	0	7091497720	10	P04179	SOD2	6202600	466820	2472900	852660	1348800	2444700	3529200	3416200	2842300	5345900	4965000	19318000	19603000	24848000	22587000	24155000	29322000	40808000	37898000	48388000	79651000	48361000	89789000	81917000	101650000	81562000	103760000	133450000	181070000	121310000	300680000	372180000	176000000	295260000	364250000	270670000	127550000	130680000	136040000	96822000	74779000	82761000	73473000
Bcl-2-like protein 13|52.723 kDa	64.5	0	606438055	21	Q9BXK5	BCL2L13	0	0	0	0	0	0	0	0	0	0	0	0	0	0	0	0	0	0	0	0	289230	1177900	1036300	1642500	4573000	3716800	6001000	12340000	16334000	15354000	36867000	50209000	20272000	31924000	43471000	26678000	9204000	8893200	8831600	11303000	5369600	6085700	8541900
[3-methyl-2-oxobutanoate dehydrogenase [lipoamide]] kinase, mitochondrial|46.36 kDa	24.8	0	78970794	8	O14874	BCKDK	623790	363890	653890	146040	0	91680	179230	121300	60259	107980	90835	0	0	0	0	0	0	282880	0	0	0	0	652100	441260	723940	950430	772030	1929800	2019500	1989600	5478800	3627800	1927500	2960200	4313400	3797200	983110	1033400	1247900	596690	454430	0	0
tRNA (adenine(58)-N(1))-methyltransferase, mitochondrial|52.965 kDa	19.7	0	51271881	8	Q9BVS5	TRMT61B	0	0	0	0	0	0	0	0	0	0	0	105480	70183	119230	137350	155850	281450	342080	352180	346620	963260	1020700	592290	538780	531470	1082800	831990	1870600	1493000	1709700	1854800	2406900	1828700	2776700	3690400	2843300	1647500	271560	194910	0	0	0	0
Serine palmitoyltransferase 2|62.924 kDa	25.1	0	32431156	11	O15270	SPTLC2	0	0	0	0	0	0	0	0	0	21324	15113	68692	32918	210670	100050	183520	150390	253620	279520	572400	774760	461070	399930	200850	234480	160950	371120	620970	401390	246120	741550	1701400	741350	1472800	3215700	2183900	0	0	0	0	0	0	0
Voltage-dependent anion-selective channel protein 3|30.658 kDa	52.3	0	5274055400	12	Q9Y277	VDAC3	17080000	6720100	2853400	4818400	9316000	5771200	10698000	7951600	3240100	8460600	2968100	17494000	15277000	23283000	17739000	20172000	20438000	17884000	23681000	32538000	47016000	48768000	39190000	35228000	54238000	39588000	33638000	62036000	58147000	89786000	219810000	479020000	194290000	222500000	106550000	283880000	122860000	30431000	15712000	21409000	24509000	24378000	29780000
Voltage-dependent anion-selective channel protein 1|30.772 kDa	84.1	0	20774472600	20	P21796	VDAC1	34203000	18580000	21863000	8686300	19775000	15226000	30180000	19958000	11296000	18715000	12840000	47831000	40098000	57930000	53250000	49257000	59110000	70050000	63411000	84245000	148470000	139790000	87732000	96956000	100900000	113030000	87300000	213700000	223760000	211090000	793540000	1341500000	691620000	807610000	698110000	969770000	472420000	189280000	71520000	110310000	144230000	182600000	101750000
Voltage-dependent anion-selective channel protein 2|31.566 kDa	67.7	0	22123924000	16	P45880	VDAC2	50184000	35073000	38394000	15328000	28563000	24133000	40195000	20747000	17625000	33830000	24325000	63625000	57325000	106140000	68805000	75783000	77026000	61304000	51651000	101640000	178650000	171520000	117270000	114220000	154410000	114500000	128240000	246770000	230740000	206670000	609020000	931710000	503600000	654340000	596140000	590210000	308020000	163250000	67498000	113340000	105360000	141530000	97215000
Alpha-aminoadipic semialdehyde dehydrogenase|55.366 kDa	56.6	0	719278430	24	P49419-2	ALDH7A1	2733600	2025600	2209500	1965700	4239100	2966100	3481600	5169000	3412100	6416000	4931100	12133000	7407400	12296000	6710000	7348300	6948600	7748900	4282400	4294700	5584000	6282400	3580500	2590100	4004900	2045600	1991900	3660100	3753000	2413600	8966700	13010000	8611300	10412000	31216000	22561000	16121000	10334000	16689000	18594000	10902000	8894500	5682500
ATP-binding cassette sub-family B member 7, mitochondrial|82.64 kDa	39.9	0	796349580	23	O75027	ABCB7	55106	83687	67920	116750	0	102770	271390	320390	184430	269490	156230	139830	467180	695660	227730	501950	0	302350	398410	892810	2248700	3244000	2495400	2442500	4426000	2962900	2818300	6483600	8635000	6878900	17783000	25466000	11146000	22922000	48336000	42228000	16235000	23821000	27797000	28671000	27806000	42113000	50871000
Lon protease homolog, mitochondrial|106.49 kDa	56.5	0	2871982380	52	P36776	LONP1	299190	107720	963600	581480	2148300	1468700	3390300	2423700	2404500	3544600	3371600	9756100	6066400	12476000	7002900	8569700	10823000	12618000	9381700	11322000	20540000	22056000	16056000	17707000	22123000	14879000	11287000	24574000	28338000	25610000	53589000	92384000	40779000	76684000	112480000	96039000	52381000	67761000	80057000	82910000	60846000	69321000	80980000
Leucine-rich PPR motif-containing protein, mitochondrial|157.9 kDa	70.9	0	3811348710	98	P42704	LRPPRC	14365	39641	66384	68649	391650	232160	573740	420810	589160	658190	976440	2057500	2107400	3444700	2761500	3348800	4610600	5121300	4599800	6003500	9797100	11958000	9460500	9516600	12719000	8355300	8572300	15764000	19126000	19641000	47952000	82883000	50739000	99858000	165310000	190240000	118170000	149330000	156050000	154630000	91785000	115970000	117050000
SRA stem-loop-interacting RNA-binding protein, mitochondrial|12.349 kDa	73.4	0	3280629600	9	Q9GZT3	SLIRP	0	0	0	0	0	169880	0	290460	238180	0	312830	1380800	443880	1633700	782890	620510	1493600	2228800	0	3867000	3905300	7419700	10500000	6742900	9272900	6449700	6539800	10806000	10444000	13437000	40584000	73741000	51590000	94933000	148060000	189250000	88115000	117860000	147500000	136960000	84998000	111140000	95347000
Carbamoyl-phosphate synthase [ammonia], mitochondrial|164.94 kDa	36.6	0	98677989	45	P31327	CPS1	82435	62644	210140	131040	292310	164640	338450	284960	149740	281360	328900	408820	283150	631020	293460	372730	390720	275830	176590	281020	314640	339780	261190	137760	377140	216330	249420	737840	744920	854190	1525100	2074100	515990	2003200	2306800	2394700	1760200	2817900	3737900	3179600	2023800	1870000	1261100
Protein PET100 homolog, mitochondrial|9.1135 kDa	13.7	0	285284810	2	P0DJ07	PET100	0	0	0	0	0	0	0	0	0	0	0	0	0	0	0	0	0	0	0	0	0	0	0	0	0	0	0	1351900	0	2998000	3318900	7327600	10939000	22313000	10191000	22040000	10474000	17904000	24040000	33941000	15067000	11992000	0
Required for meiotic nuclear division protein 1 homolog|51.603 kDa	21.6	0	138314712	9	Q9NWS8	RMND1	0	23202	84429	0	302530	218250	179770	204900	0	0	45420	99939	157490	0	0	318710	273060	159380	125730	365050	658400	549890	714770	643480	1075200	856150	765190	2180800	2381700	2117100	3383300	7152400	3802100	4919300	7163100	6838500	5632800	8172400	7764600	4611300	1458800	1450300	830070
Mitochondrial calcium uniporter regulator 1|39.694 kDa	29.8	0	90542994	13	Q96AQ8	MCUR1	0	0	0	0	0	0	0	321960	317410	0	0	0	0	0	0	0	0	0	0	35161	620580	734170	750230	733640	878420	840450	983730	1473900	1558000	1194600	1583600	3398300	1554300	3579000	3679400	3374400	2748500	5113600	5236200	2390300	184660	0	0
Coiled-coil domain-containing protein 90B, mitochondrial|29.505 kDa	48	0	72619954	12	Q9GZT6	CCDC90B	0	0	0	0	0	0	0	0	0	0	0	0	0	0	0	0	0	0	0	0	217380	238900	212190	519630	506120	640600	1431400	1131500	890640	600890	565240	1265700	1523000	2409500	4176500	2637200	1972000	3362300	3638700	1026700	515860	132450	0
Mitochondrial import inner membrane translocase subunit Tim22|20.031 kDa	16	0	333895240	2	Q9Y584	TIMM22	416230	594080	482440	380810	656570	497700	1377000	1033100	817420	995070	514130	597290	0	0	0	0	0	0	0	0	0	988230	0	1124500	0	883390	0	2818300	0	2679400	7218700	8481500	7103500	13844000	26621000	20789000	14600000	22634000	21326000	8199100	3372300	2627700	1820200
Mitochondrial import inner membrane translocase subunit Tim10|10.333 kDa	24.4	0	25400890	4	P62072	TIMM10	0	0	0	0	0	0	0	0	0	0	0	0	0	0	0	0	0	0	0	0	0	0	0	0	0	0	0	0	0	0	0	0	0	0	2534500	1721500	2778800	2718600	2526000	0	0	0	0
Mitochondrial import inner membrane translocase subunit Tim10 B|11.586 kDa	22.3	0	19026290	2	Q9Y5J6	TIMM10B	0	0	0	0	0	0	0	0	0	0	0	0	0	0	0	0	0	0	0	0	0	0	0	0	0	0	0	0	0	0	0	0	365100	579570	1264800	1457400	1829900	1976500	2177700	251810	0	0	0
Polyribonucleotide nucleotidyltransferase 1, mitochondrial|85.95 kDa	55.3	0	547073159	46	Q8TCS8	PNPT1	0	0	0	18345	31075	41908	95219	92153	0	53994	0	15112	0	174240	34890	55039	202750	0	0	124400	394440	494220	391340	466890	770510	302810	567720	1754300	2151600	1649900	3697200	6439500	5523600	12722000	26176000	52977000	48761000	56436000	50577000	14058000	3831800	2533700	2868000
Uncharacterized protein C19orf52|29.233 kDa	36.2	0	254895188	8	Q9BSF4	C19orf52	0	0	0	0	0	0	0	352220	0	0	176830	0	0	0	0	0	0	0	0	0	0	203410	0	274070	508400	272800	327830	40931	1357700	1956900	4974700	7369500	4813700	9224100	15679000	22003000	24230000	24475000	11920000	3358000	2341800	188350	0
Calcium-binding mitochondrial carrier protein Aralar2|74.175 kDa	57.9	0	2775532621	35	Q9UJS0	SLC25A13	1421500	725590	1123900	822110	1991200	817090	1602300	1215500	962110	1361800	703980	1074300	518760	653340	450490	422890	774040	1411400	1086600	1164700	2211900	4661000	4018000	5700100	9159500	5812800	3907700	9482900	11991000	12098000	32248000	56620000	28346000	54063000	109800000	152590000	124290000	192420000	200240000	147880000	74227000	58391000	41711000
Calcium-binding mitochondrial carrier protein Aralar1|74.761 kDa	53.8	0	2.93999e+08	31	O75746	SLC25A12	31180	21427	0	0	0	0	0	0	0	0	20754	21820	0	0	0	0	0	0	0	0	0	0	45682	0	500330	0	41092	63773	83008	171660	837990	3103100	2520200	6698000	15006000	24381000	19051000	27534000	26834000	16135000	5627400	4413000	779840
Succinate-semialdehyde dehydrogenase, mitochondrial|57.214 kDa	35.7	0	622364735	16	P51649	ALDH5A1	347880	349560	284380	38961	210160	94137	314730	120230	107660	144700	116640	521850	830500	1073700	398050	308630	539180	652220	650910	790340	1825300	2375300	2448400	1065700	2622400	1683400	1889500	3298800	3597300	2735100	10107000	16542000	11890000	15274000	24125000	45497000	27238000	42903000	45988000	26969000	11481000	5749200	215360
Dynamin-1-like protein|81.876 kDa	15.5	0	2899531	8	O00429	DNM1L	0	0	0	0	0	0	0	0	0	0	0	0	0	0	0	0	0	0	0	0	0	0	0	0	0	0	0	0	0	0	0	0	0	0	0	340110	261690	295650	393170	196410	0	0	0
Glutamate dehydrogenase 1, mitochondrial;Glutamate dehydrogenase 2, mitochondrial|61.397 kDa	58.8	0	2854320430	31	P00367	GLUD1	225960	248010	191970	239330	552940	234440	447640	451900	318700	515900	334080	617530	1162200	1326900	490350	760060	804930	784510	897970	880980	1645300	2270000	1211200	651940	2169900	1342500	1380200	2991400	3220200	3639700	14317000	20119000	15938000	40010000	188460000	963590000	174290000	6111100	2486000	1835000	389680	370200	0
Twinkle protein, mitochondrial|77.153 kDa	6.1	0	438548	3	Q96RR1	PEO1	0	0	0	0	0	0	0	0	0	0	0	0	0	0	0	0	0	0	0	0	0	0	0	0	0	0	0	0	0	0	0	0	0	63411	61107	0	0	28156	0	0	0	0	0
Malonyl-CoA decarboxylase, mitochondrial|55.003 kDa	22.9	0	6869023	8	O95822	MLYCD	0	0	0	0	0	0	0	0	0	0	0	0	0	0	0	0	0	0	0	0	0	0	0	0	0	0	0	0	95064	0	0	0	170210	751280	215470	135270	0	174330	0	0	223420	281380	284690
Bifunctional coenzyme A synthase;Phosphopantetheine adenylyltransferase;Dephospho-CoA kinase|62.328 kDa	10.6	0	55279842	5	Q13057	COASY	0	0	0	0	0	0	0	0	0	0	0	0	0	0	0	0	0	0	0	0	0	0	1543900	0	0	0	0	0	0	0	4741100	0	0	0	0	0	0	0	322140	0	9052300	0	0
Radical S-adenosyl methionine domain-containing protein 1, mitochondrial|48.713 kDa	5.7	0	611924	2	Q9HA92	RSAD1	0	0	0	0	0	0	0	0	0	0	0	0	0	0	0	0	0	0	0	0	0	0	0	0	0	0	0	0	0	0	121220	0	0	0	0	0	0	0	0	0	0	0	0
Uncharacterized protein C15orf61|18.091 kDa	16.6	0	22763510	4	A6NNL5	C15orf61	0	0	0	0	0	0	0	0	0	0	0	0	0	0	0	290480	1503000	5518500	2895200	935380	505960	0	0	0	0	0	0	213260	0	0	354410	0	0	0	0	0	0	0	0	0	0	0	0
Unconventional myosin-XIX|109.13 kDa	7.6	0	2031215	6	Q96H55	MYO19	0	0	0	0	0	0	0	0	27810	0	0	108150	0	66876	39183	46285	212270	349160	0	0	73011	42774	0	0	0	0	0	0	83296	0	0	0	0	0	0	0	0	0	0	0	0	0	0
Elongation factor Tu, mitochondrial|49.541 kDa	66.4	0	7280495100	33	P49411	TUFM	71438000	84862000	118260000	64949000	141610000	117500000	174020000	121200000	82820000	119620000	101460000	205320000	137310000	171130000	108360000	113320000	98576000	140730000	97154000	112660000	144430000	148360000	86543000	89691000	104360000	52417000	52677000	82821000	70135000	55389000	99158000	123200000	59154000	61652000	89673000	65833000	30595000	36011000	37505000	32985000	26487000	37551000	41834000
von Willebrand factor A domain-containing protein 8|214.82 kDa	29.7	0	3.8085e+07	49	A3KMH1	VWA8	130290	248850	377240	270090	677360	545720	958770	785970	587780	1110500	942510	1108100	899660	1238700	655200	746330	561520	579120	352440	296950	739710	586110	388890	437850	385900	101080	224770	450820	393670	296440	410610	491960	240420	267310	344270	558600	136100	107090	176450	274730	91575	147830	112670
Translation factor GUF1, mitochondrial|74.327 kDa	26.8	0	18535619	12	Q8N442	GUF1	106640	73008	303410	127160	579430	267490	701960	578020	415990	425520	390830	408570	359960	1006300	557850	339040	362720	394500	286520	277520	602690	612700	122410	303030	462320	100650	61489	187490	195700	0	190150	159950	111200	189640	0	0	0	0	0	0	0	0	163950
AarF domain-containing protein kinase 4|60.069 kDa	23.3	0	25260550	10	Q96D53	ADCK4	32757	42283	0	0	509560	160260	374020	501030	189450	436400	363260	541570	692000	773240	470540	295180	446560	549100	371590	591980	1449400	996650	435600	431960	857240	464880	512390	604990	629020	274420	506730	76890	60648	163430	72102	139290	48139	58688	0	87957	0	37000	0
28S ribosomal protein S24, mitochondrial|19.015 kDa	40.1	0	220548680	5	Q96EL2	MRPS24	1001000	1778900	2160500	1726700	2684000	2385400	4377200	3303800	3264500	4440000	2866700	6395800	6206600	7142300	2036200	2433800	2675600	6640300	5001600	5500100	11136000	7219300	4141500	6971700	7654100	2201600	2084400	2872200	3001800	1758000	3849500	1717200	1113000	0	721030	1060200	455720	0	0	492050	496040	0	1569000
28S ribosomal protein S10, mitochondrial|22.999 kDa	36.8	0	325069410	7	P82664	MRPS10	883720	837890	1831700	846430	214990	2787300	6402800	2319700	3634200	6990000	2732800	15724000	8077400	12388000	4469700	5706100	4640600	9567900	9564800	7247900	18573000	14086000	6458500	8314900	8539700	1680000	1888300	3961100	2969200	1428300	2149300	0	651960	756930	0	291200	159480	259640	0	316850	0	0	541740
28S ribosomal protein S33, mitochondrial|12.629 kDa	31.1	0	505525640	4	Q9Y291	MRPS33	2797300	1143000	4634400	2572700	6531800	3598800	8023400	5715900	6361500	10308000	9520700	21568000	15943000	19195000	9734200	9748600	3238400	12927000	9098400	12754000	26152000	36280000	14585000	13100000	10897000	8735900	7145300	4554500	2954300	1862100	4560200	0	0	0	0	0	0	0	0	0	0	0	0
28S ribosomal protein S9, mitochondrial|45.834 kDa	43.7	0	418817213	19	P82933	MRPS9	597260	618430	1522100	1052500	3238900	532090	4438400	3077800	3551200	7732500	7718000	16699000	8944000	12189000	2973600	6024800	6748400	12324000	8811400	8830600	17363000	18316000	12421000	9520400	10242000	4010900	4245800	5318600	3602700	1737400	2612000	1826100	467950	532250	862430	300530	121510	444160	574380	428100	380800	1186000	2417300
28S ribosomal protein S14, mitochondrial|15.139 kDa	29.7	0	520459040	4	O60783	MRPS14	1251300	1893000	3100900	1811000	5953000	4195900	9218400	8282500	6587500	10992000	9816200	27720000	13871000	14279000	6590800	11590000	10381000	17092000	14821000	13204000	22645000	25687000	14571000	10496000	11443000	6968700	5547900	5629600	3256200	1916500	2029900	0	565490	0	569720	0	0	0	0	0	0	0	0
Pentatricopeptide repeat domain-containing protein 3, mitochondrial|78.549 kDa	44.7	0	528032940	26	Q96EY7	PTCD3	1535300	2113400	2583800	2404000	5049000	5272600	6698900	9376600	9490700	9093500	10907000	21503000	11587000	12106000	9821900	9350300	11460000	16560000	11983000	12523000	18970000	22191000	14439000	12903000	13408000	6600500	6105900	8337600	3429400	3435500	2239800	2940300	169630	857280	843760	617100	369240	409000	123170	734960	318130	1147700	2383500
28S ribosomal protein S31, mitochondrial|45.318 kDa	34.9	0	437292167	13	Q92665	MRPS31	614220	1005100	1795300	1443700	3937300	2819300	7032700	7721900	6156000	10928000	9404900	21963000	13452000	11641000	6893800	8049200	7220700	10770000	7942900	11271000	14486000	20200000	11168000	7925300	10912000	5457400	3196000	4701000	2545900	1305800	2176600	532470	177010	168220	32667	221040	0	0	0	0	34117	0	58848
28S ribosomal protein S35, mitochondrial|36.844 kDa	48.3	0	479907833	14	P82673	MRPS35	1672200	2149700	3693700	1867300	2968300	2394700	8246100	4179600	3885000	11069000	9853400	27135000	17977000	10331000	8014700	6043200	10337000	10148000	8884500	16692000	22368000	23689000	12939000	8336600	9400300	8523700	4717300	5903700	2544200	1436200	1168300	253200	205230	0	0	0	71480	0	0	183480	0	0	0
28S ribosomal protein S2, mitochondrial|33.249 kDa	33.8	0	616189970	12	Q9Y399	MRPS2	1180100	1570700	4684800	2434400	5304200	5354400	10460000	10316000	9164200	14556000	11833000	22849000	12887000	11492000	7606900	8629700	10262000	13327000	8237900	11835000	15162000	20545000	10837000	8146900	6649600	4940800	2642000	3981700	1823100	1060900	2603500	1948400	578120	173370	1234900	409180	110290	162720	530210	1886400	1212700	2048400	2840100
Protein deglycase DJ-1|19.891 kDa	41.8	0	155915950	6	Q99497	PARK7	1422500	533020	133470	679930	703420	623950	1175200	918470	1305800	1394500	2085500	5089100	2864200	4661400	3180500	4292400	3641900	4740200	2159400	4135400	3128300	3742800	4550700	1596600	0	513800	1086700	1826000	1242200	1631900	1468000	2386500	940790	529000	1175300	0	404880	0	0	0	0	0	0
Regulator of microtubule dynamics protein 3|52.118 kDa	31.9	0	219363942	13	Q96TC7	RMDN3	0	101300	91428	83353	222260	296060	606840	1036100	1053300	1467600	2341700	4487000	5620100	7987900	5003300	8785100	7856000	7211900	5935500	4915400	7510200	5361700	5262200	3147300	3684600	2504200	2720200	4253600	2559000	1731800	1614100	2118700	1031200	2120900	1999100	1227700	441460	795760	978890	659000	480970	489790	364890
Alpha-aminoadipic semialdehyde synthase, mitochondrial;Lysine ketoglutarate reductase;Saccharopine dehydrogenase|102.13 kDa	42.5	0	161125334	41	Q9UDR5	AASS	0	0	0	0	0	117570	343140	670770	1332300	3672500	4008600	7665000	6674500	11341000	4838700	7551900	6455500	6491300	4142600	3945700	4891900	4204800	1891200	1180000	2535100	534850	569990	402670	312700	31862	259050	50364	100780	255240	63069	0	438210	105610	192730	479770	337750	643370	180960
Fatty acid synthase;[Acyl-carrier-protein] S-acetyltransferase;[Acyl-carrier-protein] S-malonyltransferase;3-oxoacyl-[acyl-carrier-protein] synthase;3-oxoacyl-[acyl-carrier-protein] reductase;3-hydroxyacyl-[acyl-carrier-protein] dehydratase;Enoyl-[acyl-carrier-protein] reductase;Oleoyl-[acyl-carrier-protein] hydrolase|273.42 kDa	29.6	0	3.85434e+07	56	P49327	FASN	0	7954.4	13380	0	36462	20832	52374	56256	138550	305670	319880	1204300	1386700	2617800	1795200	2144500	2259000	2620800	1809200	1193500	908760	256840	102530	86548	26387	43583	34312	27480	38601	31786	29004	0	0	7617.5	0	0	0	31195	0	0	0	0	0
Protein QIL1|13.087 kDa	41.5	0	590591520	3	Q5XKP0	QIL1	945480	2671000	3213800	1198100	3950700	2261800	3516700	2449400	364310	535910	0	10579000	9102800	7017700	12579000	14041000	24997000	47227000	45713000	47977000	11730000	33209000	14806000	0	6406400	1350200	0	1060600	0	0	0	0	0	0	0	0	0	0	0	0	0	0	0
Apolipoprotein O|22.284 kDa	26.8	0	618654780	5	Q9BUR5	APOO	3953700	4286400	5260400	3839300	4899000	2346700	4384500	4940100	2270700	3572400	4303000	9048000	9705100	11955000	14783000	17183000	24593000	27922000	30114000	28779000	30037000	31746000	14473000	4857300	4399800	918700	571850	735920	0	0	0	0	0	0	0	0	0	0	0	0	0	0	0
MICOS complex subunit MIC60|82.624 kDa	66	0	3087700490	55	Q16891-2	IMMT	10891000	11935000	20119000	11718000	20653000	13633000	19962000	15425000	14134000	20599000	17148000	42376000	37214000	63080000	51451000	69579000	90771000	150080000	120570000	150770000	205900000	172430000	102220000	71315000	54657000	25006000	15251000	14332000	8216900	3112000	5488600	3448800	683620	1383000	1085100	810400	533670	486590	356920	891590	749720	784720	1593400
MICOS complex subunit MIC19|26.152 kDa	39.6	0	1439338640	13	Q9NX63	CHCHD3	3127900	5611500	7150500	3075100	7459900	6360100	12351000	9327900	8848200	8784400	7866700	26157000	19830000	22914000	24757000	26392000	44935000	58258000	62395000	65055000	94139000	109720000	61037000	23611000	22434000	9221700	5843700	6202700	4160600	1489200	2781000	0	266840	259210	339680	0	0	0	0	0	0	0	0
ATP-citrate synthase|120.84 kDa	34.5	0	65254790	31	P53396	ACLY	0	0	0	0	0	18326	0	53356	55617	66905	298720	480440	683130	1129300	830640	1010500	1413600	1830200	1556500	3034200	4049700	6617700	5075400	4081900	2743200	359670	184690	261270	75840	51908	60122	33389	0	0	0	0	0	0	0	0	0	0	0
MICOS complex subunit MIC25|26.457 kDa	48.9	0	150432660	11	Q9BRQ6	CHCHD6	0	0	160180	0	357830	0	132710	0	0	0	139770	1047500	1257400	2384900	1487500	2625900	3495400	5577700	3298100	7024800	17665000	16203000	6240200	4793600	2688200	1626100	0	215830	0	0	0	0	0	0	0	0	0	0	0	0	0	0	0
4-aminobutyrate aminotransferase, mitochondrial|56.438 kDa	49	0	39940727	21	P80404	ABAT	0	0	0	0	0	0	0	0	56847	0	75343	597800	599310	751040	557070	607430	1167300	1490200	1349800	2287000	4644600	5812200	1247200	509930	177560	131260	0	133040	89059	0	92111	0	0	0	0	0	0	0	0	0	0	0	0
Mitochondrial ubiquitin ligase activator of NFKB 1|39.8 kDa	16.2	0	10193199	4	Q969V5	MUL1	42851	121180	125380	26294	135810	59545	313870	55858	48301	174160	180870	190010	195560	234190	268070	236700	174760	172040	0	0	332690	364140	137430	125840	0	0	227360	428840	0	0	0	0	0	0	0	0	0	0	0	0	0	0	0
Transcription termination factor 1, mitochondrial|45.778 kDa	12.3	0	8654980	4	Q99551	MTERF1	0	0	0	0	0	0	238610	136260	0	246330	0	684490	573490	0	359830	132240	190860	0	0	0	284750	0	0	0	0	191690	0	0	0	0	180850	0	0	0	0	0	0	0	0	0	0	0	0
tRNA pseudouridine synthase-like 1|33.232 kDa	13.2	0	3620416	3	Q8N0Z8	PUSL1	0	0	82196	59100	135250	0	0	0	84642	0	75556	301860	177910	203030	266090	0	0	0	0	0	0	0	0	0	0	0	0	0	0	0	0	0	0	0	0	0	0	0	218300	0	0	0	0
ATP synthase subunit s-like protein|29.267 kDa	21.8	0	25187360	6	Q9NW81	ATP5SL	0	0	174260	0	0	0	0	0	210610	586120	566950	1308000	1094000	1562400	838000	476760	412690	494260	329910	260950	271030	0	0	0	0	0	0	0	0	0	0	0	0	0	0	0	0	0	0	0	0	0	0
Erythrocyte band 7 integral membrane protein|31.73 kDa	27.8	0	21297248	6	P27105	STOM	375170	74035	0	62554	51665	0	45664	97552	137430	562260	760490	1827400	654040	1625500	554170	866340	388240	538270	0	317830	0	0	0	0	0	0	0	0	0	0	0	0	0	0	0	0	0	0	0	0	0	0	0
GTP-binding protein 10|42.932 kDa	30.2	0	35130058	9	A4D1E9	GTPBP10	109010	90726	423520	426810	556190	375910	787610	569230	336410	865830	1091600	2058200	704320	2268900	612960	720540	266300	290040	438620	605920	761840	913440	461940	768500	227940	221920	155910	281560	227090	247240	81300	162620	59388	0	239720	139330	0	0	0	99963	56651	0	0
DnaJ homolog subfamily C member 30|25.961 kDa	23	0	10510201	4	Q96LL9	DNAJC30	276570	95440	0	93572	228530	282960	489590	633110	282270	0	287500	2047200	237730	187400	87629	0	0	0	0	0	0	0	0	0	0	0	0	0	0	0	0	0	0	0	0	0	0	0	0	0	0	0	0
Prohibitin-2|33.296 kDa	84.6	0	15607805700	26	Q99623	PHB2	128790000	155480000	253560000	174280000	340120000	312620000	716950000	758920000	714810000	943910000	726360000	1183600000	768920000	698790000	106570000	34437000	16540000	20253000	14898000	14343000	15841000	12716000	7417600	5329600	8777400	6092000	4948500	8200100	7135200	5525600	8713100	10130000	2959100	7566300	8982800	7162900	4396800	5697000	8016500	7818600	4955000	6638300	10049000
Prohibitin|29.804 kDa	75.7	0	18518391600	21	P35232	PHB	146970000	188390000	302340000	191230000	430790000	445310000	862750000	1049600000	880250000	1048500000	935710000	1320200000	880910000	779140000	121520000	51641000	30748000	28974000	21098000	18341000	29931000	25394000	14580000	14153000	16334000	9547400	9442100	14822000	11870000	8490600	11407000	13325000	4622300	7656900	8632500	5984700	3603200	4618100	4829300	5409300	3761200	4752700	5042000
ATPase family AAA domain-containing protein 3B|72.572 kDa	52.6	0	37003183	32	Q5T9A4	ATAD3B	0	0	227230	60094	1234300	1028000	1622300	840560	593540	765660	500330	1719200	1624700	1176400	531740	297150	376010	456550	496520	529720	530620	626190	62303	92558	228270	98924	110240	223320	0	0	28657	0	0	0	863420	183210	135470	128560	0	0	231930	615760	731770
DnaJ homolog subfamily A member 3, mitochondrial|52.488 kDa	35	0	533800720	16	Q96EY1	DNAJA3	6599200	7999900	10817000	5283900	10285000	6700100	11280000	7727300	7447800	9274100	6324100	13178000	8877100	10006000	5751300	5908800	6755200	6192100	4149600	4950400	7507000	7011100	4714100	4168900	4727800	2261200	2131400	3329300	2256000	1783000	2711800	3061700	1439400	2196200	2116900	2352800	1000700	1168200	853480	1041200	1149800	1436900	2635500
ADP-ribosylation factor-like protein 2|20.878 kDa	23.9	0	14767527	4	P36404	ARL2	325860	275770	769520	313450	246210	425090	374070	528840	295260	693600	591370	281890	121590	634230	513640	521970	242400	0	135210	375730	108310	186570	0	122850	194760	212330	92557	0	141700	0	0	0	0	0	0	0	0	0	0	0	0	0	0
Propionyl-CoA carboxylase alpha chain, mitochondrial|80.058 kDa	55.4	0	239174652	35	P05165	PCCA	0	0	0	0	0	0	0	0	47592	220650	643170	3319900	7651900	44838000	69782000	7408000	4213200	0	0	96585	0	0	0	0	0	0	0	0	0	0	0	0	0	0	0	0	0	0	0	0	0	0	0
Propionyl-CoA carboxylase beta chain, mitochondrial|58.215 kDa	54	0	261653168	25	P05166	PCCB	0	0	0	0	0	0	72953	107210	153020	513040	971720	3040200	8576700	53027000	66542000	9507100	6150000	969230	0	94325	0	110620	43755	84829	0	0	42072	0	0	40359	0	0	0	0	70657	0	0	0	0	0	0	0	0
Magnesium transporter MRS2 homolog, mitochondrial|50.317 kDa	45.6	0	58768950	16	Q9HD23	MRS2	982000	754540	920390	975480	633720	388720	496050	221690	753820	196380	352940	383010	423680	1617500	1003900	1615800	2591400	816770	206180	0	63150	122530	0	0	148690	108230	121880	177550	151840	147750	961360	1949700	377030	819470	810820	418020	214410	145290	77908	92009	179440	143710	0
Dihydrolipoyllysine-residue acetyltransferase component of pyruvate dehydrogenase complex, mitochondrial|68.996 kDa	43.6	0	427064800	23	P10515	DLAT	92349000	34985000	9743600	1632000	2725600	2470300	2904700	2888100	2105300	2344700	1417500	5477500	2101800	3321700	2386000	1761700	3232800	4015200	2536400	2197500	4311200	4816600	4196600	1991900	1981300	1944800	2353700	4004800	4308700	2076600	2817800	3427300	683990	877820	890540	421290	209060	541580	702930	578520	673890	979860	1445700
Dihydrolipoyllysine-residue succinyltransferase component of 2-oxoglutarate dehydrogenase complex, mitochondrial|48.755 kDa	38.9	0	1849166486	17	P36957	DLST	418330000	349320000	156870000	28571000	17233000	3695000	1706700	778040	592690	461640	89214	114100	0	140710	380240	556640	325560	434750	92448	377840	418980	123640	248070	215850	560960	437330	403930	930540	740960	552760	436900	0	107510	550590	651450	198570	177200	331590	233260	438820	243540	141730	173610
39S ribosomal protein L28, mitochondrial|30.156 kDa	43.4	0	210452849	13	Q13084	MRPL28	5004600	11365000	15139000	2400000	8175800	3404300	2360300	491560	104510	0	80404	801590	211640	0	0	0	243190	0	88882	0	733130	585510	171050	558920	180260	174310	144070	268170	255580	754460	474100	1178400	251820	3304600	2940500	1895800	4032500	3637100	5654000	1504500	1180000	2828700	9090400
39S ribosomal protein L38, mitochondrial|44.596 kDa	33.7	0	301655229	14	Q96DV4	MRPL38	10169000	13304000	15561000	5680200	10462000	3444200	7060000	1697900	1554600	3086700	2027300	3566900	2927800	1539100	776790	848780	1520300	596100	944100	494570	1238900	427380	739550	231490	541960	174740	248820	299620	162650	121550	280130	385900	137230	176340	320720	131970	346060	266610	199320	578200	345020	549890	305190
39S ribosomal protein L9, mitochondrial|30.243 kDa	37.1	0	285647380	10	Q9BYD2	MRPL9	6608200	9411600	13004000	6423300	8059300	3750500	3202100	1843300	1199300	1664500	1246100	5287500	2237600	3217000	2607500	2132600	2696800	4326200	2688800	3754200	3275900	3621800	3347700	2781500	2463000	1741200	690560	1440700	1061900	1610600	2015800	3709000	1712000	2294900	2000300	1026100	570380	1664300	411180	430660	354340	1103400	1842900
39S ribosomal protein L1, mitochondrial|36.908 kDa	39.1	0	572740990	14	Q9BYD6	MRPL1	8620900	17656000	24502000	14005000	13569000	6453900	3260300	5910400	2074000	3723800	2090800	9619600	4736500	8882600	3716200	4090600	4305100	4301200	3109700	3147600	4337400	8408000	3127000	5206100	5146700	2722800	3159900	6301500	4378100	2911700	5124300	4860300	2386700	1988800	1581000	880220	505540	3149300	2808600	1986700	1792600	1329600	2317200
39S ribosomal protein L17, mitochondrial|20.05 kDa	55.4	0	315437652	10	Q9NRX2	MRPL17	11318000	20749000	23262000	7883700	12149000	4788400	2963800	2457600	740220	1351900	815500	1559800	1056100	1550300	932670	785570	980240	196440	702400	746390	791040	1651400	1083400	1128800	872330	935330	952360	1110700	1331600	1263200	1744200	2738700	1084200	1827500	1540100	1010200	1004900	1557100	795790	1495300	1397700	1332400	3452500
39S ribosomal protein L18, mitochondrial|20.576 kDa	32.8	0	201174860	6	Q9H0U6	MRPL18	13591000	19227000	21853000	1199700	6663100	2650900	4419800	4002600	2603100	977410	0	3633300	2323000	3272400	1415000	807360	1359300	0	0	1574400	1008100	0	915930	0	0	0	0	0	0	632750	599450	0	0	0	0	0	0	0	0	0	0	0	0
39S ribosomal protein L35, mitochondrial|21.514 kDa	12.8	0	16540480	3	Q9NZE8	MRPL35	1496100	1376300	2406300	832340	438560	688380	786130	0	0	0	0	1171900	706240	0	0	0	0	0	0	0	0	0	0	0	0	0	0	0	0	0	0	0	0	0	0	0	0	0	0	0	0	0	0
Aspartate aminotransferase, mitochondrial|47.517 kDa	46	0	4016830090	26	P00505	GOT2	278740000	301700000	261310000	94098000	113130000	64153000	92861000	67471000	40208000	51407000	34047000	86911000	57031000	70809000	34410000	40316000	42477000	49559000	33603000	34092000	52813000	45610000	33433000	26371000	28386000	16550000	14028000	20895000	24681000	15243000	29760000	25912000	12221000	18404000	20364000	14487000	10214000	8539400	8529800	7338200	4850900	5987200	8226700
Lipoamide acyltransferase component of branched-chain alpha-keto acid dehydrogenase complex, mitochondrial|53.486 kDa	49	0	143317096	23	P11182	DBT	13409000	23311000	29918000	6289000	6011700	403770	590230	0	0	0	0	0	0	0	0	0	0	0	0	0	0	0	0	0	0	0	0	0	0	0	0	0	0	0	0	0	0	0	0	0	0	0	0
39S ribosomal protein L50, mitochondrial|18.325 kDa	54.4	0	294109090	9	Q8N5N7	MRPL50	14538000	17017000	27048000	9847100	11287000	6532700	2612700	2689400	1586500	2328900	522420	3971600	1372000	1224200	2921700	3161200	1669000	2803000	810510	2760000	1755000	4023700	1298100	2148400	1476000	1213600	768660	1768800	1491800	1689200	2195400	1268500	1288500	3457200	3089000	3039200	1544900	2409700	2578800	855240	1464900	905080	0
Paraplegin|88.234 kDa	22.9	0	43057223	19	Q9UQ90	SPG7	2542600	4517200	7560300	2058700	4099700	1218800	612630	416770	144980	194320	56712	298200	0	122030	81595	0	0	0	0	0	0	0	0	0	0	0	0	0	0	0	0	0	0	0	0	0	0	0	0	0	0	0	0
39S ribosomal protein L51, mitochondrial|15.095 kDa	28.1	0	67942490	4	Q4U2R6	MRPL51	4706000	6634600	9624000	3290200	4834600	3036900	3646900	0	0	0	0	527920	747230	382250	664150	0	0	0	0	0	0	746600	0	639170	0	0	0	0	0	568770	0	930030	0	0	0	0	0	0	0	0	0	0	0
39S ribosomal protein L13, mitochondrial|20.692 kDa	69.1	0	265485496	14	Q9BYD1	MRPL13	9687100	13831000	18906000	10256000	14633000	7898700	7854600	5643000	2335500	3801300	2581100	5591300	3979300	4434000	2692500	2353800	3038600	2124100	2018500	1091900	2613600	3134000	1135600	837860	787590	218030	97686	456660	663750	0	1292300	644390	944670	1216500	1224700	2129700	0	616060	533900	439950	0	900690	0
39S ribosomal protein L49, mitochondrial|19.198 kDa	46.4	0	449631150	8	Q13405	MRPL49	16789000	26374000	30594000	16524000	19009000	12879000	14449000	8153300	5536600	7388100	6716400	9882400	5428700	9035700	4895000	4105200	4958100	5964600	3184100	6165000	5263700	5418200	3101500	1644200	2107300	2325200	1261000	2622900	2969800	1768900	1485500	1502400	522010	754940	2069100	312190	605790	568480	312080	309440	192520	483010	472750
39S ribosomal protein L15, mitochondrial|33.419 kDa	56.4	0	372803820	18	Q9P015	MRPL15	13239000	24149000	28195000	8466500	17156000	11629000	11074000	6934300	4724800	5512800	4741700	6865300	3107900	6649300	2710100	3422500	3118100	3414700	2271400	1732200	2594800	3741000	1561900	1291600	1643600	782320	865210	2355700	1614800	947630	1734300	1649000	945060	1269400	1132200	1484300	328160	274410	286760	736470	467930	706090	434580
39S ribosomal protein L4, mitochondrial|34.919 kDa	41.5	0	345526540	10	Q9BYD3	MRPL4	8875800	11394000	22040000	5551300	14101000	7210900	11767000	5168500	2880400	3218000	3200000	6243400	7355600	4756200	2516500	2993500	3502000	3595400	1963100	2410000	2982300	5763300	1919300	1773200	2012100	1633500	1693100	737400	964510	1330700	2936000	2818000	1598200	1505600	2422000	2210700	1011400	1125400	530670	1260700	802940	624070	1182400
39S ribosomal protein L27, mitochondrial|16.073 kDa	48	0	116953050	6	Q9P0M9	MRPL27	7088100	4600800	17317000	7113700	9018700	3638100	5347800	1826900	1431700	1344600	1034700	0	259960	0	0	0	833920	0	0	864730	1055700	0	0	0	0	0	0	0	0	558200	0	0	0	0	0	0	0	0	0	0	0	0	0
39S ribosomal protein L44, mitochondrial|37.535 kDa	31.3	0	530580500	12	Q9H9J2	MRPL44	14623000	18774000	29449000	8235800	18864000	11051000	12225000	7691800	4828400	5004600	3184600	6372000	5548300	7959300	3350300	3181700	2785800	4033600	2237200	3026500	3810700	3997700	2475900	2848100	1991500	1411900	2022900	3812400	2960000	2188100	4320000	6251200	2374600	5448700	7600700	4600600	3693200	5440200	7264100	10317000	6235800	8679500	9865800
39S ribosomal protein L20, mitochondrial|17.442 kDa	40.9	0	554740010	7	Q9BYC9	MRPL20	10661000	20963000	29706000	13684000	22724000	10083000	16312000	8907500	6870200	6998200	5685500	7561000	6746800	5654500	3086000	2019500	2290500	2866800	1969300	1419200	3531700	2850600	2639600	3150300	2190000	1866700	1819200	2832800	2168200	1924900	4705600	4750700	2726400	5331800	4209600	5274500	3295700	4117700	9146000	5837200	6793900	7792000	11181000
39S ribosomal protein L21, mitochondrial|22.814 kDa	49.8	0	391533890	10	Q7Z2W9	MRPL21	11148000	17479000	18416000	9628800	15708000	10034000	13549000	5912500	5385200	5248400	2593800	6531900	5035400	3104500	2032300	2626200	3243700	1932600	930500	558250	3107200	3384800	1464600	1622900	2185500	1768900	1540600	2672900	2307600	1657100	3479100	4244900	2028300	3137500	4526100	4706100	3466900	3522600	5837600	5776000	2886400	4245800	7575000
NLR family member X1|107.61 kDa	13.2	0	8764942	12	Q86UT6	NLRX1	47517	174950	582940	307510	331870	180650	170950	53660	44994	91947	72903	425610	259270	148070	45764	58790	70454	0	0	17790	33963	69291	0	28049	56730	34127	0	0	0	0	89871	0	0	14987	0	0	0	0	0	0	0	0	0
Presenilins-associated rhomboid-like protein, mitochondrial;P-beta|42.19 kDa	14.8	0	28789176	5	Q9H300	PARL	576240	874530	1773200	637470	0	264050	552260	440450	273100	372800	0	513940	258010	1122200	119600	134090	553270	224940	336430	688490	1111800	284980	109250	89824	697210	143820	459780	220410	351590	406500	528520	118820	229850	768500	333190	0	444400	145980	194050	646170	99689	166090	192550
Mitochondrial ribosome-associated GTPase 2|43.955 kDa	7.1	0.002035	94519	2	Q9H4K7	MTG2	0	0	0	0	0	0	43236	0	0	0	0	0	0	0	0	0	0	0	0	0	0	0	0	0	0	0	0	0	0	0	0	0	0	0	0	0	0	0	0	0	0	0	0
Calcium-independent phospholipase A2-gamma|88.476 kDa	11.3	0	4.12331e+06	8	Q9NP80	PNPLA8	0	0	0	0	98248	99496	494020	107420	43409	11597	0	10823	0	0	0	0	0	0	0	0	0	0	11304	16802	0	15260	69388	58464	118870	41216	50447	56178	0	34959	103650	28873	19346	30317	28193	33939	0	46946	0
DNA polymerase subunit gamma-1|139.56 kDa	19.3	0	37445583	18	P54098	POLG	0	0	0	0	0	0	0	0	6324700	6844800	0	0	0	0	0	0	0	0	0	145670	0	0	0	0	0	0	0	0	0	0	0	0	0	64590	49101	242190	296320	496740	953280	1601600	1106600	1550100	1330500
[truncated: 78 more columns]

## Sheet: Mass Calibration
	Protein/Complex	Slice Number	Apparent Size (kDa)
	Supercomplex (CI2+CIV2+CIII2)	6	2850
	CV dimer	19	1166
	CIV	36	207
	CII	47	125
	ETF-dehydrogenase	56	64
	AdenylateKinase 2	60	26
							Nova Calculation
